# Supplementary material for: The Computer Simulation of Therapy with the NMDA Antagonist in Excitotoxic Neurodegeneration in an Alzheimer’s Disease-like Pathology
Source: J Clin Med. 2022 Mar 27;11(7):1858. doi: 10.3390/jcm11071858 (PMC8999931; doi:10.3390/jcm11071858)
Supplement: Supplementary file 1 [file jcm-11-01858-s001.zip]

Archive with 85 entries (53 files):
- Supplementary Materials/1_Spikes/
- Supplementary Materials/1_Spikes/1_control group/
- Supplementary Materials/1_Spikes/1_control group/control group.txt
- Supplementary Materials/1_Spikes/2_models of excitotoxicity severity AD/
- Supplementary Materials/1_Spikes/2_models of excitotoxicity severity AD/1_without memantine/
- Supplementary Materials/1_Spikes/2_models of excitotoxicity severity AD/1_without memantine/1_mild.txt
- Supplementary Materials/1_Spikes/2_models of excitotoxicity severity AD/1_without memantine/2_moderate.txt
- Supplementary Materials/1_Spikes/2_models of excitotoxicity severity AD/1_without memantine/3_advanced.txt
- Supplementary Materials/1_Spikes/2_models of excitotoxicity severity AD/2_memantine treatment/
- Supplementary Materials/1_Spikes/2_models of excitotoxicity severity AD/2_memantine treatment/10M/
- Supplementary Materials/1_Spikes/2_models of excitotoxicity severity AD/2_memantine treatment/10M/1_mild.txt
- Supplementary Materials/1_Spikes/2_models of excitotoxicity severity AD/2_memantine treatment/10M/2_moderate.txt
- Supplementary Materials/1_Spikes/2_models of excitotoxicity severity AD/2_memantine treatment/10M/3_advanced.txt
- Supplementary Materials/1_Spikes/2_models of excitotoxicity severity AD/2_memantine treatment/30M/
- Supplementary Materials/1_Spikes/2_models of excitotoxicity severity AD/2_memantine treatment/30M/1_mild.txt
- Supplementary Materials/1_Spikes/2_models of excitotoxicity severity AD/2_memantine treatment/30M/2_moderate.txt
- Supplementary Materials/1_Spikes/2_models of excitotoxicity severity AD/2_memantine treatment/30M/3_advanced.txt
- Supplementary Materials/1_Spikes/2_models of excitotoxicity severity AD/2_memantine treatment/3M/
- Supplementary Materials/1_Spikes/2_models of excitotoxicity severity AD/2_memantine treatment/3M/1_mild.txt
- Supplementary Materials/1_Spikes/2_models of excitotoxicity severity AD/2_memantine treatment/3M/2_moderate.txt
- Supplementary Materials/1_Spikes/2_models of excitotoxicity severity AD/2_memantine treatment/3M/3_advanced.txt
- Supplementary Materials/2_LTP/
- Supplementary Materials/2_LTP/1_control group/
- Supplementary Materials/2_LTP/1_control group/control group.txt
- Supplementary Materials/2_LTP/2_models of excitotoxicity severity AD/
- Supplementary Materials/2_LTP/2_models of excitotoxicity severity AD/1_without memantine/
- Supplementary Materials/2_LTP/2_models of excitotoxicity severity AD/1_without memantine/1_mild.txt
- Supplementary Materials/2_LTP/2_models of excitotoxicity severity AD/1_without memantine/2_moderate.txt
- Supplementary Materials/2_LTP/2_models of excitotoxicity severity AD/1_without memantine/3_advanced.txt
- Supplementary Materials/2_LTP/2_models of excitotoxicity severity AD/2_memantine treatment/
- Supplementary Materials/2_LTP/2_models of excitotoxicity severity AD/2_memantine treatment/10M/
- Supplementary Materials/2_LTP/2_models of excitotoxicity severity AD/2_memantine treatment/10M/1_mild.txt
- Supplementary Materials/2_LTP/2_models of excitotoxicity severity AD/2_memantine treatment/10M/2_moderate.txt
- Supplementary Materials/2_LTP/2_models of excitotoxicity severity AD/2_memantine treatment/10M/3_advanced.txt
- Supplementary Materials/2_LTP/2_models of excitotoxicity severity AD/2_memantine treatment/30M/
- Supplementary Materials/2_LTP/2_models of excitotoxicity severity AD/2_memantine treatment/30M/1_mild.txt
- Supplementary Materials/2_LTP/2_models of excitotoxicity severity AD/2_memantine treatment/30M/2_moderate.txt
- Supplementary Materials/2_LTP/2_models of excitotoxicity severity AD/2_memantine treatment/30M/3_advanced.txt
- Supplementary Materials/2_LTP/2_models of excitotoxicity severity AD/2_memantine treatment/3M/
- Supplementary Materials/2_LTP/2_models of excitotoxicity severity AD/2_memantine treatment/3M/1_mild.txt
- Supplementary Materials/2_LTP/2_models of excitotoxicity severity AD/2_memantine treatment/3M/2_moderate.txt
- Supplementary Materials/2_LTP/2_models of excitotoxicity severity AD/2_memantine treatment/3M/3_advanced.txt
- Supplementary Materials/3_LTP duration/
- Supplementary Materials/3_LTP duration/1_control group/
- Supplementary Materials/3_LTP duration/1_control group/control group.txt
- Supplementary Materials/3_LTP duration/2_models of excitotoxicity severity AD/
- Supplementary Materials/3_LTP duration/2_models of excitotoxicity severity AD/1_without memantine/
- Supplementary Materials/3_LTP duration/2_models of excitotoxicity severity AD/1_without memantine/1_mild.txt
- Supplementary Materials/3_LTP duration/2_models of excitotoxicity severity AD/1_without memantine/2_moderate.txt
- Supplementary Materials/3_LTP duration/2_models of excitotoxicity severity AD/1_without memantine/3_advanced.txt
- Supplementary Materials/3_LTP duration/2_models of excitotoxicity severity AD/2_memantine treatment/
- Supplementary Materials/3_LTP duration/2_models of excitotoxicity severity AD/2_memantine treatment/10M/
- Supplementary Materials/3_LTP duration/2_models of excitotoxicity severity AD/2_memantine treatment/10M/1_mild.txt
- Supplementary Materials/3_LTP duration/2_models of excitotoxicity severity AD/2_memantine treatment/10M/2_moderate.txt
- Supplementary Materials/3_LTP duration/2_models of excitotoxicity severity AD/2_memantine treatment/10M/3_advanced.txt
- Supplementary Materials/3_LTP duration/2_models of excitotoxicity severity AD/2_memantine treatment/30M/
- Supplementary Materials/3_LTP duration/2_models of excitotoxicity severity AD/2_memantine treatment/30M/1_mild.txt
- Supplementary Materials/3_LTP duration/2_models of excitotoxicity severity AD/2_memantine treatment/30M/2_moderate.txt
- Supplementary Materials/3_LTP duration/2_models of excitotoxicity severity AD/2_memantine treatment/30M/3_advanced.txt
- Supplementary Materials/3_LTP duration/2_models of excitotoxicity severity AD/2_memantine treatment/3M/
- Supplementary Materials/3_LTP duration/2_models of excitotoxicity severity AD/2_memantine treatment/3M/1_mild.txt
- Supplementary Materials/3_LTP duration/2_models of excitotoxicity severity AD/2_memantine treatment/3M/2_moderate.txt
- Supplementary Materials/3_LTP duration/2_models of excitotoxicity severity AD/2_memantine treatment/3M/3_advanced.txt
- Supplementary Materials/4_EPSP/
- Supplementary Materials/4_EPSP/1_control group/
- Supplementary Materials/4_EPSP/1_control group/control group.txt
- Supplementary Materials/4_EPSP/2_models of excitotoxicity severity AD/
- Supplementary Materials/4_EPSP/2_models of excitotoxicity severity AD/1_without memantine/
- Supplementary Materials/4_EPSP/2_models of excitotoxicity severity AD/1_without memantine/1_mild.txt
- Supplementary Materials/4_EPSP/2_models of excitotoxicity severity AD/1_without memantine/2_moderate.txt
- Supplementary Materials/4_EPSP/2_models of excitotoxicity severity AD/1_without memantine/3_advanced.txt
- Supplementary Materials/4_EPSP/2_models of excitotoxicity severity AD/2_memantine treatment/
- Supplementary Materials/4_EPSP/2_models of excitotoxicity severity AD/2_memantine treatment/10M/
- Supplementary Materials/4_EPSP/2_models of excitotoxicity severity AD/2_memantine treatment/10M/1_mild.txt
- Supplementary Materials/4_EPSP/2_models of excitotoxicity severity AD/2_memantine treatment/10M/2_moderate.txt
- Supplementary Materials/4_EPSP/2_models of excitotoxicity severity AD/2_memantine treatment/10M/3_advanced.txt
- Supplementary Materials/4_EPSP/2_models of excitotoxicity severity AD/2_memantine treatment/30M/
- Supplementary Materials/4_EPSP/2_models of excitotoxicity severity AD/2_memantine treatment/30M/1_mild.txt
- Supplementary Materials/4_EPSP/2_models of excitotoxicity severity AD/2_memantine treatment/30M/2_moderate.txt
- Supplementary Materials/4_EPSP/2_models of excitotoxicity severity AD/2_memantine treatment/30M/3_advanced.txt
- Supplementary Materials/4_EPSP/2_models of excitotoxicity severity AD/2_memantine treatment/3M/
- Supplementary Materials/4_EPSP/2_models of excitotoxicity severity AD/2_memantine treatment/3M/1_mild.txt
- Supplementary Materials/4_EPSP/2_models of excitotoxicity severity AD/2_memantine treatment/3M/2_moderate.txt
- Supplementary Materials/4_EPSP/2_models of excitotoxicity severity AD/2_memantine treatment/3M/3_advanced.txt
- Supplementary Materials/readme.txt
