# Supplementary material for: The Computer Simulation of Therapy with the NMDA Antagonist in Excitotoxic Neurodegeneration in an Alzheimer’s Disease-like Pathology
Source: J Clin Med. 2022 Mar 27;11(7):1858. doi: 10.3390/jcm11071858 (PMC8999931; doi:10.3390/jcm11071858)
Supplement: Supplementary file 1 [file jcm-11-01858-s001.zip › Supplementary Materials/1_Spikes/1_control group/control group.txt]

405   405
134   539
133   672
55   727
77   804
134   938
133   1071
133   1204
133   1337
133   1470
132   1602
134   1736
133   1869
133   2002
133   2135
32   2167
101   2268
132   2400
134   2534
132   2666
133   2799
10   2809
124   2933
133   3066
132   3198
134   3332
133   3465
132   3597
10   3607
124   3731
133   3864
132   3996
134   4130
197   4327
68   4395
12   4407
122   4529
132   4661
133   4794
134   4928
132   5060
133   5193
134   5327
132   5459
133   5592
15   5607
118   5725
132   5857
134   5991
116   6107
17   6124
83   6207
51   6258
48   6306
82   6388
19   6407
80   6487
20   6507
16   6523
83   6606
49   6655
12   6667
39   6706
81   6787
20   6807
40   6847
59   6906
16   6922
85   7007
20   7027
27   7054
52   7106
80   7186
20   7206
41   7247
40   7287
20   7307
14   7321
46   7367
20   7387
19   7406
41   7447
9   7456
31   7487
20   7507
40   7547
20   7567
19   7586
21   7607
40   7647
59   7706
15   7721
26   7747
40   7787
20   7807
40   7847
19   7866
40   7906
21   7927
40   7967
18   7985
135   8120
130   8250
135   8385
21   8406
112   8518
129   8647
137   8784
23   8807
110   8917
131   9048
135   9183
23   9206
110   9316
51   9367
80   9447
136   9583
24   9607
109   9716
130   9846
136   9982
25   10007
80   10087
27   10114
132   10246
135   10381
26   10407
238   10645
82   10727
53   10780
26   10806
107   10913
131   11044
135   11179
28   11207
104   11311
133   11444
83   11527
50   11577
30   11607
102   11709
134   11843
133   11976
31   12007
102   12109
133   12242
134   12376
31   12407
102   12509
132   12641
134   12775
31   12806
101   12907
60   12967
73   13040
134   13174
33   13207
99   13306
133   13439
134   13573
33   13606
81   13687
18   13705
134   13839
133   13972
35   14007
97   14104
133   14237
133   14370
36   14406
96   14502
134   14636
134   14770
37   14807
95   14902
133   15035
92   15127
42   15169
38   15207
94   15301
133   15434
134   15568
38   15606
94   15700
133   15833
14   15847
120   15967
40   16007
92   16099
133   16232
134   16366
40   16406
92   16498
69   16567
64   16631
176   16807
89   16896
134   17030
133   17163
44   17207
80   17287
10   17297
133   17430
133   17563
44   17607
87   17694
134   17828
134   17962
45   18007
86   18093
134   18227
134   18361
46   18407
85   18492
134   18626
101   18727
80   18807
83   18890
135   19025
134   19159
47   19206
83   19289
135   19424
23   19447
111   19558
49   19607
81   19688
136   19824
132   19956
