# Supplementary material for: The Computer Simulation of Therapy with the NMDA Antagonist in Excitotoxic Neurodegeneration in an Alzheimer’s Disease-like Pathology
Source: J Clin Med. 2022 Mar 27;11(7):1858. doi: 10.3390/jcm11071858 (PMC8999931; doi:10.3390/jcm11071858)
Supplement: Supplementary file 1 [file jcm-11-01858-s001.zip › Supplementary Materials/1_Spikes/2_models of excitotoxicity severity AD/1_without memantine/1_mild.txt]

405   405
134   539
188   727
77   804
134   938
133   1071
133   1204
133   1337
133   1470
132   1602
134   1736
133   1869
133   2002
165   2167
101   2268
132   2400
134   2534
132   2666
133   2799
10   2809
124   2933
133   3066
132   3198
134   3332
133   3465
132   3597
10   3607
257   3864
132   3996
134   4130
197   4327
68   4395
12   4407
122   4529
132   4661
133   4794
134   4928
132   5060
133   5193
134   5327
132   5459
133   5592
15   5607
118   5725
132   5857
134   5991
116   6107
17   6124
83   6207
51   6258
48   6306
82   6388
19   6407
80   6487
169   6656
150   6806
249   7055
150   7205
248   7453
153   7606
247   7853
74   7927
323   8250
156   8406
113   8519
128   8647
159   8806
111   8917
131   9048
139   9187
19   9206
161   9367
80   9447
160   9607
240   9847
160   10007
80   10087
159   10246
161   10407
239   10646
160   10806
239   11045
162   11207
238   11445
82   11527
51   11578
29   11607
103   11710
134   11844
163   12007
103   12110
134   12244
163   12407
238   12645
161   12806
102   12908
59   12967
78   13045
162   13207
100   13307
138   13445
162   13607
80   13687
19   13706
140   13846
161   14007
98   14105
141   14246
160   14406
98   14504
133   14637
170   14807
100   14907
129   15036
91   15127
80   15207
98   15305
141   15446
160   15606
101   15707
139   15846
161   16007
93   16100
147   16247
159   16406
161   16567
80   16647
160   16807
91   16898
149   17047
160   17207
80   17287
160   17447
159   17606
89   17695
134   17829
178   18007
87   18094
153   18247
160   18407
85   18492
155   18647
80   18727
80   18807
84   18891
316   19207
82   19289
158   19447
160   19607
81   19688
