# Supplementary material for: The Computer Simulation of Therapy with the NMDA Antagonist in Excitotoxic Neurodegeneration in an Alzheimer’s Disease-like Pathology
Source: J Clin Med. 2022 Mar 27;11(7):1858. doi: 10.3390/jcm11071858 (PMC8999931; doi:10.3390/jcm11071858)
Supplement: Supplementary file 1 [file jcm-11-01858-s001.zip › Supplementary Materials/1_Spikes/2_models of excitotoxicity severity AD/1_without memantine/2_moderate.txt]

405   405
134   539
188   727
77   804
134   938
133   1071
133   1204
133   1337
133   1470
132   1602
134   1736
133   1869
133   2002
165   2167
101   2268
132   2400
134   2534
132   2666
133   2799
10   2809
124   2933
133   3066
132   3198
134   3332
133   3465
132   3597
10   3607
256   3863
133   3996
133   4129
198   4327
68   4395
12   4407
122   4529
132   4661
133   4794
134   4928
132   5060
133   5193
134   5327
132   5459
133   5592
15   5607
118   5725
132   5857
134   5991
116   6107
17   6124
83   6207
51   6258
48   6306
82   6388
19   6407
400   6807
400   7207
2000   9207
400   9607
641   10248
159   10407
400   10807
240   11047
1200   12247
560   12807
1600   14407
1200   15607
800   16407
1200   17607
1600   19207
