# Supplementary material for: The Computer Simulation of Therapy with the NMDA Antagonist in Excitotoxic Neurodegeneration in an Alzheimer’s Disease-like Pathology
Source: J Clin Med. 2022 Mar 27;11(7):1858. doi: 10.3390/jcm11071858 (PMC8999931; doi:10.3390/jcm11071858)
Supplement: Supplementary file 1 [file jcm-11-01858-s001.zip › Supplementary Materials/1_Spikes/2_models of excitotoxicity severity AD/2_memantine treatment/10M/2_moderate.txt]

405   405
134   539
133   672
133   805
133   938
133   1071
133   1204
133   1337
133   1470
133   1603
133   1736
133   1869
133   2002
133   2135
133   2268
133   2401
133   2534
133   2667
133   2800
133   2933
133   3066
133   3199
133   3332
133   3465
133   3598
10   3608
123   3731
133   3864
133   3997
133   4130
266   4396
133   4529
133   4662
133   4795
133   4928
132   5060
133   5193
134   5327
133   5460
133   5593
133   5726
132   5858
134   5992
132   6124
182   6306
82   6388
19   6407
80   6487
36   6523
84   6607
48   6655
12   6667
39   6706
81   6787
20   6807
40   6847
59   6906
16   6922
85   7007
20   7027
27   7054
52   7106
80   7186
20   7206
100   7306
19   7325
62   7387
20   7407
46   7453
114   7567
19   7586
21   7607
100   7707
14   7721
26   7747
59   7806
41   7847
60   7907
20   7927
58   7985
135   8120
130   8250
135   8385
22   8407
112   8519
128   8647
137   8784
23   8807
110   8917
131   9048
136   9184
23   9207
110   9317
50   9367
80   9447
136   9583
24   9607
109   9716
131   9847
135   9982
25   10007
80   10087
28   10115
131   10246
135   10381
26   10407
239   10646
134   10780
26   10806
107   10913
132   11045
134   11179
28   11207
104   11311
133   11444
83   11527
51   11578
29   11607
102   11709
135   11844
133   11977
132   12109
134   12243
133   12376
31   12407
102   12509
133   12642
133   12775
32   12807
100   12907
134   13041
133   13174
33   13207
99   13306
134   13440
133   13573
34   13607
98   13705
134   13839
133   13972
132   14104
134   14238
133   14371
36   14407
96   14503
133   14636
134   14770
37   14807
96   14903
133   15036
133   15169
38   15207
94   15301
134   15435
133   15568
39   15607
93   15700
134   15834
133   15967
132   16099
134   16233
133   16366
41   16407
91   16498
133   16631
266   16897
134   17031
133   17164
132   17296
133   17429
134   17563
132   17695
133   17828
134   17962
132   18094
134   18228
133   18361
132   18493
134   18627
265   18892
134   19026
133   19159
132   19291
134   19425
133   19558
132   19690
134   19824
133   19957
