# Supplementary material for: The Computer Simulation of Therapy with the NMDA Antagonist in Excitotoxic Neurodegeneration in an Alzheimer’s Disease-like Pathology
Source: J Clin Med. 2022 Mar 27;11(7):1858. doi: 10.3390/jcm11071858 (PMC8999931; doi:10.3390/jcm11071858)
Supplement: Supplementary file 1 [file jcm-11-01858-s001.zip › Supplementary Materials/1_Spikes/2_models of excitotoxicity severity AD/2_memantine treatment/10M/3_advanced.txt]

405   405
134   539
133   672
133   805
133   938
133   1071
133   1204
133   1337
133   1470
133   1603
133   1736
133   1869
133   2002
133   2135
133   2268
133   2401
133   2534
133   2667
133   2800
133   2933
133   3066
133   3199
133   3332
133   3465
133   3598
10   3608
123   3731
133   3864
133   3997
133   4130
266   4396
133   4529
133   4662
133   4795
133   4928
132   5060
133   5193
134   5327
133   5460
133   5593
133   5726
132   5858
134   5992
132   6124
183   6307
83   6390
136   6526
181   6707
81   6788
119   6907
20   6927
180   7107
80   7187
20   7207
100   7307
100   7407
179   7586
121   7707
100   7807
100   7907
79   7986
133   8119
131   8250
77   8327
58   8385
21   8406
81   8487
31   8518
49   8567
80   8647
80   8727
57   8784
22   8806
110   8916
132   9048
135   9183
24   9207
80   9287
29   9316
51   9367
80   9447
80   9527
55   9582
25   9607
109   9716
131   9847
80   9927
55   9982
25   10007
80   10087
28   10115
131   10246
81   10327
54   10381
26   10407
238   10645
82   10727
53   10780
26   10806
107   10913
132   11045
82   11127
52   11179
28   11207
104   11311
133   11444
83   11527
51   11578
29   11607
102   11709
135   11844
133   11977
30   12007
102   12109
58   12167
76   12243
133   12376
31   12407
102   12509
133   12642
133   12775
31   12806
81   12887
20   12907
60   12967
74   13041
133   13174
33   13207
99   13306
134   13440
87   13527
46   13573
33   13606
81   13687
19   13706
133   13839
133   13972
35   14007
97   14104
133   14237
90   14327
44   14371
35   14406
97   14503
133   14636
134   14770
37   14807
95   14902
133   15035
92   15127
42   15169
38   15207
94   15301
133   15434
134   15568
39   15607
93   15700
133   15833
14   15847
120   15967
40   16007
92   16099
133   16232
134   16366
40   16406
81   16487
12   16499
68   16567
65   16632
175   16807
89   16896
134   17030
97   17127
37   17164
42   17206
81   17287
10   17297
133   17430
133   17563
44   17607
87   17694
134   17828
99   17927
35   17962
45   18007
86   18093
134   18227
134   18361
46   18407
84   18491
135   18626
21   18647
80   18727
80   18807
83   18890
135   19025
134   19159
48   19207
82   19289
78   19367
58   19425
22   19447
111   19558
49   19607
81   19688
136   19824
133   19957
