# Supplementary material for: The Computer Simulation of Therapy with the NMDA Antagonist in Excitotoxic Neurodegeneration in an Alzheimer’s Disease-like Pathology
Source: J Clin Med. 2022 Mar 27;11(7):1858. doi: 10.3390/jcm11071858 (PMC8999931; doi:10.3390/jcm11071858)
Supplement: Supplementary file 1 [file jcm-11-01858-s001.zip › Supplementary Materials/1_Spikes/2_models of excitotoxicity severity AD/2_memantine treatment/30M/1_mild.txt]

405   405
134   539
133   672
133   805
133   938
133   1071
133   1204
133   1337
133   1470
133   1603
133   1736
133   1869
133   2002
133   2135
133   2268
133   2401
133   2534
133   2667
133   2800
133   2933
133   3066
133   3199
133   3332
133   3465
133   3598
10   3608
123   3731
133   3864
133   3997
133   4130
266   4396
133   4529
133   4662
133   4795
133   4928
132   5060
134   5194
133   5327
133   5460
133   5593
133   5726
132   5858
134   5992
132   6124
183   6307
82   6389
135   6524
133   6657
131   6788
135   6923
133   7056
131   7187
20   7207
115   7322
132   7454
133   7587
133   7720
133   7853
133   7986
134   8120
132   8252
134   8386
133   8519
131   8650
135   8785
132   8917
133   9050
134   9184
133   9317
131   9448
135   9583
133   9716
131   9847
135   9982
133   10115
132   10247
134   10381
133   10514
132   10646
134   10780
27   10807
106   10913
132   11045
134   11179
132   11311
134   11445
133   11578
131   11709
135   11844
133   11977
132   12109
134   12243
133   12376
133   12509
133   12642
133   12775
132   12907
134   13041
133   13174
132   13306
134   13440
133   13573
132   13705
134   13839
133   13972
133   14105
133   14238
133   14371
36   14407
97   14504
133   14637
133   14770
133   14903
133   15036
133   15169
133   15302
133   15435
133   15568
133   15701
133   15834
133   15967
133   16100
266   16366
133   16499
133   16632
265   16897
134   17031
133   17164
132   17296
134   17430
133   17563
132   17695
133   17828
134   17962
132   18094
134   18228
133   18361
132   18493
134   18627
265   18892
134   19026
133   19159
132   19291
134   19425
133   19558
132   19690
134   19824
133   19957
