# Supplementary material for: The Computer Simulation of Therapy with the NMDA Antagonist in Excitotoxic Neurodegeneration in an Alzheimer’s Disease-like Pathology
Source: J Clin Med. 2022 Mar 27;11(7):1858. doi: 10.3390/jcm11071858 (PMC8999931; doi:10.3390/jcm11071858)
Supplement: Supplementary file 1 [file jcm-11-01858-s001.zip › Supplementary Materials/1_Spikes/2_models of excitotoxicity severity AD/2_memantine treatment/3M/2_moderate.txt]

405   405
134   539
133   672
133   805
133   938
133   1071
133   1204
133   1337
133   1470
133   1603
133   1736
133   1869
133   2002
133   2135
133   2268
132   2400
134   2534
132   2666
134   2800
133   2933
133   3066
133   3199
133   3332
133   3465
133   3598
10   3608
256   3864
133   3997
133   4130
266   4396
133   4529
133   4662
133   4795
133   4928
132   5060
133   5193
134   5327
132   5459
133   5592
133   5725
133   5858
133   5991
116   6107
18   6125
82   6207
51   6258
48   6306
82   6388
19   6407
80   6487
20   6507
17   6524
83   6607
49   6656
51   6707
80   6787
20   6807
40   6847
40   6887
20   6907
15   6922
105   7027
27   7054
53   7107
79   7186
20   7206
41   7247
40   7287
20   7307
15   7322
65   7387
20   7407
40   7447
10   7457
50   7507
60   7567
19   7586
21   7607
40   7647
60   7707
14   7721
26   7747
40   7787
20   7807
40   7847
60   7907
20   7927
40   7967
18   7985
134   8119
131   8250
135   8385
22   8407
111   8518
49   8567
80   8647
137   8784
23   8807
109   8916
132   9048
135   9183
24   9207
80   9287
29   9316
51   9367
80   9447
136   9583
24   9607
109   9716
130   9846
136   9982
25   10007
80   10087
28   10115
131   10246
135   10381
26   10407
238   10645
82   10727
53   10780
26   10806
238   11044
135   11179
28   11207
104   11311
133   11444
83   11527
51   11578
29   11607
102   11709
134   11843
134   11977
30   12007
102   12109
58   12167
76   12243
133   12376
31   12407
102   12509
132   12641
134   12775
32   12807
80   12887
20   12907
60   12967
74   13041
133   13174
33   13207
99   13306
133   13439
134   13573
33   13606
81   13687
19   13706
133   13839
133   13972
35   14007
97   14104
133   14237
90   14327
44   14371
35   14406
97   14503
133   14636
134   14770
37   14807
95   14902
133   15035
92   15127
42   15169
38   15207
94   15301
133   15434
134   15568
39   15607
93   15700
133   15833
14   15847
120   15967
40   16007
92   16099
133   16232
134   16366
41   16407
80   16487
12   16499
68   16567
65   16632
175   16807
89   16896
134   17030
134   17164
42   17206
81   17287
10   17297
133   17430
133   17563
44   17607
87   17694
134   17828
99   17927
35   17962
45   18007
86   18093
134   18227
134   18361
46   18407
84   18491
135   18626
21   18647
80   18727
80   18807
83   18890
135   19025
134   19159
48   19207
82   19289
135   19424
23   19447
111   19558
49   19607
81   19688
136   19824
132   19956
