# Supplementary material for: The Computer Simulation of Therapy with the NMDA Antagonist in Excitotoxic Neurodegeneration in an Alzheimer’s Disease-like Pathology
Source: J Clin Med. 2022 Mar 27;11(7):1858. doi: 10.3390/jcm11071858 (PMC8999931; doi:10.3390/jcm11071858)
Supplement: Supplementary file 1 [file jcm-11-01858-s001.zip › Supplementary Materials/1_Spikes/2_models of excitotoxicity severity AD/2_memantine treatment/3M/3_advanced.txt]

405   405
134   539
133   672
133   805
133   938
133   1071
133   1204
133   1337
133   1470
133   1603
133   1736
133   1869
133   2002
133   2135
133   2268
132   2400
134   2534
132   2666
134   2800
133   2933
133   3066
133   3199
133   3332
133   3465
133   3598
10   3608
255   3863
134   3997
133   4130
266   4396
133   4529
133   4662
133   4795
133   4928
132   5060
133   5193
134   5327
132   5459
133   5592
133   5725
133   5858
133   5991
134   6125
182   6307
82   6389
218   6607
100   6707
81   6788
119   6907
20   6927
180   7107
80   7187
20   7207
100   7307
100   7407
179   7586
21   7607
100   7707
100   7807
100   7907
78   7985
134   8119
131   8250
77   8327
58   8385
21   8406
81   8487
31   8518
49   8567
80   8647
80   8727
57   8784
22   8806
110   8916
132   9048
135   9183
23   9206
81   9287
29   9316
51   9367
80   9447
80   9527
55   9582
24   9606
109   9715
131   9846
81   9927
54   9981
26   10007
80   10087
27   10114
132   10246
81   10327
53   10380
26   10406
107   10513
132   10645
82   10727
52   10779
27   10806
238   11044
83   11127
52   11179
28   11207
104   11311
56   11367
77   11444
83   11527
51   11578
29   11607
102   11709
134   11843
84   11927
50   11977
30   12007
80   12087
22   12109
58   12167
76   12243
84   12327
49   12376
31   12407
102   12509
132   12641
134   12775
31   12806
81   12887
20   12907
60   12967
74   13041
86   13127
47   13174
33   13207
99   13306
133   13439
88   13527
46   13573
33   13606
81   13687
19   13706
133   13839
88   13927
45   13972
35   14007
97   14104
133   14237
90   14327
44   14371
35   14406
97   14503
133   14636
91   14727
43   14770
37   14807
95   14902
65   14967
68   15035
92   15127
42   15169
38   15207
94   15301
133   15434
93   15527
41   15568
39   15607
93   15700
133   15833
14   15847
80   15927
40   15967
40   16007
92   16099
133   16232
134   16366
40   16406
81   16487
12   16499
68   16567
65   16632
95   16727
80   16807
89   16896
134   17030
97   17127
37   17164
42   17206
81   17287
10   17297
133   17430
133   17563
44   17607
87   17694
134   17828
99   17927
35   17962
44   18006
87   18093
134   18227
134   18361
46   18407
84   18491
135   18626
21   18647
80   18727
80   18807
83   18890
135   19025
134   19159
48   19207
82   19289
78   19367
57   19424
23   19447
111   19558
49   19607
81   19688
136   19824
132   19956
