# Supplementary material for: The Computer Simulation of Therapy with the NMDA Antagonist in Excitotoxic Neurodegeneration in an Alzheimer’s Disease-like Pathology
Source: J Clin Med. 2022 Mar 27;11(7):1858. doi: 10.3390/jcm11071858 (PMC8999931; doi:10.3390/jcm11071858)
Supplement: Supplementary file 1 [file jcm-11-01858-s001.zip › Supplementary Materials/2_LTP/1_control group/control group.txt]

1	00 1	00 1	00 1	00 1	00 1	00 1	00 1	00 1	00 1	00 1	00 1	00 1	00
1	00 1	00 1	00 1	00 1	00 1	00 1	00 1	00 1	00 1	00 1	00 1	00 1	00
1	00 1	00 1	00 1	00 1	00 1	00 1	00 1	00 1	00 1	00 1	00 1	00 1	00
1	00 1	00 1	00 1	00 1	00 1	00 1	00 1	00 1	00 1	00 1	00 1	00 1	00
1	00 1	00 1	00 1	00 1	00 1	00 1	00 1	00 1	00 1	00 1	00 1	00 1	00
1	00 1	00 1	00 1	00 1	00 1	00 1	00 1	00 1	00 1	00 1	00 1	00 1	00
1	00 1	00 1	00 1	00 1	00 1	00 1	00 1	00 1	00 1	00 1	00 1	00 1	00
1	00 1	00 1	00 1	00 1	00 1	00 1	00 1	00 1	00 1	00 1	00 1	00 1	00
1	00 1	00 1	00 1	00 1	00 1	00 1	00 1	00 1	00 1	00 1	00 1	00 1	00
1	00 1	00 1	00 1	00 1	00 1	00 1	00 1	00 1	00 1	00 1	00 1	00 1	00
1	00 1	00 1	00 1	00 1	00 1	00 1	00 1	00 1	00 1	00 1	00 1	00 1	00
1	00 1	00 1	00 1	00 1	00 1	00 1	00 1	00 1	00 1	00 1	00 1	00 1	00
1	00 1	00 1	00 1	00 1	00 1	00 1	00 1	00 1	00 1	00 1	00 1	00 1	00
1	00 1	00 1	00 1	00 1	00 1	00 1	00 1	00 1	00 1	00 1	00 1	00 1	00
1	00 1	00 1	00 1	00 1	00 1	00 1	00 1	00 1	00 1	00 1	00 1	00 1	00
1	00 1	00 1	00 1	00 1	00 1	00 1	00 1	00 1	00 1	00 1	00 1	00 1	00
1	00 1	00 1	00 1	00 1	00 1	00 1	00 1	00 1	00 1	00 1	00 1	00 1	00
1	00 1	00 1	00 1	00 1	00 1	00 1	00 1	00 1	00 1	00 1	00 1	00 1	00
1	00 1	00 1	00 1	00 1	00 1	00 1	00 1	00 1	00 1	00 1	00 1	00 1	00
1	00 1	00 1	00 1	00 1	00 1	00 1	00 1	00 1	00 1	00 1	00 1	00 1	00
1	00 1	00 1	00 1	00 1	00 1	00 1	00 1	00 1	00 1	00 1	00 1	00 1	00
1	00 1	00 1	00 1	00 1	00 1	00 1	00 1	00 1	00 1	00 1	00 1	00 1	00
1	00 1	00 1	00 1	00 1	00 1	00 1	00 1	00 1	00 1	00 1	00 1	00 1	00
1	00 1	00 1	00 1	00 1	00 1	00 1	00 1	00 1	00 1	00 1	00 1	00 1	00
1	00 1	00 1	00 1	00 1	00 1	00 1	00 1	00 1	00 1	00 1	00 1	00 1	00
1	00 1	00 1	00 1	00 1	00 1	00 1	00 1	00 1	00 1	00 1	00 1	00 1	00
1	00 1	00 1	00 1	00 1	00 1	00 1	00 1	00 1	00 1	00 1	00 1	00 1	00
1	00 1	00 1	00 1	00 1	00 1	00 1	00 1	00 1	00 1	00 1	00 1	00 1	00
1	00 1	00 1	00 1	00 1	00 1	00 1	00 1	00 1	00 1	00 1	00 1	00 1	00
1	00 1	00 1	00 1	00 1	00 1	00 1	00 1	00 1	00 1	00 1	00 1	00 1	00
1	00 1	00 1	00 1	00 1	00 1	00 1	00 1	00 1	00 1	00 1	00 1	00 1	00
1	00 1	00 1	00 1	00 1	00 1	00 1	00 1	00 1	00 1	00 1	00 1	00 1	00
1	00 1	00 1	00 1	00 1	00 1	00 1	00 1	00 1	00 1	00 1	00 1	00 1	00
1	00 1	00 1	00 1	00 1	00 1	00 1	00 1	00 1	00 1	00 1	00 1	00 1	00
1	00 1	00 1	00 1	00 1	00 1	00 1	00 1	00 1	00 1	00 1	00 1	00 1	00
1	00 1	00 1	00 1	00 1	00 1	00 1	00 1	00 1	00 1	00 1	00 1	00 1	00
1	00 1	00 1	00 1	00 1	00 1	00 1	00 1	00 1	00 1	00 1	00 1	00 1	00
1	00 1	00 1	00 1	00 1	00 1	00 1	00 1	00 1	00 1	00 1	00 1	00 1	00
1	00 1	00 1	00 1	00 1	00 1	00 1	00 1	00 1	00 1	00 1	00 1	00 1	00
1	00 1	00 1	00 1	00 1	00 1	00 1	00 1	00 1	00 1	00 1	00 1	00 1	00
1	00 1	00 1	00 1	00 1	00 1	00 1	00 1	00 1	00 1	00 1	00 1	00 1	00
1	00 1	00 1	00 1	00 1	00 1	00 1	00 1	00 1	00 1	00 1	00 1	00 1	00
1	00 1	00 1	00 1	00 1	00 1	00 1	00 1	00 1	00 1	00 1	00 1	00 1	00
1	00 1	00 1	00 1	00 1	00 1	00 1	00 1	00 1	00 1	00 1	00 1	00 1	00
1	00 1	00 1	00 1	00 1	00 1	00 1	00 1	00 1	00 1	00 1	00 1	00 1	00
1	00 1	00 1	00 1	00 1	00 1	00 1	00 1	00 1	00 1	00 1	00 1	00 1	00
1	00 1	00 1	00 1	00 1	00 1	00 1	00 1	00 1	00 1	00 1	00 1	00 1	00
1	00 1	00 1	00 1	00 1	00 1	00 1	00 1	00 1	00 1	00 1	00 1	00 1	00
1	00 1	00 1	00 1	00 1	00 1	00 1	00 1	00 1	00 1	00 1	00 1	00 1	00
1	00 1	00 1	00 1	00 1	00 1	00 1	00 1	00 1	00 1	00 1	00 1	00 1	00
1	00 1	00 1	00 1	00 1	00 1	00 1	00 1	00 1	00 1	00 1	00 1	00 1	00
1	00 1	00 1	00 1	00 1	00 1	00 1	00 1	00 1	00 1	00 1	00 1	00 1	00
1	00 1	00 1	00 1	00 1	00 1	00 1	00 1	00 1	00 1	00 1	00 1	00 1	00
1	00 1	00 1	00 1	00 1	00 1	00 1	00 1	00 1	00 1	00 1	00 1	00 1	00
1	00 1	00 1	00 1	00 1	00 1	00 1	00 1	00 1	00 1	00 1	00 1	00 1	00
1	00 1	00 1	00 1	00 1	00 1	00 1	00 1	00 1	00 1	00 1	00 1	00 1	00
1	00 1	00 1	00 1	00 1	00 1	00 1	00 1	00 1	00 1	00 1	00 1	00 1	00
1	00 1	00 1	00 1	00 1	00 1	00 1	00 1	00 1	00 1	00 1	00 1	00 1	00
1	00 1	00 1	00 1	00 1	00 1	00 1	00 1	00 1	00 1	00 1	00 1	00 1	00
1	00 1	00 1	00 1	00 1	00 1	00 1	00 1	00 1	00 1	00 1	00 1	00 1	00
1	00 1	00 1	00 1	00 1	00 1	00 1	00 1	00 1	00 1	00 1	00 1	00 1	00
1	00 1	00 1	00 1	00 1	00 1	00 1	00 1	00 1	00 1	00 1	00 1	00 1	00
1	00 1	00 1	00 1	00 1	00 1	00 1	00 1	00 1	00 1	00 1	00 1	00 1	00
1	00 1	00 1	00 1	00 1	00 1	00 1	00 1	00 1	00 1	00 1	00 1	00 1	00
1	00 1	00 1	00 1	00 1	00 1	00 1	00 1	00 1	00 1	00 1	00 1	00 1	00
1	00 1	00 1	00 1	00 1	00 1	00 1	00 1	00 1	00 1	00 1	00 1	00 1	00
1	00 1	00 1	00 1	00 1	00 1	00 1	00 1	00 1	00 1	00 1	00 1	00 1	00
1	00 1	00 1	00 1	00 1	00 1	00 1	00 1	00 1	00 1	00 1	00 1	00 1	00
1	00 1	00 1	00 1	00 1	00 1	00 1	00 1	00 1	00 1	00 1	00 1	00 1	00
1	00 1	00 1	00 1	00 1	00 1	00 1	00 1	00 1	00 1	00 1	00 1	00 1	00
1	00 1	00 1	00 1	00 1	00 1	00 1	00 1	00 1	00 1	00 1	00 1	00 1	00
1	00 1	00 1	00 1	00 1	00 1	00 1	00 1	00 1	00 1	00 1	00 1	00 1	00
1	00 1	00 1	00 1	00 1	00 1	00 1	00 1	00 1	00 1	00 1	00 1	00 1	00
1	00 1	00 1	00 1	00 1	00 1	00 1	00 1	00 1	00 1	00 1	00 1	00 1	00
1	00 1	00 1	00 1	00 1	00 1	00 1	00 1	00 1	00 1	00 1	00 1	00 1	00
1	00 1	00 1	00 1	00 1	00 1	00 1	00 1	00 1	00 1	00 1	00 1	00 1	00
1	00 1	00 1	00 1	00 1	00 1	00 1	00 1	00 1	00 1	00 1	00 1	00 1	00
1	00 1	00 1	00 1	00 1	00 1	00 1	00 1	00 1	00 1	00 1	00 1	00 1	00
1	00 1	00 1	00 1	00 1	00 1	00 1	00 1	00 1	00 1	00 1	00 1	00 1	00
1	00 1	00 1	00 1	00 1	00 1	00 1	00 1	00 1	00 1	00 1	00 1	00 1	00
1	00 1	00 1	00 1	00 1	00 1	00 1	00 1	00 1	00 1	00 1	00 1	00 1	00
1	00 1	00 1	00 1	00 1	00 1	00 1	00 1	00 1	00 1	00 1	00 1	00 1	00
1	00 1	00 1	00 1	00 1	00 1	00 1	00 1	00 1	00 1	00 1	00 1	00 1	00
1	00 1	00 1	00 1	00 1	00 1	00 1	00 1	00 1	00 1	00 1	00 1	00 1	00
1	00 1	00 1	00 1	00 1	00 1	00 1	00 1	00 1	00 1	00 1	00 1	00 1	00
1	00 1	00 1	00 1	00 1	00 1	00 1	00 1	00 1	00 1	00 1	00 1	00 1	00
1	00 1	00 1	00 1	00 1	00 1	00 1	00 1	00 1	00 1	00 1	00 1	00 1	00
1	00 1	00 1	00 1	00 1	00 1	00 1	00 1	00 1	00 1	00 1	00 1	00 1	00
1	00 1	00 1	00 1	00 1	00 1	00 1	00 1	00 1	00 1	00 1	00 1	00 1	00
1	00 1	00 1	00 1	00 1	00 1	00 1	00 1	00 1	00 1	00 1	00 1	00 1	00
1	00 1	00 1	00 1	00 1	00 1	00 1	00 1	00 1	00 1	00 1	00 1	00 1	00
1	00 1	00 1	00 1	00 1	00 1	00 1	00 1	00 1	00 1	00 1	00 1	00 1	00
1	00 1	00 1	00 1	00 1	00 1	00 1	00 1	00 1	00 1	00 1	00 1	00 1	00
1	00 1	00 1	00 1	00 1	00 1	00 1	00 1	00 1	00 1	00 1	00 1	00 1	00
1	00 1	00 1	00 1	00 1	00 1	00 1	00 1	00 1	00 1	00 1	00 1	00 1	00
1	00 1	00 1	00 1	00 1	00 1	00 1	00 1	00 1	00 1	00 1	00 1	00 1	00
1	00 1	00 1	00 1	00 1	00 1	00 1	00 1	00 1	00 1	00 1	00 1	00 1	00
1	00 1	00 1	00 1	00 1	00 1	00 1	00 1	00 1	00 1	00 1	00 1	00 1	00
1	00 1	00 1	00 1	00 1	00 1	00 1	00 1	00 1	00 1	00 1	00 1	00 1	00
1	00 1	00 1	00 1	00 1	00 1	00 1	00 1	00 1	00 1	00 1	00 1	00 1	00
1	00 1	00 1	00 1	00 1	00 1	00 1	00 1	00 1	00 1	00 1	00 1	00 1	00
1	00 1	00 1	00 1	00 1	00 1	00 1	00 1	00 1	00 1	00 1	00 1	00 1	00
1	00 1	00 1	00 1	00 1	00 1	00 1	00 1	00 1	00 1	00 1	00 1	00 1	00
1	00 1	00 1	00 1	00 1	00 1	00 1	00 1	00 1	00 1	00 1	00 1	00 1	00
1	00 1	00 1	00 1	00 1	00 1	17 1	00 1	00 1	00 1	00 1	00 1	00 1	00
1	00 1	00 1	00 1	00 1	00 1	32 1	00 1	00 1	00 1	00 1	00 1	00 1	00
1	00 1	00 1	00 1	00 1	00 1	45 1	00 1	00 1	00 1	00 1	00 1	00 1	00
1	00 1	00 1	00 1	00 1	00 1	48 1	00 1	00 1	00 1	00 1	00 1	00 1	00
1	00 1	00 1	00 1	00 1	00 1	50 1	00 1	00 1	00 1	00 1	00 1	00 1	00
1	00 1	00 1	00 1	00 1	00 1	51 1	00 1	00 1	00 1	00 1	00 1	00 1	00
1	00 1	00 1	00 1	00 1	00 1	52 1	00 1	00 1	00 1	00 1	00 1	00 1	00
1	00 1	00 1	00 1	00 1	00 1	53 1	00 1	00 1	00 1	00 1	00 1	00 1	00
1	00 1	00 1	00 1	00 1	00 1	53 1	00 1	00 1	00 1	00 1	00 1	00 1	00
1	00 1	00 1	00 1	00 1	00 1	54 1	00 1	00 1	00 1	00 1	00 1	00 1	00
1	00 1	00 1	00 1	00 1	00 1	54 1	00 1	00 1	00 1	00 1	00 1	00 1	00
1	00 1	00 1	00 1	00 1	00 1	54 1	00 1	00 1	00 1	00 1	00 1	00 1	00
1	00 1	00 1	00 1	00 1	00 1	54 1	00 1	00 1	00 1	00 1	00 1	00 1	00
1	00 1	00 1	00 1	00 1	00 1	54 1	00 1	00 1	00 1	00 1	00 1	00 1	00
1	00 1	00 1	00 1	00 1	00 1	54 1	00 1	00 1	00 1	00 1	00 1	00 1	00
1	00 1	00 1	00 1	00 1	00 1	54 1	00 1	00 1	00 1	00 1	00 1	00 1	00
1	00 1	00 1	00 1	00 1	00 1	54 1	00 1	00 1	00 1	00 1	00 1	00 1	00
1	00 1	00 1	00 1	00 1	00 1	54 1	00 1	00 1	00 1	00 1	00 1	00 1	00
1	00 1	00 1	00 1	00 1	00 1	54 1	00 1	00 1	00 1	00 1	00 1	00 1	00
1	00 1	00 1	00 1	00 1	00 1	54 1	00 1	00 1	00 1	00 1	00 1	00 1	00
1	00 1	00 1	00 1	00 1	00 1	54 1	00 1	00 1	00 1	00 1	00 1	00 1	00
1	00 1	00 1	00 1	00 1	00 1	54 1	00 1	00 1	00 1	00 1	00 1	00 1	00
1	00 1	00 1	00 1	00 1	00 1	54 1	00 1	00 1	00 1	00 1	00 1	00 1	00
1	00 1	00 1	00 1	00 1	00 1	54 1	00 1	00 1	00 1	00 1	00 1	00 1	00
1	00 1	00 1	00 1	00 1	00 1	54 1	00 1	00 1	00 1	00 1	00 1	00 1	00
1	00 1	00 1	00 1	00 1	00 1	54 1	00 1	00 1	00 1	00 1	00 1	00 1	00
1	00 1	00 1	00 1	00 1	00 1	54 1	00 1	00 1	00 1	00 1	00 1	00 1	00
1	00 1	00 1	00 1	00 1	00 1	54 1	00 1	00 1	00 1	00 1	00 1	00 1	00
1	00 1	00 1	00 1	00 1	00 1	54 1	00 1	00 1	00 1	00 1	00 1	00 1	00
1	00 1	00 1	00 1	00 1	00 1	54 1	00 1	00 1	00 1	00 1	00 1	00 1	00
1	00 1	00 1	00 1	00 1	00 1	54 1	00 1	00 1	00 1	00 1	00 1	00 1	00
1	00 1	00 1	00 1	00 1	00 1	54 1	00 1	00 1	00 1	00 1	00 1	00 1	00
1	00 1	00 1	00 1	00 1	00 1	54 1	00 1	00 1	00 1	00 1	00 1	00 1	00
1	00 1	00 1	00 1	00 1	00 1	54 1	00 1	00 1	00 1	00 1	00 1	00 1	00
1	00 1	00 1	00 1	00 1	00 1	54 1	00 1	00 1	00 1	00 1	00 1	00 1	00
1	00 1	00 1	00 1	00 1	00 1	54 1	00 1	00 1	00 1	00 1	00 1	00 1	00
1	00 1	00 1	00 1	00 1	00 1	54 1	00 1	00 1	00 1	00 1	00 1	00 1	00
1	00 1	00 1	00 1	00 1	00 1	54 1	00 1	00 1	00 1	00 1	00 1	00 1	00
1	00 1	00 1	00 1	00 1	00 1	54 1	00 1	00 1	00 1	00 1	00 1	00 1	00
1	00 1	00 1	00 1	00 1	00 1	54 1	00 1	00 1	00 1	00 1	00 1	00 1	00
1	00 1	00 1	00 1	00 1	00 1	54 1	00 1	00 1	00 1	00 1	00 1	00 1	00
1	00 1	00 1	00 1	00 1	00 1	53 1	00 1	00 1	00 1	00 1	00 1	00 1	00
1	00 1	00 1	00 1	00 1	00 1	53 1	00 1	00 1	00 1	00 1	00 1	00 1	00
1	00 1	00 1	00 1	00 1	00 1	53 1	00 1	00 1	00 1	00 1	00 1	00 1	00
1	00 1	00 1	00 1	00 1	00 1	53 1	00 1	00 1	00 1	00 1	00 1	00 1	00
1	00 1	00 1	00 1	00 1	00 1	53 1	00 1	00 1	00 1	00 1	00 1	00 1	00
1	00 1	00 1	00 1	00 1	00 1	53 1	00 1	00 1	00 1	00 1	00 1	00 1	00
1	00 1	00 1	00 1	00 1	00 1	53 1	00 1	00 1	00 1	00 1	00 1	00 1	00
1	00 1	00 1	00 1	00 1	00 1	53 1	00 1	00 1	00 1	00 1	00 1	00 1	00
1	00 1	00 1	00 1	00 1	00 1	53 1	00 1	00 1	00 1	00 1	00 1	00 1	00
1	00 1	00 1	00 1	00 1	00 1	53 1	00 1	00 1	00 1	00 1	00 1	00 1	00
1	00 1	00 1	00 1	00 1	00 1	53 1	00 1	00 1	00 1	00 1	00 1	00 1	00
1	00 1	00 1	00 1	00 1	00 1	53 1	00 1	00 1	00 1	00 1	00 1	00 1	00
1	00 1	00 1	00 1	00 1	00 1	53 1	00 1	00 1	00 1	00 1	00 1	00 1	00
1	00 1	00 1	00 1	00 1	00 1	53 1	00 1	00 1	00 1	00 1	00 1	00 1	00
1	00 1	00 1	00 1	00 1	00 1	53 1	00 1	00 1	00 1	00 1	00 1	00 1	00
1	00 1	00 1	00 1	00 1	00 1	53 1	00 1	00 1	00 1	00 1	00 1	00 1	00
1	00 1	00 1	00 1	00 1	00 1	53 1	00 1	00 1	00 1	00 1	00 1	00 1	00
1	00 1	00 1	00 1	00 1	00 1	53 1	00 1	00 1	00 1	00 1	00 1	00 1	00
1	00 1	00 1	00 1	00 1	00 1	53 1	00 1	00 1	00 1	00 1	00 1	00 1	00
1	00 1	00 1	00 1	00 1	00 1	53 1	00 1	00 1	00 1	00 1	00 1	00 1	00
1	00 1	00 1	00 1	00 1	00 1	53 1	00 1	00 1	00 1	00 1	00 1	00 1	00
1	00 1	00 1	00 1	00 1	00 1	52 1	00 1	00 1	00 1	00 1	00 1	00 1	00
1	00 1	00 1	00 1	00 1	00 1	52 1	00 1	00 1	00 1	00 1	00 1	00 1	00
1	00 1	00 1	00 1	00 1	00 1	52 1	00 1	00 1	00 1	00 1	00 1	00 1	00
1	00 1	00 1	00 1	00 1	00 1	52 1	00 1	00 1	00 1	00 1	00 1	00 1	00
1	00 1	00 1	00 1	00 1	00 1	52 1	00 1	00 1	00 1	00 1	00 1	00 1	00
1	00 1	00 1	00 1	00 1	00 1	52 1	00 1	00 1	00 1	00 1	00 1	00 1	00
1	00 1	00 1	00 1	00 1	00 1	52 1	00 1	00 1	00 1	00 1	00 1	00 1	00
1	00 1	00 1	00 1	00 1	00 1	52 1	00 1	00 1	00 1	00 1	00 1	00 1	00
1	00 1	00 1	00 1	00 1	00 1	52 1	00 1	00 1	00 1	00 1	00 1	00 1	00
1	00 1	00 1	00 1	00 1	00 1	52 1	00 1	00 1	00 1	00 1	00 1	00 1	00
1	00 1	00 1	00 1	00 1	00 1	52 1	00 1	00 1	00 1	00 1	00 1	00 1	00
1	00 1	00 1	00 1	00 1	00 1	52 1	00 1	00 1	00 1	00 1	00 1	00 1	00
1	00 1	00 1	00 1	00 1	00 1	52 1	00 1	00 1	00 1	00 1	00 1	00 1	00
1	00 1	00 1	00 1	00 1	00 1	52 1	00 1	00 1	00 1	00 1	00 1	00 1	00
1	00 1	00 1	00 1	00 1	00 1	52 1	00 1	00 1	00 1	00 1	00 1	00 1	00
1	00 1	00 1	00 1	00 1	00 1	52 1	00 1	00 1	00 1	00 1	00 1	00 1	00
1	00 1	00 1	00 1	00 1	00 1	52 1	00 1	00 1	00 1	00 1	00 1	00 1	00
1	00 1	00 1	00 1	00 1	00 1	52 1	00 1	00 1	00 1	00 1	00 1	00 1	00
1	00 1	00 1	00 1	00 1	00 1	51 1	00 1	00 1	00 1	00 1	00 1	00 1	00
1	00 1	00 1	00 1	00 1	00 1	51 1	00 1	00 1	00 1	00 1	00 1	00 1	00
1	00 1	00 1	00 1	00 1	00 1	51 1	00 1	00 1	00 1	00 1	00 1	00 1	00
1	00 1	00 1	00 1	00 1	00 1	51 1	00 1	00 1	00 1	00 1	00 1	00 1	00
1	00 1	00 1	00 1	00 1	00 1	51 1	00 1	00 1	00 1	00 1	00 1	00 1	00
1	00 1	00 1	00 1	00 1	00 1	51 1	00 1	00 1	00 1	00 1	00 1	00 1	00
1	00 1	00 1	00 1	00 1	00 1	51 1	00 1	00 1	00 1	00 1	00 1	00 1	00
1	00 1	00 1	00 1	00 1	00 1	51 1	00 1	00 1	00 1	00 1	00 1	00 1	00
1	00 1	00 1	00 1	00 1	00 1	51 1	00 1	00 1	00 1	00 1	00 1	00 1	00
1	00 1	00 1	00 1	00 1	00 1	51 1	00 1	00 1	00 1	00 1	00 1	00 1	00
1	00 1	00 1	00 1	00 1	00 1	51 1	00 1	00 1	00 1	00 1	00 1	00 1	00
1	00 1	00 1	00 1	00 1	00 1	51 1	00 1	00 1	00 1	00 1	00 1	00 1	00
1	00 1	00 1	00 1	00 1	00 1	51 1	00 1	00 1	00 1	00 1	00 1	00 1	00
1	00 1	00 1	00 1	00 1	00 1	51 1	00 1	00 1	00 1	00 1	00 1	00 1	00
1	00 1	00 1	00 1	00 1	00 1	51 1	00 1	00 1	00 1	00 1	00 1	00 1	00
1	00 1	00 1	00 1	00 1	00 1	51 1	00 1	00 1	00 1	00 1	00 1	00 1	00
1	00 1	00 1	00 1	00 1	00 1	50 1	00 1	00 1	00 1	00 1	00 1	00 1	00
1	00 1	00 1	00 1	00 1	00 1	50 1	00 1	00 1	00 1	00 1	00 1	00 1	00
1	00 1	00 1	00 1	00 1	00 1	50 1	00 1	00 1	00 1	00 1	00 1	00 1	00
1	00 1	00 1	00 1	00 1	00 1	50 1	00 1	00 1	00 1	00 1	00 1	00 1	00
1	00 1	00 1	00 1	00 1	00 1	50 1	00 1	00 1	00 1	00 1	00 1	00 1	00
1	00 1	00 1	00 1	00 1	00 1	50 1	00 1	00 1	00 1	00 1	00 1	00 1	00
1	00 1	00 1	00 1	00 1	00 1	50 1	00 1	00 1	00 1	00 1	00 1	00 1	00
1	00 1	00 1	00 1	00 1	00 1	50 1	00 1	00 1	00 1	00 1	00 1	00 1	00
1	00 1	00 1	00 1	00 1	00 1	50 1	00 1	00 1	00 1	00 1	00 1	00 1	00
1	00 1	00 1	00 1	00 1	00 1	50 1	00 1	00 1	00 1	00 1	00 1	00 1	00
1	00 1	00 1	00 1	00 1	00 1	50 1	00 1	00 1	00 1	00 1	00 1	00 1	00
1	00 1	00 1	00 1	00 1	00 1	50 1	00 1	00 1	00 1	00 1	00 1	00 1	00
1	00 1	00 1	00 1	00 1	00 1	50 1	00 1	00 1	00 1	00 1	00 1	00 1	00
1	00 1	00 1	00 1	00 1	00 1	50 1	00 1	00 1	00 1	00 1	00 1	00 1	00
1	00 1	00 1	00 1	00 1	00 1	49 1	00 1	00 1	00 1	00 1	00 1	00 1	00
1	00 1	00 1	00 1	00 1	00 1	49 1	00 1	00 1	00 1	00 1	00 1	00 1	00
1	00 1	00 1	00 1	00 1	00 1	49 1	00 1	00 1	00 1	00 1	00 1	00 1	00
1	00 1	00 1	00 1	00 1	00 1	49 1	00 1	00 1	00 1	00 1	00 1	00 1	00
1	00 1	00 1	00 1	00 1	00 1	49 1	00 1	00 1	00 1	00 1	00 1	00 1	00
1	00 1	00 1	00 1	00 1	00 1	49 1	00 1	00 1	00 1	00 1	00 1	00 1	00
1	00 1	00 1	00 1	00 1	00 1	49 1	00 1	00 1	00 1	00 1	00 1	00 1	00
1	00 1	00 1	00 1	00 1	00 1	49 1	00 1	00 1	00 1	00 1	00 1	00 1	00
1	00 1	00 1	00 1	00 1	00 1	49 1	00 1	00 1	00 1	00 1	00 1	00 1	00
1	00 1	00 1	00 1	00 1	00 1	49 1	00 1	00 1	00 1	00 1	00 1	00 1	00
1	00 1	00 1	00 1	00 1	00 1	49 1	00 1	00 1	00 1	00 1	00 1	00 1	00
1	00 1	00 1	00 1	00 1	00 1	49 1	00 1	00 1	00 1	00 1	00 1	00 1	00
1	00 1	00 1	00 1	00 1	00 1	48 1	00 1	00 1	00 1	00 1	00 1	00 1	00
1	00 1	00 1	00 1	00 1	00 1	48 1	00 1	00 1	00 1	00 1	00 1	00 1	00
1	00 1	00 1	00 1	00 1	00 1	48 1	00 1	00 1	00 1	00 1	00 1	00 1	00
1	00 1	00 1	00 1	00 1	00 1	48 1	00 1	00 1	00 1	00 1	00 1	00 1	00
1	00 1	00 1	00 1	00 1	00 1	48 1	00 1	00 1	00 1	00 1	00 1	00 1	00
1	00 1	00 1	00 1	00 1	00 1	48 1	00 1	00 1	00 1	00 1	00 1	00 1	00
1	00 1	00 1	00 1	00 1	00 1	48 1	00 1	00 1	00 1	00 1	00 1	00 1	00
1	00 1	00 1	00 1	00 1	00 1	48 1	00 1	00 1	00 1	00 1	00 1	00 1	00
1	00 1	00 1	00 1	00 1	00 1	48 1	00 1	00 1	00 1	00 1	00 1	00 1	00
1	00 1	00 1	00 1	00 1	00 1	48 1	00 1	00 1	00 1	00 1	00 1	00 1	00
1	00 1	00 1	00 1	00 1	00 1	47 1	00 1	00 1	00 1	00 1	00 1	00 1	00
1	00 1	00 1	00 1	00 1	00 1	47 1	00 1	00 1	00 1	00 1	00 1	00 1	00
1	00 1	00 1	00 1	00 1	00 1	47 1	00 1	00 1	00 1	00 1	00 1	00 1	00
1	00 1	00 1	00 1	00 1	00 1	47 1	00 1	00 1	00 1	00 1	00 1	00 1	00
1	00 1	00 1	00 1	00 1	00 1	47 1	00 1	00 1	00 1	00 1	00 1	00 1	00
1	00 1	00 1	00 1	00 1	00 1	47 1	00 1	00 1	00 1	00 1	00 1	00 1	00
1	00 1	00 1	00 1	00 1	00 1	47 1	00 1	00 1	00 1	00 1	00 1	00 1	00
1	00 1	00 1	00 1	00 1	00 1	47 1	00 1	00 1	00 1	00 1	00 1	00 1	00
1	00 1	00 1	00 1	00 1	00 1	47 1	00 1	00 1	00 1	00 1	00 1	00 1	00
1	00 1	00 1	00 1	00 1	00 1	46 1	00 1	00 1	00 1	00 1	00 1	00 1	00
1	00 1	00 1	00 1	00 1	00 1	46 1	00 1	00 1	00 1	00 1	00 1	00 1	00
1	00 1	00 1	00 1	00 1	00 1	46 1	00 1	00 1	00 1	00 1	00 1	00 1	00
1	00 1	00 1	00 1	00 1	00 1	46 1	00 1	00 1	00 1	00 1	00 1	00 1	00
1	00 1	00 1	00 1	00 1	00 1	46 1	00 1	00 1	00 1	00 1	00 1	00 1	00
1	00 1	00 1	00 1	00 1	00 1	46 1	00 1	00 1	00 1	00 1	00 1	00 1	00
1	00 1	00 1	00 1	00 1	00 1	46 1	00 1	00 1	00 1	00 1	00 1	00 1	00
1	00 1	00 1	00 1	00 1	00 1	46 1	00 1	00 1	00 1	00 1	00 1	00 1	00
1	00 1	00 1	00 1	00 1	00 1	45 1	00 1	00 1	00 1	00 1	00 1	00 1	00
1	00 1	00 1	00 1	00 1	00 1	45 1	00 1	00 1	00 1	00 1	00 1	00 1	00
1	00 1	00 1	00 1	00 1	00 1	45 1	00 1	00 1	00 1	00 1	00 1	00 1	00
1	00 1	00 1	00 1	00 1	00 1	45 1	00 1	00 1	00 1	00 1	00 1	00 1	00
1	00 1	00 1	00 1	00 1	00 1	45 1	00 1	00 1	00 1	00 1	00 1	00 1	00
1	00 1	00 1	00 1	00 1	00 1	45 1	00 1	00 1	00 1	00 1	00 1	00 1	00
1	00 1	00 1	00 1	00 1	00 1	45 1	00 1	00 1	00 1	00 1	00 1	00 1	00
1	00 1	00 1	00 1	00 1	00 1	44 1	00 1	00 1	00 1	00 1	00 1	00 1	00
1	00 1	00 1	00 1	00 1	00 1	44 1	00 1	00 1	00 1	00 1	00 1	00 1	00
1	00 1	00 1	00 1	00 1	00 1	44 1	00 1	00 1	00 1	00 1	00 1	00 1	00
1	00 1	00 1	00 1	00 1	00 1	44 1	00 1	00 1	00 1	00 1	00 1	00 1	00
1	00 1	00 1	00 1	00 1	00 1	44 1	00 1	00 1	00 1	00 1	00 1	00 1	00
1	00 1	00 1	00 1	00 1	00 1	44 1	00 1	00 1	00 1	00 1	00 1	00 1	00
1	00 1	00 1	00 1	00 1	00 1	43 1	00 1	00 1	00 1	00 1	00 1	00 1	00
1	00 1	00 1	00 1	00 1	00 1	43 1	00 1	00 1	00 1	00 1	00 1	00 1	00
1	00 1	00 1	00 1	00 1	00 1	43 1	00 1	00 1	00 1	00 1	00 1	00 1	00
1	00 1	00 1	00 1	00 1	00 1	43 1	00 1	00 1	00 1	00 1	00 1	00 1	00
1	00 1	00 1	00 1	00 1	00 1	43 1	00 1	00 1	00 1	00 1	00 1	00 1	00
1	00 1	00 1	00 1	00 1	00 1	43 1	00 1	00 1	00 1	00 1	00 1	00 1	00
1	00 1	00 1	00 1	00 1	00 1	42 1	00 1	00 1	00 1	00 1	00 1	00 1	00
1	00 1	00 1	00 1	00 1	00 1	42 1	00 1	00 1	00 1	00 1	00 1	00 1	00
1	00 1	00 1	00 1	00 1	00 1	42 1	00 1	00 1	00 1	00 1	00 1	00 1	00
1	00 1	00 1	00 1	00 1	00 1	42 1	00 1	00 1	00 1	00 1	00 1	00 1	00
1	00 1	00 1	00 1	00 1	00 1	41 1	00 1	00 1	00 1	00 1	00 1	00 1	00
1	00 1	00 1	00 1	00 1	00 1	41 1	00 1	00 1	00 1	00 1	00 1	00 1	00
1	00 1	00 1	00 1	00 1	00 1	41 1	00 1	00 1	00 1	00 1	00 1	00 1	00
1	00 1	00 1	00 1	00 1	00 1	41 1	00 1	00 1	00 1	00 1	00 1	00 1	00
1	00 1	00 1	00 1	00 1	00 1	40 1	00 1	00 1	00 1	00 1	00 1	00 1	00
1	00 1	00 1	00 1	00 1	00 1	40 1	00 1	00 1	00 1	00 1	00 1	00 1	00
1	00 1	00 1	00 1	00 1	00 1	40 1	00 1	00 1	00 1	00 1	00 1	00 1	00
1	00 1	00 1	00 1	00 1	00 1	40 1	00 1	00 1	00 1	00 1	00 1	00 1	00
1	00 1	00 1	00 1	00 1	00 1	39 1	00 1	00 1	00 1	00 1	00 1	00 1	00
1	00 1	00 1	00 1	00 1	00 1	39 1	00 1	00 1	00 1	00 1	00 1	00 1	00
1	00 1	00 1	00 1	00 1	00 1	39 1	00 1	00 1	00 1	00 1	00 1	00 1	00
1	00 1	00 1	00 1	00 1	00 1	38 1	00 1	00 1	00 1	00 1	00 1	00 1	00
1	00 1	00 1	00 1	00 1	00 1	38 1	00 1	00 1	00 1	00 1	00 1	00 1	00
1	00 1	00 1	00 1	00 1	00 1	37 1	00 1	00 1	00 1	00 1	00 1	00 1	00
1	00 1	00 1	00 1	00 1	00 1	37 1	00 1	00 1	00 1	00 1	00 1	00 1	00
1	00 1	00 1	00 1	00 1	00 1	37 1	00 1	00 1	00 1	00 1	00 1	00 1	00
1	00 1	00 1	00 1	00 1	00 1	36 1	00 1	00 1	00 1	00 1	00 1	00 1	00
1	00 1	00 1	00 1	00 1	00 1	36 1	00 1	00 1	00 1	00 1	00 1	00 1	00
1	00 1	00 1	00 1	00 1	00 1	35 1	00 1	00 1	00 1	00 1	00 1	00 1	00
1	00 1	00 1	00 1	00 1	00 1	34 1	00 1	00 1	00 1	00 1	00 1	00 1	00
1	00 1	00 1	00 1	00 1	00 1	34 1	00 1	00 1	00 1	00 1	00 1	00 1	00
1	00 1	00 1	00 1	00 1	00 1	33 1	00 1	00 1	00 1	00 1	00 1	00 1	00
1	00 1	00 1	00 1	00 1	00 1	32 1	00 1	00 1	00 1	00 1	00 1	00 1	00
1	00 1	00 1	00 1	00 1	00 1	31 1	00 1	00 1	00 1	00 1	00 1	00 1	00
1	00 1	00 1	00 1	00 1	00 1	30 1	00 1	00 1	00 1	00 1	00 1	00 1	00
1	00 1	00 1	00 1	00 1	00 1	29 1	00 1	00 1	00 1	00 1	00 1	00 1	00
1	00 1	00 1	00 1	00 1	00 1	28 1	00 1	00 1	00 1	00 1	00 1	00 1	00
1	00 1	00 1	00 1	00 1	00 1	26 1	00 1	00 1	00 1	00 1	00 1	00 1	00
1	00 1	00 1	00 1	00 1	00 1	24 1	00 1	00 1	00 1	00 1	00 1	00 1	00
1	00 1	00 1	00 1	00 1	00 1	20 1	00 1	00 1	00 1	00 1	00 1	00 1	00
1	00 1	00 1	00 1	00 1	00 1	13 1	00 1	00 1	00 1	00 1	00 1	00 1	00
1	00 1	00 1	00 1	00 1	00 1	00 1	00 1	00 1	00 1	00 1	00 1	00 1	00
1	00 1	00 1	00 1	00 1	00 1	00 1	00 1	00 1	00 1	00 1	00 1	00 1	00
1	00 1	00 1	00 1	00 1	00 1	00 1	00 1	00 1	00 1	00 1	00 1	00 1	00
1	00 1	00 1	00 1	00 1	00 1	00 1	00 1	00 1	00 1	00 1	00 1	00 1	00
1	00 1	00 1	00 1	00 1	00 1	00 1	00 1	00 1	00 1	00 1	00 1	00 1	00
1	00 1	00 1	00 1	00 1	00 1	00 1	00 1	00 1	00 1	00 1	00 1	00 1	00
1	00 1	00 1	00 1	00 1	00 1	00 1	00 1	00 1	00 1	00 1	00 1	00 1	00
1	00 1	00 1	00 1	00 1	00 1	00 1	00 1	00 1	00 1	00 1	00 1	00 1	00
1	00 1	00 1	00 1	00 1	00 1	00 1	00 1	00 1	00 1	00 1	00 1	00 1	00
1	00 1	00 1	00 1	00 1	00 1	00 1	00 1	00 1	00 1	00 1	00 1	00 1	00
1	00 1	00 1	00 1	00 1	00 1	00 1	00 1	00 1	00 1	00 1	00 1	00 1	00
1	00 1	00 1	00 1	00 1	00 1	00 1	00 1	00 1	00 1	00 1	00 1	00 1	00
1	00 1	00 1	00 1	00 1	00 1	00 1	00 1	00 1	00 1	00 1	00 1	00 1	00
1	00 1	00 1	00 1	00 1	00 1	00 1	00 1	00 1	00 1	00 1	00 1	00 1	00
1	00 1	00 1	00 1	00 1	00 1	00 1	00 1	00 1	00 1	00 1	00 1	00 1	00
1	00 1	00 1	00 1	00 1	00 1	00 1	00 1	00 1	00 1	00 1	00 1	00 1	00
1	00 1	00 1	00 1	00 1	00 1	00 1	00 1	00 1	00 1	00 1	00 1	00 1	00
1	00 1	00 1	00 1	00 1	00 1	00 1	00 1	00 1	00 1	00 1	00 1	00 1	00
1	00 1	00 1	00 1	00 1	00 1	00 1	00 1	00 1	00 1	00 1	00 1	00 1	00
1	00 1	00 1	00 1	00 1	00 1	00 1	00 1	00 1	00 1	00 1	00 1	00 1	00
1	00 1	00 1	00 1	00 1	00 1	00 1	00 1	00 1	00 1	00 1	00 1	00 1	00
1	00 1	00 1	00 1	00 1	00 1	00 1	00 1	00 1	00 1	00 1	00 1	00 1	00
1	00 1	00 1	00 1	00 1	00 1	00 1	00 1	00 1	00 1	00 1	00 1	00 1	00
1	00 1	00 1	00 1	00 1	00 1	00 1	00 1	00 1	00 1	00 1	00 1	00 1	00
1	00 1	00 1	00 1	00 1	00 1	00 1	00 1	00 1	00 1	00 1	00 1	00 1	00
1	00 1	00 1	00 1	00 1	00 1	00 1	00 1	00 1	00 1	00 1	00 1	00 1	00
1	00 1	00 1	00 1	00 1	00 1	00 1	00 1	00 1	00 1	00 1	00 1	00 1	00
1	00 1	00 1	00 1	00 1	00 1	00 1	00 1	00 1	00 1	00 1	00 1	00 1	00
1	00 1	00 1	00 1	00 1	00 1	00 1	00 1	00 1	00 1	00 1	00 1	00 1	00
1	00 1	00 1	00 1	00 1	00 1	00 1	00 1	00 1	00 1	00 1	00 1	00 1	00
1	00 1	00 1	00 1	00 1	00 1	00 1	00 1	00 1	00 1	00 1	00 1	00 1	00
1	00 1	00 1	00 1	00 1	00 1	00 1	00 1	00 1	00 1	00 1	00 1	00 1	00
1	00 1	00 1	00 1	00 1	00 1	00 1	00 1	00 1	00 1	00 1	00 1	00 1	00
1	00 1	00 1	00 1	00 1	00 1	00 1	00 1	00 1	00 1	00 1	00 1	00 1	00
1	00 1	00 1	00 1	00 1	00 1	00 1	00 1	00 1	00 1	00 1	00 1	00 1	00
1	00 1	00 1	00 1	00 1	00 1	00 1	00 1	00 1	00 1	00 1	00 1	00 1	00
1	00 1	00 1	00 1	00 1	00 1	00 1	00 1	00 1	00 1	00 1	00 1	00 1	00
1	00 1	00 1	00 1	00 1	00 1	00 1	00 1	00 1	00 1	00 1	00 1	00 1	00
1	00 1	00 1	00 1	00 1	00 1	00 1	00 1	00 1	00 1	00 1	00 1	00 1	00
1	00 1	00 1	00 1	00 1	00 1	00 1	00 1	00 1	00 1	00 1	00 1	00 1	00
1	00 1	00 1	00 1	00 1	00 1	00 1	00 1	00 1	00 1	00 1	00 1	00 1	00
1	00 1	00 1	00 1	00 1	00 1	00 1	00 1	00 1	00 1	00 1	00 1	00 1	00
1	00 1	00 1	00 1	00 1	00 1	00 1	00 1	00 1	00 1	00 1	00 1	00 1	00
1	00 1	00 1	00 1	00 1	00 1	00 1	00 1	00 1	00 1	00 1	00 1	00 1	00
1	00 1	00 1	00 1	00 1	00 1	00 1	00 1	00 1	00 1	00 1	00 1	00 1	00
1	00 1	00 1	00 1	00 1	00 1	00 1	00 1	00 1	00 1	00 1	00 1	00 1	00
1	00 1	00 1	00 1	00 1	00 1	00 1	00 1	00 1	00 1	00 1	00 1	00 1	00
1	00 1	00 1	00 1	00 1	00 1	00 1	00 1	00 1	00 1	00 1	00 1	00 1	00
1	00 1	00 1	00 1	00 1	00 1	00 1	00 1	00 1	00 1	00 1	00 1	00 1	00
1	00 1	00 1	00 1	00 1	00 1	00 1	00 1	00 1	00 1	00 1	00 1	00 1	00
1	00 1	00 1	00 1	00 1	00 1	00 1	00 1	00 1	00 1	00 1	00 1	00 1	00
1	00 1	00 1	00 1	00 1	00 1	00 1	00 1	00 1	00 1	00 1	00 1	00 1	00
1	00 1	00 1	00 1	00 1	00 1	00 1	00 1	00 1	00 1	00 1	00 1	00 1	00
1	00 1	00 1	00 1	00 1	00 1	00 1	00 1	00 1	00 1	00 1	00 1	00 1	00
1	00 1	00 1	00 1	00 1	00 1	00 1	00 1	00 1	00 1	00 1	00 1	00 1	00
1	00 1	00 1	00 1	00 1	00 1	00 1	00 1	00 1	00 1	00 1	00 1	00 1	00
1	00 1	00 1	00 1	00 1	00 1	00 1	00 1	00 1	00 1	00 1	00 1	00 1	00
1	00 1	00 1	00 1	00 1	00 1	00 1	00 1	00 1	00 1	00 1	00 1	00 1	00
1	00 1	00 1	00 1	00 1	00 1	00 1	00 1	00 1	00 1	00 1	00 1	00 1	00
1	00 1	00 1	00 1	00 1	00 1	00 1	00 1	00 1	00 1	00 1	00 1	00 1	00
1	00 1	00 1	00 1	00 1	00 1	00 1	00 1	00 1	00 1	00 1	00 1	00 1	00
1	00 1	00 1	00 1	00 1	00 1	00 1	00 1	00 1	00 1	00 1	00 1	00 1	00
1	00 1	00 1	00 1	00 1	00 1	00 1	00 1	00 1	00 1	00 1	00 1	00 1	00
1	00 1	00 1	00 1	00 1	00 1	00 1	00 1	00 1	00 1	00 1	00 1	00 1	00
1	00 1	00 1	00 1	00 1	00 1	00 1	00 1	00 1	00 1	00 1	00 1	00 1	00
1	00 1	00 1	00 1	00 1	00 1	00 1	00 1	00 1	00 1	00 1	00 1	00 1	00
1	00 1	00 1	00 1	00 1	00 1	00 1	00 1	00 1	00 1	00 1	00 1	00 1	00
1	00 1	00 1	00 1	00 1	00 1	00 1	00 1	00 1	00 1	00 1	00 1	00 1	00
1	00 1	00 1	00 1	00 1	00 1	00 1	00 1	00 1	00 1	00 1	00 1	00 1	00
1	00 1	00 1	00 1	00 1	00 1	00 1	00 1	00 1	00 1	00 1	00 1	00 1	00
1	00 1	00 1	00 1	00 1	00 1	00 1	00 1	00 1	00 1	00 1	00 1	00 1	00
1	00 1	00 1	00 1	00 1	00 1	00 1	00 1	00 1	00 1	00 1	00 1	00 1	00
1	00 1	00 1	00 1	00 1	00 1	00 1	00 1	00 1	00 1	00 1	00 1	00 1	00
1	00 1	00 1	00 1	00 1	00 1	00 1	00 1	00 1	00 1	00 1	00 1	00 1	00
1	00 1	00 1	00 1	00 1	00 1	00 1	00 1	00 1	00 1	00 1	00 1	00 1	00
1	00 1	00 1	00 1	00 1	00 1	00 1	00 1	00 1	00 1	00 1	00 1	00 1	00
1	00 1	00 1	00 1	00 1	00 1	00 1	00 1	00 1	00 1	00 1	00 1	00 1	00
1	00 1	00 1	00 1	00 1	00 1	00 1	00 1	00 1	00 1	00 1	00 1	00 1	00
1	00 1	00 1	00 1	00 1	00 1	00 1	00 1	00 1	00 1	00 1	00 1	00 1	00
1	00 1	00 1	00 1	00 1	00 1	00 1	00 1	00 1	00 1	00 1	00 1	00 1	00
1	00 1	00 1	00 1	00 1	00 1	00 1	00 1	00 1	00 1	00 1	00 1	00 1	00
1	00 1	00 1	00 1	00 1	00 1	00 1	00 1	00 1	00 1	00 1	00 1	00 1	00
1	00 1	00 1	00 1	00 1	00 1	00 1	00 1	00 1	00 1	00 1	00 1	00 1	00
1	00 1	00 1	00 1	00 1	00 1	00 1	00 1	00 1	00 1	00 1	00 1	00 1	00
1	00 1	00 1	00 1	00 1	00 1	00 1	00 1	00 1	00 1	00 1	00 1	00 1	00
1	00 1	00 1	00 1	00 1	00 1	00 1	00 1	00 1	00 1	00 1	00 1	00 1	00
1	00 1	00 1	00 1	00 1	00 1	00 1	00 1	00 1	00 1	00 1	00 1	00 1	00
1	00 1	00 1	00 1	00 1	00 1	00 1	00 1	00 1	00 1	00 1	00 1	00 1	00
1	00 1	00 1	00 1	00 1	00 1	00 1	00 1	00 1	00 1	00 1	00 1	00 1	00
1	00 1	00 1	00 1	00 1	00 1	00 1	00 1	00 1	00 1	00 1	00 1	00 1	00
1	00 1	00 1	00 1	00 1	00 1	00 1	00 1	00 1	00 1	00 1	00 1	00 1	00
1	00 1	00 1	00 1	00 1	00 1	00 1	00 1	00 1	00 1	00 1	00 1	00 1	00
1	00 1	00 1	00 1	00 1	00 1	00 1	00 1	00 1	00 1	00 1	00 1	00 1	00
1	00 1	00 1	00 1	00 1	00 1	00 1	00 1	00 1	00 1	00 1	00 1	00 1	00
1	00 1	00 1	00 1	00 1	00 1	00 1	00 1	00 1	00 1	00 1	00 1	00 1	00
1	00 1	00 1	00 1	00 1	00 1	00 1	00 1	00 1	00 1	00 1	00 1	00 1	00
1	00 1	00 1	00 1	00 1	00 1	00 1	00 1	00 1	00 1	00 1	00 1	00 1	00
1	00 1	00 1	00 1	00 1	00 1	00 1	00 1	00 1	00 1	00 1	00 1	00 1	00
1	00 1	00 1	00 1	00 1	00 1	00 1	00 1	00 1	00 1	00 1	00 1	00 1	00
1	00 1	00 1	00 1	00 1	00 1	00 1	00 1	00 1	00 1	00 1	00 1	00 1	00
1	00 1	00 1	00 1	00 1	00 1	00 1	00 1	00 1	00 1	00 1	00 1	00 1	00
1	00 1	00 1	00 1	00 1	00 1	00 1	00 1	00 1	00 1	00 1	00 1	00 1	00
1	00 1	00 1	00 1	00 1	00 1	00 1	00 1	00 1	00 1	00 1	00 1	00 1	00
1	00 1	00 1	00 1	00 1	00 1	00 1	00 1	00 1	00 1	00 1	00 1	00 1	00
1	00 1	00 1	00 1	00 1	00 1	00 1	00 1	00 1	00 1	00 1	00 1	00 1	00
1	00 1	00 1	00 1	00 1	00 1	00 1	00 1	00 1	00 1	00 1	00 1	00 1	00
1	00 1	00 1	00 1	00 1	00 1	00 1	00 1	00 1	00 1	00 1	00 1	00 1	00
1	00 1	00 1	00 1	00 1	00 1	00 1	00 1	00 1	00 1	00 1	00 1	00 1	00
1	00 1	00 1	00 1	00 1	00 1	00 1	00 1	00 1	00 1	00 1	00 1	00 1	00
1	00 1	00 1	00 1	00 1	00 1	00 1	00 1	00 1	00 1	00 1	00 1	00 1	00
1	00 1	00 1	00 1	00 1	00 1	00 1	00 1	00 1	00 1	00 1	00 1	00 1	00
1	00 1	00 1	00 1	00 1	00 1	00 1	00 1	00 1	00 1	00 1	00 1	00 1	00
1	00 1	00 1	00 1	00 1	00 1	00 1	00 1	00 1	00 1	00 1	00 1	00 1	00
1	00 1	00 1	00 1	00 1	00 1	00 1	00 1	00 1	00 1	00 1	00 1	00 1	00
1	00 1	00 1	00 1	00 1	00 1	00 1	00 1	00 1	00 1	00 1	00 1	00 1	00
1	00 1	00 1	00 1	00 1	00 1	00 1	00 1	00 1	00 1	00 1	00 1	00 1	00
1	00 1	00 1	00 1	00 1	00 1	00 1	00 1	00 1	00 1	00 1	00 1	00 1	00
1	00 1	00 1	00 1	00 1	00 1	00 1	00 1	00 1	00 1	00 1	00 1	00 1	00
1	00 1	00 1	00 1	00 1	00 1	00 1	00 1	00 1	00 1	00 1	00 1	00 1	00
1	00 1	00 1	00 1	00 1	00 1	00 1	00 1	00 1	00 1	00 1	00 1	00 1	00
1	00 1	00 1	00 1	00 1	00 1	00 1	00 1	00 1	00 1	00 1	00 1	00 1	00
1	00 1	00 1	00 1	00 1	00 1	00 1	00 1	00 1	00 1	00 1	00 1	00 1	00
1	00 1	00 1	00 1	00 1	00 1	00 1	00 1	00 1	00 1	00 1	00 1	00 1	00
1	00 1	00 1	00 1	00 1	00 1	00 1	00 1	00 1	00 1	00 1	00 1	00 1	00
1	00 1	00 1	00 1	00 1	00 1	00 1	00 1	00 1	00 1	00 1	00 1	00 1	00
1	00 1	00 1	00 1	00 1	00 1	00 1	00 1	00 1	00 1	00 1	00 1	00 1	00
1	00 1	00 1	00 1	00 1	00 1	00 1	00 1	00 1	00 1	00 1	00 1	00 1	00
1	00 1	00 1	00 1	00 1	00 1	00 1	00 1	00 1	00 1	00 1	00 1	00 1	00
1	00 1	00 1	00 1	00 1	00 1	00 1	00 1	00 1	00 1	00 1	00 1	00 1	00
1	00 1	00 1	00 1	00 1	00 1	00 1	00 1	00 1	00 1	00 1	00 1	00 1	00
1	00 1	00 1	00 1	00 1	00 1	00 1	00 1	00 1	00 1	00 1	00 1	00 1	00
1	00 1	00 1	00 1	00 1	00 1	00 1	00 1	00 1	00 1	00 1	00 1	00 1	00
1	00 1	00 1	00 1	00 1	00 1	00 1	00 1	00 1	00 1	00 1	00 1	00 1	00
1	00 1	00 1	00 1	00 1	00 1	00 1	00 1	00 1	00 1	00 1	00 1	00 1	00
1	00 1	00 1	00 1	00 1	00 1	00 1	00 1	00 1	00 1	00 1	00 1	00 1	00
1	00 1	00 1	00 1	00 1	00 1	00 1	00 1	00 1	00 1	00 1	00 1	00 1	00
1	00 1	00 1	00 1	00 1	00 1	00 1	00 1	00 1	00 1	00 1	00 1	00 1	00
1	00 1	00 1	00 1	00 1	00 1	00 1	00 1	00 1	00 1	00 1	00 1	00 1	00
1	00 1	00 1	00 1	00 1	00 1	00 1	00 1	00 1	00 1	00 1	00 1	00 1	00
1	00 1	00 1	00 1	00 1	00 1	00 1	00 1	00 1	00 1	00 1	00 1	00 1	00
1	00 1	00 1	00 1	00 1	00 1	00 1	00 1	00 1	00 1	00 1	00 1	00 1	00
1	00 1	00 1	00 1	00 1	00 1	00 1	00 1	00 1	00 1	00 1	00 1	00 1	00
1	00 1	00 1	00 1	00 1	00 1	00 1	00 1	00 1	00 1	00 1	00 1	00 1	00
1	00 1	00 1	00 1	00 1	00 1	00 1	00 1	00 1	00 1	00 1	00 1	00 1	00
1	00 1	00 1	00 1	00 1	00 1	00 1	00 1	00 1	00 1	00 1	00 1	00 1	00
1	00 1	00 1	00 1	00 1	00 1	00 1	00 1	00 1	00 1	00 1	00 1	00 1	00
1	00 1	00 1	00 1	00 1	00 1	00 1	00 1	00 1	00 1	00 1	00 1	00 1	00
1	00 1	00 1	00 1	00 1	00 1	00 1	00 1	00 1	00 1	00 1	00 1	00 1	00
1	00 1	00 1	00 1	00 1	00 1	00 1	00 1	00 1	00 1	00 1	00 1	00 1	00
1	00 1	00 1	00 1	00 1	00 1	00 1	00 1	00 1	00 1	00 1	00 1	00 1	00
1	00 1	00 1	00 1	00 1	00 1	00 1	00 1	00 1	00 1	00 1	00 1	00 1	00
1	00 1	00 1	00 1	00 1	00 1	00 1	00 1	00 1	00 1	00 1	00 1	00 1	00
1	00 1	00 1	00 1	00 1	00 1	00 1	00 1	00 1	00 1	00 1	00 1	00 1	00
1	00 1	00 1	00 1	00 1	00 1	00 1	00 1	00 1	00 1	00 1	00 1	00 1	00
1	00 1	00 1	00 1	00 1	00 1	00 1	00 1	00 1	00 1	00 1	00 1	00 1	00
1	00 1	00 1	00 1	00 1	00 1	00 1	00 1	00 1	00 1	00 1	00 1	00 1	00
1	00 1	00 1	00 1	00 1	00 1	00 1	00 1	00 1	00 1	00 1	00 1	00 1	00
1	00 1	00 1	00 1	00 1	00 1	00 1	00 1	00 1	00 1	00 1	00 1	00 1	00
1	00 1	00 1	00 1	00 1	00 1	00 1	00 1	00 1	00 1	00 1	00 1	00 1	00
1	00 1	00 1	00 1	00 1	00 1	00 1	00 1	00 1	00 1	00 1	00 1	00 1	00
1	00 1	00 1	00 1	00 1	00 1	00 1	00 1	00 1	00 1	00 1	00 1	00 1	00
1	00 1	00 1	00 1	00 1	00 1	00 1	00 1	00 1	00 1	00 1	00 1	00 1	00
1	00 1	00 1	00 1	00 1	00 1	00 1	00 1	00 1	00 1	00 1	00 1	00 1	00
1	00 1	00 1	00 1	00 1	00 1	00 1	00 1	00 1	00 1	00 1	00 1	00 1	00
1	00 1	00 1	00 1	00 1	00 1	00 1	00 1	00 1	00 1	00 1	00 1	00 1	00
1	00 1	00 1	00 1	00 1	00 1	00 1	00 1	00 1	00 1	00 1	00 1	00 1	00
1	00 1	00 1	00 1	00 1	00 1	00 1	00 1	00 1	00 1	00 1	00 1	00 1	00
1	00 1	00 1	00 1	00 1	00 1	00 1	00 1	00 1	00 1	00 1	00 1	00 1	00
1	00 1	00 1	00 1	00 1	00 1	00 1	00 1	00 1	00 1	00 1	00 1	00 1	00
1	00 1	00 1	00 1	00 1	00 1	00 1	00 1	00 1	00 1	00 1	00 1	00 1	00
1	00 1	00 1	00 1	00 1	00 1	00 1	00 1	00 1	00 1	00 1	00 1	00 1	00
1	00 1	00 1	00 1	00 1	00 1	00 1	00 1	00 1	00 1	00 1	00 1	00 1	00
1	00 1	00 1	00 1	00 1	00 1	00 1	00 1	00 1	00 1	00 1	00 1	00 1	00
1	00 1	00 1	00 1	00 1	00 1	00 1	00 1	00 1	00 1	00 1	00 1	00 1	00
1	00 1	00 1	00 1	00 1	00 1	00 1	00 1	00 1	00 1	00 1	00 1	00 1	00
1	00 1	00 1	00 1	00 1	00 1	00 1	00 1	00 1	00 1	00 1	00 1	00 1	00
1	00 1	00 1	00 1	00 1	00 1	00 1	00 1	00 1	00 1	00 1	00 1	00 1	00
1	00 1	00 1	00 1	00 1	00 1	00 1	00 1	00 1	00 1	00 1	00 1	00 1	00
1	00 1	00 1	00 1	00 1	00 1	00 1	00 1	00 1	00 1	00 1	00 1	00 1	00
1	00 1	00 1	00 1	00 1	00 1	00 1	00 1	00 1	00 1	00 1	00 1	00 1	00
1	00 1	00 1	00 1	00 1	00 1	00 1	00 1	00 1	00 1	00 1	00 1	00 1	00
1	00 1	00 1	00 1	00 1	00 1	00 1	00 1	00 1	00 1	00 1	00 1	00 1	00
1	00 1	00 1	00 1	00 1	00 1	00 1	00 1	00 1	00 1	00 1	00 1	00 1	00
1	00 1	00 1	00 1	00 1	00 1	00 1	00 1	00 1	00 1	00 1	00 1	00 1	00
1	00 1	00 1	00 1	00 1	00 1	00 1	00 1	00 1	00 1	00 1	00 1	00 1	00
1	00 1	00 1	00 1	00 1	00 1	00 1	00 1	00 1	00 1	00 1	00 1	00 1	00
1	00 1	00 1	00 1	00 1	00 1	00 1	00 1	00 1	00 1	00 1	00 1	00 1	00
1	00 1	00 1	00 1	00 1	00 1	00 1	00 1	00 1	00 1	00 1	00 1	00 1	00
1	00 1	00 1	00 1	00 1	00 1	00 1	00 1	00 1	00 1	00 1	00 1	00 1	00
1	00 1	00 1	00 1	00 1	00 1	00 1	00 1	00 1	00 1	00 1	00 1	00 1	00
1	00 1	00 1	00 1	00 1	00 1	00 1	00 1	00 1	00 1	00 1	00 1	00 1	00
1	00 1	00 1	00 1	00 1	00 1	00 1	00 1	00 1	00 1	00 1	00 1	00 1	00
1	00 1	00 1	00 1	00 1	00 1	00 1	00 1	00 1	00 1	00 1	00 1	00 1	00
1	00 1	00 1	00 1	00 1	00 1	00 1	00 1	00 1	00 1	00 1	00 1	00 1	00
1	00 1	00 1	00 1	00 1	00 1	00 1	00 1	00 1	00 1	00 1	00 1	00 1	00
1	00 1	00 1	00 1	00 1	00 1	00 1	00 1	00 1	00 1	00 1	00 1	00 1	00
1	00 1	00 1	00 1	00 1	00 1	00 1	00 1	00 1	00 1	00 1	00 1	00 1	00
1	00 1	00 1	00 1	00 1	00 1	00 1	00 1	00 1	00 1	00 1	00 1	00 1	00
1	00 1	00 1	00 1	00 1	00 1	00 1	00 1	00 1	00 1	00 1	00 1	00 1	00
1	00 1	00 1	00 1	00 1	00 1	00 1	00 1	00 1	00 1	00 1	00 1	00 1	00
1	00 1	00 1	00 1	00 1	00 1	00 1	00 1	00 1	00 1	00 1	00 1	00 1	00
1	00 1	00 1	00 1	00 1	00 1	00 1	00 1	00 1	00 1	00 1	00 1	00 1	00
1	00 1	00 1	00 1	00 1	00 1	00 1	00 1	00 1	00 1	00 1	00 1	00 1	00
1	00 1	00 1	00 1	00 1	00 1	00 1	00 1	00 1	00 1	00 1	00 1	00 1	00
1	00 1	00 1	00 1	00 1	00 1	00 1	00 1	00 1	00 1	00 1	00 1	00 1	00
1	00 1	00 1	00 1	00 1	00 1	00 1	00 1	00 1	00 1	00 1	00 1	00 1	00
1	00 1	00 1	00 1	00 1	00 1	00 1	00 1	00 1	00 1	00 1	00 1	00 1	00
1	00 1	00 1	00 1	00 1	00 1	00 1	00 1	00 1	00 1	00 1	00 1	00 1	00
1	00 1	00 1	00 1	00 1	00 1	00 1	00 1	00 1	00 1	00 1	00 1	00 1	00
1	00 1	00 1	00 1	00 1	00 1	00 1	00 1	00 1	00 1	00 1	00 1	00 1	00
1	00 1	00 1	00 1	00 1	00 1	00 1	00 1	00 1	00 1	00 1	00 1	00 1	00
1	00 1	00 1	00 1	00 1	00 1	00 1	00 1	00 1	00 1	00 1	00 1	00 1	00
1	00 1	00 1	00 1	00 1	00 1	00 1	00 1	00 1	00 1	00 1	00 1	00 1	00
1	00 1	00 1	00 1	00 1	00 1	00 1	00 1	00 1	00 1	00 1	00 1	00 1	00
1	00 1	00 1	00 1	00 1	00 1	00 1	00 1	00 1	00 1	00 1	00 1	00 1	00
1	00 1	00 1	00 1	00 1	00 1	00 1	00 1	00 1	00 1	00 1	00 1	00 1	00
1	00 1	00 1	00 1	00 1	00 1	00 1	00 1	00 1	00 1	00 1	00 1	00 1	00
1	00 1	00 1	00 1	00 1	00 1	00 1	00 1	00 1	00 1	00 1	00 1	00 1	00
1	00 1	00 1	00 1	00 1	00 1	00 1	00 1	00 1	00 1	00 1	00 1	00 1	00
1	00 1	00 1	00 1	00 1	00 1	00 1	00 1	00 1	00 1	00 1	00 1	00 1	00
1	00 1	00 1	00 1	00 1	00 1	00 1	00 1	00 1	00 1	00 1	00 1	00 1	00
1	00 1	00 1	00 1	00 1	00 1	00 1	00 1	00 1	00 1	00 1	00 1	00 1	00
1	00 1	00 1	00 1	00 1	00 1	00 1	00 1	00 1	00 1	00 1	00 1	00 1	00
1	00 1	00 1	00 1	00 1	00 1	00 1	00 1	00 1	00 1	00 1	00 1	00 1	00
1	00 1	00 1	00 1	00 1	00 1	00 1	00 1	00 1	00 1	00 1	00 1	00 1	00
1	00 1	00 1	00 1	00 1	00 1	00 1	00 1	00 1	00 1	00 1	00 1	00 1	00
1	00 1	00 1	00 1	00 1	00 1	00 1	00 1	00 1	00 1	00 1	00 1	00 1	00
1	00 1	00 1	00 1	00 1	00 1	00 1	00 1	00 1	00 1	00 1	00 1	00 1	00
1	00 1	00 1	00 1	00 1	00 1	00 1	00 1	00 1	00 1	00 1	00 1	00 1	00
1	00 1	00 1	00 1	00 1	00 1	00 1	00 1	00 1	00 1	00 1	00 1	00 1	00
1	00 1	00 1	00 1	00 1	00 1	00 1	00 1	00 1	00 1	00 1	00 1	00 1	00
1	00 1	00 1	00 1	00 1	00 1	00 1	00 1	00 1	00 1	00 1	00 1	00 1	00
1	00 1	00 1	00 1	00 1	00 1	00 1	00 1	00 1	00 1	00 1	00 1	00 1	00
1	00 1	00 1	00 1	00 1	00 1	00 1	00 1	00 1	00 1	00 1	00 1	00 1	00
1	00 1	00 1	00 1	00 1	00 1	00 1	00 1	00 1	00 1	00 1	00 1	00 1	00
1	00 1	00 1	00 1	00 1	00 1	00 1	00 1	00 1	00 1	00 1	00 1	00 1	00
1	00 1	00 1	00 1	00 1	00 1	00 1	00 1	00 1	00 1	00 1	00 1	00 1	00
1	00 1	00 1	00 1	00 1	00 1	00 1	00 1	00 1	00 1	00 1	00 1	00 1	00
1	00 1	00 1	00 1	00 1	00 1	00 1	00 1	00 1	00 1	00 1	00 1	00 1	00
1	00 1	00 1	00 1	00 1	00 1	00 1	00 1	00 1	00 1	00 1	00 1	00 1	00
1	00 1	00 1	00 1	00 1	00 1	00 1	00 1	00 1	00 1	00 1	00 1	00 1	00
1	00 1	00 1	00 1	00 1	00 1	00 1	00 1	00 1	00 1	00 1	00 1	00 1	00
1	00 1	00 1	00 1	00 1	00 1	00 1	00 1	00 1	00 1	00 1	00 1	00 1	00
1	00 1	00 1	00 1	00 1	00 1	00 1	00 1	00 1	00 1	00 1	00 1	00 1	00
1	00 1	00 1	00 1	00 1	00 1	00 1	00 1	00 1	00 1	00 1	00 1	00 1	00
1	00 1	00 1	00 1	00 1	00 1	00 1	00 1	00 1	00 1	00 1	00 1	00 1	00
1	00 1	00 1	00 1	00 1	00 1	00 1	00 1	00 1	00 1	00 1	00 1	00 1	00
1	00 1	00 1	00 1	00 1	00 1	00 1	00 1	00 1	00 1	00 1	00 1	00 1	00
1	00 1	00 1	00 1	00 1	00 1	00 1	00 1	00 1	00 1	00 1	00 1	00 1	00
1	00 1	00 1	00 1	00 1	00 1	00 1	00 1	00 1	00 1	00 1	00 1	00 1	00
1	00 1	00 1	00 1	00 1	00 1	00 1	00 1	00 1	00 1	00 1	00 1	00 1	00
1	00 1	00 1	00 1	00 1	00 1	00 1	00 1	00 1	00 1	00 1	00 1	00 1	00
1	00 1	00 1	00 1	00 1	00 1	00 1	00 1	00 1	00 1	00 1	00 1	00 1	00
1	00 1	00 1	00 1	00 1	00 1	00 1	00 1	00 1	00 1	00 1	00 1	00 1	00
1	00 1	00 1	00 1	00 1	00 1	00 1	00 1	00 1	00 1	00 1	00 1	00 1	00
1	00 1	00 1	00 1	00 1	00 1	00 1	00 1	00 1	00 1	00 1	00 1	00 1	00
1	00 1	00 1	00 1	00 1	00 1	00 1	00 1	00 1	00 1	00 1	00 1	00 1	00
1	00 1	00 1	00 1	00 1	00 1	00 1	00 1	00 1	00 1	00 1	00 1	00 1	00
1	00 1	00 1	00 1	00 1	00 1	00 1	00 1	00 1	00 1	00 1	00 1	00 1	00
1	00 1	00 1	00 1	00 1	00 1	00 1	00 1	00 1	00 1	00 1	00 1	00 1	00
1	00 1	00 1	00 1	00 1	00 1	00 1	00 1	00 1	00 1	00 1	00 1	00 1	00
1	00 1	00 1	00 1	00 1	00 1	00 1	00 1	00 1	00 1	00 1	00 1	00 1	00
1	00 1	00 1	00 1	00 1	00 1	00 1	00 1	00 1	00 1	00 1	00 1	00 1	00
1	00 1	00 1	00 1	00 1	00 1	00 1	00 1	00 1	00 1	00 1	00 1	00 1	00
1	00 1	00 1	00 1	00 1	00 1	00 1	00 1	00 1	00 1	00 1	00 1	00 1	00
1	00 1	00 1	00 1	00 1	00 1	00 1	00 1	00 1	00 1	00 1	00 1	00 1	00
1	00 1	00 1	00 1	00 1	00 1	00 1	00 1	00 1	00 1	00 1	00 1	00 1	00
1	00 1	00 1	00 1	00 1	00 1	00 1	00 1	00 1	00 1	00 1	00 1	00 1	00
1	00 1	00 1	00 1	00 1	00 1	00 1	00 1	00 1	00 1	00 1	00 1	00 1	00
1	00 1	00 1	00 1	00 1	00 1	00 1	00 1	00 1	00 1	00 1	00 1	00 1	00
1	00 1	00 1	00 1	00 1	00 1	00 1	00 1	00 1	00 1	00 1	00 1	00 1	00
1	00 1	00 1	00 1	00 1	00 1	00 1	00 1	00 1	00 1	00 1	00 1	00 1	00
1	00 1	00 1	00 1	00 1	00 1	00 1	00 1	00 1	00 1	00 1	00 1	00 1	00
1	00 1	00 1	00 1	00 1	00 1	00 1	00 1	00 1	00 1	00 1	00 1	00 1	00
1	00 1	00 1	00 1	00 1	00 1	00 1	00 1	00 1	00 1	00 1	00 1	00 1	00
1	00 1	00 1	00 1	00 1	00 1	00 1	00 1	00 1	00 1	00 1	00 1	00 1	00
1	00 1	00 1	00 1	00 1	00 1	00 1	00 1	00 1	00 1	00 1	00 1	00 1	00
1	00 1	00 1	00 1	00 1	00 1	00 1	00 1	00 1	00 1	00 1	00 1	00 1	00
1	00 1	00 1	00 1	00 1	00 1	00 1	00 1	00 1	00 1	00 1	00 1	00 1	00
1	00 1	00 1	00 1	00 1	00 1	00 1	00 1	00 1	00 1	00 1	00 1	00 1	00
1	00 1	00 1	00 1	00 1	00 1	00 1	00 1	00 1	00 1	00 1	00 1	00 1	00
1	00 1	00 1	00 1	00 1	00 1	00 1	00 1	00 1	00 1	00 1	00 1	00 1	00
1	00 1	00 1	00 1	00 1	00 1	00 1	00 1	00 1	00 1	00 1	00 1	00 1	00
1	00 1	00 1	00 1	00 1	00 1	00 1	00 1	00 1	00 1	00 1	00 1	00 1	00
1	00 1	00 1	00 1	00 1	00 1	00 1	00 1	00 1	00 1	00 1	00 1	00 1	00
1	00 1	00 1	00 1	00 1	00 1	00 1	00 1	00 1	00 1	00 1	00 1	00 1	00
1	00 1	00 1	00 1	00 1	00 1	00 1	00 1	00 1	00 1	00 1	00 1	00 1	00
1	00 1	00 1	00 1	00 1	00 1	00 1	00 1	00 1	00 1	00 1	00 1	00 1	00
1	00 1	00 1	00 1	00 1	00 1	00 1	00 1	00 1	00 1	00 1	00 1	00 1	00
1	00 1	00 1	00 1	00 1	00 1	00 1	00 1	00 1	00 1	00 1	00 1	00 1	00
1	00 1	00 1	00 1	00 1	00 1	00 1	00 1	00 1	00 1	00 1	00 1	00 1	00
1	00 1	00 1	00 1	00 1	00 1	00 1	00 1	00 1	00 1	00 1	00 1	00 1	00
1	00 1	00 1	00 1	00 1	00 1	00 1	00 1	00 1	00 1	00 1	00 1	00 1	00
1	00 1	00 1	00 1	00 1	00 1	00 1	00 1	00 1	00 1	00 1	00 1	00 1	00
1	00 1	00 1	00 1	00 1	00 1	00 1	00 1	00 1	00 1	00 1	00 1	00 1	00
1	00 1	00 1	00 1	00 1	00 1	00 1	00 1	00 1	00 1	00 1	00 1	00 1	00
1	00 1	00 1	00 1	00 1	00 1	00 1	00 1	00 1	00 1	00 1	00 1	00 1	00
1	00 1	00 1	00 1	00 1	00 1	00 1	00 1	00 1	00 1	00 1	00 1	00 1	00
1	00 1	00 1	00 1	00 1	00 1	00 1	00 1	00 1	00 1	00 1	00 1	00 1	00
1	00 1	00 1	00 1	00 1	00 1	00 1	00 1	00 1	00 1	00 1	00 1	00 1	00
1	00 1	00 1	00 1	00 1	00 1	00 1	00 1	00 1	00 1	00 1	00 1	00 1	00
1	00 1	00 1	00 1	00 1	00 1	00 1	00 1	00 1	00 1	00 1	00 1	00 1	00
1	00 1	00 1	00 1	00 1	00 1	00 1	00 1	00 1	00 1	00 1	00 1	00 1	00
1	00 1	00 1	00 1	00 1	00 1	00 1	00 1	00 1	00 1	00 1	00 1	00 1	00
1	00 1	00 1	00 1	00 1	00 1	00 1	00 1	00 1	00 1	00 1	00 1	00 1	00
1	00 1	00 1	00 1	00 1	00 1	00 1	00 1	00 1	00 1	00 1	00 1	00 1	00
1	00 1	00 1	00 1	00 1	00 1	00 1	00 1	00 1	00 1	00 1	00 1	00 1	00
1	00 1	00 1	00 1	00 1	00 1	00 1	00 1	00 1	00 1	00 1	00 1	00 1	00
1	00 1	00 1	00 1	00 1	00 1	00 1	00 1	00 1	00 1	00 1	00 1	00 1	00
1	00 1	00 1	00 1	00 1	00 1	00 1	00 1	00 1	00 1	00 1	00 1	00 1	00
1	00 1	00 1	00 1	00 1	00 1	00 1	00 1	00 1	00 1	00 1	00 1	00 1	00
1	00 1	00 1	00 1	00 1	00 1	00 1	00 1	00 1	00 1	00 1	00 1	00 1	00
1	00 1	00 1	00 1	00 1	00 1	00 1	00 1	00 1	00 1	00 1	00 1	00 1	00
1	00 1	00 1	00 1	00 1	00 1	00 1	00 1	00 1	00 1	00 1	00 1	00 1	00
1	00 1	00 1	00 1	00 1	00 1	00 1	00 1	00 1	00 1	00 1	00 1	00 1	00
1	00 1	00 1	00 1	00 1	00 1	00 1	00 1	00 1	00 1	00 1	00 1	00 1	00
1	00 1	00 1	00 1	00 1	00 1	00 1	00 1	00 1	00 1	00 1	00 1	00 1	00
1	00 1	00 1	00 1	00 1	00 1	00 1	00 1	00 1	00 1	00 1	00 1	00 1	00
1	00 1	00 1	00 1	00 1	00 1	00 1	00 1	00 1	00 1	00 1	00 1	00 1	00
1	00 1	00 1	00 1	00 1	00 1	00 1	00 1	00 1	00 1	00 1	00 1	00 1	00
1	00 1	00 1	00 1	00 1	00 1	00 1	00 1	00 1	00 1	00 1	00 1	00 1	00
1	00 1	00 1	00 1	00 1	00 1	00 1	00 1	00 1	00 1	00 1	00 1	00 1	00
1	00 1	00 1	00 1	00 1	00 1	00 1	00 1	00 1	00 1	00 1	00 1	00 1	00
1	00 1	00 1	00 1	00 1	00 1	00 1	00 1	00 1	00 1	00 1	00 1	00 1	00
1	00 1	00 1	00 1	00 1	00 1	00 1	00 1	00 1	00 1	00 1	00 1	00 1	00
1	00 1	00 1	00 1	00 1	00 1	00 1	00 1	00 1	00 1	00 1	00 1	00 1	00
1	00 1	00 1	00 1	00 1	00 1	00 1	00 1	00 1	00 1	00 1	00 1	00 1	00
1	00 1	00 1	00 1	00 1	00 1	00 1	00 1	00 1	00 1	00 1	00 1	00 1	00
1	00 1	00 1	00 1	00 1	00 1	00 1	00 1	00 1	00 1	00 1	00 1	00 1	00
1	00 1	00 1	00 1	00 1	00 1	00 1	00 1	00 1	00 1	00 1	00 1	00 1	00
1	00 1	00 1	00 1	00 1	00 1	00 1	00 1	00 1	00 1	00 1	00 1	00 1	00
1	00 1	00 1	00 1	00 1	00 1	00 1	00 1	00 1	00 1	00 1	00 1	00 1	00
1	00 1	00 1	00 1	00 1	00 1	00 1	00 1	00 1	00 1	00 1	00 1	00 1	00
1	00 1	00 1	00 1	00 1	00 1	00 1	00 1	00 1	00 1	00 1	00 1	00 1	00
1	00 1	00 1	00 1	00 1	00 1	00 1	00 1	00 1	00 1	00 1	00 1	00 1	00
1	00 1	00 1	00 1	00 1	00 1	00 1	00 1	00 1	00 1	00 1	00 1	00 1	00
1	00 1	00 1	00 1	00 1	00 1	00 1	00 1	00 1	00 1	00 1	00 1	00 1	00
1	00 1	00 1	00 1	00 1	00 1	00 1	17 1	17 1	17 1	00 1	00 1	00 1	00
1	00 1	00 1	00 1	00 1	00 1	00 1	32 1	32 1	32 1	00 1	00 1	00 1	00
1	00 1	00 1	00 1	00 1	00 1	00 1	45 1	45 1	45 1	00 1	00 1	00 1	00
1	00 1	00 1	00 1	00 1	00 1	00 1	48 1	48 1	48 1	00 1	00 1	00 1	00
1	00 1	00 1	00 1	00 1	00 1	00 1	50 1	50 1	50 1	00 1	00 1	00 1	00
1	00 1	00 1	00 1	00 1	00 1	00 1	51 1	51 1	51 1	00 1	00 1	00 1	00
1	00 1	00 1	00 1	00 1	00 1	00 1	52 1	52 1	52 1	00 1	00 1	00 1	00
1	00 1	00 1	00 1	00 1	00 1	00 1	53 1	53 1	53 1	00 1	00 1	00 1	00
1	00 1	00 1	00 1	00 1	00 1	00 1	53 1	53 1	53 1	00 1	00 1	00 1	00
1	00 1	00 1	00 1	00 1	00 1	00 1	54 1	54 1	54 1	00 1	00 1	00 1	00
1	00 1	00 1	00 1	00 1	00 1	00 1	54 1	54 1	54 1	00 1	00 1	00 1	00
1	00 1	00 1	00 1	00 1	00 1	00 1	54 1	54 1	54 1	00 1	00 1	00 1	00
1	00 1	00 1	00 1	00 1	00 1	00 1	54 1	54 1	54 1	00 1	00 1	00 1	00
1	00 1	00 1	00 1	00 1	00 1	00 1	54 1	54 1	54 1	00 1	00 1	00 1	00
1	00 1	00 1	00 1	00 1	00 1	00 1	54 1	54 1	54 1	00 1	00 1	00 1	00
1	00 1	00 1	00 1	00 1	00 1	00 1	54 1	54 1	54 1	00 1	00 1	00 1	00
1	00 1	00 1	00 1	00 1	00 1	00 1	54 1	54 1	54 1	00 1	00 1	00 1	00
1	00 1	00 1	00 1	00 1	00 1	00 1	54 1	54 1	54 1	00 1	00 1	00 1	00
1	00 1	00 1	00 1	00 1	00 1	00 1	54 1	54 1	54 1	00 1	00 1	00 1	00
1	00 1	00 1	00 1	00 1	00 1	00 1	54 1	54 1	54 1	00 1	00 1	00 1	00
1	00 1	00 1	00 1	00 1	00 1	00 1	54 1	54 1	54 1	00 1	00 1	00 1	00
1	00 1	00 1	00 1	00 1	00 1	00 1	54 1	54 1	54 1	00 1	00 1	00 1	00
1	00 1	00 1	00 1	00 1	00 1	00 1	54 1	54 1	54 1	00 1	00 1	00 1	00
1	00 1	00 1	00 1	00 1	00 1	00 1	54 1	54 1	54 1	00 1	00 1	00 1	00
1	00 1	00 1	00 1	00 1	00 1	00 1	54 1	54 1	54 1	00 1	00 1	00 1	00
1	00 1	00 1	00 1	00 1	00 1	00 1	54 1	54 1	54 1	00 1	00 1	00 1	00
1	00 1	00 1	00 1	00 1	00 1	00 1	54 1	54 1	54 1	00 1	00 1	00 1	00
1	00 1	00 1	00 1	00 1	00 1	00 1	54 1	54 1	54 1	00 1	00 1	00 1	00
1	00 1	00 1	00 1	00 1	00 1	00 1	54 1	54 1	54 1	00 1	00 1	00 1	00
1	00 1	00 1	00 1	00 1	00 1	00 1	54 1	54 1	54 1	00 1	00 1	00 1	00
1	00 1	00 1	00 1	00 1	00 1	00 1	54 1	54 1	54 1	00 1	00 1	00 1	00
1	00 1	00 1	00 1	00 1	00 1	00 1	54 1	54 1	54 1	00 1	00 1	00 1	00
1	00 1	00 1	00 1	00 1	00 1	00 1	54 1	54 1	54 1	00 1	00 1	00 1	00
1	00 1	00 1	00 1	00 1	00 1	00 1	54 1	54 1	54 1	00 1	00 1	00 1	00
1	00 1	00 1	00 1	00 1	00 1	00 1	54 1	54 1	54 1	00 1	00 1	00 1	00
1	00 1	00 1	00 1	00 1	00 1	00 1	54 1	54 1	54 1	00 1	00 1	00 1	00
1	00 1	00 1	00 1	00 1	00 1	00 1	54 1	54 1	54 1	00 1	00 1	00 1	00
1	00 1	00 1	00 1	00 1	00 1	00 1	54 1	54 1	54 1	00 1	00 1	00 1	00
1	00 1	00 1	00 1	00 1	00 1	00 1	54 1	54 1	54 1	00 1	00 1	00 1	00
1	00 1	00 1	00 1	00 1	00 1	00 1	54 1	54 1	54 1	00 1	00 1	00 1	00
1	00 1	00 1	00 1	00 1	00 1	00 1	54 1	54 1	54 1	00 1	00 1	00 1	00
1	00 1	00 1	00 1	00 1	00 1	00 1	53 1	53 1	53 1	00 1	00 1	00 1	00
1	00 1	00 1	00 1	00 1	00 1	00 1	53 1	53 1	53 1	00 1	00 1	00 1	00
1	00 1	00 1	00 1	00 1	00 1	00 1	53 1	53 1	53 1	00 1	00 1	00 1	00
1	00 1	00 1	00 1	00 1	00 1	00 1	53 1	53 1	53 1	00 1	00 1	00 1	00
1	00 1	00 1	00 1	00 1	00 1	00 1	53 1	53 1	53 1	00 1	00 1	00 1	00
1	00 1	00 1	00 1	00 1	00 1	00 1	53 1	53 1	53 1	00 1	00 1	00 1	00
1	00 1	00 1	00 1	00 1	00 1	00 1	53 1	53 1	53 1	00 1	00 1	00 1	00
1	00 1	00 1	00 1	00 1	00 1	00 1	53 1	53 1	53 1	00 1	00 1	00 1	00
1	00 1	00 1	00 1	00 1	00 1	00 1	53 1	53 1	53 1	00 1	00 1	00 1	00
1	00 1	00 1	00 1	00 1	00 1	00 1	53 1	53 1	53 1	00 1	00 1	00 1	00
1	00 1	00 1	00 1	00 1	00 1	00 1	53 1	53 1	53 1	00 1	00 1	00 1	00
1	00 1	00 1	00 1	00 1	00 1	00 1	53 1	53 1	53 1	00 1	00 1	00 1	00
1	00 1	00 1	00 1	00 1	00 1	00 1	53 1	53 1	53 1	00 1	00 1	00 1	00
1	00 1	00 1	00 1	00 1	00 1	00 1	53 1	53 1	53 1	00 1	00 1	00 1	00
1	00 1	00 1	00 1	00 1	00 1	00 1	53 1	53 1	53 1	00 1	00 1	00 1	00
1	00 1	00 1	00 1	00 1	00 1	00 1	53 1	53 1	53 1	00 1	00 1	00 1	00
1	00 1	00 1	00 1	00 1	00 1	00 1	53 1	53 1	53 1	00 1	00 1	00 1	00
1	00 1	00 1	00 1	00 1	00 1	00 1	53 1	53 1	53 1	00 1	00 1	00 1	00
1	00 1	00 1	00 1	00 1	00 1	00 1	53 1	53 1	53 1	00 1	00 1	00 1	00
1	00 1	00 1	00 1	00 1	00 1	00 1	53 1	53 1	53 1	00 1	00 1	00 1	00
1	00 1	00 1	00 1	00 1	00 1	00 1	53 1	53 1	53 1	00 1	00 1	00 1	00
1	00 1	00 1	00 1	00 1	00 1	00 1	52 1	52 1	52 1	00 1	00 1	00 1	00
1	00 1	00 1	00 1	00 1	00 1	00 1	52 1	52 1	52 1	00 1	00 1	00 1	00
1	00 1	00 1	00 1	00 1	00 1	00 1	52 1	52 1	52 1	00 1	00 1	00 1	00
1	00 1	00 1	00 1	00 1	00 1	00 1	52 1	52 1	52 1	00 1	00 1	00 1	00
1	00 1	00 1	00 1	00 1	00 1	00 1	52 1	52 1	52 1	00 1	00 1	00 1	00
1	00 1	00 1	00 1	00 1	00 1	00 1	52 1	52 1	52 1	00 1	00 1	00 1	00
1	00 1	00 1	00 1	00 1	00 1	00 1	52 1	52 1	52 1	00 1	00 1	00 1	00
1	00 1	00 1	00 1	00 1	00 1	00 1	52 1	52 1	52 1	00 1	00 1	00 1	00
1	00 1	00 1	00 1	00 1	00 1	00 1	52 1	52 1	52 1	00 1	00 1	00 1	00
1	00 1	00 1	00 1	00 1	00 1	00 1	52 1	52 1	52 1	00 1	00 1	00 1	00
1	00 1	00 1	00 1	00 1	00 1	00 1	52 1	52 1	52 1	00 1	00 1	00 1	00
1	00 1	00 1	00 1	00 1	00 1	00 1	52 1	52 1	52 1	00 1	00 1	00 1	00
1	00 1	00 1	00 1	00 1	00 1	00 1	52 1	52 1	52 1	00 1	00 1	00 1	00
1	00 1	00 1	00 1	00 1	00 1	00 1	52 1	52 1	52 1	00 1	00 1	00 1	00
1	00 1	00 1	00 1	00 1	00 1	00 1	52 1	52 1	52 1	00 1	00 1	00 1	00
1	00 1	00 1	00 1	00 1	00 1	00 1	52 1	52 1	52 1	00 1	00 1	00 1	00
1	00 1	00 1	00 1	00 1	00 1	00 1	52 1	52 1	52 1	00 1	00 1	00 1	00
1	00 1	00 1	00 1	00 1	00 1	00 1	52 1	52 1	52 1	00 1	00 1	00 1	00
1	00 1	00 1	00 1	00 1	00 1	00 1	51 1	51 1	51 1	00 1	00 1	00 1	00
1	00 1	00 1	00 1	00 1	00 1	00 1	51 1	51 1	51 1	00 1	00 1	00 1	00
1	00 1	00 1	00 1	00 1	00 1	00 1	51 1	51 1	51 1	00 1	00 1	00 1	00
1	00 1	00 1	00 1	00 1	00 1	00 1	51 1	51 1	51 1	00 1	00 1	00 1	00
1	00 1	00 1	00 1	00 1	00 1	00 1	51 1	51 1	51 1	00 1	00 1	00 1	00
1	00 1	00 1	00 1	00 1	00 1	00 1	51 1	51 1	51 1	00 1	00 1	00 1	00
1	00 1	00 1	00 1	00 1	00 1	00 1	51 1	51 1	51 1	00 1	00 1	00 1	00
1	00 1	00 1	00 1	00 1	00 1	00 1	51 1	51 1	51 1	00 1	00 1	00 1	00
1	00 1	00 1	00 1	00 1	00 1	00 1	51 1	51 1	51 1	00 1	00 1	00 1	00
1	00 1	00 1	00 1	00 1	00 1	00 1	51 1	51 1	51 1	00 1	00 1	00 1	00
1	00 1	00 1	00 1	00 1	00 1	00 1	51 1	51 1	51 1	00 1	00 1	00 1	00
1	00 1	00 1	00 1	00 1	00 1	00 1	51 1	51 1	51 1	00 1	00 1	00 1	00
1	00 1	00 1	00 1	00 1	00 1	00 1	51 1	51 1	51 1	00 1	00 1	00 1	00
1	00 1	00 1	00 1	00 1	00 1	00 1	51 1	51 1	51 1	00 1	00 1	00 1	00
1	00 1	00 1	00 1	00 1	00 1	00 1	51 1	51 1	51 1	00 1	00 1	00 1	00
1	00 1	00 1	00 1	00 1	00 1	00 1	51 1	51 1	51 1	00 1	00 1	00 1	00
1	00 1	00 1	00 1	00 1	00 1	00 1	50 1	50 1	50 1	00 1	00 1	00 1	00
1	00 1	00 1	00 1	00 1	00 1	00 1	50 1	50 1	50 1	00 1	00 1	00 1	00
1	00 1	00 1	00 1	00 1	00 1	00 1	50 1	50 1	50 1	00 1	00 1	00 1	00
1	00 1	00 1	00 1	00 1	00 1	00 1	50 1	50 1	50 1	00 1	00 1	00 1	00
1	00 1	00 1	00 1	00 1	00 1	00 1	50 1	50 1	50 1	00 1	00 1	00 1	00
1	00 1	00 1	00 1	00 1	00 1	00 1	50 1	50 1	50 1	00 1	00 1	00 1	00
1	00 1	00 1	00 1	00 1	00 1	00 1	50 1	50 1	50 1	00 1	00 1	00 1	00
1	00 1	00 1	00 1	00 1	00 1	00 1	50 1	50 1	50 1	00 1	00 1	00 1	00
1	00 1	00 1	00 1	00 1	00 1	00 1	50 1	50 1	50 1	00 1	00 1	00 1	00
1	00 1	00 1	00 1	00 1	00 1	00 1	50 1	50 1	50 1	00 1	00 1	00 1	00
1	00 1	00 1	00 1	00 1	00 1	00 1	50 1	50 1	50 1	00 1	00 1	00 1	00
1	00 1	00 1	00 1	00 1	00 1	00 1	50 1	50 1	50 1	00 1	00 1	00 1	00
1	00 1	00 1	00 1	00 1	00 1	00 1	50 1	50 1	50 1	00 1	00 1	00 1	00
1	00 1	00 1	00 1	00 1	00 1	00 1	50 1	50 1	50 1	00 1	00 1	00 1	00
1	00 1	00 1	00 1	00 1	00 1	00 1	49 1	49 1	49 1	00 1	00 1	00 1	00
1	00 1	00 1	00 1	00 1	00 1	00 1	49 1	49 1	49 1	00 1	00 1	00 1	00
1	00 1	00 1	00 1	00 1	00 1	00 1	49 1	49 1	49 1	00 1	00 1	00 1	00
1	00 1	00 1	00 1	00 1	00 1	00 1	49 1	49 1	49 1	00 1	00 1	00 1	00
1	00 1	00 1	00 1	00 1	00 1	00 1	49 1	49 1	49 1	00 1	00 1	00 1	00
1	00 1	00 1	00 1	00 1	00 1	00 1	49 1	49 1	49 1	00 1	00 1	00 1	00
1	00 1	00 1	00 1	00 1	00 1	00 1	49 1	49 1	49 1	00 1	00 1	00 1	00
1	00 1	00 1	00 1	00 1	00 1	00 1	49 1	49 1	49 1	00 1	00 1	00 1	00
1	00 1	00 1	00 1	00 1	00 1	00 1	49 1	49 1	49 1	00 1	00 1	00 1	00
1	00 1	00 1	00 1	00 1	00 1	00 1	49 1	49 1	49 1	00 1	00 1	00 1	00
1	00 1	00 1	00 1	00 1	00 1	00 1	49 1	49 1	49 1	00 1	00 1	00 1	00
1	00 1	00 1	00 1	00 1	00 1	00 1	49 1	49 1	49 1	00 1	00 1	00 1	00
1	00 1	00 1	00 1	00 1	00 1	00 1	48 1	48 1	48 1	00 1	00 1	00 1	00
1	00 1	00 1	00 1	00 1	00 1	00 1	48 1	48 1	48 1	00 1	00 1	00 1	00
1	00 1	00 1	00 1	00 1	00 1	00 1	48 1	48 1	48 1	00 1	00 1	00 1	00
1	00 1	00 1	00 1	00 1	00 1	00 1	48 1	48 1	48 1	00 1	00 1	00 1	00
1	00 1	00 1	00 1	00 1	00 1	00 1	48 1	48 1	48 1	00 1	00 1	00 1	00
1	00 1	00 1	00 1	00 1	00 1	00 1	48 1	48 1	48 1	00 1	00 1	00 1	00
1	00 1	00 1	00 1	00 1	00 1	00 1	48 1	48 1	48 1	00 1	00 1	00 1	00
1	00 1	00 1	00 1	00 1	00 1	00 1	48 1	48 1	48 1	00 1	00 1	00 1	00
1	00 1	00 1	00 1	00 1	00 1	00 1	48 1	48 1	48 1	00 1	00 1	00 1	00
1	00 1	00 1	00 1	00 1	00 1	00 1	48 1	48 1	48 1	00 1	00 1	00 1	00
1	00 1	00 1	00 1	00 1	00 1	00 1	47 1	47 1	47 1	00 1	00 1	00 1	00
1	00 1	00 1	00 1	00 1	00 1	00 1	47 1	47 1	47 1	00 1	00 1	00 1	00
1	00 1	00 1	00 1	00 1	00 1	00 1	47 1	47 1	47 1	00 1	00 1	00 1	00
1	00 1	00 1	00 1	00 1	00 1	00 1	47 1	47 1	47 1	00 1	00 1	00 1	00
1	00 1	00 1	00 1	00 1	00 1	00 1	47 1	47 1	47 1	00 1	00 1	00 1	00
1	00 1	00 1	00 1	00 1	00 1	00 1	47 1	47 1	47 1	00 1	00 1	00 1	00
1	00 1	00 1	00 1	00 1	00 1	00 1	47 1	47 1	47 1	00 1	00 1	00 1	00
1	00 1	00 1	00 1	00 1	00 1	00 1	47 1	47 1	47 1	00 1	00 1	00 1	00
1	00 1	00 1	00 1	00 1	00 1	00 1	47 1	47 1	47 1	00 1	00 1	00 1	00
1	00 1	00 1	00 1	00 1	00 1	00 1	46 1	46 1	46 1	00 1	00 1	00 1	00
1	00 1	00 1	00 1	00 1	00 1	00 1	46 1	46 1	46 1	00 1	00 1	00 1	00
1	00 1	00 1	00 1	00 1	00 1	00 1	46 1	46 1	46 1	00 1	00 1	00 1	00
1	00 1	00 1	00 1	00 1	00 1	00 1	46 1	46 1	46 1	00 1	00 1	00 1	00
1	00 1	00 1	00 1	00 1	00 1	00 1	46 1	46 1	46 1	00 1	00 1	00 1	00
1	00 1	00 1	00 1	00 1	00 1	00 1	46 1	46 1	46 1	00 1	00 1	00 1	00
1	00 1	00 1	00 1	00 1	00 1	00 1	46 1	46 1	46 1	00 1	00 1	00 1	00
1	00 1	00 1	00 1	00 1	00 1	00 1	46 1	46 1	46 1	00 1	00 1	00 1	00
1	00 1	00 1	00 1	00 1	00 1	00 1	45 1	45 1	45 1	00 1	00 1	00 1	00
1	00 1	00 1	00 1	00 1	00 1	00 1	45 1	45 1	45 1	00 1	00 1	00 1	00
1	00 1	00 1	00 1	00 1	00 1	00 1	45 1	45 1	45 1	00 1	00 1	00 1	00
1	00 1	00 1	00 1	00 1	00 1	00 1	45 1	45 1	45 1	00 1	00 1	00 1	00
1	00 1	00 1	00 1	00 1	00 1	00 1	45 1	45 1	45 1	00 1	00 1	00 1	00
1	00 1	00 1	00 1	00 1	00 1	00 1	45 1	45 1	45 1	00 1	00 1	00 1	00
1	00 1	00 1	00 1	00 1	00 1	00 1	45 1	45 1	45 1	00 1	00 1	00 1	00
1	00 1	00 1	00 1	00 1	00 1	00 1	44 1	44 1	44 1	00 1	00 1	00 1	00
1	00 1	00 1	00 1	00 1	00 1	00 1	44 1	44 1	44 1	00 1	00 1	00 1	00
1	00 1	00 1	00 1	00 1	00 1	00 1	44 1	44 1	44 1	00 1	00 1	00 1	00
1	00 1	00 1	00 1	00 1	00 1	00 1	44 1	44 1	44 1	00 1	00 1	00 1	00
1	00 1	00 1	00 1	00 1	00 1	00 1	44 1	44 1	44 1	00 1	00 1	00 1	00
1	00 1	00 1	00 1	00 1	00 1	00 1	44 1	44 1	44 1	00 1	00 1	00 1	00
1	00 1	00 1	00 1	00 1	00 1	00 1	43 1	43 1	43 1	00 1	00 1	00 1	00
1	00 1	00 1	00 1	00 1	00 1	00 1	43 1	43 1	43 1	00 1	00 1	00 1	00
1	00 1	00 1	00 1	00 1	00 1	00 1	43 1	43 1	43 1	00 1	00 1	00 1	00
1	00 1	00 1	00 1	00 1	00 1	00 1	43 1	43 1	43 1	00 1	00 1	00 1	00
1	00 1	00 1	00 1	00 1	00 1	00 1	43 1	43 1	43 1	00 1	00 1	00 1	00
1	00 1	00 1	00 1	00 1	00 1	00 1	43 1	43 1	43 1	00 1	00 1	00 1	00
1	00 1	00 1	00 1	00 1	00 1	00 1	42 1	42 1	42 1	00 1	00 1	00 1	00
1	00 1	00 1	00 1	00 1	00 1	00 1	42 1	42 1	42 1	00 1	00 1	00 1	00
1	00 1	00 1	00 1	00 1	00 1	00 1	42 1	42 1	42 1	00 1	00 1	00 1	00
1	00 1	00 1	00 1	00 1	00 1	00 1	42 1	42 1	42 1	00 1	00 1	00 1	00
1	00 1	00 1	00 1	00 1	00 1	00 1	41 1	41 1	41 1	00 1	00 1	00 1	00
1	00 1	00 1	00 1	00 1	00 1	00 1	41 1	41 1	41 1	00 1	00 1	00 1	00
1	00 1	00 1	00 1	00 1	00 1	00 1	41 1	41 1	41 1	00 1	00 1	00 1	00
1	00 1	00 1	00 1	00 1	00 1	00 1	41 1	41 1	41 1	00 1	00 1	00 1	00
1	00 1	00 1	00 1	00 1	00 1	00 1	40 1	40 1	40 1	00 1	00 1	00 1	00
1	00 1	00 1	00 1	00 1	00 1	00 1	40 1	40 1	40 1	00 1	00 1	00 1	00
1	00 1	00 1	00 1	00 1	00 1	00 1	40 1	40 1	40 1	00 1	00 1	00 1	00
1	00 1	00 1	00 1	00 1	00 1	00 1	40 1	40 1	40 1	00 1	00 1	00 1	00
1	00 1	00 1	00 1	00 1	00 1	00 1	39 1	39 1	39 1	00 1	00 1	00 1	00
1	00 1	00 1	00 1	00 1	00 1	00 1	39 1	39 1	39 1	00 1	00 1	00 1	00
1	00 1	00 1	00 1	00 1	00 1	00 1	39 1	39 1	39 1	00 1	00 1	00 1	00
1	00 1	00 1	00 1	00 1	00 1	00 1	38 1	38 1	38 1	00 1	00 1	00 1	00
1	00 1	00 1	00 1	00 1	00 1	00 1	38 1	38 1	38 1	00 1	00 1	00 1	00
1	00 1	00 1	00 1	00 1	00 1	00 1	37 1	37 1	37 1	00 1	00 1	00 1	00
1	00 1	00 1	00 1	00 1	00 1	00 1	37 1	37 1	37 1	00 1	00 1	00 1	00
1	00 1	00 1	00 1	00 1	00 1	00 1	37 1	37 1	37 1	00 1	00 1	00 1	00
1	00 1	00 1	00 1	00 1	00 1	00 1	36 1	36 1	36 1	00 1	00 1	00 1	00
1	00 1	00 1	00 1	00 1	00 1	00 1	36 1	36 1	36 1	00 1	00 1	00 1	00
1	00 1	00 1	00 1	00 1	00 1	00 1	35 1	35 1	35 1	00 1	00 1	00 1	00
1	00 1	00 1	00 1	00 1	00 1	00 1	34 1	34 1	34 1	00 1	00 1	00 1	00
1	00 1	00 1	00 1	00 1	00 1	00 1	34 1	34 1	34 1	00 1	00 1	00 1	00
1	00 1	00 1	00 1	00 1	00 1	00 1	33 1	33 1	33 1	00 1	00 1	00 1	00
1	00 1	00 1	00 1	00 1	00 1	00 1	32 1	32 1	32 1	00 1	00 1	00 1	00
1	00 1	00 1	00 1	00 1	00 1	00 1	31 1	31 1	31 1	00 1	00 1	00 1	00
1	00 1	00 1	00 1	00 1	00 1	00 1	30 1	30 1	30 1	00 1	00 1	00 1	00
1	00 1	00 1	00 1	00 1	00 1	00 1	29 1	29 1	29 1	00 1	00 1	00 1	00
1	00 1	00 1	00 1	00 1	00 1	00 1	28 1	28 1	28 1	00 1	00 1	00 1	00
1	00 1	00 1	00 1	00 1	00 1	00 1	26 1	26 1	26 1	00 1	00 1	00 1	00
1	00 1	00 1	00 1	00 1	00 1	00 1	24 1	24 1	24 1	00 1	00 1	00 1	00
1	00 1	00 1	00 1	00 1	00 1	00 1	20 1	20 1	20 1	00 1	00 1	00 1	00
1	00 1	00 1	00 1	00 1	00 1	00 1	13 1	13 1	13 1	00 1	00 1	00 1	00
1	00 1	00 1	00 1	00 1	00 1	00 1	00 1	00 1	00 1	00 1	00 1	00 1	00
1	00 1	00 1	00 1	00 1	00 1	00 1	00 1	00 1	00 1	00 1	00 1	00 1	00
1	00 1	00 1	00 1	00 1	00 1	00 1	00 1	00 1	00 1	00 1	00 1	00 1	00
1	00 1	00 1	00 1	00 1	00 1	00 1	00 1	00 1	00 1	00 1	00 1	00 1	00
1	00 1	00 1	00 1	00 1	00 1	00 1	00 1	00 1	00 1	00 1	00 1	00 1	00
1	00 1	00 1	00 1	00 1	00 1	00 1	00 1	00 1	00 1	00 1	00 1	00 1	00
1	00 1	00 1	00 1	00 1	00 1	00 1	00 1	00 1	00 1	00 1	00 1	00 1	00
1	00 1	00 1	00 1	00 1	00 1	00 1	00 1	00 1	00 1	00 1	00 1	00 1	00
1	00 1	00 1	00 1	00 1	00 1	00 1	00 1	00 1	00 1	00 1	00 1	00 1	00
1	00 1	00 1	00 1	00 1	00 1	00 1	00 1	00 1	00 1	00 1	00 1	00 1	00
1	00 1	00 1	00 1	00 1	00 1	00 1	00 1	00 1	00 1	00 1	00 1	00 1	00
1	00 1	00 1	00 1	00 1	00 1	00 1	00 1	00 1	00 1	00 1	00 1	00 1	00
1	00 1	00 1	00 1	00 1	00 1	00 1	00 1	00 1	00 1	00 1	00 1	00 1	00
1	00 1	00 1	00 1	00 1	00 1	00 1	00 1	00 1	00 1	00 1	00 1	00 1	00
1	00 1	00 1	00 1	00 1	00 1	00 1	00 1	00 1	00 1	00 1	00 1	00 1	00
1	00 1	00 1	00 1	00 1	00 1	00 1	00 1	00 1	00 1	00 1	00 1	00 1	00
1	00 1	00 1	00 1	00 1	00 1	00 1	00 1	00 1	00 1	00 1	00 1	00 1	00
1	00 1	00 1	00 1	00 1	00 1	00 1	00 1	00 1	00 1	00 1	00 1	00 1	00
1	00 1	00 1	00 1	00 1	00 1	00 1	00 1	00 1	00 1	00 1	00 1	00 1	00
1	00 1	00 1	00 1	00 1	00 1	00 1	00 1	00 1	00 1	00 1	00 1	00 1	00
1	00 1	00 1	00 1	00 1	00 1	00 1	00 1	00 1	00 1	00 1	00 1	00 1	00
1	00 1	00 1	00 1	00 1	00 1	00 1	00 1	00 1	00 1	00 1	00 1	00 1	00
1	00 1	00 1	00 1	00 1	00 1	00 1	00 1	00 1	00 1	00 1	00 1	00 1	00
1	00 1	00 1	00 1	00 1	00 1	00 1	00 1	00 1	00 1	00 1	00 1	00 1	00
1	00 1	00 1	00 1	00 1	00 1	00 1	00 1	00 1	00 1	00 1	00 1	00 1	00
1	00 1	00 1	00 1	00 1	00 1	00 1	00 1	00 1	00 1	00 1	00 1	00 1	00
1	00 1	00 1	00 1	00 1	00 1	00 1	00 1	00 1	00 1	00 1	00 1	00 1	00
1	00 1	00 1	00 1	00 1	00 1	00 1	00 1	00 1	00 1	00 1	00 1	00 1	00
1	00 1	00 1	00 1	00 1	00 1	00 1	00 1	00 1	00 1	00 1	00 1	00 1	00
1	00 1	00 1	00 1	00 1	00 1	00 1	00 1	00 1	00 1	00 1	00 1	00 1	00
1	00 1	00 1	00 1	00 1	00 1	00 1	00 1	00 1	00 1	00 1	00 1	00 1	00
1	00 1	00 1	00 1	00 1	00 1	00 1	00 1	00 1	00 1	00 1	00 1	00 1	00
1	00 1	00 1	00 1	00 1	00 1	00 1	00 1	00 1	00 1	00 1	00 1	00 1	00
1	00 1	00 1	00 1	00 1	00 1	00 1	00 1	00 1	00 1	00 1	00 1	00 1	00
1	00 1	00 1	00 1	00 1	00 1	00 1	00 1	00 1	00 1	00 1	00 1	00 1	00
1	00 1	00 1	00 1	00 1	00 1	00 1	00 1	00 1	00 1	00 1	00 1	00 1	00
1	00 1	00 1	00 1	00 1	00 1	00 1	00 1	00 1	00 1	00 1	00 1	00 1	00
1	00 1	00 1	00 1	00 1	00 1	00 1	00 1	00 1	00 1	00 1	00 1	00 1	00
1	00 1	00 1	00 1	00 1	00 1	00 1	00 1	00 1	00 1	00 1	00 1	00 1	00
1	00 1	00 1	00 1	00 1	00 1	00 1	00 1	00 1	00 1	00 1	00 1	00 1	00
1	00 1	00 1	00 1	00 1	00 1	00 1	00 1	00 1	00 1	00 1	00 1	00 1	00
1	00 1	00 1	00 1	00 1	00 1	00 1	00 1	00 1	00 1	00 1	00 1	00 1	00
1	00 1	00 1	00 1	00 1	00 1	00 1	00 1	00 1	00 1	00 1	00 1	00 1	00
1	00 1	00 1	00 1	00 1	00 1	00 1	00 1	00 1	00 1	00 1	00 1	00 1	00
1	00 1	00 1	00 1	00 1	00 1	00 1	00 1	00 1	00 1	00 1	00 1	00 1	00
1	00 1	00 1	00 1	00 1	00 1	00 1	00 1	00 1	00 1	00 1	00 1	00 1	00
1	00 1	00 1	00 1	00 1	00 1	00 1	00 1	00 1	00 1	00 1	00 1	00 1	00
1	00 1	00 1	00 1	00 1	00 1	00 1	00 1	00 1	00 1	00 1	00 1	00 1	00
1	00 1	00 1	00 1	00 1	00 1	00 1	00 1	00 1	00 1	00 1	00 1	00 1	00
1	00 1	00 1	00 1	00 1	00 1	00 1	00 1	00 1	00 1	00 1	00 1	00 1	00
1	00 1	00 1	00 1	00 1	00 1	00 1	00 1	00 1	00 1	00 1	00 1	00 1	00
1	00 1	00 1	00 1	00 1	00 1	00 1	00 1	00 1	00 1	00 1	00 1	00 1	00
1	00 1	00 1	00 1	00 1	00 1	00 1	00 1	00 1	00 1	00 1	00 1	00 1	00
1	00 1	00 1	00 1	00 1	00 1	00 1	00 1	00 1	00 1	00 1	00 1	00 1	00
1	00 1	00 1	00 1	00 1	00 1	00 1	00 1	00 1	00 1	00 1	00 1	00 1	00
1	00 1	00 1	00 1	00 1	00 1	00 1	00 1	00 1	00 1	00 1	00 1	00 1	00
1	00 1	00 1	00 1	00 1	00 1	00 1	00 1	00 1	00 1	00 1	00 1	00 1	00
1	00 1	00 1	00 1	00 1	00 1	00 1	00 1	00 1	00 1	00 1	00 1	00 1	00
1	00 1	00 1	00 1	00 1	00 1	00 1	00 1	00 1	00 1	00 1	00 1	00 1	00
1	00 1	00 1	00 1	00 1	00 1	00 1	00 1	00 1	00 1	00 1	00 1	00 1	00
1	00 1	00 1	00 1	00 1	00 1	00 1	00 1	00 1	00 1	00 1	00 1	00 1	00
1	00 1	00 1	00 1	00 1	00 1	00 1	00 1	00 1	00 1	00 1	00 1	00 1	00
1	00 1	00 1	00 1	00 1	00 1	00 1	00 1	00 1	00 1	00 1	00 1	00 1	00
1	00 1	00 1	00 1	00 1	00 1	00 1	00 1	00 1	00 1	00 1	00 1	00 1	00
1	00 1	00 1	00 1	00 1	00 1	00 1	00 1	00 1	00 1	00 1	00 1	00 1	00
1	00 1	00 1	00 1	00 1	00 1	00 1	00 1	00 1	00 1	00 1	00 1	00 1	00
1	00 1	00 1	00 1	00 1	00 1	00 1	00 1	00 1	00 1	00 1	00 1	00 1	00
1	00 1	00 1	00 1	00 1	00 1	00 1	00 1	00 1	00 1	00 1	00 1	00 1	00
1	00 1	00 1	00 1	00 1	00 1	00 1	00 1	00 1	00 1	00 1	00 1	00 1	00
1	00 1	00 1	00 1	00 1	00 1	00 1	00 1	00 1	00 1	00 1	00 1	00 1	00
1	00 1	00 1	00 1	00 1	00 1	00 1	00 1	00 1	00 1	00 1	00 1	00 1	00
1	00 1	00 1	00 1	00 1	00 1	00 1	00 1	00 1	00 1	00 1	00 1	00 1	00
1	00 1	00 1	00 1	00 1	00 1	00 1	00 1	00 1	00 1	00 1	00 1	00 1	00
1	00 1	00 1	00 1	00 1	00 1	00 1	00 1	00 1	00 1	00 1	00 1	00 1	00
1	00 1	00 1	00 1	00 1	00 1	00 1	00 1	00 1	00 1	00 1	00 1	00 1	00
1	00 1	00 1	00 1	00 1	00 1	00 1	00 1	00 1	00 1	00 1	00 1	00 1	00
1	00 1	00 1	00 1	00 1	00 1	00 1	00 1	00 1	00 1	00 1	00 1	00 1	00
1	00 1	00 1	00 1	00 1	00 1	00 1	00 1	00 1	00 1	00 1	00 1	00 1	00
1	00 1	00 1	00 1	00 1	00 1	00 1	00 1	00 1	00 1	00 1	00 1	00 1	00
1	00 1	00 1	00 1	00 1	00 1	00 1	00 1	00 1	00 1	00 1	00 1	00 1	00
1	00 1	00 1	00 1	00 1	00 1	00 1	00 1	00 1	00 1	00 1	00 1	00 1	00
1	00 1	00 1	00 1	00 1	00 1	00 1	00 1	00 1	00 1	00 1	00 1	00 1	00
1	00 1	00 1	00 1	00 1	00 1	00 1	00 1	00 1	00 1	00 1	00 1	00 1	00
1	00 1	00 1	00 1	00 1	00 1	00 1	00 1	00 1	00 1	00 1	00 1	00 1	00
1	00 1	00 1	00 1	00 1	00 1	00 1	00 1	00 1	00 1	00 1	00 1	00 1	00
1	00 1	00 1	00 1	00 1	00 1	00 1	00 1	00 1	00 1	00 1	00 1	00 1	00
1	00 1	00 1	00 1	00 1	00 1	00 1	00 1	00 1	00 1	00 1	00 1	00 1	00
1	00 1	00 1	00 1	00 1	00 1	00 1	00 1	00 1	00 1	00 1	00 1	00 1	00
1	00 1	00 1	00 1	00 1	00 1	00 1	00 1	00 1	00 1	00 1	00 1	00 1	00
1	00 1	00 1	00 1	00 1	00 1	00 1	00 1	00 1	00 1	00 1	00 1	00 1	00
1	00 1	00 1	00 1	00 1	00 1	00 1	00 1	00 1	00 1	00 1	00 1	00 1	00
1	00 1	00 1	00 1	00 1	00 1	00 1	00 1	00 1	00 1	00 1	00 1	00 1	00
1	00 1	00 1	00 1	00 1	00 1	00 1	00 1	00 1	00 1	00 1	00 1	00 1	00
1	00 1	00 1	00 1	00 1	00 1	00 1	00 1	00 1	00 1	00 1	00 1	00 1	00
1	00 1	00 1	00 1	00 1	00 1	00 1	00 1	00 1	00 1	00 1	00 1	00 1	00
1	00 1	00 1	00 1	00 1	00 1	00 1	00 1	00 1	00 1	00 1	00 1	00 1	00
1	00 1	00 1	00 1	00 1	00 1	00 1	00 1	00 1	00 1	00 1	00 1	00 1	00
1	00 1	00 1	00 1	00 1	00 1	00 1	00 1	00 1	00 1	00 1	00 1	00 1	00
1	00 1	00 1	00 1	00 1	00 1	00 1	00 1	00 1	00 1	00 1	00 1	00 1	00
1	00 1	00 1	00 1	00 1	00 1	00 1	00 1	00 1	00 1	00 1	00 1	00 1	00
1	00 1	00 1	00 1	00 1	00 1	00 1	00 1	00 1	00 1	00 1	00 1	00 1	00
1	00 1	00 1	00 1	00 1	00 1	00 1	00 1	00 1	00 1	00 1	00 1	00 1	00
1	00 1	00 1	00 1	00 1	00 1	00 1	00 1	00 1	00 1	00 1	00 1	00 1	00
1	00 1	00 1	00 1	00 1	00 1	00 1	00 1	00 1	00 1	00 1	00 1	00 1	00
1	00 1	00 1	00 1	00 1	00 1	00 1	00 1	00 1	00 1	00 1	00 1	00 1	00
1	00 1	00 1	00 1	00 1	00 1	00 1	00 1	00 1	00 1	00 1	00 1	00 1	00
1	00 1	00 1	00 1	00 1	00 1	00 1	00 1	00 1	00 1	00 1	00 1	00 1	00
1	00 1	00 1	00 1	00 1	00 1	00 1	00 1	00 1	00 1	00 1	00 1	00 1	00
1	00 1	00 1	00 1	00 1	00 1	00 1	00 1	00 1	00 1	00 1	00 1	00 1	00
1	00 1	00 1	00 1	00 1	00 1	00 1	00 1	00 1	00 1	00 1	00 1	00 1	00
1	00 1	00 1	00 1	00 1	00 1	00 1	00 1	00 1	00 1	00 1	00 1	00 1	00
1	00 1	00 1	00 1	00 1	00 1	00 1	00 1	00 1	00 1	00 1	00 1	00 1	00
1	00 1	00 1	00 1	00 1	00 1	00 1	00 1	00 1	00 1	00 1	00 1	00 1	00
1	00 1	00 1	00 1	00 1	00 1	00 1	00 1	00 1	00 1	00 1	00 1	00 1	00
1	00 1	00 1	00 1	00 1	00 1	00 1	00 1	00 1	00 1	00 1	00 1	00 1	00
1	00 1	00 1	00 1	00 1	00 1	00 1	00 1	00 1	00 1	00 1	00 1	00 1	00
1	00 1	00 1	00 1	00 1	00 1	00 1	00 1	00 1	00 1	00 1	00 1	00 1	00
1	00 1	00 1	00 1	00 1	00 1	00 1	00 1	00 1	00 1	00 1	00 1	00 1	00
1	00 1	00 1	00 1	00 1	00 1	00 1	00 1	00 1	00 1	00 1	00 1	00 1	00
1	00 1	00 1	00 1	00 1	00 1	00 1	00 1	00 1	00 1	00 1	00 1	00 1	00
1	00 1	00 1	00 1	00 1	00 1	00 1	00 1	00 1	00 1	00 1	00 1	00 1	00
1	00 1	00 1	00 1	00 1	00 1	00 1	00 1	00 1	00 1	00 1	00 1	00 1	00
1	00 1	00 1	00 1	00 1	00 1	00 1	00 1	00 1	00 1	00 1	00 1	00 1	00
1	00 1	00 1	00 1	00 1	00 1	00 1	00 1	00 1	00 1	00 1	00 1	00 1	00
1	00 1	00 1	00 1	00 1	00 1	00 1	00 1	00 1	00 1	00 1	00 1	00 1	00
1	00 1	00 1	00 1	00 1	00 1	00 1	00 1	00 1	00 1	00 1	00 1	00 1	00
1	00 1	00 1	00 1	00 1	00 1	00 1	00 1	00 1	00 1	00 1	00 1	00 1	00
1	00 1	00 1	00 1	00 1	00 1	00 1	00 1	00 1	00 1	00 1	00 1	00 1	00
1	00 1	00 1	00 1	00 1	00 1	00 1	00 1	00 1	00 1	00 1	00 1	00 1	00
1	00 1	00 1	00 1	00 1	00 1	00 1	00 1	00 1	00 1	00 1	00 1	00 1	00
1	00 1	00 1	00 1	00 1	00 1	00 1	00 1	00 1	00 1	00 1	00 1	00 1	00
1	00 1	00 1	00 1	00 1	00 1	00 1	00 1	00 1	00 1	00 1	00 1	00 1	00
1	00 1	00 1	00 1	00 1	00 1	00 1	00 1	00 1	00 1	00 1	00 1	00 1	00
1	00 1	00 1	00 1	00 1	00 1	00 1	00 1	00 1	00 1	00 1	00 1	00 1	00
1	00 1	00 1	00 1	00 1	00 1	00 1	00 1	00 1	00 1	00 1	00 1	00 1	00
1	00 1	00 1	00 1	00 1	00 1	00 1	00 1	00 1	00 1	00 1	00 1	00 1	00
1	00 1	00 1	00 1	00 1	00 1	00 1	00 1	00 1	00 1	00 1	00 1	00 1	00
1	00 1	00 1	00 1	00 1	00 1	00 1	00 1	00 1	00 1	00 1	00 1	00 1	00
1	00 1	00 1	00 1	00 1	00 1	00 1	00 1	00 1	00 1	00 1	00 1	00 1	00
1	00 1	00 1	00 1	00 1	00 1	00 1	00 1	00 1	00 1	00 1	00 1	00 1	00
1	00 1	00 1	00 1	00 1	00 1	00 1	00 1	00 1	00 1	00 1	00 1	00 1	00
1	00 1	00 1	00 1	00 1	00 1	00 1	00 1	00 1	00 1	00 1	00 1	00 1	00
1	00 1	00 1	00 1	00 1	00 1	00 1	00 1	00 1	00 1	00 1	00 1	00 1	00
1	00 1	00 1	00 1	00 1	00 1	00 1	00 1	00 1	00 1	00 1	00 1	00 1	00
1	00 1	00 1	00 1	00 1	00 1	00 1	00 1	00 1	00 1	00 1	00 1	00 1	00
1	00 1	00 1	00 1	00 1	00 1	00 1	00 1	00 1	00 1	00 1	00 1	00 1	00
1	00 1	00 1	00 1	00 1	00 1	00 1	00 1	00 1	00 1	00 1	00 1	00 1	00
1	00 1	00 1	00 1	00 1	00 1	00 1	00 1	00 1	00 1	00 1	00 1	00 1	00
1	00 1	00 1	00 1	00 1	00 1	00 1	00 1	00 1	00 1	00 1	00 1	00 1	00
1	00 1	00 1	00 1	00 1	00 1	00 1	00 1	00 1	00 1	00 1	00 1	00 1	00
1	00 1	00 1	00 1	00 1	00 1	00 1	00 1	00 1	00 1	00 1	00 1	00 1	00
1	00 1	00 1	00 1	00 1	00 1	00 1	00 1	00 1	00 1	00 1	00 1	00 1	00
1	00 1	00 1	00 1	00 1	00 1	00 1	00 1	00 1	00 1	00 1	00 1	00 1	00
1	00 1	00 1	00 1	00 1	00 1	00 1	00 1	00 1	00 1	00 1	00 1	00 1	00
1	00 1	00 1	00 1	00 1	00 1	00 1	00 1	00 1	00 1	00 1	00 1	00 1	00
1	00 1	00 1	00 1	00 1	00 1	00 1	00 1	00 1	00 1	00 1	00 1	00 1	00
1	00 1	00 1	00 1	00 1	00 1	00 1	00 1	00 1	00 1	00 1	00 1	00 1	00
1	00 1	00 1	00 1	00 1	17 1	17 1	00 1	00 1	00 1	00 1	00 1	00 1	00
1	00 1	00 1	00 1	00 1	32 1	32 1	00 1	00 1	00 1	00 1	00 1	00 1	00
1	00 1	00 1	00 1	00 1	45 1	45 1	00 1	00 1	00 1	00 1	00 1	00 1	00
1	00 1	00 1	00 1	00 1	48 1	48 1	00 1	00 1	00 1	00 1	00 1	00 1	00
1	00 1	00 1	00 1	00 1	50 1	50 1	00 1	00 1	00 1	00 1	00 1	00 1	00
1	00 1	00 1	00 1	00 1	51 1	51 1	00 1	00 1	00 1	00 1	00 1	00 1	00
1	00 1	00 1	00 1	00 1	52 1	52 1	00 1	00 1	00 1	00 1	00 1	00 1	00
1	00 1	00 1	00 1	00 1	53 1	53 1	00 1	00 1	00 1	00 1	00 1	00 1	00
1	00 1	00 1	00 1	00 1	53 1	53 1	00 1	00 1	00 1	00 1	00 1	00 1	00
1	00 1	00 1	00 1	00 1	54 1	54 1	00 1	00 1	00 1	00 1	00 1	00 1	00
1	00 1	00 1	00 1	00 1	54 1	54 1	00 1	00 1	00 1	00 1	00 1	00 1	00
1	00 1	00 1	00 1	00 1	54 1	54 1	00 1	00 1	00 1	00 1	00 1	00 1	00
1	00 1	00 1	00 1	00 1	54 1	54 1	00 1	00 1	00 1	00 1	00 1	00 1	00
1	00 1	00 1	00 1	00 1	54 1	54 1	00 1	00 1	00 1	00 1	00 1	00 1	00
1	00 1	00 1	00 1	00 1	54 1	54 1	00 1	00 1	00 1	00 1	00 1	00 1	00
1	00 1	00 1	00 1	00 1	54 1	54 1	00 1	00 1	00 1	00 1	00 1	00 1	00
1	00 1	00 1	00 1	00 1	54 1	54 1	00 1	00 1	00 1	00 1	00 1	00 1	00
1	00 1	00 1	00 1	00 1	54 1	54 1	00 1	00 1	00 1	00 1	00 1	00 1	00
1	00 1	00 1	00 1	00 1	54 1	54 1	00 1	00 1	00 1	00 1	00 1	00 1	00
1	00 1	00 1	00 1	00 1	54 1	54 1	00 1	00 1	00 1	00 1	00 1	00 1	00
1	00 1	00 1	00 1	00 1	54 1	54 1	00 1	00 1	00 1	00 1	00 1	00 1	00
1	00 1	00 1	00 1	00 1	54 1	54 1	00 1	00 1	00 1	00 1	00 1	00 1	00
1	00 1	00 1	00 1	00 1	54 1	54 1	00 1	00 1	00 1	00 1	00 1	00 1	00
1	00 1	00 1	00 1	00 1	54 1	54 1	00 1	00 1	00 1	00 1	00 1	00 1	00
1	00 1	00 1	00 1	00 1	54 1	54 1	00 1	00 1	00 1	00 1	00 1	00 1	00
1	00 1	00 1	00 1	00 1	54 1	54 1	00 1	00 1	00 1	00 1	00 1	00 1	00
1	00 1	00 1	00 1	00 1	54 1	54 1	00 1	00 1	00 1	00 1	00 1	00 1	00
1	00 1	00 1	00 1	00 1	54 1	54 1	00 1	00 1	00 1	00 1	00 1	00 1	00
1	00 1	00 1	00 1	00 1	54 1	54 1	00 1	00 1	00 1	00 1	00 1	00 1	00
1	00 1	00 1	00 1	00 1	54 1	54 1	00 1	00 1	00 1	00 1	00 1	00 1	00
1	00 1	00 1	00 1	00 1	54 1	54 1	00 1	00 1	00 1	00 1	00 1	00 1	00
1	00 1	00 1	00 1	00 1	54 1	54 1	00 1	00 1	00 1	00 1	00 1	00 1	00
1	00 1	00 1	00 1	00 1	54 1	54 1	00 1	00 1	00 1	00 1	00 1	00 1	00
1	00 1	00 1	00 1	00 1	54 1	54 1	00 1	00 1	00 1	00 1	00 1	00 1	00
1	00 1	00 1	00 1	00 1	54 1	54 1	00 1	00 1	00 1	00 1	00 1	00 1	00
1	00 1	00 1	00 1	00 1	54 1	54 1	00 1	00 1	00 1	00 1	00 1	00 1	00
1	00 1	00 1	00 1	00 1	54 1	54 1	00 1	00 1	00 1	00 1	00 1	00 1	00
1	00 1	00 1	00 1	00 1	54 1	54 1	00 1	00 1	00 1	00 1	00 1	00 1	00
1	00 1	00 1	00 1	00 1	54 1	54 1	00 1	00 1	00 1	00 1	00 1	00 1	00
1	00 1	00 1	00 1	00 1	54 1	54 1	00 1	00 1	00 1	00 1	00 1	00 1	00
1	00 1	00 1	00 1	00 1	54 1	54 1	00 1	00 1	00 1	00 1	00 1	00 1	00
1	00 1	00 1	00 1	00 1	53 1	53 1	00 1	00 1	00 1	00 1	00 1	00 1	00
1	00 1	00 1	00 1	00 1	53 1	53 1	00 1	00 1	00 1	00 1	00 1	00 1	00
1	00 1	00 1	00 1	00 1	53 1	53 1	00 1	00 1	00 1	00 1	00 1	00 1	00
1	00 1	00 1	00 1	00 1	53 1	53 1	00 1	00 1	00 1	00 1	00 1	00 1	00
1	00 1	00 1	00 1	00 1	53 1	53 1	00 1	00 1	00 1	00 1	00 1	00 1	00
1	00 1	00 1	00 1	00 1	53 1	53 1	00 1	00 1	00 1	00 1	00 1	00 1	00
1	00 1	00 1	00 1	00 1	53 1	53 1	00 1	00 1	00 1	00 1	00 1	00 1	00
1	00 1	00 1	00 1	00 1	53 1	53 1	00 1	00 1	00 1	00 1	00 1	00 1	00
1	00 1	00 1	00 1	00 1	53 1	53 1	00 1	00 1	00 1	00 1	00 1	00 1	00
1	00 1	00 1	00 1	00 1	53 1	53 1	00 1	00 1	00 1	00 1	00 1	00 1	00
1	00 1	00 1	00 1	00 1	53 1	53 1	00 1	00 1	00 1	00 1	00 1	00 1	00
1	00 1	00 1	00 1	00 1	53 1	53 1	00 1	00 1	00 1	00 1	00 1	00 1	00
1	00 1	00 1	00 1	00 1	53 1	53 1	00 1	00 1	00 1	00 1	00 1	00 1	00
1	00 1	00 1	00 1	00 1	53 1	53 1	00 1	00 1	00 1	00 1	00 1	00 1	00
1	00 1	00 1	00 1	00 1	53 1	53 1	00 1	00 1	00 1	00 1	00 1	00 1	00
1	00 1	00 1	00 1	00 1	53 1	53 1	00 1	00 1	00 1	00 1	00 1	00 1	00
1	00 1	00 1	00 1	00 1	53 1	53 1	00 1	00 1	00 1	00 1	00 1	00 1	00
1	00 1	00 1	00 1	00 1	53 1	53 1	00 1	00 1	00 1	00 1	00 1	00 1	00
1	00 1	00 1	00 1	00 1	53 1	53 1	00 1	00 1	00 1	00 1	00 1	00 1	00
1	00 1	00 1	00 1	00 1	53 1	53 1	00 1	00 1	00 1	00 1	00 1	00 1	00
1	00 1	00 1	00 1	00 1	53 1	53 1	00 1	00 1	00 1	00 1	00 1	00 1	00
1	00 1	00 1	00 1	00 1	52 1	52 1	00 1	00 1	00 1	00 1	00 1	00 1	00
1	00 1	00 1	00 1	00 1	52 1	52 1	00 1	00 1	00 1	00 1	00 1	00 1	00
1	00 1	00 1	00 1	00 1	52 1	52 1	00 1	00 1	00 1	00 1	00 1	00 1	00
1	00 1	00 1	00 1	00 1	52 1	52 1	00 1	00 1	00 1	00 1	00 1	00 1	00
1	00 1	00 1	00 1	00 1	52 1	52 1	00 1	00 1	00 1	00 1	00 1	00 1	00
1	00 1	00 1	00 1	00 1	52 1	52 1	00 1	00 1	00 1	00 1	00 1	00 1	00
1	00 1	00 1	00 1	00 1	52 1	52 1	00 1	00 1	00 1	00 1	00 1	00 1	00
1	00 1	00 1	00 1	00 1	52 1	52 1	00 1	00 1	00 1	00 1	00 1	00 1	00
1	00 1	00 1	00 1	00 1	52 1	52 1	00 1	00 1	00 1	00 1	00 1	00 1	00
1	00 1	00 1	00 1	00 1	52 1	52 1	00 1	00 1	00 1	00 1	00 1	00 1	00
1	00 1	00 1	00 1	00 1	52 1	52 1	00 1	00 1	00 1	00 1	00 1	00 1	00
1	00 1	00 1	00 1	00 1	52 1	52 1	00 1	00 1	00 1	00 1	00 1	00 1	00
1	00 1	00 1	00 1	00 1	52 1	52 1	00 1	00 1	00 1	00 1	00 1	00 1	00
1	00 1	00 1	00 1	00 1	52 1	52 1	00 1	00 1	00 1	00 1	00 1	00 1	00
1	00 1	00 1	00 1	00 1	52 1	52 1	00 1	00 1	00 1	00 1	00 1	00 1	00
1	00 1	00 1	00 1	00 1	52 1	52 1	00 1	00 1	00 1	00 1	00 1	00 1	00
1	00 1	00 1	00 1	00 1	52 1	52 1	00 1	00 1	00 1	00 1	00 1	00 1	00
1	00 1	00 1	00 1	00 1	52 1	52 1	00 1	00 1	00 1	00 1	00 1	00 1	00
1	00 1	00 1	00 1	00 1	51 1	51 1	00 1	00 1	00 1	00 1	00 1	00 1	00
1	00 1	00 1	00 1	00 1	51 1	51 1	00 1	00 1	00 1	00 1	00 1	00 1	00
1	00 1	00 1	00 1	00 1	51 1	51 1	00 1	00 1	00 1	00 1	00 1	00 1	00
1	00 1	00 1	00 1	00 1	51 1	51 1	00 1	00 1	00 1	00 1	00 1	00 1	00
1	00 1	00 1	00 1	00 1	51 1	51 1	00 1	00 1	00 1	00 1	00 1	00 1	00
1	00 1	00 1	00 1	00 1	51 1	51 1	00 1	00 1	00 1	00 1	00 1	00 1	00
1	00 1	00 1	00 1	00 1	51 1	51 1	00 1	00 1	00 1	00 1	00 1	00 1	00
1	00 1	00 1	00 1	00 1	51 1	51 1	00 1	00 1	00 1	00 1	00 1	00 1	00
1	00 1	00 1	00 1	00 1	51 1	51 1	00 1	00 1	00 1	00 1	00 1	00 1	00
1	00 1	00 1	00 1	00 1	51 1	51 1	00 1	00 1	00 1	00 1	00 1	00 1	00
1	00 1	00 1	00 1	00 1	51 1	51 1	00 1	00 1	00 1	00 1	00 1	00 1	00
1	00 1	00 1	00 1	00 1	51 1	51 1	00 1	00 1	00 1	00 1	00 1	00 1	00
1	00 1	00 1	00 1	00 1	51 1	51 1	00 1	00 1	00 1	00 1	00 1	00 1	00
1	00 1	00 1	00 1	00 1	51 1	51 1	00 1	00 1	00 1	00 1	00 1	00 1	00
1	00 1	00 1	00 1	00 1	51 1	51 1	00 1	00 1	00 1	00 1	00 1	00 1	00
1	00 1	00 1	00 1	00 1	51 1	51 1	00 1	00 1	00 1	00 1	00 1	00 1	00
1	00 1	00 1	00 1	00 1	50 1	50 1	00 1	00 1	00 1	00 1	00 1	00 1	00
1	00 1	00 1	00 1	00 1	50 1	50 1	00 1	00 1	00 1	00 1	00 1	00 1	00
1	00 1	00 1	00 1	00 1	50 1	50 1	00 1	00 1	00 1	00 1	00 1	00 1	00
1	00 1	00 1	00 1	00 1	50 1	50 1	00 1	00 1	00 1	00 1	00 1	00 1	00
1	00 1	00 1	00 1	00 1	50 1	50 1	00 1	00 1	00 1	00 1	00 1	00 1	00
1	00 1	00 1	00 1	00 1	50 1	50 1	00 1	00 1	00 1	00 1	00 1	00 1	00
1	00 1	00 1	00 1	00 1	50 1	50 1	00 1	00 1	00 1	00 1	00 1	00 1	00
1	00 1	00 1	00 1	00 1	50 1	50 1	00 1	00 1	00 1	00 1	00 1	00 1	00
1	00 1	00 1	00 1	00 1	50 1	50 1	00 1	00 1	00 1	00 1	00 1	00 1	00
1	00 1	00 1	00 1	00 1	50 1	50 1	00 1	00 1	00 1	00 1	00 1	00 1	00
1	00 1	00 1	00 1	00 1	50 1	50 1	00 1	00 1	00 1	00 1	00 1	00 1	00
1	00 1	00 1	00 1	00 1	50 1	50 1	00 1	00 1	00 1	00 1	00 1	00 1	00
1	00 1	00 1	00 1	00 1	50 1	50 1	00 1	00 1	00 1	00 1	00 1	00 1	00
1	00 1	00 1	00 1	00 1	50 1	50 1	00 1	00 1	00 1	00 1	00 1	00 1	00
1	00 1	00 1	00 1	00 1	49 1	49 1	00 1	00 1	00 1	00 1	00 1	00 1	00
1	00 1	00 1	00 1	00 1	49 1	49 1	00 1	00 1	00 1	00 1	00 1	00 1	00
1	00 1	00 1	00 1	00 1	49 1	49 1	00 1	00 1	00 1	00 1	00 1	00 1	00
1	00 1	00 1	00 1	00 1	49 1	49 1	00 1	00 1	00 1	00 1	00 1	00 1	00
1	00 1	00 1	00 1	00 1	49 1	49 1	00 1	00 1	00 1	00 1	00 1	00 1	00
1	00 1	00 1	00 1	00 1	49 1	49 1	00 1	00 1	00 1	00 1	00 1	00 1	00
1	00 1	00 1	00 1	00 1	49 1	49 1	00 1	00 1	00 1	00 1	00 1	00 1	00
1	00 1	00 1	00 1	00 1	49 1	49 1	00 1	00 1	00 1	00 1	00 1	00 1	00
1	00 1	00 1	00 1	00 1	49 1	49 1	00 1	00 1	00 1	00 1	00 1	00 1	00
1	00 1	00 1	00 1	00 1	49 1	49 1	00 1	00 1	00 1	00 1	00 1	00 1	00
1	00 1	00 1	00 1	00 1	49 1	49 1	00 1	00 1	00 1	00 1	00 1	00 1	00
1	00 1	00 1	00 1	00 1	49 1	49 1	00 1	00 1	00 1	00 1	00 1	00 1	00
1	00 1	00 1	00 1	00 1	48 1	48 1	00 1	00 1	00 1	00 1	00 1	00 1	00
1	00 1	00 1	00 1	00 1	48 1	48 1	00 1	00 1	00 1	00 1	00 1	00 1	00
1	00 1	00 1	00 1	00 1	48 1	48 1	00 1	00 1	00 1	00 1	00 1	00 1	00
1	00 1	00 1	00 1	00 1	48 1	48 1	00 1	00 1	00 1	00 1	00 1	00 1	00
1	00 1	00 1	00 1	00 1	48 1	48 1	00 1	00 1	00 1	00 1	00 1	00 1	00
1	00 1	00 1	00 1	00 1	48 1	48 1	00 1	00 1	00 1	00 1	00 1	00 1	00
1	00 1	00 1	00 1	00 1	48 1	48 1	00 1	00 1	00 1	00 1	00 1	00 1	00
1	00 1	00 1	00 1	00 1	48 1	48 1	00 1	00 1	00 1	00 1	00 1	00 1	00
1	00 1	00 1	00 1	00 1	48 1	48 1	00 1	00 1	00 1	00 1	00 1	00 1	00
1	00 1	00 1	00 1	00 1	48 1	48 1	00 1	00 1	00 1	00 1	00 1	00 1	00
1	00 1	00 1	00 1	00 1	47 1	47 1	00 1	00 1	00 1	00 1	00 1	00 1	00
1	00 1	00 1	00 1	00 1	47 1	47 1	00 1	00 1	00 1	00 1	00 1	00 1	00
1	00 1	00 1	00 1	00 1	47 1	47 1	00 1	00 1	00 1	00 1	00 1	00 1	00
1	00 1	00 1	00 1	00 1	47 1	47 1	00 1	00 1	00 1	00 1	00 1	00 1	00
1	00 1	00 1	00 1	00 1	47 1	47 1	00 1	00 1	00 1	00 1	00 1	00 1	00
1	00 1	00 1	00 1	00 1	47 1	47 1	00 1	00 1	00 1	00 1	00 1	00 1	00
1	00 1	00 1	00 1	00 1	47 1	47 1	00 1	00 1	00 1	00 1	00 1	00 1	00
1	00 1	00 1	00 1	00 1	47 1	47 1	00 1	00 1	00 1	00 1	00 1	00 1	00
1	00 1	00 1	00 1	00 1	47 1	47 1	00 1	00 1	00 1	00 1	00 1	00 1	00
1	00 1	00 1	00 1	00 1	46 1	46 1	00 1	00 1	00 1	00 1	00 1	00 1	00
1	00 1	00 1	00 1	00 1	46 1	46 1	00 1	00 1	00 1	00 1	00 1	00 1	00
1	00 1	00 1	00 1	00 1	46 1	46 1	00 1	00 1	00 1	00 1	00 1	00 1	00
1	00 1	00 1	00 1	00 1	46 1	46 1	00 1	00 1	00 1	00 1	00 1	00 1	00
1	00 1	00 1	00 1	00 1	46 1	46 1	00 1	00 1	00 1	00 1	00 1	00 1	00
1	00 1	00 1	00 1	00 1	46 1	46 1	00 1	00 1	00 1	00 1	00 1	00 1	00
1	00 1	00 1	00 1	00 1	46 1	46 1	00 1	00 1	00 1	00 1	00 1	00 1	00
1	00 1	00 1	00 1	00 1	46 1	46 1	00 1	00 1	00 1	00 1	00 1	00 1	00
1	00 1	00 1	00 1	00 1	45 1	45 1	00 1	00 1	00 1	00 1	00 1	00 1	00
1	00 1	00 1	00 1	00 1	45 1	45 1	00 1	00 1	00 1	00 1	00 1	00 1	00
1	00 1	00 1	00 1	00 1	45 1	45 1	00 1	00 1	00 1	00 1	00 1	00 1	00
1	00 1	00 1	00 1	00 1	45 1	45 1	00 1	00 1	00 1	00 1	00 1	00 1	00
1	00 1	00 1	00 1	00 1	45 1	45 1	00 1	00 1	00 1	00 1	00 1	00 1	00
1	00 1	00 1	00 1	00 1	45 1	45 1	00 1	00 1	00 1	00 1	00 1	00 1	00
1	00 1	00 1	00 1	00 1	45 1	45 1	00 1	00 1	00 1	00 1	00 1	00 1	00
1	00 1	00 1	00 1	00 1	44 1	44 1	00 1	00 1	00 1	00 1	00 1	00 1	00
1	00 1	00 1	00 1	00 1	44 1	44 1	00 1	00 1	00 1	00 1	00 1	00 1	00
1	00 1	00 1	00 1	00 1	44 1	44 1	00 1	00 1	00 1	00 1	00 1	00 1	00
1	00 1	00 1	00 1	00 1	44 1	44 1	00 1	00 1	00 1	00 1	00 1	00 1	00
1	00 1	00 1	00 1	00 1	44 1	44 1	00 1	00 1	00 1	00 1	00 1	00 1	00
1	00 1	00 1	00 1	00 1	44 1	44 1	00 1	00 1	00 1	00 1	00 1	00 1	00
1	00 1	00 1	00 1	00 1	43 1	43 1	00 1	00 1	00 1	00 1	00 1	00 1	00
1	00 1	00 1	00 1	00 1	43 1	43 1	00 1	00 1	00 1	00 1	00 1	00 1	00
1	00 1	00 1	00 1	00 1	43 1	43 1	00 1	00 1	00 1	00 1	00 1	00 1	00
1	00 1	00 1	00 1	00 1	43 1	43 1	00 1	00 1	00 1	00 1	00 1	00 1	00
1	00 1	00 1	00 1	00 1	43 1	43 1	00 1	00 1	00 1	00 1	00 1	00 1	00
1	00 1	00 1	00 1	00 1	43 1	43 1	00 1	00 1	00 1	00 1	00 1	00 1	00
1	00 1	00 1	00 1	00 1	42 1	42 1	00 1	00 1	00 1	00 1	00 1	00 1	00
1	00 1	00 1	00 1	00 1	42 1	42 1	00 1	00 1	00 1	00 1	00 1	00 1	00
1	00 1	00 1	00 1	00 1	42 1	42 1	00 1	00 1	00 1	00 1	00 1	00 1	00
1	00 1	00 1	00 1	00 1	42 1	42 1	00 1	00 1	00 1	00 1	00 1	00 1	00
1	00 1	00 1	00 1	00 1	41 1	41 1	00 1	00 1	00 1	00 1	00 1	00 1	00
1	00 1	00 1	00 1	00 1	41 1	41 1	00 1	00 1	00 1	00 1	00 1	00 1	00
1	00 1	00 1	00 1	00 1	41 1	41 1	00 1	00 1	00 1	00 1	00 1	00 1	00
1	00 1	00 1	00 1	00 1	41 1	41 1	00 1	00 1	00 1	00 1	00 1	00 1	00
1	00 1	00 1	00 1	00 1	40 1	40 1	00 1	00 1	00 1	00 1	00 1	00 1	00
1	00 1	00 1	00 1	00 1	40 1	40 1	00 1	00 1	00 1	00 1	00 1	00 1	00
1	00 1	00 1	00 1	00 1	40 1	40 1	00 1	00 1	00 1	00 1	00 1	00 1	00
1	00 1	00 1	00 1	00 1	40 1	40 1	00 1	00 1	00 1	00 1	00 1	00 1	00
1	00 1	00 1	00 1	00 1	39 1	39 1	00 1	00 1	00 1	00 1	00 1	00 1	00
1	00 1	00 1	00 1	00 1	39 1	39 1	00 1	00 1	00 1	00 1	00 1	00 1	00
1	00 1	00 1	00 1	00 1	39 1	39 1	00 1	00 1	00 1	00 1	00 1	00 1	00
1	00 1	00 1	00 1	00 1	38 1	38 1	00 1	00 1	00 1	00 1	00 1	00 1	00
1	00 1	00 1	00 1	00 1	38 1	38 1	00 1	00 1	00 1	00 1	00 1	00 1	00
1	00 1	00 1	00 1	00 1	37 1	37 1	00 1	00 1	00 1	00 1	00 1	00 1	00
1	00 1	00 1	00 1	00 1	37 1	37 1	00 1	00 1	00 1	00 1	00 1	00 1	00
1	00 1	00 1	00 1	00 1	37 1	37 1	00 1	00 1	00 1	00 1	00 1	00 1	00
1	00 1	00 1	00 1	00 1	36 1	36 1	00 1	00 1	00 1	00 1	00 1	00 1	00
1	00 1	00 1	00 1	00 1	36 1	36 1	00 1	00 1	00 1	00 1	00 1	00 1	00
1	00 1	00 1	00 1	00 1	35 1	35 1	00 1	00 1	00 1	00 1	00 1	00 1	00
1	00 1	00 1	00 1	00 1	34 1	34 1	00 1	00 1	00 1	00 1	00 1	00 1	00
1	00 1	00 1	00 1	00 1	34 1	34 1	00 1	00 1	00 1	00 1	00 1	00 1	00
1	00 1	00 1	00 1	00 1	33 1	33 1	00 1	00 1	00 1	00 1	00 1	00 1	00
1	00 1	00 1	00 1	00 1	32 1	32 1	00 1	00 1	00 1	00 1	00 1	00 1	00
1	00 1	00 1	00 1	00 1	31 1	31 1	00 1	00 1	00 1	00 1	00 1	00 1	00
1	00 1	00 1	00 1	00 1	30 1	30 1	00 1	00 1	00 1	00 1	00 1	00 1	00
1	00 1	00 1	00 1	00 1	29 1	29 1	00 1	00 1	00 1	00 1	00 1	00 1	00
1	00 1	00 1	00 1	00 1	28 1	28 1	00 1	00 1	00 1	00 1	00 1	00 1	00
1	00 1	00 1	00 1	00 1	26 1	26 1	00 1	00 1	00 1	00 1	00 1	00 1	00
1	00 1	00 1	00 1	00 1	24 1	24 1	00 1	00 1	00 1	00 1	00 1	00 1	00
1	00 1	00 1	00 1	00 1	20 1	20 1	00 1	00 1	00 1	00 1	00 1	00 1	00
1	00 1	00 1	00 1	00 1	13 1	13 1	00 1	00 1	00 1	00 1	00 1	00 1	00
1	00 1	00 1	00 1	00 1	00 1	00 1	00 1	00 1	00 1	00 1	00 1	00 1	00
1	00 1	00 1	00 1	00 1	00 1	00 1	00 1	00 1	00 1	00 1	00 1	00 1	00
1	00 1	00 1	00 1	00 1	00 1	00 1	00 1	00 1	00 1	00 1	00 1	00 1	00
1	00 1	00 1	00 1	00 1	00 1	00 1	00 1	00 1	00 1	00 1	00 1	00 1	00
1	00 1	00 1	00 1	00 1	00 1	00 1	00 1	00 1	00 1	00 1	00 1	00 1	00
1	00 1	00 1	00 1	00 1	00 1	00 1	00 1	00 1	00 1	00 1	00 1	00 1	00
1	00 1	00 1	00 1	00 1	00 1	00 1	00 1	00 1	00 1	00 1	00 1	00 1	00
1	00 1	00 1	00 1	00 1	00 1	00 1	00 1	00 1	00 1	00 1	00 1	00 1	00
1	00 1	00 1	00 1	00 1	00 1	00 1	00 1	00 1	00 1	00 1	00 1	00 1	00
1	00 1	00 1	00 1	00 1	00 1	00 1	00 1	00 1	00 1	00 1	00 1	00 1	00
1	00 1	00 1	00 1	00 1	00 1	00 1	00 1	00 1	00 1	00 1	00 1	00 1	00
1	00 1	00 1	00 1	00 1	00 1	00 1	00 1	00 1	00 1	00 1	00 1	00 1	00
1	00 1	00 1	00 1	00 1	00 1	00 1	00 1	00 1	00 1	00 1	00 1	00 1	00
1	00 1	00 1	00 1	00 1	00 1	00 1	00 1	00 1	00 1	00 1	00 1	00 1	00
1	00 1	00 1	00 1	00 1	00 1	00 1	00 1	00 1	00 1	00 1	00 1	00 1	00
1	00 1	00 1	00 1	00 1	00 1	00 1	00 1	00 1	00 1	00 1	00 1	00 1	00
1	00 1	00 1	00 1	00 1	00 1	00 1	00 1	00 1	00 1	00 1	00 1	00 1	00
1	00 1	00 1	00 1	00 1	00 1	00 1	00 1	00 1	00 1	00 1	00 1	00 1	00
1	00 1	00 1	00 1	00 1	00 1	00 1	00 1	00 1	00 1	00 1	00 1	00 1	00
1	00 1	00 1	00 1	00 1	00 1	00 1	00 1	00 1	00 1	00 1	00 1	00 1	00
1	00 1	00 1	00 1	00 1	00 1	00 1	00 1	00 1	00 1	00 1	00 1	00 1	00
1	00 1	00 1	00 1	00 1	00 1	00 1	00 1	00 1	00 1	00 1	00 1	00 1	00
1	00 1	00 1	00 1	00 1	00 1	00 1	00 1	00 1	00 1	00 1	00 1	00 1	00
1	00 1	00 1	00 1	00 1	00 1	00 1	00 1	00 1	00 1	00 1	00 1	00 1	00
1	00 1	00 1	00 1	00 1	00 1	00 1	00 1	00 1	00 1	00 1	00 1	00 1	00
1	00 1	00 1	00 1	00 1	00 1	00 1	00 1	00 1	00 1	00 1	00 1	00 1	00
1	00 1	00 1	00 1	00 1	00 1	00 1	00 1	00 1	00 1	00 1	00 1	00 1	00
1	00 1	00 1	00 1	00 1	00 1	00 1	00 1	00 1	00 1	00 1	00 1	00 1	00
1	00 1	00 1	00 1	00 1	00 1	00 1	00 1	00 1	00 1	00 1	00 1	00 1	00
1	00 1	00 1	00 1	00 1	00 1	00 1	00 1	00 1	00 1	00 1	00 1	00 1	00
1	00 1	00 1	00 1	00 1	00 1	00 1	00 1	00 1	00 1	00 1	00 1	00 1	00
1	00 1	00 1	00 1	00 1	00 1	00 1	00 1	00 1	00 1	00 1	00 1	00 1	00
1	00 1	00 1	00 1	00 1	00 1	00 1	00 1	00 1	00 1	00 1	00 1	00 1	00
1	00 1	00 1	00 1	00 1	00 1	00 1	00 1	00 1	00 1	00 1	00 1	00 1	00
1	00 1	00 1	00 1	00 1	00 1	00 1	00 1	00 1	00 1	00 1	00 1	00 1	00
1	00 1	00 1	00 1	00 1	00 1	00 1	00 1	00 1	00 1	00 1	00 1	00 1	00
1	00 1	00 1	00 1	00 1	00 1	00 1	00 1	00 1	00 1	00 1	00 1	00 1	00
1	00 1	00 1	00 1	00 1	00 1	00 1	00 1	00 1	00 1	00 1	00 1	00 1	00
1	00 1	00 1	00 1	00 1	00 1	00 1	00 1	00 1	00 1	00 1	00 1	00 1	00
1	00 1	00 1	00 1	00 1	00 1	00 1	00 1	00 1	00 1	00 1	00 1	00 1	00
1	00 1	00 1	00 1	00 1	00 1	00 1	00 1	00 1	00 1	00 1	00 1	00 1	00
1	00 1	00 1	00 1	00 1	00 1	00 1	00 1	00 1	00 1	00 1	00 1	00 1	00
1	00 1	00 1	00 1	00 1	00 1	00 1	00 1	00 1	00 1	00 1	00 1	00 1	00
1	00 1	00 1	00 1	00 1	00 1	00 1	00 1	00 1	00 1	00 1	00 1	00 1	00
1	00 1	00 1	00 1	00 1	00 1	00 1	00 1	00 1	00 1	00 1	00 1	00 1	00
1	00 1	00 1	00 1	00 1	00 1	00 1	00 1	00 1	00 1	00 1	00 1	00 1	00
1	00 1	00 1	00 1	00 1	00 1	00 1	00 1	00 1	00 1	00 1	00 1	00 1	00
1	00 1	00 1	00 1	00 1	00 1	00 1	00 1	00 1	00 1	00 1	00 1	00 1	00
1	00 1	00 1	00 1	00 1	00 1	00 1	00 1	00 1	00 1	00 1	00 1	00 1	00
1	00 1	00 1	00 1	00 1	00 1	00 1	00 1	00 1	00 1	00 1	00 1	00 1	00
1	00 1	00 1	00 1	00 1	00 1	00 1	00 1	00 1	00 1	00 1	00 1	00 1	00
1	00 1	00 1	00 1	00 1	00 1	00 1	00 1	00 1	00 1	00 1	00 1	00 1	00
1	00 1	00 1	00 1	00 1	00 1	00 1	00 1	00 1	00 1	00 1	00 1	00 1	00
1	00 1	00 1	00 1	00 1	00 1	00 1	00 1	00 1	00 1	00 1	00 1	00 1	00
1	00 1	00 1	00 1	00 1	00 1	00 1	00 1	00 1	00 1	00 1	00 1	00 1	00
1	00 1	00 1	00 1	00 1	00 1	00 1	00 1	00 1	00 1	00 1	00 1	00 1	00
1	00 1	00 1	00 1	00 1	00 1	00 1	00 1	00 1	00 1	00 1	00 1	00 1	00
1	00 1	00 1	00 1	00 1	00 1	00 1	00 1	00 1	00 1	00 1	00 1	00 1	00
1	00 1	00 1	00 1	00 1	00 1	00 1	00 1	00 1	00 1	00 1	00 1	00 1	00
1	00 1	00 1	00 1	00 1	00 1	00 1	00 1	00 1	00 1	00 1	00 1	00 1	00
1	00 1	00 1	00 1	00 1	00 1	00 1	00 1	00 1	00 1	00 1	00 1	00 1	00
1	00 1	00 1	00 1	00 1	00 1	00 1	00 1	00 1	00 1	00 1	00 1	00 1	00
1	00 1	00 1	00 1	00 1	00 1	00 1	00 1	00 1	00 1	00 1	00 1	00 1	00
1	00 1	00 1	00 1	00 1	00 1	00 1	00 1	00 1	00 1	00 1	00 1	00 1	00
1	00 1	00 1	00 1	00 1	00 1	00 1	00 1	00 1	00 1	00 1	00 1	00 1	00
1	00 1	00 1	00 1	00 1	00 1	00 1	00 1	00 1	00 1	00 1	00 1	00 1	00
1	00 1	00 1	00 1	00 1	00 1	00 1	00 1	00 1	00 1	00 1	00 1	00 1	00
1	00 1	00 1	00 1	00 1	00 1	00 1	00 1	00 1	00 1	00 1	00 1	00 1	00
1	00 1	00 1	00 1	00 1	00 1	00 1	00 1	00 1	00 1	00 1	00 1	00 1	00
1	00 1	00 1	00 1	00 1	00 1	00 1	00 1	00 1	00 1	00 1	00 1	00 1	00
1	00 1	00 1	00 1	00 1	00 1	00 1	00 1	00 1	00 1	00 1	00 1	00 1	00
1	00 1	00 1	00 1	00 1	00 1	00 1	00 1	00 1	00 1	00 1	00 1	00 1	00
1	00 1	00 1	00 1	00 1	00 1	00 1	00 1	00 1	00 1	00 1	00 1	00 1	00
1	00 1	00 1	00 1	00 1	00 1	00 1	00 1	00 1	00 1	00 1	00 1	00 1	00
1	00 1	00 1	00 1	00 1	00 1	00 1	00 1	00 1	00 1	00 1	00 1	00 1	00
1	00 1	00 1	00 1	00 1	00 1	00 1	00 1	00 1	00 1	00 1	00 1	00 1	00
1	00 1	00 1	00 1	00 1	00 1	00 1	00 1	00 1	00 1	00 1	00 1	00 1	00
1	00 1	00 1	00 1	00 1	00 1	00 1	00 1	00 1	00 1	00 1	00 1	00 1	00
1	00 1	00 1	00 1	00 1	00 1	00 1	00 1	00 1	00 1	00 1	00 1	00 1	00
1	00 1	00 1	00 1	00 1	00 1	00 1	00 1	00 1	00 1	00 1	00 1	00 1	00
1	00 1	00 1	00 1	00 1	00 1	00 1	00 1	00 1	00 1	00 1	00 1	00 1	00
1	00 1	00 1	00 1	00 1	00 1	00 1	00 1	00 1	00 1	00 1	00 1	00 1	00
1	00 1	00 1	00 1	00 1	00 1	00 1	00 1	00 1	00 1	00 1	00 1	00 1	00
1	00 1	00 1	00 1	00 1	00 1	00 1	00 1	00 1	00 1	00 1	00 1	00 1	00
1	00 1	00 1	00 1	00 1	00 1	00 1	00 1	00 1	00 1	00 1	00 1	00 1	00
1	00 1	00 1	00 1	00 1	00 1	00 1	00 1	00 1	00 1	00 1	00 1	00 1	00
1	00 1	00 1	00 1	00 1	00 1	00 1	00 1	00 1	00 1	00 1	00 1	00 1	00
1	00 1	00 1	00 1	00 1	00 1	00 1	00 1	00 1	00 1	00 1	00 1	00 1	00
1	00 1	00 1	00 1	00 1	00 1	00 1	00 1	00 1	00 1	00 1	00 1	00 1	00
1	00 1	00 1	00 1	00 1	00 1	00 1	00 1	00 1	00 1	00 1	00 1	00 1	00
1	00 1	00 1	00 1	00 1	00 1	00 1	00 1	00 1	00 1	00 1	00 1	00 1	00
1	00 1	00 1	00 1	00 1	00 1	00 1	00 1	00 1	00 1	00 1	00 1	00 1	00
1	00 1	00 1	00 1	00 1	00 1	00 1	00 1	00 1	00 1	00 1	00 1	00 1	00
1	00 1	00 1	00 1	00 1	00 1	00 1	00 1	00 1	00 1	00 1	00 1	00 1	00
1	00 1	00 1	00 1	00 1	00 1	00 1	00 1	00 1	00 1	00 1	00 1	00 1	00
1	00 1	00 1	00 1	00 1	00 1	00 1	00 1	00 1	00 1	00 1	00 1	00 1	00
1	00 1	00 1	00 1	00 1	00 1	00 1	00 1	00 1	00 1	00 1	00 1	00 1	00
1	00 1	00 1	00 1	00 1	00 1	00 1	00 1	00 1	00 1	00 1	00 1	00 1	00
1	00 1	00 1	00 1	00 1	00 1	00 1	00 1	00 1	00 1	00 1	00 1	00 1	00
1	00 1	00 1	00 1	00 1	00 1	00 1	00 1	00 1	00 1	00 1	00 1	00 1	00
1	00 1	00 1	00 1	00 1	00 1	00 1	00 1	00 1	00 1	00 1	00 1	00 1	00
1	00 1	00 1	00 1	00 1	00 1	00 1	00 1	00 1	00 1	00 1	00 1	00 1	00
1	00 1	00 1	00 1	00 1	00 1	00 1	00 1	00 1	00 1	00 1	00 1	00 1	00
1	00 1	00 1	00 1	00 1	00 1	00 1	00 1	00 1	00 1	00 1	00 1	00 1	00
1	00 1	00 1	00 1	00 1	00 1	00 1	00 1	00 1	00 1	00 1	00 1	00 1	00
1	00 1	00 1	00 1	00 1	00 1	00 1	00 1	00 1	00 1	00 1	00 1	00 1	00
1	00 1	00 1	00 1	00 1	00 1	00 1	00 1	00 1	00 1	00 1	00 1	00 1	00
1	00 1	00 1	00 1	00 1	00 1	00 1	00 1	00 1	00 1	00 1	00 1	00 1	00
1	00 1	00 1	00 1	00 1	00 1	00 1	00 1	00 1	00 1	00 1	00 1	00 1	00
1	00 1	00 1	00 1	00 1	00 1	00 1	00 1	00 1	00 1	00 1	00 1	00 1	00
1	00 1	00 1	00 1	00 1	00 1	00 1	00 1	00 1	00 1	00 1	00 1	00 1	00
1	00 1	00 1	00 1	00 1	00 1	00 1	00 1	00 1	00 1	00 1	00 1	00 1	00
1	00 1	00 1	00 1	00 1	00 1	00 1	00 1	00 1	00 1	00 1	00 1	00 1	00
1	00 1	00 1	00 1	00 1	00 1	00 1	00 1	00 1	00 1	00 1	00 1	00 1	00
1	00 1	00 1	00 1	00 1	00 1	00 1	00 1	00 1	00 1	00 1	00 1	00 1	00
1	00 1	00 1	00 1	00 1	00 1	00 1	00 1	00 1	00 1	00 1	00 1	00 1	00
1	00 1	00 1	00 1	00 1	00 1	00 1	00 1	00 1	00 1	00 1	00 1	00 1	00
1	00 1	00 1	00 1	00 1	00 1	00 1	00 1	00 1	00 1	00 1	00 1	00 1	00
1	00 1	00 1	00 1	00 1	00 1	00 1	00 1	00 1	00 1	00 1	00 1	00 1	00
1	00 1	00 1	00 1	00 1	00 1	00 1	00 1	00 1	00 1	00 1	00 1	00 1	00
1	00 1	00 1	00 1	00 1	00 1	00 1	00 1	00 1	00 1	00 1	00 1	00 1	00
1	00 1	00 1	00 1	00 1	00 1	00 1	00 1	00 1	00 1	00 1	00 1	00 1	00
1	00 1	00 1	00 1	00 1	00 1	00 1	00 1	00 1	00 1	00 1	00 1	00 1	00
1	00 1	00 1	00 1	00 1	00 1	00 1	00 1	00 1	00 1	00 1	00 1	00 1	00
1	00 1	00 1	00 1	00 1	00 1	00 1	00 1	00 1	00 1	00 1	00 1	00 1	00
1	00 1	00 1	00 1	00 1	00 1	00 1	00 1	00 1	00 1	00 1	00 1	00 1	00
1	00 1	00 1	00 1	00 1	00 1	00 1	00 1	00 1	00 1	00 1	00 1	00 1	00
1	00 1	00 1	00 1	00 1	00 1	00 1	00 1	00 1	00 1	00 1	00 1	00 1	00
1	00 1	00 1	00 1	00 1	00 1	00 1	00 1	00 1	00 1	00 1	00 1	00 1	00
1	00 1	00 1	00 1	00 1	00 1	00 1	00 1	00 1	00 1	00 1	00 1	00 1	00
1	00 1	00 1	00 1	00 1	00 1	00 1	00 1	00 1	00 1	00 1	00 1	00 1	00
1	00 1	00 1	00 1	00 1	00 1	00 1	00 1	00 1	00 1	00 1	00 1	00 1	00
1	00 1	00 1	00 1	00 1	00 1	00 1	00 1	00 1	00 1	00 1	00 1	00 1	00
1	00 1	00 1	00 1	00 1	00 1	00 1	00 1	00 1	00 1	00 1	00 1	00 1	00
1	00 1	00 1	00 1	00 1	00 1	00 1	00 1	00 1	00 1	00 1	00 1	00 1	00
1	00 1	00 1	00 1	00 1	00 1	00 1	00 1	00 1	00 1	00 1	00 1	00 1	00
1	00 1	00 1	00 1	00 1	00 1	00 1	00 1	00 1	00 1	00 1	00 1	00 1	00
1	00 1	00 1	00 1	00 1	00 1	00 1	00 1	00 1	00 1	00 1	00 1	00 1	00
1	00 1	00 1	00 1	00 1	00 1	00 1	00 1	00 1	00 1	00 1	00 1	00 1	00
1	00 1	00 1	00 1	00 1	00 1	00 1	00 1	00 1	00 1	00 1	00 1	00 1	00
1	00 1	00 1	00 1	00 1	00 1	00 1	00 1	00 1	00 1	00 1	00 1	00 1	00
1	00 1	00 1	00 1	00 1	00 1	00 1	00 1	00 1	00 1	00 1	00 1	00 1	00
1	00 1	00 1	00 1	00 1	00 1	00 1	00 1	00 1	00 1	00 1	00 1	00 1	00
1	00 1	00 1	00 1	00 1	00 1	00 1	00 1	00 1	00 1	00 1	00 1	00 1	00
1	00 1	00 1	00 1	00 1	00 1	00 1	00 1	00 1	00 1	00 1	00 1	00 1	00
1	00 1	00 1	00 1	00 1	00 1	00 1	00 1	00 1	00 1	00 1	00 1	00 1	00
1	00 1	00 1	00 1	00 1	00 1	00 1	00 1	00 1	00 1	00 1	00 1	00 1	00
1	00 1	00 1	00 1	00 1	00 1	00 1	00 1	00 1	00 1	00 1	00 1	00 1	00
1	00 1	00 1	00 1	00 1	00 1	00 1	00 1	00 1	00 1	00 1	00 1	00 1	00
1	00 1	00 1	00 1	00 1	00 1	00 1	00 1	00 1	00 1	00 1	00 1	00 1	00
1	00 1	00 1	00 1	00 1	00 1	00 1	00 1	00 1	00 1	00 1	00 1	00 1	00
1	00 1	00 1	00 1	00 1	00 1	00 1	00 1	00 1	00 1	00 1	00 1	00 1	00
1	00 1	00 1	00 1	00 1	00 1	00 1	00 1	00 1	00 1	00 1	00 1	00 1	00
1	00 1	00 1	00 1	00 1	00 1	00 1	00 1	00 1	00 1	00 1	00 1	00 1	00
1	00 1	00 1	00 1	00 1	00 1	00 1	00 1	00 1	00 1	00 1	00 1	00 1	00
1	00 1	00 1	00 1	00 1	00 1	00 1	00 1	00 1	00 1	00 1	00 1	00 1	00
1	00 1	00 1	00 1	00 1	00 1	00 1	00 1	00 1	00 1	00 1	00 1	00 1	00
1	00 1	00 1	00 1	00 1	00 1	00 1	17 1	17 1	17 1	00 1	00 1	00 1	00
1	00 1	00 1	00 1	00 1	00 1	00 1	32 1	32 1	32 1	00 1	00 1	00 1	00
1	00 1	00 1	00 1	00 1	00 1	00 1	45 1	45 1	45 1	00 1	00 1	00 1	00
1	00 1	00 1	00 1	00 1	00 1	00 1	48 1	48 1	48 1	00 1	00 1	00 1	00
1	00 1	00 1	00 1	00 1	00 1	00 1	50 1	50 1	50 1	00 1	00 1	00 1	00
1	00 1	00 1	00 1	00 1	00 1	00 1	51 1	51 1	51 1	00 1	00 1	00 1	00
1	00 1	00 1	00 1	00 1	00 1	00 1	52 1	52 1	52 1	00 1	00 1	00 1	00
1	00 1	00 1	00 1	00 1	00 1	00 1	53 1	53 1	53 1	00 1	00 1	00 1	00
1	00 1	00 1	00 1	00 1	00 1	00 1	53 1	53 1	53 1	00 1	00 1	00 1	00
1	00 1	00 1	00 1	00 1	00 1	00 1	54 1	54 1	54 1	00 1	00 1	00 1	00
1	00 1	00 1	00 1	00 1	00 1	00 1	54 1	54 1	54 1	00 1	00 1	00 1	00
1	00 1	00 1	00 1	00 1	00 1	00 1	54 1	54 1	54 1	00 1	00 1	00 1	00
1	00 1	00 1	00 1	00 1	00 1	00 1	54 1	54 1	54 1	00 1	00 1	00 1	00
1	00 1	00 1	00 1	00 1	00 1	00 1	54 1	54 1	54 1	00 1	00 1	00 1	00
1	00 1	00 1	00 1	00 1	00 1	00 1	54 1	54 1	54 1	00 1	00 1	00 1	00
1	00 1	00 1	00 1	00 1	00 1	00 1	54 1	54 1	54 1	00 1	00 1	00 1	00
1	00 1	00 1	00 1	00 1	00 1	00 1	54 1	54 1	54 1	00 1	00 1	00 1	00
1	00 1	00 1	00 1	00 1	00 1	00 1	54 1	54 1	54 1	00 1	00 1	00 1	00
1	00 1	00 1	00 1	00 1	00 1	00 1	54 1	54 1	54 1	00 1	00 1	00 1	00
1	00 1	00 1	00 1	00 1	00 1	00 1	54 1	54 1	54 1	00 1	00 1	00 1	00
1	00 1	00 1	00 1	00 1	00 1	00 1	54 1	54 1	54 1	00 1	00 1	00 1	00
1	00 1	00 1	00 1	00 1	00 1	00 1	54 1	54 1	54 1	00 1	00 1	00 1	00
1	00 1	00 1	00 1	00 1	00 1	00 1	54 1	54 1	54 1	00 1	00 1	00 1	00
1	00 1	00 1	00 1	00 1	00 1	00 1	54 1	54 1	54 1	00 1	00 1	00 1	00
1	00 1	00 1	00 1	00 1	00 1	00 1	54 1	54 1	54 1	00 1	00 1	00 1	00
1	00 1	00 1	00 1	00 1	00 1	00 1	54 1	54 1	54 1	00 1	00 1	00 1	00
1	00 1	00 1	00 1	00 1	00 1	00 1	54 1	54 1	54 1	00 1	00 1	00 1	00
1	00 1	00 1	00 1	00 1	00 1	00 1	54 1	54 1	54 1	00 1	00 1	00 1	00
1	00 1	00 1	00 1	00 1	00 1	00 1	54 1	54 1	54 1	00 1	00 1	00 1	00
1	00 1	00 1	00 1	00 1	00 1	00 1	54 1	54 1	54 1	00 1	00 1	00 1	00
1	00 1	00 1	00 1	00 1	00 1	00 1	54 1	54 1	54 1	00 1	00 1	00 1	00
1	00 1	00 1	00 1	00 1	00 1	00 1	54 1	54 1	54 1	00 1	00 1	00 1	00
1	00 1	00 1	00 1	00 1	00 1	00 1	54 1	54 1	54 1	00 1	00 1	00 1	00
1	00 1	00 1	00 1	00 1	00 1	00 1	54 1	54 1	54 1	00 1	00 1	00 1	00
1	00 1	00 1	00 1	00 1	00 1	00 1	54 1	54 1	54 1	00 1	00 1	00 1	00
1	00 1	00 1	00 1	00 1	00 1	00 1	54 1	54 1	54 1	00 1	00 1	00 1	00
1	00 1	00 1	00 1	00 1	00 1	00 1	54 1	54 1	54 1	00 1	00 1	00 1	00
1	00 1	00 1	00 1	00 1	00 1	00 1	54 1	54 1	54 1	00 1	00 1	00 1	00
1	00 1	00 1	00 1	00 1	00 1	00 1	54 1	54 1	54 1	00 1	00 1	00 1	00
1	00 1	00 1	00 1	00 1	00 1	00 1	54 1	54 1	54 1	00 1	00 1	00 1	00
1	00 1	00 1	00 1	00 1	00 1	00 1	54 1	54 1	54 1	00 1	00 1	00 1	00
1	00 1	00 1	00 1	00 1	00 1	00 1	53 1	53 1	53 1	00 1	00 1	00 1	00
1	00 1	00 1	00 1	00 1	00 1	00 1	53 1	53 1	53 1	00 1	00 1	00 1	00
1	00 1	00 1	00 1	00 1	00 1	00 1	53 1	53 1	53 1	00 1	00 1	00 1	00
1	00 1	00 1	00 1	00 1	00 1	00 1	53 1	53 1	53 1	00 1	00 1	00 1	00
1	00 1	00 1	00 1	00 1	00 1	00 1	53 1	53 1	53 1	00 1	00 1	00 1	00
1	00 1	00 1	00 1	00 1	00 1	00 1	53 1	53 1	53 1	00 1	00 1	00 1	00
1	00 1	00 1	00 1	00 1	00 1	00 1	53 1	53 1	53 1	00 1	00 1	00 1	00
1	00 1	00 1	00 1	00 1	00 1	00 1	53 1	53 1	53 1	00 1	00 1	00 1	00
1	00 1	00 1	00 1	00 1	00 1	00 1	53 1	53 1	53 1	00 1	00 1	00 1	00
1	00 1	00 1	00 1	00 1	00 1	00 1	53 1	53 1	53 1	00 1	00 1	00 1	00
1	00 1	00 1	00 1	00 1	00 1	00 1	53 1	53 1	53 1	00 1	00 1	00 1	00
1	00 1	00 1	00 1	00 1	00 1	00 1	53 1	53 1	53 1	00 1	00 1	00 1	00
1	00 1	00 1	00 1	00 1	00 1	00 1	53 1	53 1	53 1	00 1	00 1	00 1	00
1	00 1	00 1	00 1	00 1	00 1	00 1	53 1	53 1	53 1	00 1	00 1	00 1	00
1	00 1	00 1	00 1	00 1	00 1	00 1	53 1	53 1	53 1	00 1	00 1	00 1	00
1	00 1	00 1	00 1	00 1	00 1	00 1	53 1	53 1	53 1	00 1	00 1	00 1	00
1	00 1	00 1	00 1	00 1	00 1	00 1	53 1	53 1	53 1	00 1	00 1	00 1	00
1	00 1	00 1	00 1	00 1	00 1	00 1	53 1	53 1	53 1	00 1	00 1	00 1	00
1	00 1	00 1	00 1	00 1	00 1	00 1	53 1	53 1	53 1	00 1	00 1	00 1	00
1	00 1	00 1	00 1	00 1	00 1	00 1	53 1	53 1	53 1	00 1	00 1	00 1	00
1	00 1	00 1	00 1	00 1	00 1	00 1	53 1	53 1	53 1	00 1	00 1	00 1	00
1	00 1	00 1	00 1	00 1	00 1	00 1	52 1	52 1	52 1	00 1	00 1	00 1	00
1	00 1	00 1	00 1	00 1	00 1	00 1	52 1	52 1	52 1	00 1	00 1	00 1	00
1	00 1	00 1	00 1	00 1	00 1	00 1	52 1	52 1	52 1	00 1	00 1	00 1	00
1	00 1	00 1	00 1	00 1	00 1	00 1	52 1	52 1	52 1	00 1	00 1	00 1	00
1	00 1	00 1	00 1	00 1	00 1	00 1	52 1	52 1	52 1	00 1	00 1	00 1	00
1	00 1	00 1	00 1	00 1	00 1	00 1	52 1	52 1	52 1	00 1	00 1	00 1	00
1	00 1	00 1	00 1	00 1	00 1	00 1	52 1	52 1	52 1	00 1	00 1	00 1	00
1	00 1	00 1	00 1	00 1	00 1	00 1	52 1	52 1	52 1	00 1	00 1	00 1	00
1	00 1	00 1	00 1	00 1	00 1	00 1	52 1	52 1	52 1	00 1	00 1	00 1	00
1	00 1	00 1	00 1	00 1	00 1	00 1	52 1	52 1	52 1	00 1	00 1	00 1	00
1	00 1	00 1	00 1	00 1	00 1	00 1	52 1	52 1	52 1	00 1	00 1	00 1	00
1	00 1	00 1	00 1	00 1	00 1	00 1	52 1	52 1	52 1	00 1	00 1	00 1	00
1	00 1	00 1	00 1	00 1	00 1	00 1	52 1	52 1	52 1	00 1	00 1	00 1	00
1	00 1	00 1	00 1	00 1	00 1	00 1	52 1	52 1	52 1	00 1	00 1	00 1	00
1	00 1	00 1	00 1	00 1	00 1	00 1	52 1	52 1	52 1	00 1	00 1	00 1	00
1	00 1	00 1	00 1	00 1	00 1	00 1	52 1	52 1	52 1	00 1	00 1	00 1	00
1	00 1	00 1	00 1	00 1	00 1	00 1	52 1	52 1	52 1	00 1	00 1	00 1	00
1	00 1	00 1	00 1	00 1	00 1	00 1	52 1	52 1	52 1	00 1	00 1	00 1	00
1	00 1	00 1	00 1	00 1	00 1	00 1	51 1	51 1	51 1	00 1	00 1	00 1	00
1	00 1	00 1	00 1	00 1	00 1	00 1	51 1	51 1	51 1	00 1	00 1	00 1	00
1	00 1	00 1	00 1	00 1	00 1	00 1	51 1	51 1	51 1	00 1	00 1	00 1	00
1	00 1	00 1	00 1	00 1	00 1	00 1	51 1	51 1	51 1	00 1	00 1	00 1	00
1	00 1	00 1	00 1	00 1	00 1	00 1	51 1	51 1	51 1	00 1	00 1	00 1	00
1	00 1	00 1	00 1	00 1	00 1	00 1	51 1	51 1	51 1	00 1	00 1	00 1	00
1	00 1	00 1	00 1	00 1	00 1	00 1	51 1	51 1	51 1	00 1	00 1	00 1	00
1	00 1	00 1	00 1	00 1	00 1	00 1	51 1	51 1	51 1	00 1	00 1	00 1	00
1	00 1	00 1	00 1	00 1	00 1	00 1	51 1	51 1	51 1	00 1	00 1	00 1	00
1	00 1	00 1	00 1	00 1	00 1	00 1	51 1	51 1	51 1	00 1	00 1	00 1	00
1	00 1	00 1	00 1	00 1	00 1	00 1	51 1	51 1	51 1	00 1	00 1	00 1	00
1	00 1	00 1	00 1	00 1	00 1	00 1	51 1	51 1	51 1	00 1	00 1	00 1	00
1	00 1	00 1	00 1	00 1	00 1	00 1	51 1	51 1	51 1	00 1	00 1	00 1	00
1	00 1	00 1	00 1	00 1	00 1	00 1	51 1	51 1	51 1	00 1	00 1	00 1	00
1	00 1	00 1	00 1	00 1	00 1	00 1	51 1	51 1	51 1	00 1	00 1	00 1	00
1	00 1	00 1	00 1	00 1	00 1	00 1	51 1	51 1	51 1	00 1	00 1	00 1	00
1	00 1	00 1	00 1	00 1	00 1	00 1	50 1	50 1	50 1	00 1	00 1	00 1	00
1	00 1	00 1	00 1	00 1	00 1	00 1	50 1	50 1	50 1	00 1	00 1	00 1	00
1	00 1	00 1	00 1	00 1	00 1	00 1	50 1	50 1	50 1	00 1	00 1	00 1	00
1	00 1	00 1	00 1	00 1	00 1	00 1	50 1	50 1	50 1	00 1	00 1	00 1	00
1	00 1	00 1	00 1	00 1	00 1	00 1	50 1	50 1	50 1	00 1	00 1	00 1	00
1	00 1	00 1	00 1	00 1	00 1	00 1	50 1	50 1	50 1	00 1	00 1	00 1	00
1	00 1	00 1	00 1	00 1	00 1	00 1	50 1	50 1	50 1	00 1	00 1	00 1	00
1	00 1	00 1	00 1	00 1	00 1	00 1	50 1	50 1	50 1	17 1	17 1	17 1	17
1	00 1	00 1	00 1	00 1	00 1	00 1	50 1	50 1	50 1	32 1	32 1	32 1	32
1	00 1	00 1	00 1	00 1	00 1	00 1	50 1	50 1	50 1	45 1	45 1	45 1	45
1	00 1	00 1	00 1	00 1	00 1	00 1	50 1	50 1	50 1	49 1	49 1	49 1	49
1	00 1	00 1	00 1	00 1	00 1	00 1	50 1	50 1	50 1	51 1	51 1	51 1	51
1	00 1	00 1	00 1	00 1	00 1	00 1	50 1	50 1	50 1	53 1	53 1	53 1	53
1	00 1	00 1	00 1	00 1	00 1	00 1	50 1	50 1	50 1	53 1	53 1	53 1	53
1	00 1	00 1	00 1	00 1	00 1	00 1	49 1	49 1	49 1	54 1	54 1	54 1	54
1	00 1	00 1	00 1	00 1	00 1	00 1	49 1	49 1	49 1	55 1	55 1	55 1	55
1	00 1	00 1	00 1	00 1	00 1	00 1	49 1	49 1	49 1	55 1	55 1	55 1	55
1	00 1	00 1	00 1	00 1	00 1	00 1	49 1	49 1	49 1	55 1	55 1	55 1	55
1	00 1	00 1	00 1	00 1	00 1	00 1	49 1	49 1	49 1	55 1	55 1	55 1	55
1	00 1	00 1	00 1	00 1	00 1	00 1	49 1	49 1	49 1	55 1	55 1	55 1	55
1	00 1	00 1	00 1	00 1	00 1	00 1	49 1	49 1	49 1	56 1	56 1	56 1	56
1	00 1	00 1	00 1	00 1	00 1	00 1	49 1	49 1	49 1	56 1	56 1	56 1	56
1	00 1	00 1	00 1	00 1	00 1	00 1	49 1	49 1	49 1	56 1	56 1	56 1	56
1	00 1	00 1	00 1	00 1	00 1	00 1	49 1	49 1	49 1	56 1	56 1	56 1	56
1	00 1	00 1	00 1	00 1	00 1	00 1	49 1	49 1	49 1	56 1	56 1	56 1	56
1	00 1	00 1	00 1	00 1	00 1	00 1	49 1	49 1	49 1	56 1	56 1	56 1	56
1	00 1	00 1	00 1	00 1	00 1	00 1	48 1	48 1	48 1	56 1	56 1	56 1	56
1	00 1	00 1	00 1	00 1	00 1	00 1	48 1	48 1	48 1	56 1	56 1	56 1	56
1	00 1	00 1	00 1	00 1	00 1	00 1	48 1	48 1	48 1	56 1	56 1	56 1	56
1	00 1	00 1	00 1	00 1	00 1	00 1	48 1	48 1	48 1	56 1	56 1	56 1	56
1	00 1	00 1	00 1	00 1	00 1	00 1	48 1	48 1	48 1	56 1	56 1	56 1	56
1	00 1	00 1	00 1	00 1	00 1	00 1	48 1	48 1	48 1	56 1	56 1	56 1	56
1	00 1	00 1	00 1	00 1	00 1	00 1	48 1	48 1	48 1	56 1	56 1	56 1	56
1	00 1	00 1	00 1	00 1	00 1	00 1	48 1	48 1	48 1	56 1	56 1	56 1	56
1	00 1	00 1	00 1	00 1	00 1	00 1	48 1	48 1	48 1	56 1	56 1	56 1	56
1	00 1	00 1	00 1	00 1	00 1	00 1	48 1	48 1	48 1	56 1	56 1	56 1	56
1	00 1	00 1	00 1	00 1	00 1	00 1	47 1	47 1	47 1	56 1	56 1	56 1	56
1	00 1	00 1	00 1	00 1	00 1	00 1	47 1	47 1	47 1	55 1	55 1	55 1	55
1	00 1	00 1	00 1	00 1	00 1	00 1	47 1	47 1	47 1	55 1	55 1	55 1	55
1	00 1	00 1	00 1	00 1	00 1	00 1	47 1	47 1	47 1	55 1	55 1	55 1	55
1	00 1	00 1	00 1	00 1	00 1	00 1	47 1	47 1	47 1	55 1	55 1	55 1	55
1	00 1	00 1	00 1	00 1	00 1	00 1	47 1	47 1	47 1	55 1	55 1	55 1	55
1	00 1	00 1	00 1	00 1	00 1	00 1	47 1	47 1	47 1	55 1	55 1	55 1	55
1	00 1	00 1	00 1	00 1	00 1	00 1	47 1	47 1	47 1	55 1	55 1	55 1	55
1	00 1	00 1	00 1	00 1	00 1	00 1	47 1	47 1	47 1	55 1	55 1	55 1	55
1	00 1	00 1	00 1	00 1	00 1	00 1	46 1	46 1	46 1	55 1	55 1	55 1	55
1	00 1	00 1	00 1	00 1	00 1	00 1	46 1	46 1	46 1	55 1	55 1	55 1	55
1	00 1	00 1	00 1	00 1	00 1	00 1	46 1	46 1	46 1	55 1	55 1	55 1	55
1	00 1	00 1	00 1	00 1	00 1	00 1	46 1	46 1	46 1	55 1	55 1	55 1	55
1	00 1	00 1	00 1	00 1	00 1	00 1	46 1	46 1	46 1	55 1	55 1	55 1	55
1	00 1	00 1	00 1	00 1	00 1	00 1	46 1	46 1	46 1	55 1	55 1	55 1	55
1	00 1	00 1	00 1	00 1	00 1	00 1	46 1	46 1	46 1	55 1	55 1	55 1	55
1	00 1	00 1	00 1	00 1	00 1	00 1	46 1	46 1	46 1	55 1	55 1	55 1	55
1	00 1	00 1	00 1	00 1	00 1	00 1	45 1	45 1	45 1	55 1	55 1	55 1	55
1	00 1	00 1	00 1	00 1	00 1	00 1	45 1	45 1	45 1	55 1	55 1	55 1	55
1	00 1	00 1	00 1	00 1	00 1	00 1	45 1	45 1	45 1	55 1	55 1	55 1	55
1	00 1	00 1	00 1	00 1	00 1	00 1	45 1	45 1	45 1	55 1	55 1	55 1	55
1	00 1	00 1	00 1	00 1	00 1	00 1	45 1	45 1	45 1	55 1	55 1	55 1	55
1	00 1	00 1	00 1	00 1	00 1	00 1	45 1	45 1	45 1	55 1	55 1	55 1	55
1	00 1	00 1	00 1	00 1	00 1	00 1	45 1	45 1	45 1	55 1	55 1	55 1	55
1	00 1	00 1	00 1	00 1	00 1	00 1	44 1	44 1	44 1	55 1	55 1	55 1	55
1	00 1	00 1	00 1	00 1	00 1	00 1	44 1	44 1	44 1	55 1	55 1	55 1	55
1	00 1	00 1	00 1	00 1	00 1	00 1	44 1	44 1	44 1	55 1	55 1	55 1	55
1	00 1	00 1	00 1	00 1	00 1	00 1	44 1	44 1	44 1	55 1	55 1	55 1	55
1	00 1	00 1	00 1	00 1	00 1	00 1	44 1	44 1	44 1	54 1	54 1	54 1	54
1	00 1	00 1	00 1	00 1	00 1	00 1	44 1	44 1	44 1	54 1	54 1	54 1	54
1	00 1	00 1	00 1	00 1	00 1	00 1	43 1	43 1	43 1	54 1	54 1	54 1	54
1	00 1	00 1	00 1	00 1	00 1	00 1	43 1	43 1	43 1	54 1	54 1	54 1	54
1	00 1	00 1	00 1	00 1	00 1	00 1	43 1	43 1	43 1	54 1	54 1	54 1	54
1	00 1	00 1	00 1	00 1	00 1	00 1	43 1	43 1	43 1	54 1	54 1	54 1	54
1	00 1	00 1	00 1	00 1	00 1	00 1	43 1	43 1	43 1	54 1	54 1	54 1	54
1	00 1	00 1	00 1	00 1	00 1	00 1	43 1	43 1	43 1	54 1	54 1	54 1	54
1	00 1	00 1	00 1	00 1	00 1	00 1	42 1	42 1	42 1	54 1	54 1	54 1	54
1	00 1	00 1	00 1	00 1	00 1	00 1	42 1	42 1	42 1	54 1	54 1	54 1	54
1	00 1	00 1	00 1	00 1	00 1	00 1	42 1	42 1	42 1	54 1	54 1	54 1	54
1	00 1	00 1	00 1	00 1	00 1	00 1	42 1	42 1	42 1	54 1	54 1	54 1	54
1	00 1	00 1	00 1	00 1	00 1	00 1	41 1	41 1	41 1	54 1	54 1	54 1	54
1	00 1	00 1	00 1	00 1	00 1	00 1	41 1	41 1	41 1	54 1	54 1	54 1	54
1	00 1	00 1	00 1	00 1	00 1	00 1	41 1	41 1	41 1	54 1	54 1	54 1	54
1	00 1	00 1	00 1	00 1	00 1	00 1	41 1	41 1	41 1	54 1	54 1	54 1	54
1	00 1	00 1	00 1	00 1	00 1	00 1	40 1	40 1	40 1	54 1	54 1	54 1	54
1	00 1	00 1	00 1	00 1	00 1	00 1	40 1	40 1	40 1	54 1	54 1	54 1	54
1	00 1	00 1	00 1	00 1	00 1	00 1	40 1	40 1	40 1	54 1	54 1	54 1	54
1	00 1	00 1	00 1	00 1	00 1	00 1	40 1	40 1	40 1	54 1	54 1	54 1	54
1	00 1	00 1	00 1	00 1	00 1	00 1	39 1	39 1	39 1	54 1	54 1	54 1	54
1	00 1	00 1	00 1	00 1	00 1	00 1	39 1	39 1	39 1	54 1	54 1	54 1	54
1	00 1	00 1	00 1	00 1	00 1	00 1	39 1	39 1	39 1	54 1	54 1	54 1	54
1	00 1	00 1	00 1	00 1	00 1	00 1	38 1	38 1	38 1	54 1	54 1	54 1	54
1	00 1	00 1	00 1	00 1	00 1	00 1	38 1	38 1	38 1	53 1	53 1	53 1	53
1	00 1	00 1	00 1	00 1	00 1	00 1	37 1	37 1	37 1	53 1	53 1	53 1	53
1	00 1	00 1	00 1	00 1	00 1	00 1	37 1	37 1	37 1	53 1	53 1	53 1	53
1	00 1	00 1	00 1	00 1	00 1	00 1	37 1	37 1	37 1	53 1	53 1	53 1	53
1	00 1	00 1	00 1	00 1	00 1	00 1	36 1	36 1	36 1	53 1	53 1	53 1	53
1	00 1	00 1	00 1	00 1	00 1	00 1	36 1	36 1	36 1	53 1	53 1	53 1	53
1	00 1	00 1	00 1	00 1	00 1	00 1	35 1	35 1	35 1	53 1	53 1	53 1	53
1	00 1	00 1	00 1	00 1	00 1	00 1	34 1	34 1	34 1	53 1	53 1	53 1	53
1	00 1	00 1	00 1	00 1	00 1	00 1	34 1	34 1	34 1	53 1	53 1	53 1	53
1	00 1	00 1	00 1	00 1	00 1	00 1	33 1	33 1	33 1	53 1	53 1	53 1	53
1	00 1	00 1	00 1	00 1	00 1	00 1	32 1	32 1	32 1	53 1	53 1	53 1	53
1	00 1	00 1	00 1	00 1	00 1	00 1	31 1	31 1	31 1	53 1	53 1	53 1	53
1	00 1	00 1	00 1	00 1	00 1	00 1	30 1	30 1	30 1	53 1	53 1	53 1	53
1	00 1	00 1	00 1	00 1	00 1	00 1	29 1	29 1	29 1	53 1	53 1	53 1	53
1	00 1	00 1	00 1	00 1	00 1	00 1	28 1	28 1	28 1	53 1	53 1	53 1	53
1	00 1	00 1	00 1	00 1	00 1	00 1	26 1	26 1	26 1	53 1	53 1	53 1	53
1	00 1	00 1	00 1	00 1	00 1	00 1	24 1	24 1	24 1	53 1	53 1	53 1	53
1	00 1	00 1	00 1	00 1	00 1	00 1	20 1	20 1	20 1	53 1	53 1	53 1	53
1	00 1	00 1	00 1	00 1	00 1	00 1	13 1	13 1	13 1	53 1	53 1	53 1	53
1	00 1	00 1	00 1	00 1	00 1	00 1	00 1	00 1	00 1	53 1	53 1	53 1	53
1	00 1	00 1	00 1	00 1	00 1	00 1	00 1	00 1	00 1	53 1	53 1	53 1	53
1	00 1	00 1	00 1	00 1	00 1	00 1	00 1	00 1	00 1	52 1	52 1	52 1	52
1	00 1	00 1	00 1	00 1	00 1	00 1	00 1	00 1	00 1	52 1	52 1	52 1	52
1	00 1	00 1	00 1	00 1	00 1	00 1	00 1	00 1	00 1	52 1	52 1	52 1	52
1	00 1	00 1	00 1	00 1	00 1	00 1	00 1	00 1	00 1	52 1	52 1	52 1	52
1	00 1	00 1	00 1	00 1	00 1	00 1	00 1	00 1	00 1	52 1	52 1	52 1	52
1	00 1	00 1	00 1	00 1	00 1	00 1	00 1	00 1	00 1	52 1	52 1	52 1	52
1	00 1	00 1	00 1	00 1	00 1	00 1	00 1	00 1	00 1	52 1	52 1	52 1	52
1	00 1	00 1	00 1	00 1	00 1	00 1	00 1	00 1	00 1	52 1	52 1	52 1	52
1	00 1	00 1	00 1	00 1	00 1	00 1	00 1	00 1	00 1	52 1	52 1	52 1	52
1	00 1	00 1	00 1	00 1	00 1	00 1	00 1	00 1	00 1	52 1	52 1	52 1	52
1	00 1	00 1	00 1	00 1	00 1	00 1	00 1	00 1	00 1	52 1	52 1	52 1	52
1	00 1	00 1	00 1	00 1	00 1	00 1	00 1	00 1	00 1	52 1	52 1	52 1	52
1	00 1	00 1	00 1	00 1	00 1	00 1	00 1	00 1	00 1	52 1	52 1	52 1	52
1	00 1	00 1	00 1	00 1	00 1	00 1	00 1	00 1	00 1	52 1	52 1	52 1	52
1	00 1	00 1	00 1	00 1	00 1	00 1	00 1	00 1	00 1	52 1	52 1	52 1	52
1	00 1	00 1	00 1	00 1	00 1	00 1	00 1	00 1	00 1	52 1	52 1	52 1	52
1	00 1	00 1	00 1	00 1	00 1	00 1	00 1	00 1	00 1	52 1	52 1	52 1	52
1	00 1	00 1	00 1	00 1	00 1	00 1	00 1	00 1	00 1	52 1	52 1	52 1	52
1	00 1	00 1	00 1	00 1	00 1	00 1	00 1	00 1	00 1	51 1	51 1	51 1	51
1	00 1	00 1	00 1	00 1	00 1	00 1	00 1	00 1	00 1	51 1	51 1	51 1	51
1	00 1	00 1	00 1	00 1	00 1	00 1	00 1	00 1	00 1	51 1	51 1	51 1	51
1	00 1	00 1	00 1	00 1	00 1	00 1	00 1	00 1	00 1	51 1	51 1	51 1	51
1	00 1	00 1	00 1	00 1	00 1	00 1	00 1	00 1	00 1	51 1	51 1	51 1	51
1	00 1	00 1	00 1	00 1	00 1	00 1	00 1	00 1	00 1	51 1	51 1	51 1	51
1	00 1	00 1	00 1	00 1	00 1	00 1	00 1	00 1	00 1	51 1	51 1	51 1	51
1	00 1	00 1	00 1	00 1	00 1	00 1	00 1	00 1	00 1	51 1	51 1	51 1	51
1	00 1	00 1	00 1	00 1	00 1	00 1	00 1	00 1	00 1	51 1	51 1	51 1	51
1	00 1	00 1	00 1	00 1	00 1	00 1	00 1	00 1	00 1	51 1	51 1	51 1	51
1	00 1	00 1	00 1	00 1	00 1	00 1	00 1	00 1	00 1	51 1	51 1	51 1	51
1	00 1	00 1	00 1	00 1	00 1	00 1	00 1	00 1	00 1	51 1	51 1	51 1	51
1	00 1	00 1	00 1	00 1	00 1	00 1	00 1	00 1	00 1	51 1	51 1	51 1	51
1	00 1	00 1	00 1	00 1	00 1	00 1	00 1	00 1	00 1	51 1	51 1	51 1	51
1	00 1	00 1	00 1	00 1	00 1	00 1	00 1	00 1	00 1	51 1	51 1	51 1	51
1	00 1	00 1	00 1	00 1	00 1	00 1	00 1	00 1	00 1	51 1	51 1	51 1	51
1	00 1	00 1	00 1	00 1	00 1	00 1	00 1	00 1	00 1	50 1	50 1	50 1	50
1	00 1	00 1	00 1	00 1	00 1	00 1	00 1	00 1	00 1	50 1	50 1	50 1	50
1	00 1	00 1	00 1	00 1	00 1	00 1	00 1	00 1	00 1	50 1	50 1	50 1	50
1	00 1	00 1	00 1	00 1	00 1	00 1	00 1	00 1	00 1	50 1	50 1	50 1	50
1	00 1	00 1	00 1	00 1	00 1	00 1	00 1	00 1	00 1	50 1	50 1	50 1	50
1	00 1	00 1	00 1	00 1	00 1	00 1	00 1	00 1	00 1	50 1	50 1	50 1	50
1	00 1	00 1	00 1	00 1	00 1	00 1	00 1	00 1	00 1	50 1	50 1	50 1	50
1	00 1	00 1	00 1	00 1	00 1	00 1	00 1	00 1	00 1	50 1	50 1	50 1	50
1	00 1	00 1	00 1	00 1	00 1	00 1	00 1	00 1	00 1	50 1	50 1	50 1	50
1	00 1	00 1	00 1	00 1	00 1	00 1	00 1	00 1	00 1	50 1	50 1	50 1	50
1	00 1	00 1	00 1	00 1	00 1	00 1	00 1	00 1	00 1	50 1	50 1	50 1	50
1	00 1	00 1	00 1	00 1	00 1	00 1	00 1	00 1	00 1	50 1	50 1	50 1	50
1	00 1	00 1	00 1	00 1	00 1	00 1	00 1	00 1	00 1	50 1	50 1	50 1	50
1	00 1	00 1	00 1	00 1	00 1	00 1	00 1	00 1	00 1	50 1	50 1	50 1	50
1	00 1	00 1	00 1	00 1	00 1	00 1	00 1	00 1	00 1	49 1	49 1	49 1	49
1	00 1	00 1	00 1	00 1	00 1	00 1	00 1	00 1	00 1	49 1	49 1	49 1	49
1	00 1	00 1	00 1	00 1	00 1	00 1	00 1	00 1	00 1	49 1	49 1	49 1	49
1	00 1	00 1	00 1	00 1	00 1	00 1	00 1	00 1	00 1	49 1	49 1	49 1	49
1	00 1	00 1	00 1	00 1	00 1	00 1	00 1	00 1	00 1	49 1	49 1	49 1	49
1	00 1	00 1	00 1	00 1	00 1	00 1	00 1	00 1	00 1	49 1	49 1	49 1	49
1	00 1	00 1	00 1	00 1	00 1	00 1	00 1	00 1	00 1	49 1	49 1	49 1	49
1	00 1	00 1	00 1	00 1	00 1	00 1	00 1	00 1	00 1	49 1	49 1	49 1	49
1	00 1	00 1	00 1	00 1	00 1	00 1	00 1	00 1	00 1	49 1	49 1	49 1	49
1	00 1	00 1	00 1	00 1	00 1	00 1	00 1	00 1	00 1	49 1	49 1	49 1	49
1	00 1	00 1	00 1	00 1	00 1	00 1	00 1	00 1	00 1	49 1	49 1	49 1	49
1	00 1	00 1	00 1	00 1	00 1	00 1	00 1	00 1	00 1	49 1	49 1	49 1	49
1	00 1	00 1	00 1	00 1	00 1	00 1	00 1	00 1	00 1	48 1	48 1	48 1	48
1	00 1	00 1	00 1	00 1	00 1	00 1	00 1	00 1	00 1	48 1	48 1	48 1	48
1	00 1	00 1	00 1	00 1	00 1	00 1	00 1	00 1	00 1	48 1	48 1	48 1	48
1	00 1	00 1	00 1	00 1	00 1	00 1	00 1	00 1	00 1	48 1	48 1	48 1	48
1	00 1	00 1	00 1	00 1	00 1	00 1	00 1	00 1	00 1	48 1	48 1	48 1	48
1	00 1	00 1	00 1	00 1	00 1	00 1	00 1	00 1	00 1	48 1	48 1	48 1	48
1	00 1	00 1	00 1	00 1	00 1	00 1	00 1	00 1	00 1	48 1	48 1	48 1	48
1	00 1	00 1	00 1	00 1	00 1	00 1	00 1	00 1	00 1	48 1	48 1	48 1	48
1	00 1	00 1	00 1	00 1	00 1	00 1	00 1	00 1	00 1	48 1	48 1	48 1	48
1	00 1	00 1	00 1	00 1	00 1	00 1	00 1	00 1	00 1	48 1	48 1	48 1	48
1	00 1	00 1	00 1	00 1	00 1	00 1	00 1	00 1	00 1	48 1	48 1	48 1	48
1	00 1	00 1	00 1	00 1	00 1	00 1	00 1	00 1	00 1	47 1	47 1	47 1	47
1	00 1	00 1	00 1	00 1	00 1	00 1	00 1	00 1	00 1	47 1	47 1	47 1	47
1	00 1	00 1	00 1	00 1	00 1	00 1	00 1	00 1	00 1	47 1	47 1	47 1	47
1	00 1	00 1	00 1	00 1	00 1	00 1	00 1	00 1	00 1	47 1	47 1	47 1	47
1	00 1	00 1	00 1	00 1	00 1	00 1	00 1	00 1	00 1	47 1	47 1	47 1	47
1	00 1	00 1	00 1	00 1	00 1	00 1	00 1	00 1	00 1	47 1	47 1	47 1	47
1	00 1	00 1	00 1	00 1	00 1	00 1	00 1	00 1	00 1	47 1	47 1	47 1	47
1	00 1	00 1	00 1	00 1	00 1	00 1	00 1	00 1	00 1	47 1	47 1	47 1	47
1	00 1	00 1	00 1	00 1	00 1	00 1	00 1	00 1	00 1	47 1	47 1	47 1	47
1	00 1	00 1	00 1	00 1	00 1	00 1	00 1	00 1	00 1	46 1	46 1	46 1	46
1	00 1	00 1	00 1	00 1	00 1	00 1	00 1	00 1	00 1	46 1	46 1	46 1	46
1	00 1	00 1	00 1	00 1	00 1	00 1	00 1	00 1	00 1	46 1	46 1	46 1	46
1	00 1	00 1	00 1	00 1	00 1	00 1	00 1	00 1	00 1	46 1	46 1	46 1	46
1	00 1	00 1	00 1	00 1	00 1	00 1	00 1	00 1	00 1	46 1	46 1	46 1	46
1	00 1	00 1	00 1	00 1	00 1	00 1	00 1	00 1	00 1	46 1	46 1	46 1	46
1	00 1	00 1	00 1	00 1	00 1	00 1	00 1	00 1	00 1	46 1	46 1	46 1	46
1	00 1	00 1	00 1	00 1	00 1	00 1	00 1	00 1	00 1	46 1	46 1	46 1	46
1	00 1	00 1	00 1	00 1	00 1	00 1	00 1	00 1	00 1	45 1	45 1	45 1	45
1	00 1	00 1	00 1	00 1	00 1	00 1	00 1	00 1	00 1	45 1	45 1	45 1	45
1	00 1	00 1	00 1	00 1	00 1	00 1	00 1	00 1	00 1	45 1	45 1	45 1	45
1	00 1	00 1	00 1	00 1	00 1	00 1	00 1	00 1	00 1	45 1	45 1	45 1	45
1	00 1	00 1	00 1	00 1	00 1	00 1	00 1	00 1	00 1	45 1	45 1	45 1	45
1	00 1	00 1	00 1	00 1	00 1	00 1	00 1	00 1	00 1	45 1	45 1	45 1	45
1	00 1	00 1	00 1	00 1	00 1	00 1	00 1	00 1	00 1	45 1	45 1	45 1	45
1	00 1	00 1	00 1	00 1	00 1	00 1	00 1	00 1	00 1	44 1	44 1	44 1	44
1	00 1	00 1	00 1	00 1	00 1	00 1	00 1	00 1	00 1	44 1	44 1	44 1	44
1	00 1	00 1	00 1	00 1	00 1	00 1	00 1	00 1	00 1	44 1	44 1	44 1	44
1	00 1	00 1	00 1	00 1	00 1	00 1	00 1	00 1	00 1	44 1	44 1	44 1	44
1	00 1	00 1	00 1	00 1	00 1	00 1	00 1	00 1	00 1	44 1	44 1	44 1	44
1	00 1	00 1	00 1	00 1	00 1	00 1	00 1	00 1	00 1	44 1	44 1	44 1	44
1	00 1	00 1	00 1	00 1	00 1	00 1	00 1	00 1	00 1	43 1	43 1	43 1	43
1	00 1	00 1	00 1	00 1	00 1	00 1	00 1	00 1	00 1	43 1	43 1	43 1	43
1	00 1	00 1	00 1	00 1	00 1	00 1	00 1	00 1	00 1	43 1	43 1	43 1	43
1	00 1	00 1	00 1	00 1	00 1	00 1	00 1	00 1	00 1	43 1	43 1	43 1	43
1	00 1	00 1	00 1	00 1	00 1	00 1	00 1	00 1	00 1	43 1	43 1	43 1	43
1	00 1	00 1	00 1	00 1	00 1	00 1	00 1	00 1	00 1	42 1	42 1	42 1	42
1	00 1	00 1	00 1	00 1	00 1	00 1	00 1	00 1	00 1	42 1	42 1	42 1	42
1	00 1	00 1	00 1	00 1	00 1	00 1	00 1	00 1	00 1	42 1	42 1	42 1	42
1	00 1	00 1	00 1	00 1	00 1	00 1	00 1	00 1	00 1	42 1	42 1	42 1	42
1	00 1	00 1	00 1	00 1	00 1	00 1	00 1	00 1	00 1	41 1	41 1	41 1	41
1	00 1	00 1	00 1	00 1	00 1	00 1	00 1	00 1	00 1	41 1	41 1	41 1	41
1	00 1	00 1	00 1	00 1	00 1	00 1	00 1	00 1	00 1	41 1	41 1	41 1	41
1	00 1	00 1	00 1	00 1	00 1	00 1	00 1	00 1	00 1	41 1	41 1	41 1	41
1	00 1	00 1	00 1	00 1	00 1	00 1	00 1	00 1	00 1	40 1	40 1	40 1	40
1	00 1	00 1	00 1	00 1	00 1	00 1	00 1	00 1	00 1	40 1	40 1	40 1	40
1	00 1	00 1	00 1	00 1	00 1	00 1	00 1	00 1	00 1	40 1	40 1	40 1	40
1	00 1	00 1	00 1	00 1	00 1	00 1	00 1	00 1	00 1	40 1	40 1	40 1	40
1	00 1	00 1	00 1	00 1	00 1	00 1	00 1	00 1	00 1	39 1	39 1	39 1	39
1	00 1	00 1	00 1	00 1	00 1	00 1	00 1	00 1	00 1	39 1	39 1	39 1	39
1	00 1	00 1	00 1	00 1	00 1	00 1	00 1	00 1	00 1	39 1	39 1	39 1	39
1	00 1	00 1	00 1	00 1	00 1	00 1	00 1	00 1	00 1	38 1	38 1	38 1	38
1	00 1	00 1	00 1	00 1	00 1	00 1	00 1	00 1	00 1	38 1	38 1	38 1	38
1	00 1	00 1	00 1	00 1	00 1	00 1	00 1	00 1	00 1	38 1	38 1	38 1	38
1	00 1	00 1	00 1	00 1	00 1	00 1	00 1	00 1	00 1	37 1	37 1	37 1	37
1	00 1	00 1	00 1	00 1	00 1	00 1	00 1	00 1	00 1	37 1	37 1	37 1	37
1	00 1	00 1	00 1	00 1	00 1	00 1	00 1	00 1	00 1	36 1	36 1	36 1	36
1	00 1	00 1	00 1	00 1	00 1	00 1	00 1	00 1	00 1	36 1	36 1	36 1	36
1	00 1	00 1	00 1	00 1	00 1	00 1	00 1	00 1	00 1	35 1	35 1	35 1	35
1	00 1	00 1	00 1	00 1	00 1	00 1	00 1	00 1	00 1	35 1	35 1	35 1	35
1	00 1	00 1	00 1	00 1	00 1	00 1	00 1	00 1	00 1	34 1	34 1	34 1	34
1	00 1	00 1	00 1	00 1	00 1	00 1	00 1	00 1	00 1	33 1	33 1	33 1	33
1	00 1	00 1	00 1	00 1	00 1	00 1	00 1	00 1	00 1	32 1	32 1	32 1	32
1	00 1	00 1	00 1	00 1	00 1	00 1	00 1	00 1	00 1	32 1	32 1	32 1	32
1	00 1	00 1	00 1	00 1	00 1	00 1	00 1	00 1	00 1	31 1	31 1	31 1	31
1	00 1	00 1	00 1	00 1	00 1	00 1	00 1	00 1	00 1	29 1	29 1	29 1	29
1	00 1	00 1	00 1	00 1	00 1	00 1	00 1	00 1	00 1	28 1	28 1	28 1	28
1	00 1	00 1	00 1	00 1	00 1	00 1	00 1	00 1	00 1	26 1	26 1	26 1	26
1	00 1	00 1	00 1	00 1	00 1	00 1	00 1	00 1	00 1	24 1	24 1	24 1	24
1	00 1	00 1	00 1	00 1	00 1	00 1	00 1	00 1	00 1	21 1	21 1	21 1	21
1	00 1	00 1	00 1	00 1	00 1	00 1	00 1	00 1	00 1	15 1	15 1	15 1	15
1	00 1	00 1	00 1	00 1	00 1	00 1	00 1	00 1	00 1	00 1	00 1	00 1	00
1	00 1	00 1	00 1	00 1	00 1	00 1	00 1	00 1	00 1	00 1	00 1	00 1	00
1	00 1	00 1	00 1	00 1	00 1	00 1	00 1	00 1	00 1	00 1	00 1	00 1	00
1	00 1	00 1	00 1	00 1	00 1	00 1	00 1	00 1	00 1	00 1	00 1	00 1	00
1	00 1	00 1	00 1	00 1	00 1	00 1	00 1	00 1	00 1	00 1	00 1	00 1	00
1	00 1	00 1	00 1	00 1	00 1	00 1	00 1	00 1	00 1	00 1	00 1	00 1	00
1	00 1	00 1	00 1	00 1	00 1	00 1	00 1	00 1	00 1	00 1	00 1	00 1	00
1	00 1	00 1	00 1	00 1	00 1	00 1	00 1	00 1	00 1	00 1	00 1	00 1	00
1	00 1	00 1	00 1	00 1	00 1	00 1	00 1	00 1	00 1	00 1	00 1	00 1	00
1	00 1	00 1	00 1	00 1	00 1	00 1	00 1	00 1	00 1	00 1	00 1	00 1	00
1	00 1	00 1	00 1	00 1	00 1	00 1	00 1	00 1	00 1	00 1	00 1	00 1	00
1	00 1	00 1	00 1	00 1	00 1	00 1	00 1	00 1	00 1	00 1	00 1	00 1	00
1	00 1	00 1	00 1	00 1	00 1	00 1	00 1	00 1	00 1	00 1	00 1	00 1	00
1	00 1	00 1	00 1	00 1	00 1	00 1	00 1	00 1	00 1	00 1	00 1	00 1	00
1	00 1	00 1	00 1	00 1	00 1	00 1	00 1	00 1	00 1	00 1	00 1	00 1	00
1	00 1	00 1	00 1	00 1	00 1	00 1	00 1	00 1	00 1	00 1	00 1	00 1	00
1	00 1	00 1	00 1	00 1	00 1	00 1	00 1	00 1	00 1	00 1	00 1	00 1	00
1	00 1	00 1	00 1	00 1	00 1	00 1	00 1	00 1	00 1	00 1	00 1	00 1	00
1	00 1	00 1	00 1	00 1	00 1	00 1	00 1	00 1	00 1	00 1	00 1	00 1	00
1	00 1	00 1	00 1	00 1	00 1	00 1	00 1	00 1	00 1	00 1	00 1	00 1	00
1	00 1	00 1	00 1	00 1	00 1	00 1	00 1	00 1	00 1	00 1	00 1	00 1	00
1	00 1	00 1	00 1	00 1	00 1	00 1	00 1	00 1	00 1	00 1	00 1	00 1	00
1	00 1	00 1	00 1	00 1	00 1	00 1	00 1	00 1	00 1	00 1	00 1	00 1	00
1	00 1	00 1	00 1	00 1	00 1	00 1	00 1	00 1	00 1	00 1	00 1	00 1	00
1	00 1	00 1	00 1	00 1	00 1	00 1	00 1	00 1	00 1	00 1	00 1	00 1	00
1	00 1	00 1	00 1	00 1	00 1	00 1	00 1	00 1	00 1	00 1	00 1	00 1	00
1	00 1	00 1	00 1	00 1	00 1	00 1	00 1	00 1	00 1	00 1	00 1	00 1	00
1	00 1	00 1	00 1	00 1	00 1	00 1	00 1	00 1	00 1	00 1	00 1	00 1	00
1	00 1	00 1	00 1	00 1	00 1	00 1	00 1	00 1	00 1	00 1	00 1	00 1	00
1	00 1	00 1	00 1	00 1	00 1	00 1	00 1	00 1	00 1	00 1	00 1	00 1	00
1	00 1	00 1	00 1	00 1	00 1	00 1	00 1	00 1	00 1	00 1	00 1	00 1	00
1	00 1	00 1	00 1	00 1	00 1	00 1	00 1	00 1	00 1	00 1	00 1	00 1	00
1	00 1	00 1	00 1	00 1	00 1	00 1	00 1	00 1	00 1	00 1	00 1	00 1	00
1	00 1	00 1	00 1	00 1	00 1	00 1	00 1	00 1	00 1	00 1	00 1	00 1	00
1	00 1	00 1	00 1	00 1	00 1	00 1	00 1	00 1	00 1	00 1	00 1	00 1	00
1	00 1	00 1	00 1	00 1	00 1	00 1	00 1	00 1	00 1	00 1	00 1	00 1	00
1	00 1	00 1	00 1	00 1	00 1	00 1	00 1	00 1	00 1	00 1	00 1	00 1	00
1	00 1	00 1	00 1	00 1	00 1	00 1	00 1	00 1	00 1	00 1	00 1	00 1	00
1	00 1	00 1	00 1	00 1	00 1	00 1	00 1	00 1	00 1	00 1	00 1	00 1	00
1	00 1	00 1	00 1	00 1	00 1	00 1	00 1	00 1	00 1	00 1	00 1	00 1	00
1	00 1	00 1	00 1	00 1	00 1	00 1	00 1	00 1	00 1	00 1	00 1	00 1	00
1	00 1	00 1	00 1	00 1	00 1	00 1	00 1	00 1	00 1	00 1	00 1	00 1	00
1	00 1	00 1	00 1	00 1	00 1	00 1	00 1	00 1	00 1	00 1	00 1	00 1	00
1	00 1	00 1	00 1	00 1	00 1	00 1	00 1	00 1	00 1	00 1	00 1	00 1	00
1	00 1	00 1	00 1	00 1	00 1	00 1	00 1	00 1	00 1	00 1	00 1	00 1	00
1	00 1	00 1	00 1	00 1	00 1	00 1	00 1	00 1	00 1	00 1	00 1	00 1	00
1	00 1	00 1	00 1	00 1	00 1	00 1	00 1	00 1	00 1	00 1	00 1	00 1	00
1	00 1	00 1	00 1	00 1	00 1	00 1	00 1	00 1	00 1	00 1	00 1	00 1	00
1	00 1	00 1	00 1	00 1	00 1	00 1	00 1	00 1	00 1	00 1	00 1	00 1	00
1	00 1	00 1	00 1	00 1	00 1	00 1	00 1	00 1	00 1	00 1	00 1	00 1	00
1	00 1	00 1	00 1	00 1	00 1	00 1	00 1	00 1	00 1	00 1	00 1	00 1	00
1	00 1	00 1	00 1	00 1	00 1	00 1	00 1	00 1	00 1	00 1	00 1	00 1	00
1	00 1	00 1	00 1	00 1	00 1	00 1	00 1	00 1	00 1	00 1	00 1	00 1	00
1	00 1	00 1	00 1	00 1	00 1	00 1	00 1	00 1	00 1	00 1	00 1	00 1	00
1	00 1	00 1	00 1	00 1	00 1	00 1	00 1	00 1	00 1	00 1	00 1	00 1	00
1	00 1	00 1	00 1	00 1	00 1	00 1	00 1	00 1	00 1	00 1	00 1	00 1	00
1	00 1	00 1	00 1	00 1	00 1	00 1	00 1	00 1	00 1	00 1	00 1	00 1	00
1	00 1	00 1	00 1	00 1	00 1	00 1	00 1	00 1	00 1	00 1	00 1	00 1	00
1	00 1	00 1	00 1	00 1	00 1	00 1	00 1	00 1	00 1	00 1	00 1	00 1	00
1	00 1	00 1	00 1	00 1	00 1	00 1	00 1	00 1	00 1	00 1	00 1	00 1	00
1	00 1	00 1	00 1	00 1	00 1	00 1	00 1	00 1	00 1	00 1	00 1	00 1	00
1	00 1	00 1	00 1	00 1	00 1	00 1	00 1	00 1	00 1	00 1	00 1	00 1	00
1	00 1	00 1	00 1	00 1	00 1	00 1	00 1	00 1	00 1	00 1	00 1	00 1	00
1	00 1	00 1	00 1	00 1	00 1	00 1	00 1	00 1	00 1	00 1	00 1	00 1	00
1	00 1	00 1	00 1	00 1	00 1	00 1	00 1	00 1	00 1	00 1	00 1	00 1	00
1	00 1	00 1	00 1	00 1	00 1	00 1	00 1	00 1	00 1	00 1	00 1	00 1	00
1	00 1	00 1	00 1	00 1	00 1	00 1	00 1	00 1	00 1	00 1	00 1	00 1	00
1	00 1	00 1	00 1	00 1	00 1	00 1	00 1	00 1	00 1	00 1	00 1	00 1	00
1	00 1	00 1	00 1	00 1	00 1	00 1	00 1	00 1	00 1	00 1	00 1	00 1	00
1	00 1	00 1	00 1	00 1	00 1	00 1	00 1	00 1	00 1	00 1	00 1	00 1	00
1	00 1	00 1	00 1	00 1	00 1	00 1	00 1	00 1	00 1	00 1	00 1	00 1	00
1	00 1	00 1	00 1	00 1	00 1	00 1	00 1	00 1	00 1	00 1	00 1	00 1	00
1	00 1	00 1	00 1	00 1	00 1	00 1	00 1	00 1	00 1	00 1	00 1	00 1	00
1	00 1	00 1	00 1	00 1	00 1	00 1	00 1	00 1	00 1	00 1	00 1	00 1	00
1	00 1	00 1	00 1	00 1	00 1	00 1	00 1	00 1	00 1	00 1	00 1	00 1	00
1	00 1	00 1	00 1	00 1	00 1	00 1	00 1	00 1	00 1	00 1	00 1	00 1	00
1	00 1	00 1	00 1	00 1	00 1	00 1	00 1	00 1	00 1	00 1	00 1	00 1	00
1	00 1	00 1	00 1	00 1	00 1	00 1	00 1	00 1	00 1	00 1	00 1	00 1	00
1	00 1	00 1	00 1	00 1	00 1	00 1	00 1	00 1	00 1	00 1	00 1	00 1	00
1	00 1	00 1	00 1	00 1	00 1	00 1	00 1	00 1	00 1	00 1	00 1	00 1	00
1	00 1	00 1	00 1	00 1	00 1	00 1	00 1	00 1	00 1	00 1	00 1	00 1	00
1	00 1	00 1	00 1	00 1	00 1	00 1	00 1	00 1	00 1	00 1	00 1	00 1	00
1	00 1	00 1	00 1	00 1	00 1	00 1	00 1	00 1	00 1	00 1	00 1	00 1	00
1	00 1	00 1	00 1	00 1	00 1	00 1	00 1	00 1	00 1	00 1	00 1	00 1	00
1	00 1	00 1	00 1	00 1	00 1	00 1	00 1	00 1	00 1	00 1	00 1	00 1	00
1	00 1	00 1	00 1	00 1	00 1	00 1	00 1	00 1	00 1	00 1	00 1	00 1	00
1	00 1	00 1	00 1	00 1	00 1	00 1	00 1	00 1	00 1	00 1	00 1	00 1	00
1	00 1	00 1	00 1	00 1	00 1	00 1	00 1	00 1	00 1	00 1	00 1	00 1	00
1	00 1	00 1	00 1	00 1	00 1	00 1	00 1	00 1	00 1	00 1	00 1	00 1	00
1	00 1	00 1	00 1	00 1	00 1	00 1	00 1	00 1	00 1	00 1	00 1	00 1	00
1	00 1	00 1	00 1	00 1	00 1	00 1	00 1	00 1	00 1	00 1	00 1	00 1	00
1	00 1	00 1	00 1	00 1	00 1	00 1	00 1	00 1	00 1	00 1	00 1	00 1	00
1	00 1	00 1	00 1	00 1	00 1	00 1	00 1	00 1	00 1	00 1	00 1	00 1	00
1	00 1	00 1	00 1	00 1	00 1	00 1	00 1	00 1	00 1	00 1	00 1	00 1	00
1	00 1	00 1	00 1	00 1	00 1	00 1	00 1	00 1	00 1	00 1	00 1	00 1	00
1	00 1	00 1	00 1	00 1	00 1	00 1	00 1	00 1	00 1	00 1	00 1	00 1	00
1	00 1	00 1	00 1	00 1	00 1	00 1	00 1	00 1	00 1	00 1	00 1	00 1	00
1	00 1	00 1	00 1	00 1	00 1	00 1	00 1	00 1	00 1	00 1	00 1	00 1	00
1	00 1	00 1	00 1	00 1	00 1	00 1	00 1	00 1	00 1	00 1	00 1	00 1	00
1	00 1	00 1	00 1	00 1	00 1	00 1	00 1	00 1	00 1	00 1	00 1	00 1	00
1	00 1	00 1	00 1	00 1	00 1	00 1	00 1	00 1	00 1	00 1	00 1	00 1	00
1	00 1	00 1	00 1	00 1	00 1	00 1	00 1	00 1	00 1	00 1	00 1	00 1	00
1	00 1	00 1	00 1	00 1	00 1	00 1	00 1	00 1	00 1	00 1	00 1	00 1	00
1	00 1	00 1	00 1	00 1	00 1	00 1	00 1	00 1	00 1	00 1	00 1	00 1	00
1	00 1	00 1	00 1	00 1	00 1	00 1	00 1	00 1	00 1	00 1	00 1	00 1	00
1	00 1	00 1	00 1	00 1	00 1	00 1	00 1	00 1	00 1	00 1	00 1	00 1	00
1	00 1	00 1	00 1	00 1	00 1	00 1	00 1	00 1	00 1	00 1	00 1	00 1	00
1	00 1	00 1	00 1	00 1	00 1	00 1	00 1	00 1	00 1	00 1	00 1	00 1	00
1	00 1	00 1	00 1	00 1	00 1	00 1	00 1	00 1	00 1	00 1	00 1	00 1	00
1	00 1	00 1	00 1	00 1	00 1	00 1	00 1	00 1	00 1	00 1	00 1	00 1	00
1	00 1	00 1	00 1	00 1	00 1	00 1	00 1	00 1	00 1	00 1	00 1	00 1	00
1	00 1	00 1	00 1	00 1	00 1	00 1	00 1	00 1	00 1	00 1	00 1	00 1	00
1	00 1	00 1	00 1	00 1	00 1	00 1	00 1	00 1	00 1	00 1	00 1	00 1	00
1	00 1	00 1	00 1	00 1	00 1	00 1	00 1	00 1	00 1	00 1	00 1	00 1	00
1	00 1	00 1	00 1	00 1	00 1	00 1	00 1	00 1	00 1	00 1	00 1	00 1	00
1	00 1	00 1	00 1	00 1	00 1	00 1	00 1	00 1	00 1	00 1	00 1	00 1	00
1	00 1	00 1	00 1	00 1	00 1	00 1	00 1	00 1	00 1	00 1	00 1	00 1	00
1	00 1	00 1	00 1	00 1	00 1	00 1	00 1	00 1	00 1	00 1	00 1	00 1	00
1	00 1	00 1	00 1	00 1	00 1	00 1	00 1	00 1	00 1	00 1	00 1	00 1	00
1	00 1	00 1	00 1	00 1	00 1	00 1	00 1	00 1	00 1	00 1	00 1	00 1	00
1	00 1	00 1	00 1	00 1	00 1	00 1	00 1	00 1	00 1	00 1	00 1	00 1	00
1	00 1	00 1	00 1	00 1	00 1	00 1	00 1	00 1	00 1	00 1	00 1	00 1	00
1	00 1	00 1	00 1	00 1	00 1	00 1	00 1	00 1	00 1	00 1	00 1	00 1	00
1	00 1	00 1	00 1	00 1	00 1	00 1	00 1	00 1	00 1	00 1	00 1	00 1	00
1	00 1	00 1	00 1	00 1	00 1	00 1	00 1	00 1	00 1	00 1	00 1	00 1	00
1	00 1	00 1	00 1	00 1	00 1	00 1	00 1	00 1	00 1	00 1	00 1	00 1	00
1	00 1	00 1	00 1	00 1	00 1	00 1	00 1	00 1	00 1	00 1	00 1	00 1	00
1	00 1	00 1	00 1	00 1	00 1	00 1	00 1	00 1	00 1	00 1	00 1	00 1	00
1	00 1	00 1	00 1	00 1	00 1	00 1	00 1	00 1	00 1	00 1	00 1	00 1	00
1	00 1	00 1	00 1	00 1	00 1	00 1	00 1	00 1	00 1	00 1	00 1	00 1	00
1	00 1	00 1	00 1	00 1	00 1	00 1	00 1	00 1	00 1	00 1	00 1	00 1	00
1	00 1	00 1	00 1	00 1	00 1	00 1	00 1	00 1	00 1	00 1	00 1	00 1	00
1	00 1	00 1	00 1	00 1	00 1	00 1	00 1	00 1	00 1	00 1	00 1	00 1	00
1	00 1	00 1	00 1	00 1	00 1	00 1	00 1	00 1	00 1	00 1	00 1	00 1	00
1	00 1	00 1	00 1	00 1	00 1	00 1	00 1	00 1	00 1	00 1	00 1	00 1	00
1	00 1	00 1	00 1	00 1	00 1	00 1	00 1	00 1	00 1	00 1	00 1	00 1	00
1	00 1	00 1	00 1	00 1	00 1	00 1	00 1	00 1	00 1	00 1	00 1	00 1	00
1	00 1	00 1	00 1	00 1	00 1	00 1	00 1	00 1	00 1	00 1	00 1	00 1	00
1	00 1	00 1	00 1	00 1	00 1	00 1	00 1	00 1	00 1	00 1	00 1	00 1	00
1	00 1	00 1	00 1	00 1	00 1	00 1	00 1	00 1	00 1	00 1	00 1	00 1	00
1	00 1	00 1	00 1	00 1	00 1	00 1	00 1	00 1	00 1	00 1	00 1	00 1	00
1	00 1	00 1	00 1	00 1	00 1	00 1	00 1	00 1	00 1	00 1	00 1	00 1	00
1	00 1	00 1	00 1	00 1	00 1	00 1	00 1	00 1	00 1	00 1	00 1	00 1	00
1	00 1	00 1	00 1	00 1	00 1	00 1	00 1	00 1	00 1	00 1	00 1	00 1	00
1	00 1	00 1	00 1	00 1	00 1	00 1	00 1	00 1	00 1	00 1	00 1	00 1	00
1	00 1	00 1	00 1	00 1	00 1	00 1	00 1	00 1	00 1	00 1	00 1	00 1	00
1	00 1	00 1	00 1	00 1	00 1	00 1	00 1	00 1	00 1	00 1	00 1	00 1	00
1	00 1	00 1	00 1	00 1	00 1	00 1	00 1	00 1	00 1	00 1	00 1	00 1	00
1	00 1	00 1	00 1	00 1	00 1	00 1	00 1	00 1	00 1	00 1	00 1	00 1	00
1	00 1	00 1	00 1	00 1	00 1	00 1	00 1	00 1	00 1	00 1	00 1	00 1	00
1	00 1	00 1	00 1	00 1	00 1	00 1	00 1	00 1	00 1	00 1	00 1	00 1	00
1	00 1	00 1	00 1	00 1	00 1	00 1	00 1	00 1	00 1	00 1	00 1	00 1	00
1	00 1	00 1	00 1	00 1	00 1	00 1	00 1	00 1	00 1	00 1	00 1	00 1	00
1	00 1	00 1	00 1	00 1	00 1	00 1	00 1	00 1	00 1	00 1	00 1	00 1	00
1	00 1	00 1	00 1	00 1	00 1	00 1	00 1	00 1	00 1	00 1	00 1	00 1	00
1	00 1	00 1	00 1	00 1	00 1	00 1	00 1	00 1	00 1	00 1	00 1	00 1	00
1	00 1	00 1	00 1	00 1	00 1	00 1	00 1	00 1	00 1	00 1	00 1	00 1	00
1	00 1	00 1	00 1	00 1	00 1	00 1	00 1	00 1	00 1	00 1	00 1	00 1	00
1	00 1	00 1	00 1	00 1	00 1	00 1	00 1	00 1	00 1	00 1	00 1	00 1	00
1	00 1	00 1	00 1	00 1	00 1	00 1	00 1	00 1	00 1	00 1	00 1	00 1	00
1	00 1	00 1	00 1	00 1	00 1	00 1	00 1	00 1	00 1	00 1	00 1	00 1	00
1	00 1	00 1	00 1	00 1	00 1	00 1	00 1	00 1	00 1	00 1	00 1	00 1	00
1	00 1	00 1	00 1	00 1	00 1	00 1	00 1	00 1	00 1	00 1	00 1	00 1	00
1	00 1	00 1	00 1	00 1	00 1	00 1	00 1	00 1	00 1	00 1	00 1	00 1	00
1	00 1	00 1	00 1	00 1	00 1	00 1	00 1	00 1	00 1	00 1	00 1	00 1	00
1	00 1	00 1	00 1	00 1	00 1	00 1	00 1	00 1	00 1	00 1	00 1	00 1	00
1	00 1	00 1	00 1	00 1	00 1	00 1	00 1	00 1	00 1	00 1	00 1	00 1	00
1	00 1	00 1	00 1	00 1	00 1	00 1	00 1	00 1	00 1	00 1	00 1	00 1	00
1	00 1	00 1	00 1	00 1	00 1	00 1	00 1	00 1	00 1	00 1	00 1	00 1	00
1	00 1	00 1	00 1	00 1	00 1	00 1	00 1	00 1	00 1	00 1	00 1	00 1	00
1	00 1	00 1	00 1	00 1	00 1	00 1	00 1	00 1	00 1	00 1	00 1	00 1	00
1	00 1	00 1	00 1	00 1	00 1	00 1	00 1	00 1	00 1	00 1	00 1	00 1	00
1	00 1	00 1	00 1	00 1	00 1	00 1	00 1	00 1	00 1	00 1	00 1	00 1	00
1	00 1	00 1	00 1	00 1	00 1	00 1	00 1	00 1	00 1	00 1	00 1	00 1	00
1	00 1	00 1	00 1	00 1	00 1	00 1	00 1	00 1	00 1	00 1	00 1	00 1	00
1	00 1	00 1	00 1	00 1	00 1	00 1	00 1	00 1	00 1	00 1	00 1	00 1	00
1	00 1	00 1	00 1	00 1	00 1	00 1	00 1	00 1	00 1	00 1	00 1	00 1	00
1	00 1	00 1	00 1	00 1	00 1	00 1	00 1	00 1	00 1	00 1	00 1	00 1	00
1	00 1	00 1	00 1	00 1	00 1	00 1	00 1	00 1	00 1	00 1	00 1	00 1	00
1	00 1	00 1	00 1	00 1	00 1	00 1	00 1	00 1	00 1	00 1	00 1	00 1	00
1	00 1	00 1	00 1	00 1	00 1	00 1	00 1	00 1	00 1	00 1	00 1	00 1	00
1	00 1	00 1	00 1	00 1	00 1	00 1	00 1	00 1	00 1	00 1	00 1	00 1	00
1	00 1	00 1	00 1	00 1	00 1	00 1	00 1	00 1	00 1	00 1	00 1	00 1	00
1	00 1	00 1	00 1	00 1	00 1	00 1	00 1	00 1	00 1	00 1	00 1	00 1	00
1	00 1	00 1	00 1	00 1	00 1	00 1	00 1	00 1	00 1	00 1	00 1	00 1	00
1	00 1	00 1	00 1	00 1	00 1	00 1	00 1	00 1	00 1	00 1	00 1	00 1	00
1	00 1	00 1	00 1	00 1	00 1	00 1	00 1	00 1	00 1	00 1	00 1	00 1	00
1	00 1	00 1	00 1	00 1	00 1	00 1	00 1	00 1	00 1	00 1	00 1	00 1	00
1	00 1	00 1	00 1	00 1	00 1	00 1	00 1	00 1	00 1	00 1	00 1	00 1	00
1	00 1	00 1	00 1	00 1	00 1	00 1	00 1	00 1	00 1	00 1	00 1	00 1	00
1	00 1	00 1	00 1	00 1	00 1	00 1	00 1	00 1	00 1	00 1	00 1	00 1	00
1	00 1	00 1	00 1	00 1	00 1	00 1	00 1	00 1	00 1	00 1	00 1	00 1	00
1	00 1	00 1	00 1	00 1	00 1	00 1	00 1	00 1	00 1	00 1	00 1	00 1	00
1	00 1	00 1	00 1	00 1	00 1	00 1	00 1	00 1	00 1	00 1	00 1	00 1	00
1	00 1	00 1	00 1	00 1	17 1	17 1	00 1	00 1	00 1	00 1	00 1	00 1	00
1	00 1	00 1	00 1	00 1	32 1	32 1	00 1	00 1	00 1	00 1	00 1	00 1	00
1	00 1	00 1	00 1	00 1	45 1	45 1	00 1	00 1	00 1	00 1	00 1	00 1	00
1	00 1	00 1	00 1	00 1	48 1	48 1	00 1	00 1	00 1	00 1	00 1	00 1	00
1	00 1	00 1	00 1	00 1	50 1	50 1	00 1	00 1	00 1	00 1	00 1	00 1	00
1	00 1	00 1	00 1	00 1	51 1	51 1	00 1	00 1	00 1	00 1	00 1	00 1	00
1	00 1	00 1	00 1	00 1	52 1	52 1	00 1	00 1	00 1	00 1	00 1	00 1	00
1	00 1	00 1	00 1	00 1	53 1	53 1	00 1	00 1	00 1	00 1	00 1	00 1	00
1	00 1	00 1	00 1	00 1	53 1	53 1	00 1	00 1	00 1	00 1	00 1	00 1	00
1	00 1	00 1	00 1	00 1	54 1	54 1	00 1	00 1	00 1	00 1	00 1	00 1	00
1	00 1	00 1	00 1	00 1	54 1	54 1	00 1	00 1	00 1	00 1	00 1	00 1	00
1	00 1	00 1	00 1	00 1	54 1	54 1	00 1	00 1	00 1	00 1	00 1	00 1	00
1	00 1	00 1	00 1	00 1	54 1	54 1	00 1	00 1	00 1	00 1	00 1	00 1	00
1	00 1	00 1	00 1	00 1	54 1	54 1	00 1	00 1	00 1	00 1	00 1	00 1	00
1	00 1	00 1	00 1	00 1	54 1	54 1	00 1	00 1	00 1	00 1	00 1	00 1	00
1	00 1	00 1	00 1	00 1	54 1	54 1	00 1	00 1	00 1	00 1	00 1	00 1	00
1	00 1	00 1	00 1	00 1	54 1	54 1	00 1	00 1	00 1	00 1	00 1	00 1	00
1	00 1	00 1	00 1	00 1	54 1	54 1	00 1	00 1	00 1	00 1	00 1	00 1	00
1	00 1	00 1	00 1	00 1	54 1	54 1	00 1	00 1	00 1	00 1	00 1	00 1	00
1	00 1	00 1	00 1	00 1	54 1	54 1	00 1	00 1	00 1	00 1	00 1	00 1	00
1	00 1	00 1	00 1	00 1	54 1	54 1	00 1	00 1	00 1	00 1	00 1	00 1	00
1	00 1	00 1	00 1	00 1	54 1	54 1	00 1	00 1	00 1	00 1	00 1	00 1	00
1	00 1	00 1	00 1	00 1	54 1	54 1	00 1	00 1	00 1	00 1	00 1	00 1	00
1	00 1	00 1	00 1	00 1	54 1	54 1	00 1	00 1	00 1	00 1	00 1	00 1	00
1	00 1	00 1	00 1	00 1	54 1	54 1	00 1	00 1	00 1	00 1	00 1	00 1	00
1	00 1	00 1	00 1	00 1	54 1	54 1	00 1	00 1	00 1	00 1	00 1	00 1	00
1	00 1	00 1	00 1	00 1	54 1	54 1	00 1	00 1	00 1	00 1	00 1	00 1	00
1	00 1	00 1	00 1	00 1	54 1	54 1	00 1	00 1	00 1	00 1	00 1	00 1	00
1	00 1	00 1	00 1	00 1	54 1	54 1	00 1	00 1	00 1	00 1	00 1	00 1	00
1	00 1	00 1	00 1	00 1	54 1	54 1	00 1	00 1	00 1	00 1	00 1	00 1	00
1	00 1	00 1	00 1	00 1	54 1	54 1	00 1	00 1	00 1	00 1	00 1	00 1	00
1	00 1	00 1	00 1	00 1	54 1	54 1	00 1	00 1	00 1	00 1	00 1	00 1	00
1	00 1	00 1	00 1	00 1	54 1	54 1	00 1	00 1	00 1	00 1	00 1	00 1	00
1	00 1	00 1	00 1	00 1	54 1	54 1	00 1	00 1	00 1	00 1	00 1	00 1	00
1	00 1	00 1	00 1	00 1	54 1	54 1	00 1	00 1	00 1	00 1	00 1	00 1	00
1	00 1	00 1	00 1	00 1	54 1	54 1	00 1	00 1	00 1	00 1	00 1	00 1	00
1	00 1	00 1	00 1	00 1	54 1	54 1	00 1	00 1	00 1	00 1	00 1	00 1	00
1	00 1	00 1	00 1	00 1	54 1	54 1	00 1	00 1	00 1	00 1	00 1	00 1	00
1	00 1	00 1	00 1	00 1	54 1	54 1	00 1	00 1	00 1	00 1	00 1	00 1	00
1	00 1	00 1	00 1	00 1	54 1	54 1	00 1	00 1	00 1	00 1	00 1	00 1	00
1	00 1	00 1	00 1	00 1	54 1	54 1	00 1	00 1	00 1	00 1	00 1	00 1	00
1	00 1	00 1	00 1	00 1	53 1	53 1	00 1	00 1	00 1	00 1	00 1	00 1	00
1	00 1	00 1	00 1	00 1	53 1	53 1	00 1	00 1	00 1	00 1	00 1	00 1	00
1	00 1	00 1	00 1	00 1	53 1	53 1	00 1	00 1	00 1	00 1	00 1	00 1	00
1	00 1	00 1	00 1	00 1	53 1	53 1	00 1	00 1	00 1	00 1	00 1	00 1	00
1	00 1	00 1	00 1	00 1	53 1	53 1	00 1	00 1	00 1	00 1	00 1	00 1	00
1	00 1	00 1	00 1	00 1	53 1	53 1	00 1	00 1	00 1	00 1	00 1	00 1	00
1	00 1	00 1	00 1	00 1	53 1	53 1	00 1	00 1	00 1	00 1	00 1	00 1	00
1	00 1	00 1	00 1	00 1	53 1	53 1	00 1	00 1	00 1	00 1	00 1	00 1	00
1	00 1	00 1	00 1	00 1	53 1	53 1	00 1	00 1	00 1	00 1	00 1	00 1	00
1	00 1	00 1	00 1	00 1	53 1	53 1	00 1	00 1	00 1	00 1	00 1	00 1	00
1	00 1	00 1	00 1	00 1	53 1	53 1	00 1	00 1	00 1	00 1	00 1	00 1	00
1	00 1	00 1	00 1	00 1	53 1	53 1	00 1	00 1	00 1	00 1	00 1	00 1	00
1	00 1	00 1	00 1	00 1	53 1	53 1	00 1	00 1	00 1	00 1	00 1	00 1	00
1	00 1	00 1	00 1	00 1	53 1	53 1	00 1	00 1	00 1	00 1	00 1	00 1	00
1	00 1	00 1	00 1	00 1	53 1	53 1	00 1	00 1	00 1	00 1	00 1	00 1	00
1	00 1	00 1	00 1	00 1	53 1	53 1	00 1	00 1	00 1	00 1	00 1	00 1	00
1	00 1	00 1	00 1	00 1	53 1	53 1	00 1	00 1	00 1	00 1	00 1	00 1	00
1	00 1	00 1	00 1	00 1	53 1	53 1	00 1	00 1	00 1	00 1	00 1	00 1	00
1	00 1	00 1	00 1	00 1	53 1	53 1	00 1	00 1	00 1	00 1	00 1	00 1	00
1	00 1	00 1	00 1	00 1	53 1	53 1	00 1	00 1	00 1	00 1	00 1	00 1	00
1	00 1	00 1	00 1	00 1	53 1	53 1	00 1	00 1	00 1	00 1	00 1	00 1	00
1	00 1	00 1	00 1	00 1	52 1	52 1	00 1	00 1	00 1	00 1	00 1	00 1	00
1	00 1	00 1	00 1	00 1	52 1	52 1	00 1	00 1	00 1	00 1	00 1	00 1	00
1	00 1	00 1	00 1	00 1	52 1	52 1	00 1	00 1	00 1	00 1	00 1	00 1	00
1	00 1	00 1	00 1	00 1	52 1	52 1	00 1	00 1	00 1	00 1	00 1	00 1	00
1	00 1	00 1	00 1	00 1	52 1	52 1	00 1	00 1	00 1	00 1	00 1	00 1	00
1	00 1	00 1	00 1	00 1	52 1	52 1	00 1	00 1	00 1	00 1	00 1	00 1	00
1	00 1	00 1	00 1	00 1	52 1	52 1	00 1	00 1	00 1	00 1	00 1	00 1	00
1	00 1	00 1	00 1	00 1	52 1	52 1	00 1	00 1	00 1	00 1	00 1	00 1	00
1	00 1	00 1	00 1	00 1	52 1	52 1	00 1	00 1	00 1	00 1	00 1	00 1	00
1	00 1	00 1	00 1	00 1	52 1	52 1	00 1	00 1	00 1	00 1	00 1	00 1	00
1	00 1	00 1	00 1	00 1	52 1	52 1	00 1	00 1	00 1	00 1	00 1	00 1	00
1	00 1	00 1	00 1	00 1	52 1	52 1	00 1	00 1	00 1	00 1	00 1	00 1	00
1	00 1	00 1	00 1	00 1	52 1	52 1	00 1	00 1	00 1	00 1	00 1	00 1	00
1	00 1	00 1	00 1	00 1	52 1	52 1	00 1	00 1	00 1	00 1	00 1	00 1	00
1	00 1	00 1	00 1	00 1	52 1	52 1	00 1	00 1	00 1	00 1	00 1	00 1	00
1	00 1	00 1	00 1	00 1	52 1	52 1	00 1	00 1	00 1	00 1	00 1	00 1	00
1	00 1	00 1	00 1	00 1	52 1	52 1	00 1	00 1	00 1	00 1	00 1	00 1	00
1	00 1	00 1	00 1	00 1	52 1	52 1	00 1	00 1	00 1	00 1	00 1	00 1	00
1	00 1	00 1	00 1	00 1	51 1	51 1	00 1	00 1	00 1	00 1	00 1	00 1	00
1	00 1	00 1	00 1	00 1	51 1	51 1	00 1	00 1	00 1	00 1	00 1	00 1	00
1	00 1	00 1	00 1	00 1	51 1	51 1	00 1	00 1	00 1	00 1	00 1	00 1	00
1	00 1	00 1	00 1	00 1	51 1	51 1	00 1	00 1	00 1	00 1	00 1	00 1	00
1	00 1	00 1	00 1	00 1	51 1	51 1	00 1	00 1	00 1	00 1	00 1	00 1	00
1	00 1	00 1	00 1	00 1	51 1	51 1	00 1	00 1	00 1	00 1	00 1	00 1	00
1	00 1	00 1	00 1	00 1	51 1	51 1	00 1	00 1	00 1	00 1	00 1	00 1	00
1	00 1	00 1	00 1	00 1	51 1	51 1	00 1	00 1	00 1	00 1	00 1	00 1	00
1	00 1	00 1	00 1	00 1	51 1	51 1	00 1	00 1	00 1	00 1	00 1	00 1	00
1	00 1	00 1	00 1	00 1	51 1	51 1	00 1	00 1	00 1	00 1	00 1	00 1	00
1	00 1	00 1	00 1	00 1	51 1	51 1	00 1	00 1	00 1	00 1	00 1	00 1	00
1	00 1	00 1	00 1	00 1	51 1	51 1	00 1	00 1	00 1	00 1	00 1	00 1	00
1	00 1	00 1	00 1	00 1	51 1	51 1	00 1	00 1	00 1	00 1	00 1	00 1	00
1	00 1	00 1	00 1	00 1	51 1	51 1	00 1	00 1	00 1	00 1	00 1	00 1	00
1	00 1	00 1	00 1	00 1	51 1	51 1	00 1	00 1	00 1	00 1	00 1	00 1	00
1	00 1	00 1	00 1	00 1	51 1	51 1	00 1	00 1	00 1	00 1	00 1	00 1	00
[truncated: 18,000 more rows]
