# Supplementary material for: The Computer Simulation of Therapy with the NMDA Antagonist in Excitotoxic Neurodegeneration in an Alzheimer’s Disease-like Pathology
Source: J Clin Med. 2022 Mar 27;11(7):1858. doi: 10.3390/jcm11071858 (PMC8999931; doi:10.3390/jcm11071858)
Supplement: Supplementary file 1 [file jcm-11-01858-s001.zip › Supplementary Materials/2_LTP/2_models of excitotoxicity severity AD/1_without memantine/3_advanced.txt]

1	00 1	00 1	00 1	00 1	00 1	00 1	00 1	00 1	00 1	00 1	00 1	00 1	00
1	00 1	00 1	00 1	00 1	00 1	00 1	00 1	00 1	00 1	00 1	00 1	00 1	00
1	00 1	00 1	00 1	00 1	00 1	00 1	00 1	00 1	00 1	00 1	00 1	00 1	00
1	00 1	00 1	00 1	00 1	00 1	00 1	00 1	00 1	00 1	00 1	00 1	00 1	00
1	00 1	00 1	00 1	00 1	00 1	00 1	00 1	00 1	00 1	00 1	00 1	00 1	00
1	00 1	00 1	00 1	00 1	00 1	00 1	00 1	00 1	00 1	00 1	00 1	00 1	00
1	00 1	00 1	00 1	00 1	00 1	00 1	00 1	00 1	00 1	00 1	00 1	00 1	00
1	00 1	00 1	00 1	00 1	00 1	00 1	00 1	00 1	00 1	00 1	00 1	00 1	00
1	00 1	00 1	00 1	00 1	00 1	00 1	00 1	00 1	00 1	00 1	00 1	00 1	00
1	00 1	00 1	00 1	00 1	00 1	00 1	00 1	00 1	00 1	00 1	00 1	00 1	00
1	00 1	00 1	00 1	00 1	00 1	00 1	00 1	00 1	00 1	00 1	00 1	00 1	00
1	00 1	00 1	00 1	00 1	00 1	00 1	00 1	00 1	00 1	00 1	00 1	00 1	00
1	00 1	00 1	00 1	00 1	00 1	00 1	00 1	00 1	00 1	00 1	00 1	00 1	00
1	00 1	00 1	00 1	00 1	00 1	00 1	00 1	00 1	00 1	00 1	00 1	00 1	00
1	00 1	00 1	00 1	00 1	00 1	00 1	00 1	00 1	00 1	00 1	00 1	00 1	00
1	00 1	00 1	00 1	00 1	00 1	00 1	00 1	00 1	00 1	00 1	00 1	00 1	00
1	00 1	00 1	00 1	00 1	00 1	00 1	00 1	00 1	00 1	00 1	00 1	00 1	00
1	00 1	00 1	00 1	00 1	00 1	00 1	00 1	00 1	00 1	00 1	00 1	00 1	00
1	00 1	00 1	00 1	00 1	00 1	00 1	00 1	00 1	00 1	00 1	00 1	00 1	00
1	00 1	00 1	00 1	00 1	00 1	00 1	00 1	00 1	00 1	00 1	00 1	00 1	00
1	00 1	00 1	00 1	00 1	00 1	00 1	00 1	00 1	00 1	00 1	00 1	00 1	00
1	00 1	00 1	00 1	00 1	00 1	00 1	00 1	00 1	00 1	00 1	00 1	00 1	00
1	00 1	00 1	00 1	00 1	00 1	00 1	00 1	00 1	00 1	00 1	00 1	00 1	00
1	00 1	00 1	00 1	00 1	00 1	00 1	00 1	00 1	00 1	00 1	00 1	00 1	00
1	00 1	00 1	00 1	00 1	00 1	00 1	00 1	00 1	00 1	00 1	00 1	00 1	00
1	00 1	00 1	00 1	00 1	00 1	00 1	00 1	00 1	00 1	00 1	00 1	00 1	00
1	00 1	00 1	00 1	00 1	00 1	00 1	00 1	00 1	00 1	00 1	00 1	00 1	00
1	00 1	00 1	00 1	00 1	00 1	00 1	00 1	00 1	00 1	00 1	00 1	00 1	00
1	00 1	00 1	00 1	00 1	00 1	00 1	00 1	00 1	00 1	00 1	00 1	00 1	00
1	00 1	00 1	00 1	00 1	00 1	00 1	00 1	00 1	00 1	00 1	00 1	00 1	00
1	00 1	00 1	00 1	00 1	00 1	00 1	00 1	00 1	00 1	00 1	00 1	00 1	00
1	00 1	00 1	00 1	00 1	00 1	00 1	00 1	00 1	00 1	00 1	00 1	00 1	00
1	00 1	00 1	00 1	00 1	00 1	00 1	00 1	00 1	00 1	00 1	00 1	00 1	00
1	00 1	00 1	00 1	00 1	00 1	00 1	00 1	00 1	00 1	00 1	00 1	00 1	00
1	00 1	00 1	00 1	00 1	00 1	00 1	00 1	00 1	00 1	00 1	00 1	00 1	00
1	00 1	00 1	00 1	00 1	00 1	00 1	00 1	00 1	00 1	00 1	00 1	00 1	00
1	00 1	00 1	00 1	00 1	00 1	00 1	00 1	00 1	00 1	00 1	00 1	00 1	00
1	00 1	00 1	00 1	00 1	00 1	00 1	00 1	00 1	00 1	00 1	00 1	00 1	00
1	00 1	00 1	00 1	00 1	00 1	00 1	00 1	00 1	00 1	00 1	00 1	00 1	00
1	00 1	00 1	00 1	00 1	00 1	00 1	00 1	00 1	00 1	00 1	00 1	00 1	00
1	00 1	00 1	00 1	00 1	00 1	00 1	00 1	00 1	00 1	00 1	00 1	00 1	00
1	00 1	00 1	00 1	00 1	00 1	00 1	00 1	00 1	00 1	00 1	00 1	00 1	00
1	00 1	00 1	00 1	00 1	00 1	00 1	00 1	00 1	00 1	00 1	00 1	00 1	00
1	00 1	00 1	00 1	00 1	00 1	00 1	00 1	00 1	00 1	00 1	00 1	00 1	00
1	00 1	00 1	00 1	00 1	00 1	00 1	00 1	00 1	00 1	00 1	00 1	00 1	00
1	00 1	00 1	00 1	00 1	00 1	00 1	00 1	00 1	00 1	00 1	00 1	00 1	00
1	00 1	00 1	00 1	00 1	00 1	00 1	00 1	00 1	00 1	00 1	00 1	00 1	00
1	00 1	00 1	00 1	00 1	00 1	00 1	00 1	00 1	00 1	00 1	00 1	00 1	00
1	00 1	00 1	00 1	00 1	00 1	00 1	00 1	00 1	00 1	00 1	00 1	00 1	00
1	00 1	00 1	00 1	00 1	00 1	00 1	00 1	00 1	00 1	00 1	00 1	00 1	00
1	00 1	00 1	00 1	00 1	00 1	00 1	00 1	00 1	00 1	00 1	00 1	00 1	00
1	00 1	00 1	00 1	00 1	00 1	00 1	00 1	00 1	00 1	00 1	00 1	00 1	00
1	00 1	00 1	00 1	00 1	00 1	00 1	00 1	00 1	00 1	00 1	00 1	00 1	00
1	00 1	00 1	00 1	00 1	00 1	00 1	00 1	00 1	00 1	00 1	00 1	00 1	00
1	00 1	00 1	00 1	00 1	00 1	00 1	00 1	00 1	00 1	00 1	00 1	00 1	00
1	00 1	00 1	00 1	00 1	00 1	00 1	00 1	00 1	00 1	00 1	00 1	00 1	00
1	00 1	00 1	00 1	00 1	00 1	00 1	00 1	00 1	00 1	00 1	00 1	00 1	00
1	00 1	00 1	00 1	00 1	00 1	00 1	00 1	00 1	00 1	00 1	00 1	00 1	00
1	00 1	00 1	00 1	00 1	00 1	00 1	00 1	00 1	00 1	00 1	00 1	00 1	00
1	00 1	00 1	00 1	00 1	00 1	00 1	00 1	00 1	00 1	00 1	00 1	00 1	00
1	00 1	00 1	00 1	00 1	00 1	00 1	00 1	00 1	00 1	00 1	00 1	00 1	00
1	00 1	00 1	00 1	00 1	00 1	00 1	00 1	00 1	00 1	00 1	00 1	00 1	00
1	00 1	00 1	00 1	00 1	00 1	00 1	00 1	00 1	00 1	00 1	00 1	00 1	00
1	00 1	00 1	00 1	00 1	00 1	00 1	00 1	00 1	00 1	00 1	00 1	00 1	00
1	00 1	00 1	00 1	00 1	00 1	00 1	00 1	00 1	00 1	00 1	00 1	00 1	00
1	00 1	00 1	00 1	00 1	00 1	00 1	00 1	00 1	00 1	00 1	00 1	00 1	00
1	00 1	00 1	00 1	00 1	00 1	00 1	00 1	00 1	00 1	00 1	00 1	00 1	00
1	00 1	00 1	00 1	00 1	00 1	00 1	00 1	00 1	00 1	00 1	00 1	00 1	00
1	00 1	00 1	00 1	00 1	00 1	00 1	00 1	00 1	00 1	00 1	00 1	00 1	00
1	00 1	00 1	00 1	00 1	00 1	00 1	00 1	00 1	00 1	00 1	00 1	00 1	00
1	00 1	00 1	00 1	00 1	00 1	00 1	00 1	00 1	00 1	00 1	00 1	00 1	00
1	00 1	00 1	00 1	00 1	00 1	00 1	00 1	00 1	00 1	00 1	00 1	00 1	00
1	00 1	00 1	00 1	00 1	00 1	00 1	00 1	00 1	00 1	00 1	00 1	00 1	00
1	00 1	00 1	00 1	00 1	00 1	00 1	00 1	00 1	00 1	00 1	00 1	00 1	00
1	00 1	00 1	00 1	00 1	00 1	00 1	00 1	00 1	00 1	00 1	00 1	00 1	00
1	00 1	00 1	00 1	00 1	00 1	00 1	00 1	00 1	00 1	00 1	00 1	00 1	00
1	00 1	00 1	00 1	00 1	00 1	00 1	00 1	00 1	00 1	00 1	00 1	00 1	00
1	00 1	00 1	00 1	00 1	00 1	00 1	00 1	00 1	00 1	00 1	00 1	00 1	00
1	00 1	00 1	00 1	00 1	00 1	00 1	00 1	00 1	00 1	00 1	00 1	00 1	00
1	00 1	00 1	00 1	00 1	00 1	00 1	00 1	00 1	00 1	00 1	00 1	00 1	00
1	00 1	00 1	00 1	00 1	00 1	00 1	00 1	00 1	00 1	00 1	00 1	00 1	00
1	00 1	00 1	00 1	00 1	00 1	00 1	00 1	00 1	00 1	00 1	00 1	00 1	00
1	00 1	00 1	00 1	00 1	00 1	00 1	00 1	00 1	00 1	00 1	00 1	00 1	00
1	00 1	00 1	00 1	00 1	00 1	00 1	00 1	00 1	00 1	00 1	00 1	00 1	00
1	00 1	00 1	00 1	00 1	00 1	00 1	00 1	00 1	00 1	00 1	00 1	00 1	00
1	00 1	00 1	00 1	00 1	00 1	00 1	00 1	00 1	00 1	00 1	00 1	00 1	00
1	00 1	00 1	00 1	00 1	00 1	00 1	00 1	00 1	00 1	00 1	00 1	00 1	00
1	00 1	00 1	00 1	00 1	00 1	00 1	00 1	00 1	00 1	00 1	00 1	00 1	00
1	00 1	00 1	00 1	00 1	00 1	00 1	00 1	00 1	00 1	00 1	00 1	00 1	00
1	00 1	00 1	00 1	00 1	00 1	00 1	00 1	00 1	00 1	00 1	00 1	00 1	00
1	00 1	00 1	00 1	00 1	00 1	00 1	00 1	00 1	00 1	00 1	00 1	00 1	00
1	00 1	00 1	00 1	00 1	00 1	00 1	00 1	00 1	00 1	00 1	00 1	00 1	00
1	00 1	00 1	00 1	00 1	00 1	00 1	00 1	00 1	00 1	00 1	00 1	00 1	00
1	00 1	00 1	00 1	00 1	00 1	00 1	00 1	00 1	00 1	00 1	00 1	00 1	00
1	00 1	00 1	00 1	00 1	00 1	00 1	00 1	00 1	00 1	00 1	00 1	00 1	00
1	00 1	00 1	00 1	00 1	00 1	00 1	00 1	00 1	00 1	00 1	00 1	00 1	00
1	00 1	00 1	00 1	00 1	00 1	00 1	00 1	00 1	00 1	00 1	00 1	00 1	00
1	00 1	00 1	00 1	00 1	00 1	00 1	00 1	00 1	00 1	00 1	00 1	00 1	00
1	00 1	00 1	00 1	00 1	00 1	00 1	00 1	00 1	00 1	00 1	00 1	00 1	00
1	00 1	00 1	00 1	00 1	00 1	00 1	00 1	00 1	00 1	00 1	00 1	00 1	00
1	00 1	00 1	00 1	00 1	00 1	00 1	00 1	00 1	00 1	00 1	00 1	00 1	00
1	00 1	00 1	00 1	00 1	00 1	00 1	00 1	00 1	00 1	00 1	00 1	00 1	00
1	00 1	00 1	00 1	00 1	00 1	00 1	00 1	00 1	00 1	00 1	00 1	00 1	00
1	00 1	00 1	00 1	00 1	00 1	00 1	00 1	00 1	00 1	00 1	00 1	00 1	00
1	00 1	00 1	00 1	00 1	00 1	17 1	00 1	00 1	00 1	00 1	00 1	00 1	00
1	00 1	00 1	00 1	00 1	00 1	32 1	00 1	00 1	00 1	00 1	00 1	00 1	00
1	00 1	00 1	00 1	00 1	00 1	45 1	00 1	00 1	00 1	00 1	00 1	00 1	00
1	00 1	00 1	00 1	00 1	00 1	48 1	00 1	00 1	00 1	00 1	00 1	00 1	00
1	00 1	00 1	00 1	00 1	00 1	50 1	00 1	00 1	00 1	00 1	00 1	00 1	00
1	00 1	00 1	00 1	00 1	00 1	51 1	00 1	00 1	00 1	00 1	00 1	00 1	00
1	00 1	00 1	00 1	00 1	00 1	52 1	00 1	00 1	00 1	00 1	00 1	00 1	00
1	00 1	00 1	00 1	00 1	00 1	53 1	00 1	00 1	00 1	00 1	00 1	00 1	00
1	00 1	00 1	00 1	00 1	00 1	53 1	00 1	00 1	00 1	00 1	00 1	00 1	00
1	00 1	00 1	00 1	00 1	00 1	54 1	00 1	00 1	00 1	00 1	00 1	00 1	00
1	00 1	00 1	00 1	00 1	00 1	54 1	00 1	00 1	00 1	00 1	00 1	00 1	00
1	00 1	00 1	00 1	00 1	00 1	54 1	00 1	00 1	00 1	00 1	00 1	00 1	00
1	00 1	00 1	00 1	00 1	00 1	54 1	00 1	00 1	00 1	00 1	00 1	00 1	00
1	00 1	00 1	00 1	00 1	00 1	54 1	00 1	00 1	00 1	00 1	00 1	00 1	00
1	00 1	00 1	00 1	00 1	00 1	54 1	00 1	00 1	00 1	00 1	00 1	00 1	00
1	00 1	00 1	00 1	00 1	00 1	54 1	00 1	00 1	00 1	00 1	00 1	00 1	00
1	00 1	00 1	00 1	00 1	00 1	54 1	00 1	00 1	00 1	00 1	00 1	00 1	00
1	00 1	00 1	00 1	00 1	00 1	54 1	00 1	00 1	00 1	00 1	00 1	00 1	00
1	00 1	00 1	00 1	00 1	00 1	54 1	00 1	00 1	00 1	00 1	00 1	00 1	00
1	00 1	00 1	00 1	00 1	00 1	54 1	00 1	00 1	00 1	00 1	00 1	00 1	00
1	00 1	00 1	00 1	00 1	00 1	54 1	00 1	00 1	00 1	00 1	00 1	00 1	00
1	00 1	00 1	00 1	00 1	00 1	54 1	00 1	00 1	00 1	00 1	00 1	00 1	00
1	00 1	00 1	00 1	00 1	00 1	54 1	00 1	00 1	00 1	00 1	00 1	00 1	00
1	00 1	00 1	00 1	00 1	00 1	54 1	00 1	00 1	00 1	00 1	00 1	00 1	00
1	00 1	00 1	00 1	00 1	00 1	54 1	00 1	00 1	00 1	00 1	00 1	00 1	00
1	00 1	00 1	00 1	00 1	00 1	54 1	00 1	00 1	00 1	00 1	00 1	00 1	00
1	00 1	00 1	00 1	00 1	00 1	54 1	00 1	00 1	00 1	00 1	00 1	00 1	00
1	00 1	00 1	00 1	00 1	00 1	54 1	00 1	00 1	00 1	00 1	00 1	00 1	00
1	00 1	00 1	00 1	00 1	00 1	54 1	00 1	00 1	00 1	00 1	00 1	00 1	00
1	00 1	00 1	00 1	00 1	00 1	54 1	00 1	00 1	00 1	00 1	00 1	00 1	00
1	00 1	00 1	00 1	00 1	00 1	54 1	00 1	00 1	00 1	00 1	00 1	00 1	00
1	00 1	00 1	00 1	00 1	00 1	54 1	00 1	00 1	00 1	00 1	00 1	00 1	00
1	00 1	00 1	00 1	00 1	00 1	54 1	00 1	00 1	00 1	00 1	00 1	00 1	00
1	00 1	00 1	00 1	00 1	00 1	54 1	00 1	00 1	00 1	00 1	00 1	00 1	00
1	00 1	00 1	00 1	00 1	00 1	54 1	00 1	00 1	00 1	00 1	00 1	00 1	00
1	00 1	00 1	00 1	00 1	00 1	54 1	00 1	00 1	00 1	00 1	00 1	00 1	00
1	00 1	00 1	00 1	00 1	00 1	54 1	00 1	00 1	00 1	00 1	00 1	00 1	00
1	00 1	00 1	00 1	00 1	00 1	54 1	00 1	00 1	00 1	00 1	00 1	00 1	00
1	00 1	00 1	00 1	00 1	00 1	54 1	00 1	00 1	00 1	00 1	00 1	00 1	00
1	00 1	00 1	00 1	00 1	00 1	54 1	00 1	00 1	00 1	00 1	00 1	00 1	00
1	00 1	00 1	00 1	00 1	00 1	54 1	00 1	00 1	00 1	00 1	00 1	00 1	00
1	00 1	00 1	00 1	00 1	00 1	53 1	00 1	00 1	00 1	00 1	00 1	00 1	00
1	00 1	00 1	00 1	00 1	00 1	53 1	00 1	00 1	00 1	00 1	00 1	00 1	00
1	00 1	00 1	00 1	00 1	00 1	53 1	00 1	00 1	00 1	00 1	00 1	00 1	00
1	00 1	00 1	00 1	00 1	00 1	53 1	00 1	00 1	00 1	00 1	00 1	00 1	00
1	00 1	00 1	00 1	00 1	00 1	53 1	00 1	00 1	00 1	00 1	00 1	00 1	00
1	00 1	00 1	00 1	00 1	00 1	53 1	00 1	00 1	00 1	00 1	00 1	00 1	00
1	00 1	00 1	00 1	00 1	00 1	53 1	00 1	00 1	00 1	00 1	00 1	00 1	00
1	00 1	00 1	00 1	00 1	00 1	53 1	00 1	00 1	00 1	00 1	00 1	00 1	00
1	00 1	00 1	00 1	00 1	00 1	53 1	00 1	00 1	00 1	00 1	00 1	00 1	00
1	00 1	00 1	00 1	00 1	00 1	53 1	00 1	00 1	00 1	00 1	00 1	00 1	00
1	00 1	00 1	00 1	00 1	00 1	53 1	00 1	00 1	00 1	00 1	00 1	00 1	00
1	00 1	00 1	00 1	00 1	00 1	53 1	00 1	00 1	00 1	00 1	00 1	00 1	00
1	00 1	00 1	00 1	00 1	00 1	53 1	00 1	00 1	00 1	00 1	00 1	00 1	00
1	00 1	00 1	00 1	00 1	00 1	53 1	00 1	00 1	00 1	00 1	00 1	00 1	00
1	00 1	00 1	00 1	00 1	00 1	53 1	00 1	00 1	00 1	00 1	00 1	00 1	00
1	00 1	00 1	00 1	00 1	00 1	53 1	00 1	00 1	00 1	00 1	00 1	00 1	00
1	00 1	00 1	00 1	00 1	00 1	53 1	00 1	00 1	00 1	00 1	00 1	00 1	00
1	00 1	00 1	00 1	00 1	00 1	53 1	00 1	00 1	00 1	00 1	00 1	00 1	00
1	00 1	00 1	00 1	00 1	00 1	53 1	00 1	00 1	00 1	00 1	00 1	00 1	00
1	00 1	00 1	00 1	00 1	00 1	53 1	00 1	00 1	00 1	00 1	00 1	00 1	00
1	00 1	00 1	00 1	00 1	00 1	53 1	00 1	00 1	00 1	00 1	00 1	00 1	00
1	00 1	00 1	00 1	00 1	00 1	52 1	00 1	00 1	00 1	00 1	00 1	00 1	00
1	00 1	00 1	00 1	00 1	00 1	52 1	00 1	00 1	00 1	00 1	00 1	00 1	00
1	00 1	00 1	00 1	00 1	00 1	52 1	00 1	00 1	00 1	00 1	00 1	00 1	00
1	00 1	00 1	00 1	00 1	00 1	52 1	00 1	00 1	00 1	00 1	00 1	00 1	00
1	00 1	00 1	00 1	00 1	00 1	52 1	00 1	00 1	00 1	00 1	00 1	00 1	00
1	00 1	00 1	00 1	00 1	00 1	52 1	00 1	00 1	00 1	00 1	00 1	00 1	00
1	00 1	00 1	00 1	00 1	00 1	52 1	00 1	00 1	00 1	00 1	00 1	00 1	00
1	00 1	00 1	00 1	00 1	00 1	52 1	00 1	00 1	00 1	00 1	00 1	00 1	00
1	00 1	00 1	00 1	00 1	00 1	52 1	00 1	00 1	00 1	00 1	00 1	00 1	00
1	00 1	00 1	00 1	00 1	00 1	52 1	00 1	00 1	00 1	00 1	00 1	00 1	00
1	00 1	00 1	00 1	00 1	00 1	52 1	00 1	00 1	00 1	00 1	00 1	00 1	00
1	00 1	00 1	00 1	00 1	00 1	52 1	00 1	00 1	00 1	00 1	00 1	00 1	00
1	00 1	00 1	00 1	00 1	00 1	52 1	00 1	00 1	00 1	00 1	00 1	00 1	00
1	00 1	00 1	00 1	00 1	00 1	52 1	00 1	00 1	00 1	00 1	00 1	00 1	00
1	00 1	00 1	00 1	00 1	00 1	52 1	00 1	00 1	00 1	00 1	00 1	00 1	00
1	00 1	00 1	00 1	00 1	00 1	52 1	00 1	00 1	00 1	00 1	00 1	00 1	00
1	00 1	00 1	00 1	00 1	00 1	52 1	00 1	00 1	00 1	00 1	00 1	00 1	00
1	00 1	00 1	00 1	00 1	00 1	52 1	00 1	00 1	00 1	00 1	00 1	00 1	00
1	00 1	00 1	00 1	00 1	00 1	51 1	00 1	00 1	00 1	00 1	00 1	00 1	00
1	00 1	00 1	00 1	00 1	00 1	51 1	00 1	00 1	00 1	00 1	00 1	00 1	00
1	00 1	00 1	00 1	00 1	00 1	51 1	00 1	00 1	00 1	00 1	00 1	00 1	00
1	00 1	00 1	00 1	00 1	00 1	51 1	00 1	00 1	00 1	00 1	00 1	00 1	00
1	00 1	00 1	00 1	00 1	00 1	51 1	00 1	00 1	00 1	00 1	00 1	00 1	00
1	00 1	00 1	00 1	00 1	00 1	51 1	00 1	00 1	00 1	00 1	00 1	00 1	00
1	00 1	00 1	00 1	00 1	00 1	51 1	00 1	00 1	00 1	00 1	00 1	00 1	00
1	00 1	00 1	00 1	00 1	00 1	51 1	00 1	00 1	00 1	00 1	00 1	00 1	00
1	00 1	00 1	00 1	00 1	00 1	51 1	00 1	00 1	00 1	00 1	00 1	00 1	00
1	00 1	00 1	00 1	00 1	00 1	51 1	00 1	00 1	00 1	00 1	00 1	00 1	00
1	00 1	00 1	00 1	00 1	00 1	51 1	00 1	00 1	00 1	00 1	00 1	00 1	00
1	00 1	00 1	00 1	00 1	00 1	51 1	00 1	00 1	00 1	00 1	00 1	00 1	00
1	00 1	00 1	00 1	00 1	00 1	51 1	00 1	00 1	00 1	00 1	00 1	00 1	00
1	00 1	00 1	00 1	00 1	00 1	51 1	00 1	00 1	00 1	00 1	00 1	00 1	00
1	00 1	00 1	00 1	00 1	00 1	51 1	00 1	00 1	00 1	00 1	00 1	00 1	00
1	00 1	00 1	00 1	00 1	00 1	51 1	00 1	00 1	00 1	00 1	00 1	00 1	00
1	00 1	00 1	00 1	00 1	00 1	50 1	00 1	00 1	00 1	00 1	00 1	00 1	00
1	00 1	00 1	00 1	00 1	00 1	50 1	00 1	00 1	00 1	00 1	00 1	00 1	00
1	00 1	00 1	00 1	00 1	00 1	50 1	00 1	00 1	00 1	00 1	00 1	00 1	00
1	00 1	00 1	00 1	00 1	00 1	50 1	00 1	00 1	00 1	00 1	00 1	00 1	00
1	00 1	00 1	00 1	00 1	00 1	50 1	00 1	00 1	00 1	00 1	00 1	00 1	00
1	00 1	00 1	00 1	00 1	00 1	50 1	00 1	00 1	00 1	00 1	00 1	00 1	00
1	00 1	00 1	00 1	00 1	00 1	50 1	00 1	00 1	00 1	00 1	00 1	00 1	00
1	00 1	00 1	00 1	00 1	00 1	50 1	00 1	00 1	00 1	00 1	00 1	00 1	00
1	00 1	00 1	00 1	00 1	00 1	50 1	00 1	00 1	00 1	00 1	00 1	00 1	00
1	00 1	00 1	00 1	00 1	00 1	50 1	00 1	00 1	00 1	00 1	00 1	00 1	00
1	00 1	00 1	00 1	00 1	00 1	50 1	00 1	00 1	00 1	00 1	00 1	00 1	00
1	00 1	00 1	00 1	00 1	00 1	50 1	00 1	00 1	00 1	00 1	00 1	00 1	00
1	00 1	00 1	00 1	00 1	00 1	50 1	00 1	00 1	00 1	00 1	00 1	00 1	00
1	00 1	00 1	00 1	00 1	00 1	50 1	00 1	00 1	00 1	00 1	00 1	00 1	00
1	00 1	00 1	00 1	00 1	00 1	49 1	00 1	00 1	00 1	00 1	00 1	00 1	00
1	00 1	00 1	00 1	00 1	00 1	49 1	00 1	00 1	00 1	00 1	00 1	00 1	00
1	00 1	00 1	00 1	00 1	00 1	49 1	00 1	00 1	00 1	00 1	00 1	00 1	00
1	00 1	00 1	00 1	00 1	00 1	49 1	00 1	00 1	00 1	00 1	00 1	00 1	00
1	00 1	00 1	00 1	00 1	00 1	49 1	00 1	00 1	00 1	00 1	00 1	00 1	00
1	00 1	00 1	00 1	00 1	00 1	49 1	00 1	00 1	00 1	00 1	00 1	00 1	00
1	00 1	00 1	00 1	00 1	00 1	49 1	00 1	00 1	00 1	00 1	00 1	00 1	00
1	00 1	00 1	00 1	00 1	00 1	49 1	00 1	00 1	00 1	00 1	00 1	00 1	00
1	00 1	00 1	00 1	00 1	00 1	49 1	00 1	00 1	00 1	00 1	00 1	00 1	00
1	00 1	00 1	00 1	00 1	00 1	49 1	00 1	00 1	00 1	00 1	00 1	00 1	00
1	00 1	00 1	00 1	00 1	00 1	49 1	00 1	00 1	00 1	00 1	00 1	00 1	00
1	00 1	00 1	00 1	00 1	00 1	49 1	00 1	00 1	00 1	00 1	00 1	00 1	00
1	00 1	00 1	00 1	00 1	00 1	48 1	00 1	00 1	00 1	00 1	00 1	00 1	00
1	00 1	00 1	00 1	00 1	00 1	48 1	00 1	00 1	00 1	00 1	00 1	00 1	00
1	00 1	00 1	00 1	00 1	00 1	48 1	00 1	00 1	00 1	00 1	00 1	00 1	00
1	00 1	00 1	00 1	00 1	00 1	48 1	00 1	00 1	00 1	00 1	00 1	00 1	00
1	00 1	00 1	00 1	00 1	00 1	48 1	00 1	00 1	00 1	00 1	00 1	00 1	00
1	00 1	00 1	00 1	00 1	00 1	48 1	00 1	00 1	00 1	00 1	00 1	00 1	00
1	00 1	00 1	00 1	00 1	00 1	48 1	00 1	00 1	00 1	00 1	00 1	00 1	00
1	00 1	00 1	00 1	00 1	00 1	48 1	00 1	00 1	00 1	00 1	00 1	00 1	00
1	00 1	00 1	00 1	00 1	00 1	48 1	00 1	00 1	00 1	00 1	00 1	00 1	00
1	00 1	00 1	00 1	00 1	00 1	48 1	00 1	00 1	00 1	00 1	00 1	00 1	00
1	00 1	00 1	00 1	00 1	00 1	47 1	00 1	00 1	00 1	00 1	00 1	00 1	00
1	00 1	00 1	00 1	00 1	00 1	47 1	00 1	00 1	00 1	00 1	00 1	00 1	00
1	00 1	00 1	00 1	00 1	00 1	47 1	00 1	00 1	00 1	00 1	00 1	00 1	00
1	00 1	00 1	00 1	00 1	00 1	47 1	00 1	00 1	00 1	00 1	00 1	00 1	00
1	00 1	00 1	00 1	00 1	00 1	47 1	00 1	00 1	00 1	00 1	00 1	00 1	00
1	00 1	00 1	00 1	00 1	00 1	47 1	00 1	00 1	00 1	00 1	00 1	00 1	00
1	00 1	00 1	00 1	00 1	00 1	47 1	00 1	00 1	00 1	00 1	00 1	00 1	00
1	00 1	00 1	00 1	00 1	00 1	47 1	00 1	00 1	00 1	00 1	00 1	00 1	00
1	00 1	00 1	00 1	00 1	00 1	47 1	00 1	00 1	00 1	00 1	00 1	00 1	00
1	00 1	00 1	00 1	00 1	00 1	46 1	00 1	00 1	00 1	00 1	00 1	00 1	00
1	00 1	00 1	00 1	00 1	00 1	46 1	00 1	00 1	00 1	00 1	00 1	00 1	00
1	00 1	00 1	00 1	00 1	00 1	46 1	00 1	00 1	00 1	00 1	00 1	00 1	00
1	00 1	00 1	00 1	00 1	00 1	46 1	00 1	00 1	00 1	00 1	00 1	00 1	00
1	00 1	00 1	00 1	00 1	00 1	46 1	00 1	00 1	00 1	00 1	00 1	00 1	00
1	00 1	00 1	00 1	00 1	00 1	46 1	00 1	00 1	00 1	00 1	00 1	00 1	00
1	00 1	00 1	00 1	00 1	00 1	46 1	00 1	00 1	00 1	00 1	00 1	00 1	00
1	00 1	00 1	00 1	00 1	00 1	46 1	00 1	00 1	00 1	00 1	00 1	00 1	00
1	00 1	00 1	00 1	00 1	00 1	45 1	00 1	00 1	00 1	00 1	00 1	00 1	00
1	00 1	00 1	00 1	00 1	00 1	45 1	00 1	00 1	00 1	00 1	00 1	00 1	00
1	00 1	00 1	00 1	00 1	00 1	45 1	00 1	00 1	00 1	00 1	00 1	00 1	00
1	00 1	00 1	00 1	00 1	00 1	45 1	00 1	00 1	00 1	00 1	00 1	00 1	00
1	00 1	00 1	00 1	00 1	00 1	45 1	00 1	00 1	00 1	00 1	00 1	00 1	00
1	00 1	00 1	00 1	00 1	00 1	45 1	00 1	00 1	00 1	00 1	00 1	00 1	00
1	00 1	00 1	00 1	00 1	00 1	45 1	00 1	00 1	00 1	00 1	00 1	00 1	00
1	00 1	00 1	00 1	00 1	00 1	44 1	00 1	00 1	00 1	00 1	00 1	00 1	00
1	00 1	00 1	00 1	00 1	00 1	44 1	00 1	00 1	00 1	00 1	00 1	00 1	00
1	00 1	00 1	00 1	00 1	00 1	44 1	00 1	00 1	00 1	00 1	00 1	00 1	00
1	00 1	00 1	00 1	00 1	00 1	44 1	00 1	00 1	00 1	00 1	00 1	00 1	00
1	00 1	00 1	00 1	00 1	00 1	44 1	00 1	00 1	00 1	00 1	00 1	00 1	00
1	00 1	00 1	00 1	00 1	00 1	44 1	00 1	00 1	00 1	00 1	00 1	00 1	00
1	00 1	00 1	00 1	00 1	00 1	43 1	00 1	00 1	00 1	00 1	00 1	00 1	00
1	00 1	00 1	00 1	00 1	00 1	43 1	00 1	00 1	00 1	00 1	00 1	00 1	00
1	00 1	00 1	00 1	00 1	00 1	43 1	00 1	00 1	00 1	00 1	00 1	00 1	00
1	00 1	00 1	00 1	00 1	00 1	43 1	00 1	00 1	00 1	00 1	00 1	00 1	00
1	00 1	00 1	00 1	00 1	00 1	43 1	00 1	00 1	00 1	00 1	00 1	00 1	00
1	00 1	00 1	00 1	00 1	00 1	43 1	00 1	00 1	00 1	00 1	00 1	00 1	00
1	00 1	00 1	00 1	00 1	00 1	42 1	00 1	00 1	00 1	00 1	00 1	00 1	00
1	00 1	00 1	00 1	00 1	00 1	42 1	00 1	00 1	00 1	00 1	00 1	00 1	00
1	00 1	00 1	00 1	00 1	00 1	42 1	00 1	00 1	00 1	00 1	00 1	00 1	00
1	00 1	00 1	00 1	00 1	00 1	42 1	00 1	00 1	00 1	00 1	00 1	00 1	00
1	00 1	00 1	00 1	00 1	00 1	41 1	00 1	00 1	00 1	00 1	00 1	00 1	00
1	00 1	00 1	00 1	00 1	00 1	41 1	00 1	00 1	00 1	00 1	00 1	00 1	00
1	00 1	00 1	00 1	00 1	00 1	41 1	00 1	00 1	00 1	00 1	00 1	00 1	00
1	00 1	00 1	00 1	00 1	00 1	41 1	00 1	00 1	00 1	00 1	00 1	00 1	00
1	00 1	00 1	00 1	00 1	00 1	40 1	00 1	00 1	00 1	00 1	00 1	00 1	00
1	00 1	00 1	00 1	00 1	00 1	40 1	00 1	00 1	00 1	00 1	00 1	00 1	00
1	00 1	00 1	00 1	00 1	00 1	40 1	00 1	00 1	00 1	00 1	00 1	00 1	00
1	00 1	00 1	00 1	00 1	00 1	40 1	00 1	00 1	00 1	00 1	00 1	00 1	00
1	00 1	00 1	00 1	00 1	00 1	39 1	00 1	00 1	00 1	00 1	00 1	00 1	00
1	00 1	00 1	00 1	00 1	00 1	39 1	00 1	00 1	00 1	00 1	00 1	00 1	00
1	00 1	00 1	00 1	00 1	00 1	39 1	00 1	00 1	00 1	00 1	00 1	00 1	00
1	00 1	00 1	00 1	00 1	00 1	38 1	00 1	00 1	00 1	00 1	00 1	00 1	00
1	00 1	00 1	00 1	00 1	00 1	38 1	00 1	00 1	00 1	00 1	00 1	00 1	00
1	00 1	00 1	00 1	00 1	00 1	37 1	00 1	00 1	00 1	00 1	00 1	00 1	00
1	00 1	00 1	00 1	00 1	00 1	37 1	00 1	00 1	00 1	00 1	00 1	00 1	00
1	00 1	00 1	00 1	00 1	00 1	37 1	00 1	00 1	00 1	00 1	00 1	00 1	00
1	00 1	00 1	00 1	00 1	00 1	36 1	00 1	00 1	00 1	00 1	00 1	00 1	00
1	00 1	00 1	00 1	00 1	00 1	36 1	00 1	00 1	00 1	00 1	00 1	00 1	00
1	00 1	00 1	00 1	00 1	00 1	35 1	00 1	00 1	00 1	00 1	00 1	00 1	00
1	00 1	00 1	00 1	00 1	00 1	34 1	00 1	00 1	00 1	00 1	00 1	00 1	00
1	00 1	00 1	00 1	00 1	00 1	34 1	00 1	00 1	00 1	00 1	00 1	00 1	00
1	00 1	00 1	00 1	00 1	00 1	33 1	00 1	00 1	00 1	00 1	00 1	00 1	00
1	00 1	00 1	00 1	00 1	00 1	32 1	00 1	00 1	00 1	00 1	00 1	00 1	00
1	00 1	00 1	00 1	00 1	00 1	31 1	00 1	00 1	00 1	00 1	00 1	00 1	00
1	00 1	00 1	00 1	00 1	00 1	30 1	00 1	00 1	00 1	00 1	00 1	00 1	00
1	00 1	00 1	00 1	00 1	00 1	29 1	00 1	00 1	00 1	00 1	00 1	00 1	00
1	00 1	00 1	00 1	00 1	00 1	28 1	00 1	00 1	00 1	00 1	00 1	00 1	00
1	00 1	00 1	00 1	00 1	00 1	26 1	00 1	00 1	00 1	00 1	00 1	00 1	00
1	00 1	00 1	00 1	00 1	00 1	24 1	00 1	00 1	00 1	00 1	00 1	00 1	00
1	00 1	00 1	00 1	00 1	00 1	20 1	00 1	00 1	00 1	00 1	00 1	00 1	00
1	00 1	00 1	00 1	00 1	00 1	13 1	00 1	00 1	00 1	00 1	00 1	00 1	00
1	00 1	00 1	00 1	00 1	00 1	00 1	00 1	00 1	00 1	00 1	00 1	00 1	00
1	00 1	00 1	00 1	00 1	00 1	00 1	00 1	00 1	00 1	00 1	00 1	00 1	00
1	00 1	00 1	00 1	00 1	00 1	00 1	00 1	00 1	00 1	00 1	00 1	00 1	00
1	00 1	00 1	00 1	00 1	00 1	00 1	00 1	00 1	00 1	00 1	00 1	00 1	00
1	00 1	00 1	00 1	00 1	00 1	00 1	00 1	00 1	00 1	00 1	00 1	00 1	00
1	00 1	00 1	00 1	00 1	00 1	00 1	00 1	00 1	00 1	00 1	00 1	00 1	00
1	00 1	00 1	00 1	00 1	00 1	00 1	00 1	00 1	00 1	00 1	00 1	00 1	00
1	00 1	00 1	00 1	00 1	00 1	00 1	00 1	00 1	00 1	00 1	00 1	00 1	00
1	00 1	00 1	00 1	00 1	00 1	00 1	00 1	00 1	00 1	00 1	00 1	00 1	00
1	00 1	00 1	00 1	00 1	00 1	00 1	00 1	00 1	00 1	00 1	00 1	00 1	00
1	00 1	00 1	00 1	00 1	00 1	00 1	00 1	00 1	00 1	00 1	00 1	00 1	00
1	00 1	00 1	00 1	00 1	00 1	00 1	00 1	00 1	00 1	00 1	00 1	00 1	00
1	00 1	00 1	00 1	00 1	00 1	00 1	00 1	00 1	00 1	00 1	00 1	00 1	00
1	00 1	00 1	00 1	00 1	00 1	00 1	00 1	00 1	00 1	00 1	00 1	00 1	00
1	00 1	00 1	00 1	00 1	00 1	00 1	00 1	00 1	00 1	00 1	00 1	00 1	00
1	00 1	00 1	00 1	00 1	00 1	00 1	00 1	00 1	00 1	00 1	00 1	00 1	00
1	00 1	00 1	00 1	00 1	00 1	00 1	00 1	00 1	00 1	00 1	00 1	00 1	00
1	00 1	00 1	00 1	00 1	00 1	00 1	00 1	00 1	00 1	00 1	00 1	00 1	00
1	00 1	00 1	00 1	00 1	00 1	00 1	00 1	00 1	00 1	00 1	00 1	00 1	00
1	00 1	00 1	00 1	00 1	00 1	00 1	00 1	00 1	00 1	00 1	00 1	00 1	00
1	00 1	00 1	00 1	00 1	00 1	00 1	00 1	00 1	00 1	00 1	00 1	00 1	00
1	00 1	00 1	00 1	00 1	00 1	00 1	00 1	00 1	00 1	00 1	00 1	00 1	00
1	00 1	00 1	00 1	00 1	00 1	00 1	00 1	00 1	00 1	00 1	00 1	00 1	00
1	00 1	00 1	00 1	00 1	00 1	00 1	00 1	00 1	00 1	00 1	00 1	00 1	00
1	00 1	00 1	00 1	00 1	00 1	00 1	00 1	00 1	00 1	00 1	00 1	00 1	00
1	00 1	00 1	00 1	00 1	00 1	00 1	00 1	00 1	00 1	00 1	00 1	00 1	00
1	00 1	00 1	00 1	00 1	00 1	00 1	00 1	00 1	00 1	00 1	00 1	00 1	00
1	00 1	00 1	00 1	00 1	00 1	00 1	00 1	00 1	00 1	00 1	00 1	00 1	00
1	00 1	00 1	00 1	00 1	00 1	00 1	00 1	00 1	00 1	00 1	00 1	00 1	00
1	00 1	00 1	00 1	00 1	00 1	00 1	00 1	00 1	00 1	00 1	00 1	00 1	00
1	00 1	00 1	00 1	00 1	00 1	00 1	00 1	00 1	00 1	00 1	00 1	00 1	00
1	00 1	00 1	00 1	00 1	00 1	00 1	00 1	00 1	00 1	00 1	00 1	00 1	00
1	00 1	00 1	00 1	00 1	00 1	00 1	00 1	00 1	00 1	00 1	00 1	00 1	00
1	00 1	00 1	00 1	00 1	00 1	00 1	00 1	00 1	00 1	00 1	00 1	00 1	00
1	00 1	00 1	00 1	00 1	00 1	00 1	00 1	00 1	00 1	00 1	00 1	00 1	00
1	00 1	00 1	00 1	00 1	00 1	00 1	00 1	00 1	00 1	00 1	00 1	00 1	00
1	00 1	00 1	00 1	00 1	00 1	00 1	00 1	00 1	00 1	00 1	00 1	00 1	00
1	00 1	00 1	00 1	00 1	00 1	00 1	00 1	00 1	00 1	00 1	00 1	00 1	00
1	00 1	00 1	00 1	00 1	00 1	00 1	00 1	00 1	00 1	00 1	00 1	00 1	00
1	00 1	00 1	00 1	00 1	00 1	00 1	00 1	00 1	00 1	00 1	00 1	00 1	00
1	00 1	00 1	00 1	00 1	00 1	00 1	00 1	00 1	00 1	00 1	00 1	00 1	00
1	00 1	00 1	00 1	00 1	00 1	00 1	00 1	00 1	00 1	00 1	00 1	00 1	00
1	00 1	00 1	00 1	00 1	00 1	00 1	00 1	00 1	00 1	00 1	00 1	00 1	00
1	00 1	00 1	00 1	00 1	00 1	00 1	00 1	00 1	00 1	00 1	00 1	00 1	00
1	00 1	00 1	00 1	00 1	00 1	00 1	00 1	00 1	00 1	00 1	00 1	00 1	00
1	00 1	00 1	00 1	00 1	00 1	00 1	00 1	00 1	00 1	00 1	00 1	00 1	00
1	00 1	00 1	00 1	00 1	00 1	00 1	00 1	00 1	00 1	00 1	00 1	00 1	00
1	00 1	00 1	00 1	00 1	00 1	00 1	00 1	00 1	00 1	00 1	00 1	00 1	00
1	00 1	00 1	00 1	00 1	00 1	00 1	00 1	00 1	00 1	00 1	00 1	00 1	00
1	00 1	00 1	00 1	00 1	00 1	00 1	00 1	00 1	00 1	00 1	00 1	00 1	00
1	00 1	00 1	00 1	00 1	00 1	00 1	00 1	00 1	00 1	00 1	00 1	00 1	00
1	00 1	00 1	00 1	00 1	00 1	00 1	00 1	00 1	00 1	00 1	00 1	00 1	00
1	00 1	00 1	00 1	00 1	00 1	00 1	00 1	00 1	00 1	00 1	00 1	00 1	00
1	00 1	00 1	00 1	00 1	00 1	00 1	00 1	00 1	00 1	00 1	00 1	00 1	00
1	00 1	00 1	00 1	00 1	00 1	00 1	00 1	00 1	00 1	00 1	00 1	00 1	00
1	00 1	00 1	00 1	00 1	00 1	00 1	00 1	00 1	00 1	00 1	00 1	00 1	00
1	00 1	00 1	00 1	00 1	00 1	00 1	00 1	00 1	00 1	00 1	00 1	00 1	00
1	00 1	00 1	00 1	00 1	00 1	00 1	00 1	00 1	00 1	00 1	00 1	00 1	00
1	00 1	00 1	00 1	00 1	00 1	00 1	00 1	00 1	00 1	00 1	00 1	00 1	00
1	00 1	00 1	00 1	00 1	00 1	00 1	00 1	00 1	00 1	00 1	00 1	00 1	00
1	00 1	00 1	00 1	00 1	00 1	00 1	00 1	00 1	00 1	00 1	00 1	00 1	00
1	00 1	00 1	00 1	00 1	00 1	00 1	00 1	00 1	00 1	00 1	00 1	00 1	00
1	00 1	00 1	00 1	00 1	00 1	00 1	00 1	00 1	00 1	00 1	00 1	00 1	00
1	00 1	00 1	00 1	00 1	00 1	00 1	00 1	00 1	00 1	00 1	00 1	00 1	00
1	00 1	00 1	00 1	00 1	00 1	00 1	00 1	00 1	00 1	00 1	00 1	00 1	00
1	00 1	00 1	00 1	00 1	00 1	00 1	00 1	00 1	00 1	00 1	00 1	00 1	00
1	00 1	00 1	00 1	00 1	00 1	00 1	00 1	00 1	00 1	00 1	00 1	00 1	00
1	00 1	00 1	00 1	00 1	00 1	00 1	00 1	00 1	00 1	00 1	00 1	00 1	00
1	00 1	00 1	00 1	00 1	00 1	00 1	00 1	00 1	00 1	00 1	00 1	00 1	00
1	00 1	00 1	00 1	00 1	00 1	00 1	00 1	00 1	00 1	00 1	00 1	00 1	00
1	00 1	00 1	00 1	00 1	00 1	00 1	00 1	00 1	00 1	00 1	00 1	00 1	00
1	00 1	00 1	00 1	00 1	00 1	00 1	00 1	00 1	00 1	00 1	00 1	00 1	00
1	00 1	00 1	00 1	00 1	00 1	00 1	00 1	00 1	00 1	00 1	00 1	00 1	00
1	00 1	00 1	00 1	00 1	00 1	00 1	00 1	00 1	00 1	00 1	00 1	00 1	00
1	00 1	00 1	00 1	00 1	00 1	00 1	00 1	00 1	00 1	00 1	00 1	00 1	00
1	00 1	00 1	00 1	00 1	00 1	00 1	00 1	00 1	00 1	00 1	00 1	00 1	00
1	00 1	00 1	00 1	00 1	00 1	00 1	00 1	00 1	00 1	00 1	00 1	00 1	00
1	00 1	00 1	00 1	00 1	00 1	00 1	00 1	00 1	00 1	00 1	00 1	00 1	00
1	00 1	00 1	00 1	00 1	00 1	00 1	00 1	00 1	00 1	00 1	00 1	00 1	00
1	00 1	00 1	00 1	00 1	00 1	00 1	00 1	00 1	00 1	00 1	00 1	00 1	00
1	00 1	00 1	00 1	00 1	00 1	00 1	00 1	00 1	00 1	00 1	00 1	00 1	00
1	00 1	00 1	00 1	00 1	00 1	00 1	00 1	00 1	00 1	00 1	00 1	00 1	00
1	00 1	00 1	00 1	00 1	00 1	00 1	00 1	00 1	00 1	00 1	00 1	00 1	00
1	00 1	00 1	00 1	00 1	00 1	00 1	00 1	00 1	00 1	00 1	00 1	00 1	00
1	00 1	00 1	00 1	00 1	00 1	00 1	00 1	00 1	00 1	00 1	00 1	00 1	00
1	00 1	00 1	00 1	00 1	00 1	00 1	00 1	00 1	00 1	00 1	00 1	00 1	00
1	00 1	00 1	00 1	00 1	00 1	00 1	00 1	00 1	00 1	00 1	00 1	00 1	00
1	00 1	00 1	00 1	00 1	00 1	00 1	00 1	00 1	00 1	00 1	00 1	00 1	00
1	00 1	00 1	00 1	00 1	00 1	00 1	00 1	00 1	00 1	00 1	00 1	00 1	00
1	00 1	00 1	00 1	00 1	00 1	00 1	00 1	00 1	00 1	00 1	00 1	00 1	00
1	00 1	00 1	00 1	00 1	00 1	00 1	00 1	00 1	00 1	00 1	00 1	00 1	00
1	00 1	00 1	00 1	00 1	00 1	00 1	00 1	00 1	00 1	00 1	00 1	00 1	00
1	00 1	00 1	00 1	00 1	00 1	00 1	00 1	00 1	00 1	00 1	00 1	00 1	00
1	00 1	00 1	00 1	00 1	00 1	00 1	00 1	00 1	00 1	00 1	00 1	00 1	00
1	00 1	00 1	00 1	00 1	00 1	00 1	00 1	00 1	00 1	00 1	00 1	00 1	00
1	00 1	00 1	00 1	00 1	00 1	00 1	00 1	00 1	00 1	00 1	00 1	00 1	00
1	00 1	00 1	00 1	00 1	00 1	00 1	00 1	00 1	00 1	00 1	00 1	00 1	00
1	00 1	00 1	00 1	00 1	00 1	00 1	00 1	00 1	00 1	00 1	00 1	00 1	00
1	00 1	00 1	00 1	00 1	00 1	00 1	00 1	00 1	00 1	00 1	00 1	00 1	00
1	00 1	00 1	00 1	00 1	00 1	00 1	00 1	00 1	00 1	00 1	00 1	00 1	00
1	00 1	00 1	00 1	00 1	00 1	00 1	00 1	00 1	00 1	00 1	00 1	00 1	00
1	00 1	00 1	00 1	00 1	00 1	00 1	00 1	00 1	00 1	00 1	00 1	00 1	00
1	00 1	00 1	00 1	00 1	00 1	00 1	00 1	00 1	00 1	00 1	00 1	00 1	00
1	00 1	00 1	00 1	00 1	00 1	00 1	00 1	00 1	00 1	00 1	00 1	00 1	00
1	00 1	00 1	00 1	00 1	00 1	00 1	00 1	00 1	00 1	00 1	00 1	00 1	00
1	00 1	00 1	00 1	00 1	00 1	00 1	00 1	00 1	00 1	00 1	00 1	00 1	00
1	00 1	00 1	00 1	00 1	00 1	00 1	00 1	00 1	00 1	00 1	00 1	00 1	00
1	00 1	00 1	00 1	00 1	00 1	00 1	00 1	00 1	00 1	00 1	00 1	00 1	00
1	00 1	00 1	00 1	00 1	00 1	00 1	00 1	00 1	00 1	00 1	00 1	00 1	00
1	00 1	00 1	00 1	00 1	00 1	00 1	00 1	00 1	00 1	00 1	00 1	00 1	00
1	00 1	00 1	00 1	00 1	00 1	00 1	00 1	00 1	00 1	00 1	00 1	00 1	00
1	00 1	00 1	00 1	00 1	00 1	00 1	00 1	00 1	00 1	00 1	00 1	00 1	00
1	00 1	00 1	00 1	00 1	00 1	00 1	00 1	00 1	00 1	00 1	00 1	00 1	00
1	00 1	00 1	00 1	00 1	00 1	00 1	00 1	00 1	00 1	00 1	00 1	00 1	00
1	00 1	00 1	00 1	00 1	00 1	00 1	00 1	00 1	00 1	00 1	00 1	00 1	00
1	00 1	00 1	00 1	00 1	00 1	00 1	00 1	00 1	00 1	00 1	00 1	00 1	00
1	00 1	00 1	00 1	00 1	00 1	00 1	00 1	00 1	00 1	00 1	00 1	00 1	00
1	00 1	00 1	00 1	00 1	00 1	00 1	00 1	00 1	00 1	00 1	00 1	00 1	00
1	00 1	00 1	00 1	00 1	00 1	00 1	00 1	00 1	00 1	00 1	00 1	00 1	00
1	00 1	00 1	00 1	00 1	00 1	00 1	00 1	00 1	00 1	00 1	00 1	00 1	00
1	00 1	00 1	00 1	00 1	00 1	00 1	00 1	00 1	00 1	00 1	00 1	00 1	00
1	00 1	00 1	00 1	00 1	00 1	00 1	00 1	00 1	00 1	00 1	00 1	00 1	00
1	00 1	00 1	00 1	00 1	00 1	00 1	00 1	00 1	00 1	00 1	00 1	00 1	00
1	00 1	00 1	00 1	00 1	00 1	00 1	00 1	00 1	00 1	00 1	00 1	00 1	00
1	00 1	00 1	00 1	00 1	00 1	00 1	00 1	00 1	00 1	00 1	00 1	00 1	00
1	00 1	00 1	00 1	00 1	00 1	00 1	00 1	00 1	00 1	00 1	00 1	00 1	00
1	00 1	00 1	00 1	00 1	00 1	00 1	00 1	00 1	00 1	00 1	00 1	00 1	00
1	00 1	00 1	00 1	00 1	00 1	00 1	00 1	00 1	00 1	00 1	00 1	00 1	00
1	00 1	00 1	00 1	00 1	00 1	00 1	00 1	00 1	00 1	00 1	00 1	00 1	00
1	00 1	00 1	00 1	00 1	00 1	00 1	00 1	00 1	00 1	00 1	00 1	00 1	00
1	00 1	00 1	00 1	00 1	00 1	00 1	00 1	00 1	00 1	00 1	00 1	00 1	00
1	00 1	00 1	00 1	00 1	00 1	00 1	00 1	00 1	00 1	00 1	00 1	00 1	00
1	00 1	00 1	00 1	00 1	00 1	00 1	00 1	00 1	00 1	00 1	00 1	00 1	00
1	00 1	00 1	00 1	00 1	00 1	00 1	00 1	00 1	00 1	00 1	00 1	00 1	00
1	00 1	00 1	00 1	00 1	00 1	00 1	00 1	00 1	00 1	00 1	00 1	00 1	00
1	00 1	00 1	00 1	00 1	00 1	00 1	00 1	00 1	00 1	00 1	00 1	00 1	00
1	00 1	00 1	00 1	00 1	00 1	00 1	00 1	00 1	00 1	00 1	00 1	00 1	00
1	00 1	00 1	00 1	00 1	00 1	00 1	00 1	00 1	00 1	00 1	00 1	00 1	00
1	00 1	00 1	00 1	00 1	00 1	00 1	00 1	00 1	00 1	00 1	00 1	00 1	00
1	00 1	00 1	00 1	00 1	00 1	00 1	00 1	00 1	00 1	00 1	00 1	00 1	00
1	00 1	00 1	00 1	00 1	00 1	00 1	00 1	00 1	00 1	00 1	00 1	00 1	00
1	00 1	00 1	00 1	00 1	00 1	00 1	00 1	00 1	00 1	00 1	00 1	00 1	00
1	00 1	00 1	00 1	00 1	00 1	00 1	00 1	00 1	00 1	00 1	00 1	00 1	00
1	00 1	00 1	00 1	00 1	00 1	00 1	00 1	00 1	00 1	00 1	00 1	00 1	00
1	00 1	00 1	00 1	00 1	00 1	00 1	00 1	00 1	00 1	00 1	00 1	00 1	00
1	00 1	00 1	00 1	00 1	00 1	00 1	00 1	00 1	00 1	00 1	00 1	00 1	00
1	00 1	00 1	00 1	00 1	00 1	00 1	00 1	00 1	00 1	00 1	00 1	00 1	00
1	00 1	00 1	00 1	00 1	00 1	00 1	00 1	00 1	00 1	00 1	00 1	00 1	00
1	00 1	00 1	00 1	00 1	00 1	00 1	00 1	00 1	00 1	00 1	00 1	00 1	00
1	00 1	00 1	00 1	00 1	00 1	00 1	00 1	00 1	00 1	00 1	00 1	00 1	00
1	00 1	00 1	00 1	00 1	00 1	00 1	00 1	00 1	00 1	00 1	00 1	00 1	00
1	00 1	00 1	00 1	00 1	00 1	00 1	00 1	00 1	00 1	00 1	00 1	00 1	00
1	00 1	00 1	00 1	00 1	00 1	00 1	00 1	00 1	00 1	00 1	00 1	00 1	00
1	00 1	00 1	00 1	00 1	00 1	00 1	00 1	00 1	00 1	00 1	00 1	00 1	00
1	00 1	00 1	00 1	00 1	00 1	00 1	00 1	00 1	00 1	00 1	00 1	00 1	00
1	00 1	00 1	00 1	00 1	00 1	00 1	00 1	00 1	00 1	00 1	00 1	00 1	00
1	00 1	00 1	00 1	00 1	00 1	00 1	00 1	00 1	00 1	00 1	00 1	00 1	00
1	00 1	00 1	00 1	00 1	00 1	00 1	00 1	00 1	00 1	00 1	00 1	00 1	00
1	00 1	00 1	00 1	00 1	00 1	00 1	00 1	00 1	00 1	00 1	00 1	00 1	00
1	00 1	00 1	00 1	00 1	00 1	00 1	00 1	00 1	00 1	00 1	00 1	00 1	00
1	00 1	00 1	00 1	00 1	00 1	00 1	00 1	00 1	00 1	00 1	00 1	00 1	00
1	00 1	00 1	00 1	00 1	00 1	00 1	00 1	00 1	00 1	00 1	00 1	00 1	00
1	00 1	00 1	00 1	00 1	00 1	00 1	00 1	00 1	00 1	00 1	00 1	00 1	00
1	00 1	00 1	00 1	00 1	00 1	00 1	00 1	00 1	00 1	00 1	00 1	00 1	00
1	00 1	00 1	00 1	00 1	00 1	00 1	00 1	00 1	00 1	00 1	00 1	00 1	00
1	00 1	00 1	00 1	00 1	00 1	00 1	00 1	00 1	00 1	00 1	00 1	00 1	00
1	00 1	00 1	00 1	00 1	00 1	00 1	00 1	00 1	00 1	00 1	00 1	00 1	00
1	00 1	00 1	00 1	00 1	00 1	00 1	00 1	00 1	00 1	00 1	00 1	00 1	00
1	00 1	00 1	00 1	00 1	00 1	00 1	00 1	00 1	00 1	00 1	00 1	00 1	00
1	00 1	00 1	00 1	00 1	00 1	00 1	00 1	00 1	00 1	00 1	00 1	00 1	00
1	00 1	00 1	00 1	00 1	00 1	00 1	00 1	00 1	00 1	00 1	00 1	00 1	00
1	00 1	00 1	00 1	00 1	00 1	00 1	00 1	00 1	00 1	00 1	00 1	00 1	00
1	00 1	00 1	00 1	00 1	00 1	00 1	00 1	00 1	00 1	00 1	00 1	00 1	00
1	00 1	00 1	00 1	00 1	00 1	00 1	00 1	00 1	00 1	00 1	00 1	00 1	00
1	00 1	00 1	00 1	00 1	00 1	00 1	00 1	00 1	00 1	00 1	00 1	00 1	00
1	00 1	00 1	00 1	00 1	00 1	00 1	00 1	00 1	00 1	00 1	00 1	00 1	00
1	00 1	00 1	00 1	00 1	00 1	00 1	00 1	00 1	00 1	00 1	00 1	00 1	00
1	00 1	00 1	00 1	00 1	00 1	00 1	00 1	00 1	00 1	00 1	00 1	00 1	00
1	00 1	00 1	00 1	00 1	00 1	00 1	00 1	00 1	00 1	00 1	00 1	00 1	00
1	00 1	00 1	00 1	00 1	00 1	00 1	00 1	00 1	00 1	00 1	00 1	00 1	00
1	00 1	00 1	00 1	00 1	00 1	00 1	00 1	00 1	00 1	00 1	00 1	00 1	00
1	00 1	00 1	00 1	00 1	00 1	00 1	00 1	00 1	00 1	00 1	00 1	00 1	00
1	00 1	00 1	00 1	00 1	00 1	00 1	00 1	00 1	00 1	00 1	00 1	00 1	00
1	00 1	00 1	00 1	00 1	00 1	00 1	00 1	00 1	00 1	00 1	00 1	00 1	00
1	00 1	00 1	00 1	00 1	00 1	00 1	00 1	00 1	00 1	00 1	00 1	00 1	00
1	00 1	00 1	00 1	00 1	00 1	00 1	00 1	00 1	00 1	00 1	00 1	00 1	00
1	00 1	00 1	00 1	00 1	00 1	00 1	00 1	00 1	00 1	00 1	00 1	00 1	00
1	00 1	00 1	00 1	00 1	00 1	00 1	00 1	00 1	00 1	00 1	00 1	00 1	00
1	00 1	00 1	00 1	00 1	00 1	00 1	00 1	00 1	00 1	00 1	00 1	00 1	00
1	00 1	00 1	00 1	00 1	00 1	00 1	00 1	00 1	00 1	00 1	00 1	00 1	00
1	00 1	00 1	00 1	00 1	00 1	00 1	00 1	00 1	00 1	00 1	00 1	00 1	00
1	00 1	00 1	00 1	00 1	00 1	00 1	00 1	00 1	00 1	00 1	00 1	00 1	00
1	00 1	00 1	00 1	00 1	00 1	00 1	00 1	00 1	00 1	00 1	00 1	00 1	00
1	00 1	00 1	00 1	00 1	00 1	00 1	00 1	00 1	00 1	00 1	00 1	00 1	00
1	00 1	00 1	00 1	00 1	00 1	00 1	00 1	00 1	00 1	00 1	00 1	00 1	00
1	00 1	00 1	00 1	00 1	00 1	00 1	00 1	00 1	00 1	00 1	00 1	00 1	00
1	00 1	00 1	00 1	00 1	00 1	00 1	00 1	00 1	00 1	00 1	00 1	00 1	00
1	00 1	00 1	00 1	00 1	00 1	00 1	00 1	00 1	00 1	00 1	00 1	00 1	00
1	00 1	00 1	00 1	00 1	00 1	00 1	00 1	00 1	00 1	00 1	00 1	00 1	00
1	00 1	00 1	00 1	00 1	00 1	00 1	00 1	00 1	00 1	00 1	00 1	00 1	00
1	00 1	00 1	00 1	00 1	00 1	00 1	00 1	00 1	00 1	00 1	00 1	00 1	00
1	00 1	00 1	00 1	00 1	00 1	00 1	00 1	00 1	00 1	00 1	00 1	00 1	00
1	00 1	00 1	00 1	00 1	00 1	00 1	00 1	00 1	00 1	00 1	00 1	00 1	00
1	00 1	00 1	00 1	00 1	00 1	00 1	00 1	00 1	00 1	00 1	00 1	00 1	00
1	00 1	00 1	00 1	00 1	00 1	00 1	00 1	00 1	00 1	00 1	00 1	00 1	00
1	00 1	00 1	00 1	00 1	00 1	00 1	00 1	00 1	00 1	00 1	00 1	00 1	00
1	00 1	00 1	00 1	00 1	00 1	00 1	00 1	00 1	00 1	00 1	00 1	00 1	00
1	00 1	00 1	00 1	00 1	00 1	00 1	00 1	00 1	00 1	00 1	00 1	00 1	00
1	00 1	00 1	00 1	00 1	00 1	00 1	00 1	00 1	00 1	00 1	00 1	00 1	00
1	00 1	00 1	00 1	00 1	00 1	00 1	00 1	00 1	00 1	00 1	00 1	00 1	00
1	00 1	00 1	00 1	00 1	00 1	00 1	00 1	00 1	00 1	00 1	00 1	00 1	00
1	00 1	00 1	00 1	00 1	00 1	00 1	00 1	00 1	00 1	00 1	00 1	00 1	00
1	00 1	00 1	00 1	00 1	00 1	00 1	00 1	00 1	00 1	00 1	00 1	00 1	00
1	00 1	00 1	00 1	00 1	00 1	00 1	00 1	00 1	00 1	00 1	00 1	00 1	00
1	00 1	00 1	00 1	00 1	00 1	00 1	00 1	00 1	00 1	00 1	00 1	00 1	00
1	00 1	00 1	00 1	00 1	00 1	00 1	00 1	00 1	00 1	00 1	00 1	00 1	00
1	00 1	00 1	00 1	00 1	00 1	00 1	00 1	00 1	00 1	00 1	00 1	00 1	00
1	00 1	00 1	00 1	00 1	00 1	00 1	00 1	00 1	00 1	00 1	00 1	00 1	00
1	00 1	00 1	00 1	00 1	00 1	00 1	00 1	00 1	00 1	00 1	00 1	00 1	00
1	00 1	00 1	00 1	00 1	00 1	00 1	00 1	00 1	00 1	00 1	00 1	00 1	00
1	00 1	00 1	00 1	00 1	00 1	00 1	00 1	00 1	00 1	00 1	00 1	00 1	00
1	00 1	00 1	00 1	00 1	00 1	00 1	00 1	00 1	00 1	00 1	00 1	00 1	00
1	00 1	00 1	00 1	00 1	00 1	00 1	00 1	00 1	00 1	00 1	00 1	00 1	00
1	00 1	00 1	00 1	00 1	00 1	00 1	00 1	00 1	00 1	00 1	00 1	00 1	00
1	00 1	00 1	00 1	00 1	00 1	00 1	00 1	00 1	00 1	00 1	00 1	00 1	00
1	00 1	00 1	00 1	00 1	00 1	00 1	00 1	00 1	00 1	00 1	00 1	00 1	00
1	00 1	00 1	00 1	00 1	00 1	00 1	00 1	00 1	00 1	00 1	00 1	00 1	00
1	00 1	00 1	00 1	00 1	00 1	00 1	00 1	00 1	00 1	00 1	00 1	00 1	00
1	00 1	00 1	00 1	00 1	00 1	00 1	00 1	00 1	00 1	00 1	00 1	00 1	00
1	00 1	00 1	00 1	00 1	00 1	00 1	00 1	00 1	00 1	00 1	00 1	00 1	00
1	00 1	00 1	00 1	00 1	00 1	00 1	00 1	00 1	00 1	00 1	00 1	00 1	00
1	00 1	00 1	00 1	00 1	00 1	00 1	00 1	00 1	00 1	00 1	00 1	00 1	00
1	00 1	00 1	00 1	00 1	00 1	00 1	00 1	00 1	00 1	00 1	00 1	00 1	00
1	00 1	00 1	00 1	00 1	00 1	00 1	00 1	00 1	00 1	00 1	00 1	00 1	00
1	00 1	00 1	00 1	00 1	00 1	00 1	00 1	00 1	00 1	00 1	00 1	00 1	00
1	00 1	00 1	00 1	00 1	00 1	00 1	00 1	00 1	00 1	00 1	00 1	00 1	00
1	00 1	00 1	00 1	00 1	00 1	00 1	00 1	00 1	00 1	00 1	00 1	00 1	00
1	00 1	00 1	00 1	00 1	00 1	00 1	00 1	00 1	00 1	00 1	00 1	00 1	00
1	00 1	00 1	00 1	00 1	00 1	00 1	00 1	00 1	00 1	00 1	00 1	00 1	00
1	00 1	00 1	00 1	00 1	00 1	00 1	00 1	00 1	00 1	00 1	00 1	00 1	00
1	00 1	00 1	00 1	00 1	00 1	00 1	00 1	00 1	00 1	00 1	00 1	00 1	00
1	00 1	00 1	00 1	00 1	00 1	00 1	00 1	00 1	00 1	00 1	00 1	00 1	00
1	00 1	00 1	00 1	00 1	00 1	00 1	00 1	00 1	00 1	00 1	00 1	00 1	00
1	00 1	00 1	00 1	00 1	00 1	00 1	00 1	00 1	00 1	00 1	00 1	00 1	00
1	00 1	00 1	00 1	00 1	00 1	00 1	00 1	00 1	00 1	00 1	00 1	00 1	00
1	00 1	00 1	00 1	00 1	00 1	00 1	00 1	00 1	00 1	00 1	00 1	00 1	00
1	00 1	00 1	00 1	00 1	00 1	00 1	00 1	00 1	00 1	00 1	00 1	00 1	00
1	00 1	00 1	00 1	00 1	00 1	00 1	00 1	00 1	00 1	00 1	00 1	00 1	00
1	00 1	00 1	00 1	00 1	00 1	00 1	00 1	00 1	00 1	00 1	00 1	00 1	00
1	00 1	00 1	00 1	00 1	00 1	00 1	00 1	00 1	00 1	00 1	00 1	00 1	00
1	00 1	00 1	00 1	00 1	00 1	00 1	00 1	00 1	00 1	00 1	00 1	00 1	00
1	00 1	00 1	00 1	00 1	00 1	00 1	00 1	00 1	00 1	00 1	00 1	00 1	00
1	00 1	00 1	00 1	00 1	00 1	00 1	00 1	00 1	00 1	00 1	00 1	00 1	00
1	00 1	00 1	00 1	00 1	00 1	00 1	00 1	00 1	00 1	00 1	00 1	00 1	00
1	00 1	00 1	00 1	00 1	00 1	00 1	00 1	00 1	00 1	00 1	00 1	00 1	00
1	00 1	00 1	00 1	00 1	00 1	00 1	00 1	00 1	00 1	00 1	00 1	00 1	00
1	00 1	00 1	00 1	00 1	00 1	00 1	00 1	00 1	00 1	00 1	00 1	00 1	00
1	00 1	00 1	00 1	00 1	00 1	00 1	00 1	00 1	00 1	00 1	00 1	00 1	00
1	00 1	00 1	00 1	00 1	00 1	00 1	00 1	00 1	00 1	00 1	00 1	00 1	00
1	00 1	00 1	00 1	00 1	00 1	00 1	00 1	00 1	00 1	00 1	00 1	00 1	00
1	00 1	00 1	00 1	00 1	00 1	00 1	00 1	00 1	00 1	00 1	00 1	00 1	00
1	00 1	00 1	00 1	00 1	00 1	00 1	00 1	00 1	00 1	00 1	00 1	00 1	00
1	00 1	00 1	00 1	00 1	00 1	00 1	00 1	00 1	00 1	00 1	00 1	00 1	00
1	00 1	00 1	00 1	00 1	00 1	00 1	00 1	00 1	00 1	00 1	00 1	00 1	00
1	00 1	00 1	00 1	00 1	00 1	00 1	00 1	00 1	00 1	00 1	00 1	00 1	00
1	00 1	00 1	00 1	00 1	00 1	00 1	00 1	00 1	00 1	00 1	00 1	00 1	00
1	00 1	00 1	00 1	00 1	00 1	00 1	00 1	00 1	00 1	00 1	00 1	00 1	00
1	00 1	00 1	00 1	00 1	00 1	00 1	00 1	00 1	00 1	00 1	00 1	00 1	00
1	00 1	00 1	00 1	00 1	00 1	00 1	00 1	00 1	00 1	00 1	00 1	00 1	00
1	00 1	00 1	00 1	00 1	00 1	00 1	00 1	00 1	00 1	00 1	00 1	00 1	00
1	00 1	00 1	00 1	00 1	00 1	00 1	00 1	00 1	00 1	00 1	00 1	00 1	00
1	00 1	00 1	00 1	00 1	00 1	00 1	00 1	00 1	00 1	00 1	00 1	00 1	00
1	00 1	00 1	00 1	00 1	00 1	00 1	00 1	00 1	00 1	00 1	00 1	00 1	00
1	00 1	00 1	00 1	00 1	00 1	00 1	00 1	00 1	00 1	00 1	00 1	00 1	00
1	00 1	00 1	00 1	00 1	00 1	00 1	00 1	00 1	00 1	00 1	00 1	00 1	00
1	00 1	00 1	00 1	00 1	00 1	00 1	00 1	00 1	00 1	00 1	00 1	00 1	00
1	00 1	00 1	00 1	00 1	00 1	00 1	00 1	00 1	00 1	00 1	00 1	00 1	00
1	00 1	00 1	00 1	00 1	00 1	00 1	00 1	00 1	00 1	00 1	00 1	00 1	00
1	00 1	00 1	00 1	00 1	00 1	00 1	00 1	00 1	00 1	00 1	00 1	00 1	00
1	00 1	00 1	00 1	00 1	00 1	00 1	00 1	00 1	00 1	00 1	00 1	00 1	00
1	00 1	00 1	00 1	00 1	00 1	00 1	00 1	00 1	00 1	00 1	00 1	00 1	00
1	00 1	00 1	00 1	00 1	00 1	00 1	00 1	00 1	00 1	00 1	00 1	00 1	00
1	00 1	00 1	00 1	00 1	00 1	00 1	00 1	00 1	00 1	00 1	00 1	00 1	00
1	00 1	00 1	00 1	00 1	00 1	00 1	00 1	00 1	00 1	00 1	00 1	00 1	00
1	00 1	00 1	00 1	00 1	00 1	00 1	00 1	00 1	00 1	00 1	00 1	00 1	00
1	00 1	00 1	00 1	00 1	00 1	00 1	00 1	00 1	00 1	00 1	00 1	00 1	00
1	00 1	00 1	00 1	00 1	00 1	00 1	00 1	00 1	00 1	00 1	00 1	00 1	00
1	00 1	00 1	00 1	00 1	00 1	00 1	00 1	00 1	00 1	00 1	00 1	00 1	00
1	00 1	00 1	00 1	00 1	00 1	00 1	00 1	00 1	00 1	00 1	00 1	00 1	00
1	00 1	00 1	00 1	00 1	00 1	00 1	00 1	00 1	00 1	00 1	00 1	00 1	00
1	00 1	00 1	00 1	00 1	00 1	00 1	00 1	00 1	00 1	00 1	00 1	00 1	00
1	00 1	00 1	00 1	00 1	00 1	00 1	00 1	00 1	00 1	00 1	00 1	00 1	00
1	00 1	00 1	00 1	00 1	00 1	00 1	00 1	00 1	00 1	00 1	00 1	00 1	00
1	00 1	00 1	00 1	00 1	00 1	00 1	00 1	00 1	00 1	00 1	00 1	00 1	00
1	00 1	00 1	00 1	00 1	00 1	00 1	00 1	00 1	00 1	00 1	00 1	00 1	00
1	00 1	00 1	00 1	00 1	00 1	00 1	00 1	00 1	00 1	00 1	00 1	00 1	00
1	00 1	00 1	00 1	00 1	00 1	00 1	00 1	00 1	00 1	00 1	00 1	00 1	00
1	00 1	00 1	00 1	00 1	00 1	00 1	00 1	00 1	00 1	00 1	00 1	00 1	00
1	00 1	00 1	00 1	00 1	00 1	00 1	00 1	00 1	00 1	00 1	00 1	00 1	00
1	00 1	00 1	00 1	00 1	00 1	00 1	00 1	00 1	00 1	00 1	00 1	00 1	00
1	00 1	00 1	00 1	00 1	00 1	00 1	00 1	00 1	00 1	00 1	00 1	00 1	00
1	00 1	00 1	00 1	00 1	00 1	00 1	00 1	00 1	00 1	00 1	00 1	00 1	00
1	00 1	00 1	00 1	00 1	00 1	00 1	00 1	00 1	00 1	00 1	00 1	00 1	00
1	00 1	00 1	00 1	00 1	00 1	00 1	00 1	00 1	00 1	00 1	00 1	00 1	00
1	00 1	00 1	00 1	00 1	00 1	00 1	00 1	00 1	00 1	00 1	00 1	00 1	00
1	00 1	00 1	00 1	00 1	00 1	00 1	00 1	00 1	00 1	00 1	00 1	00 1	00
1	00 1	00 1	00 1	00 1	00 1	00 1	00 1	00 1	00 1	00 1	00 1	00 1	00
1	00 1	00 1	00 1	00 1	00 1	00 1	00 1	00 1	00 1	00 1	00 1	00 1	00
1	00 1	00 1	00 1	00 1	00 1	00 1	00 1	00 1	00 1	00 1	00 1	00 1	00
1	00 1	00 1	00 1	00 1	00 1	00 1	00 1	00 1	00 1	00 1	00 1	00 1	00
1	00 1	00 1	00 1	00 1	00 1	00 1	00 1	00 1	00 1	00 1	00 1	00 1	00
1	00 1	00 1	00 1	00 1	00 1	00 1	00 1	00 1	00 1	00 1	00 1	00 1	00
1	00 1	00 1	00 1	00 1	00 1	00 1	00 1	00 1	00 1	00 1	00 1	00 1	00
1	00 1	00 1	00 1	00 1	00 1	00 1	00 1	00 1	00 1	00 1	00 1	00 1	00
1	00 1	00 1	00 1	00 1	00 1	00 1	00 1	00 1	00 1	00 1	00 1	00 1	00
1	00 1	00 1	00 1	00 1	00 1	00 1	00 1	00 1	00 1	00 1	00 1	00 1	00
1	00 1	00 1	00 1	00 1	00 1	00 1	00 1	00 1	00 1	00 1	00 1	00 1	00
1	00 1	00 1	00 1	00 1	00 1	00 1	00 1	00 1	00 1	00 1	00 1	00 1	00
1	00 1	00 1	00 1	00 1	00 1	00 1	00 1	00 1	00 1	00 1	00 1	00 1	00
1	00 1	00 1	00 1	00 1	00 1	00 1	00 1	00 1	00 1	00 1	00 1	00 1	00
1	00 1	00 1	00 1	00 1	00 1	00 1	00 1	00 1	00 1	00 1	00 1	00 1	00
1	00 1	00 1	00 1	00 1	00 1	00 1	00 1	00 1	00 1	00 1	00 1	00 1	00
1	00 1	00 1	00 1	00 1	00 1	00 1	00 1	00 1	00 1	00 1	00 1	00 1	00
1	00 1	00 1	00 1	00 1	00 1	00 1	00 1	00 1	00 1	00 1	00 1	00 1	00
1	00 1	00 1	00 1	00 1	00 1	00 1	00 1	00 1	00 1	00 1	00 1	00 1	00
1	00 1	00 1	00 1	00 1	00 1	00 1	00 1	00 1	00 1	00 1	00 1	00 1	00
1	00 1	00 1	00 1	00 1	00 1	00 1	00 1	00 1	00 1	00 1	00 1	00 1	00
1	00 1	00 1	00 1	00 1	00 1	00 1	00 1	00 1	00 1	00 1	00 1	00 1	00
1	00 1	00 1	00 1	00 1	00 1	00 1	00 1	00 1	00 1	00 1	00 1	00 1	00
1	00 1	00 1	00 1	00 1	00 1	00 1	00 1	00 1	00 1	00 1	00 1	00 1	00
1	00 1	00 1	00 1	00 1	00 1	00 1	00 1	00 1	00 1	00 1	00 1	00 1	00
1	00 1	00 1	00 1	00 1	00 1	00 1	00 1	00 1	00 1	00 1	00 1	00 1	00
1	00 1	00 1	00 1	00 1	00 1	00 1	00 1	00 1	00 1	00 1	00 1	00 1	00
1	00 1	00 1	00 1	00 1	00 1	00 1	00 1	00 1	00 1	00 1	00 1	00 1	00
1	00 1	00 1	00 1	00 1	00 1	00 1	00 1	00 1	00 1	00 1	00 1	00 1	00
1	00 1	00 1	00 1	00 1	00 1	00 1	00 1	00 1	00 1	00 1	00 1	00 1	00
1	00 1	00 1	00 1	00 1	00 1	00 1	00 1	00 1	00 1	00 1	00 1	00 1	00
1	00 1	00 1	00 1	00 1	00 1	00 1	17 1	17 1	17 1	00 1	00 1	00 1	00
1	00 1	00 1	00 1	00 1	00 1	00 1	32 1	32 1	32 1	00 1	00 1	00 1	00
1	00 1	00 1	00 1	00 1	00 1	00 1	45 1	45 1	45 1	00 1	00 1	00 1	00
1	00 1	00 1	00 1	00 1	00 1	00 1	48 1	48 1	48 1	00 1	00 1	00 1	00
1	00 1	00 1	00 1	00 1	00 1	00 1	50 1	50 1	50 1	00 1	00 1	00 1	00
1	00 1	00 1	00 1	00 1	00 1	00 1	51 1	51 1	51 1	00 1	00 1	00 1	00
1	00 1	00 1	00 1	00 1	00 1	00 1	52 1	52 1	52 1	00 1	00 1	00 1	00
1	00 1	00 1	00 1	00 1	00 1	00 1	53 1	53 1	53 1	00 1	00 1	00 1	00
1	00 1	00 1	00 1	00 1	00 1	00 1	53 1	53 1	53 1	00 1	00 1	00 1	00
1	00 1	00 1	00 1	00 1	00 1	00 1	54 1	54 1	54 1	00 1	00 1	00 1	00
1	00 1	00 1	00 1	00 1	00 1	00 1	54 1	54 1	54 1	00 1	00 1	00 1	00
1	00 1	00 1	00 1	00 1	00 1	00 1	54 1	54 1	54 1	00 1	00 1	00 1	00
1	00 1	00 1	00 1	00 1	00 1	00 1	54 1	54 1	54 1	00 1	00 1	00 1	00
1	00 1	00 1	00 1	00 1	00 1	00 1	54 1	54 1	54 1	00 1	00 1	00 1	00
1	00 1	00 1	00 1	00 1	00 1	00 1	54 1	54 1	54 1	00 1	00 1	00 1	00
1	00 1	00 1	00 1	00 1	00 1	00 1	54 1	54 1	54 1	00 1	00 1	00 1	00
1	00 1	00 1	00 1	00 1	00 1	00 1	54 1	54 1	54 1	00 1	00 1	00 1	00
1	00 1	00 1	00 1	00 1	00 1	00 1	54 1	54 1	54 1	00 1	00 1	00 1	00
1	00 1	00 1	00 1	00 1	00 1	00 1	54 1	54 1	54 1	00 1	00 1	00 1	00
1	00 1	00 1	00 1	00 1	00 1	00 1	54 1	54 1	54 1	00 1	00 1	00 1	00
1	00 1	00 1	00 1	00 1	00 1	00 1	54 1	54 1	54 1	00 1	00 1	00 1	00
1	00 1	00 1	00 1	00 1	00 1	00 1	54 1	54 1	54 1	00 1	00 1	00 1	00
1	00 1	00 1	00 1	00 1	00 1	00 1	54 1	54 1	54 1	00 1	00 1	00 1	00
1	00 1	00 1	00 1	00 1	00 1	00 1	54 1	54 1	54 1	00 1	00 1	00 1	00
1	00 1	00 1	00 1	00 1	00 1	00 1	54 1	54 1	54 1	00 1	00 1	00 1	00
1	00 1	00 1	00 1	00 1	00 1	00 1	54 1	54 1	54 1	17 1	17 1	17 1	17
1	00 1	00 1	00 1	00 1	00 1	00 1	54 1	54 1	54 1	32 1	32 1	32 1	32
1	00 1	00 1	00 1	00 1	00 1	00 1	54 1	54 1	54 1	45 1	45 1	45 1	45
1	00 1	00 1	00 1	00 1	00 1	00 1	54 1	54 1	54 1	48 1	48 1	42 1	42
1	00 1	00 1	00 1	00 1	00 1	00 1	54 1	54 1	54 1	50 1	50 1	46 1	40
1	00 1	00 1	00 1	00 1	00 1	00 1	54 1	54 1	54 1	51 1	51 1	48 1	44
1	00 1	00 1	00 1	00 1	00 1	00 1	54 1	54 1	54 1	52 1	52 1	49 1	46
1	00 1	00 1	00 1	00 1	00 1	00 1	54 1	54 1	54 1	53 1	53 1	50 1	47
1	00 1	00 1	00 1	00 1	00 1	00 1	54 1	54 1	54 1	53 1	53 1	51 1	48
1	00 1	00 1	00 1	00 1	00 1	00 1	54 1	54 1	54 1	54 1	54 1	51 1	49
1	00 1	00 1	00 1	00 1	00 1	00 1	54 1	54 1	54 1	54 1	54 1	51 1	49
1	00 1	00 1	00 1	00 1	00 1	00 1	54 1	54 1	54 1	54 1	54 1	52 1	50
1	00 1	00 1	00 1	00 1	00 1	00 1	54 1	54 1	54 1	54 1	54 1	52 1	50
1	00 1	00 1	00 1	00 1	00 1	00 1	54 1	54 1	54 1	54 1	54 1	52 1	50
1	00 1	00 1	00 1	00 1	00 1	00 1	54 1	54 1	54 1	54 1	54 1	52 1	50
1	00 1	00 1	00 1	00 1	00 1	00 1	54 1	54 1	54 1	54 1	54 1	52 1	50
1	00 1	00 1	00 1	00 1	00 1	00 1	53 1	53 1	53 1	54 1	54 1	52 1	50
1	00 1	00 1	00 1	00 1	00 1	00 1	53 1	53 1	53 1	54 1	54 1	52 1	50
1	00 1	00 1	00 1	00 1	00 1	00 1	53 1	53 1	53 1	54 1	54 1	52 1	50
1	00 1	00 1	00 1	00 1	00 1	00 1	53 1	53 1	53 1	54 1	54 1	52 1	50
1	00 1	00 1	00 1	00 1	00 1	00 1	53 1	53 1	53 1	54 1	54 1	52 1	50
1	00 1	00 1	00 1	00 1	00 1	00 1	53 1	53 1	53 1	54 1	54 1	52 1	50
1	00 1	00 1	00 1	00 1	00 1	00 1	53 1	53 1	53 1	54 1	54 1	52 1	50
1	00 1	00 1	00 1	00 1	00 1	00 1	53 1	53 1	53 1	54 1	54 1	52 1	50
1	00 1	00 1	00 1	00 1	00 1	00 1	53 1	53 1	53 1	54 1	54 1	52 1	50
1	00 1	00 1	00 1	00 1	00 1	00 1	53 1	53 1	53 1	54 1	54 1	52 1	50
1	00 1	00 1	00 1	00 1	00 1	00 1	53 1	53 1	53 1	54 1	54 1	52 1	50
1	00 1	00 1	00 1	00 1	00 1	00 1	53 1	53 1	53 1	54 1	54 1	52 1	50
1	00 1	00 1	00 1	00 1	00 1	00 1	53 1	53 1	53 1	54 1	54 1	52 1	50
1	00 1	00 1	00 1	00 1	00 1	00 1	53 1	53 1	53 1	54 1	54 1	52 1	50
1	00 1	00 1	00 1	00 1	00 1	00 1	53 1	53 1	53 1	54 1	54 1	52 1	50
1	00 1	00 1	00 1	00 1	00 1	00 1	53 1	53 1	53 1	54 1	54 1	52 1	49
1	00 1	00 1	00 1	00 1	00 1	00 1	53 1	53 1	53 1	54 1	54 1	51 1	49
1	00 1	00 1	00 1	00 1	00 1	00 1	53 1	53 1	53 1	54 1	54 1	51 1	49
1	00 1	00 1	00 1	00 1	00 1	00 1	53 1	53 1	53 1	54 1	54 1	51 1	49
1	00 1	00 1	00 1	00 1	00 1	00 1	53 1	53 1	53 1	54 1	54 1	51 1	49
1	00 1	00 1	00 1	00 1	00 1	00 1	53 1	53 1	53 1	54 1	54 1	51 1	49
1	00 1	00 1	00 1	00 1	00 1	00 1	52 1	52 1	52 1	54 1	54 1	51 1	49
1	00 1	00 1	00 1	00 1	00 1	00 1	52 1	52 1	52 1	54 1	54 1	51 1	49
1	00 1	00 1	00 1	00 1	00 1	00 1	52 1	52 1	52 1	54 1	54 1	51 1	49
1	00 1	00 1	00 1	00 1	00 1	00 1	52 1	52 1	52 1	54 1	54 1	51 1	49
1	00 1	00 1	00 1	00 1	00 1	00 1	52 1	52 1	52 1	53 1	53 1	51 1	49
1	00 1	00 1	00 1	00 1	00 1	00 1	52 1	52 1	52 1	53 1	53 1	51 1	49
1	00 1	00 1	00 1	00 1	00 1	00 1	52 1	52 1	52 1	53 1	53 1	51 1	48
1	00 1	00 1	00 1	00 1	00 1	00 1	52 1	52 1	52 1	53 1	53 1	51 1	48
1	00 1	00 1	00 1	00 1	00 1	00 1	52 1	52 1	52 1	53 1	53 1	51 1	48
1	00 1	00 1	00 1	00 1	00 1	00 1	52 1	52 1	52 1	53 1	53 1	51 1	48
1	00 1	00 1	00 1	00 1	00 1	00 1	52 1	52 1	52 1	53 1	53 1	51 1	48
1	00 1	00 1	00 1	00 1	00 1	00 1	52 1	52 1	52 1	53 1	53 1	50 1	48
1	00 1	00 1	00 1	00 1	00 1	00 1	52 1	52 1	52 1	53 1	53 1	50 1	48
1	00 1	00 1	00 1	00 1	00 1	00 1	52 1	52 1	52 1	53 1	53 1	50 1	48
1	00 1	00 1	00 1	00 1	00 1	00 1	52 1	52 1	52 1	53 1	53 1	50 1	48
1	00 1	00 1	00 1	00 1	00 1	00 1	52 1	52 1	52 1	53 1	53 1	50 1	48
1	00 1	00 1	00 1	00 1	00 1	00 1	52 1	52 1	52 1	53 1	53 1	50 1	47
1	00 1	00 1	00 1	00 1	00 1	00 1	52 1	52 1	52 1	53 1	53 1	50 1	47
1	00 1	00 1	00 1	00 1	00 1	00 1	51 1	51 1	51 1	53 1	53 1	50 1	47
1	00 1	00 1	00 1	00 1	00 1	00 1	51 1	51 1	51 1	53 1	53 1	50 1	47
1	00 1	00 1	00 1	00 1	00 1	00 1	51 1	51 1	51 1	53 1	53 1	50 1	47
1	00 1	00 1	00 1	00 1	00 1	00 1	51 1	51 1	51 1	53 1	53 1	50 1	47
1	00 1	00 1	00 1	00 1	00 1	00 1	51 1	51 1	51 1	53 1	53 1	50 1	47
1	00 1	00 1	00 1	00 1	00 1	00 1	51 1	51 1	51 1	53 1	53 1	50 1	47
1	00 1	00 1	00 1	00 1	00 1	00 1	51 1	51 1	51 1	53 1	53 1	50 1	47
1	00 1	00 1	00 1	00 1	00 1	00 1	51 1	51 1	51 1	52 1	52 1	49 1	46
1	00 1	00 1	00 1	00 1	00 1	00 1	51 1	51 1	51 1	52 1	52 1	49 1	46
1	00 1	00 1	00 1	00 1	00 1	00 1	51 1	51 1	51 1	52 1	52 1	49 1	46
1	00 1	00 1	00 1	00 1	00 1	00 1	51 1	51 1	51 1	52 1	52 1	49 1	46
1	00 1	00 1	00 1	00 1	00 1	00 1	51 1	51 1	51 1	52 1	52 1	49 1	46
1	00 1	00 1	00 1	00 1	00 1	00 1	51 1	51 1	51 1	52 1	52 1	49 1	46
1	00 1	00 1	00 1	00 1	00 1	00 1	51 1	51 1	51 1	52 1	52 1	49 1	46
1	00 1	00 1	00 1	00 1	00 1	00 1	51 1	51 1	51 1	52 1	52 1	49 1	46
1	00 1	00 1	00 1	00 1	00 1	00 1	51 1	51 1	51 1	52 1	52 1	49 1	45
1	00 1	00 1	00 1	00 1	00 1	00 1	50 1	50 1	50 1	52 1	52 1	49 1	45
1	00 1	00 1	00 1	00 1	00 1	00 1	50 1	50 1	50 1	52 1	52 1	49 1	45
1	00 1	00 1	00 1	00 1	00 1	00 1	50 1	50 1	50 1	52 1	52 1	49 1	45
1	00 1	00 1	00 1	00 1	00 1	00 1	50 1	50 1	50 1	52 1	52 1	48 1	45
1	00 1	00 1	00 1	00 1	00 1	00 1	50 1	50 1	50 1	52 1	52 1	48 1	45
1	00 1	00 1	00 1	00 1	00 1	00 1	50 1	50 1	50 1	52 1	52 1	48 1	45
1	00 1	00 1	00 1	00 1	00 1	00 1	50 1	50 1	50 1	52 1	52 1	48 1	44
1	00 1	00 1	00 1	00 1	00 1	00 1	50 1	50 1	50 1	52 1	52 1	48 1	44
1	00 1	00 1	00 1	00 1	00 1	00 1	50 1	50 1	50 1	52 1	52 1	48 1	44
1	00 1	00 1	00 1	00 1	00 1	00 1	50 1	50 1	50 1	51 1	51 1	48 1	44
1	00 1	00 1	00 1	00 1	00 1	00 1	50 1	50 1	50 1	51 1	51 1	48 1	44
1	00 1	00 1	00 1	00 1	00 1	00 1	50 1	50 1	50 1	51 1	51 1	48 1	44
1	00 1	00 1	00 1	00 1	00 1	00 1	50 1	50 1	50 1	51 1	51 1	48 1	43
1	00 1	00 1	00 1	00 1	00 1	00 1	50 1	50 1	50 1	51 1	51 1	47 1	43
1	00 1	00 1	00 1	00 1	00 1	00 1	49 1	49 1	49 1	51 1	51 1	47 1	43
1	00 1	00 1	00 1	00 1	00 1	00 1	49 1	49 1	49 1	51 1	51 1	47 1	43
1	00 1	00 1	00 1	00 1	00 1	00 1	49 1	49 1	49 1	51 1	51 1	47 1	43
1	00 1	00 1	00 1	00 1	00 1	00 1	49 1	49 1	49 1	51 1	51 1	47 1	43
1	00 1	00 1	00 1	00 1	00 1	00 1	49 1	49 1	49 1	51 1	51 1	47 1	42
1	00 1	00 1	00 1	00 1	00 1	00 1	49 1	49 1	49 1	51 1	51 1	47 1	42
1	00 1	00 1	00 1	00 1	00 1	00 1	49 1	49 1	49 1	51 1	51 1	47 1	42
1	00 1	00 1	00 1	00 1	00 1	00 1	49 1	49 1	49 1	51 1	51 1	47 1	42
1	00 1	00 1	00 1	00 1	00 1	00 1	49 1	49 1	49 1	51 1	51 1	46 1	41
1	00 1	00 1	00 1	00 1	00 1	00 1	49 1	49 1	49 1	51 1	51 1	46 1	41
1	00 1	00 1	00 1	00 1	00 1	00 1	49 1	49 1	49 1	51 1	51 1	46 1	41
1	00 1	00 1	00 1	00 1	00 1	00 1	49 1	49 1	49 1	50 1	50 1	46 1	41
1	00 1	00 1	00 1	00 1	00 1	00 1	48 1	48 1	48 1	50 1	50 1	46 1	40
1	00 1	00 1	00 1	00 1	00 1	00 1	48 1	48 1	48 1	50 1	50 1	46 1	40
1	00 1	00 1	00 1	00 1	00 1	00 1	48 1	48 1	48 1	50 1	50 1	46 1	40
1	00 1	00 1	00 1	00 1	00 1	00 1	48 1	48 1	48 1	50 1	50 1	46 1	40
1	00 1	00 1	00 1	00 1	00 1	00 1	48 1	48 1	48 1	50 1	50 1	45 1	39
1	00 1	00 1	00 1	00 1	00 1	00 1	48 1	48 1	48 1	50 1	50 1	45 1	39
1	00 1	00 1	00 1	00 1	00 1	00 1	48 1	48 1	48 1	50 1	50 1	45 1	39
1	00 1	00 1	00 1	00 1	00 1	00 1	48 1	48 1	48 1	50 1	50 1	45 1	38
1	00 1	00 1	00 1	00 1	00 1	00 1	48 1	48 1	48 1	50 1	50 1	45 1	38
1	00 1	00 1	00 1	00 1	00 1	00 1	48 1	48 1	48 1	50 1	50 1	45 1	37
1	00 1	00 1	00 1	00 1	00 1	00 1	47 1	47 1	47 1	50 1	50 1	45 1	37
1	00 1	00 1	00 1	00 1	00 1	00 1	47 1	47 1	47 1	50 1	50 1	44 1	37
1	00 1	00 1	00 1	00 1	00 1	00 1	47 1	47 1	47 1	50 1	50 1	44 1	36
1	00 1	00 1	00 1	00 1	00 1	00 1	47 1	47 1	47 1	49 1	49 1	44 1	36
1	00 1	00 1	00 1	00 1	00 1	00 1	47 1	47 1	47 1	49 1	49 1	44 1	35
1	00 1	00 1	00 1	00 1	00 1	00 1	47 1	47 1	47 1	49 1	49 1	44 1	34
1	00 1	00 1	00 1	00 1	00 1	00 1	47 1	47 1	47 1	49 1	49 1	44 1	34
1	00 1	00 1	00 1	00 1	00 1	00 1	47 1	47 1	47 1	49 1	49 1	43 1	33
1	00 1	00 1	00 1	00 1	00 1	00 1	47 1	47 1	47 1	49 1	49 1	43 1	32
1	00 1	00 1	00 1	00 1	00 1	00 1	46 1	46 1	46 1	49 1	49 1	43 1	31
1	00 1	00 1	00 1	00 1	00 1	00 1	46 1	46 1	46 1	49 1	49 1	43 1	30
1	00 1	00 1	00 1	00 1	00 1	00 1	46 1	46 1	46 1	49 1	49 1	43 1	29
1	00 1	00 1	00 1	00 1	00 1	00 1	46 1	46 1	46 1	49 1	49 1	43 1	28
1	00 1	00 1	00 1	00 1	00 1	00 1	46 1	46 1	46 1	49 1	49 1	42 1	26
1	00 1	00 1	00 1	00 1	00 1	00 1	46 1	46 1	46 1	49 1	49 1	42 1	24
1	00 1	00 1	00 1	00 1	00 1	00 1	46 1	46 1	46 1	48 1	48 1	42 1	20
1	00 1	00 1	00 1	00 1	00 1	00 1	46 1	46 1	46 1	48 1	48 1	42 1	13
1	00 1	00 1	00 1	00 1	00 1	00 1	45 1	45 1	45 1	48 1	48 1	41 1	00
1	00 1	00 1	00 1	00 1	00 1	00 1	45 1	45 1	45 1	48 1	48 1	41 1	00
1	00 1	00 1	00 1	00 1	00 1	00 1	45 1	45 1	45 1	48 1	48 1	41 1	00
1	00 1	00 1	00 1	00 1	00 1	00 1	45 1	45 1	45 1	48 1	48 1	41 1	00
1	00 1	00 1	00 1	00 1	00 1	00 1	45 1	45 1	45 1	48 1	48 1	40 1	00
1	00 1	00 1	00 1	00 1	00 1	00 1	45 1	45 1	45 1	48 1	48 1	40 1	00
1	00 1	00 1	00 1	00 1	00 1	00 1	45 1	45 1	45 1	48 1	48 1	40 1	00
1	00 1	00 1	00 1	00 1	00 1	00 1	44 1	44 1	44 1	48 1	48 1	40 1	00
1	00 1	00 1	00 1	00 1	00 1	00 1	44 1	44 1	44 1	47 1	47 1	39 1	00
1	00 1	00 1	00 1	00 1	00 1	00 1	44 1	44 1	44 1	47 1	47 1	39 1	00
1	00 1	00 1	00 1	00 1	00 1	00 1	44 1	44 1	44 1	47 1	47 1	39 1	00
1	00 1	00 1	00 1	00 1	00 1	00 1	44 1	44 1	44 1	47 1	47 1	38 1	00
1	00 1	00 1	00 1	00 1	00 1	00 1	44 1	44 1	44 1	47 1	47 1	38 1	00
1	00 1	00 1	00 1	00 1	00 1	00 1	43 1	43 1	43 1	47 1	47 1	37 1	00
1	00 1	00 1	00 1	00 1	00 1	00 1	43 1	43 1	43 1	47 1	47 1	37 1	00
1	00 1	00 1	00 1	00 1	00 1	00 1	43 1	43 1	43 1	47 1	47 1	37 1	00
1	00 1	00 1	00 1	00 1	00 1	00 1	43 1	43 1	43 1	47 1	47 1	36 1	00
1	00 1	00 1	00 1	00 1	00 1	00 1	43 1	43 1	43 1	46 1	46 1	36 1	00
1	00 1	00 1	00 1	00 1	00 1	00 1	43 1	43 1	43 1	46 1	46 1	35 1	00
1	00 1	00 1	00 1	00 1	00 1	00 1	42 1	42 1	42 1	46 1	46 1	34 1	00
1	00 1	00 1	00 1	00 1	00 1	00 1	42 1	42 1	42 1	46 1	46 1	34 1	00
1	00 1	00 1	00 1	00 1	00 1	00 1	42 1	42 1	42 1	46 1	46 1	33 1	00
1	00 1	00 1	00 1	00 1	00 1	00 1	42 1	42 1	42 1	46 1	46 1	32 1	00
1	00 1	00 1	00 1	00 1	00 1	00 1	41 1	41 1	41 1	46 1	46 1	31 1	00
1	00 1	00 1	00 1	00 1	00 1	00 1	41 1	41 1	41 1	46 1	46 1	30 1	00
1	00 1	00 1	00 1	00 1	00 1	00 1	41 1	41 1	41 1	45 1	45 1	29 1	00
1	00 1	00 1	00 1	00 1	00 1	00 1	41 1	41 1	41 1	45 1	45 1	28 1	00
1	00 1	00 1	00 1	00 1	00 1	00 1	40 1	40 1	40 1	45 1	45 1	26 1	00
1	00 1	00 1	00 1	00 1	00 1	00 1	40 1	40 1	40 1	45 1	45 1	23 1	00
1	00 1	00 1	00 1	00 1	00 1	00 1	40 1	40 1	40 1	45 1	45 1	20 1	00
1	00 1	00 1	00 1	00 1	00 1	00 1	40 1	40 1	40 1	45 1	45 1	12 1	00
1	00 1	00 1	00 1	00 1	00 1	00 1	39 1	39 1	39 1	45 1	45 1	00 1	00
1	00 1	00 1	00 1	00 1	00 1	00 1	39 1	39 1	39 1	44 1	44 1	00 1	00
1	00 1	00 1	00 1	00 1	00 1	00 1	39 1	39 1	39 1	44 1	44 1	00 1	00
1	00 1	00 1	00 1	00 1	00 1	00 1	38 1	38 1	38 1	44 1	44 1	00 1	00
1	00 1	00 1	00 1	00 1	00 1	00 1	38 1	38 1	38 1	44 1	44 1	00 1	00
1	00 1	00 1	00 1	00 1	00 1	00 1	37 1	37 1	37 1	44 1	44 1	00 1	00
1	00 1	00 1	00 1	00 1	00 1	00 1	37 1	37 1	37 1	44 1	44 1	00 1	00
1	00 1	00 1	00 1	00 1	00 1	00 1	37 1	37 1	37 1	43 1	43 1	00 1	00
1	00 1	00 1	00 1	00 1	00 1	00 1	36 1	36 1	36 1	43 1	43 1	00 1	00
1	00 1	00 1	00 1	00 1	00 1	00 1	36 1	36 1	36 1	43 1	43 1	00 1	00
1	00 1	00 1	00 1	00 1	00 1	00 1	35 1	35 1	35 1	43 1	43 1	00 1	00
1	00 1	00 1	00 1	00 1	00 1	00 1	34 1	34 1	34 1	43 1	43 1	00 1	00
1	00 1	00 1	00 1	00 1	00 1	00 1	34 1	34 1	34 1	43 1	43 1	00 1	00
1	00 1	00 1	00 1	00 1	00 1	00 1	33 1	33 1	33 1	42 1	42 1	00 1	00
1	00 1	00 1	00 1	00 1	00 1	00 1	32 1	32 1	32 1	42 1	42 1	00 1	00
1	00 1	00 1	00 1	00 1	00 1	00 1	31 1	31 1	31 1	42 1	42 1	00 1	00
1	00 1	00 1	00 1	00 1	00 1	00 1	30 1	30 1	30 1	42 1	42 1	00 1	00
1	00 1	00 1	00 1	00 1	00 1	00 1	29 1	29 1	29 1	41 1	41 1	00 1	00
1	00 1	00 1	00 1	00 1	00 1	00 1	28 1	28 1	28 1	41 1	41 1	00 1	00
1	00 1	00 1	00 1	00 1	00 1	00 1	26 1	26 1	26 1	41 1	41 1	00 1	00
1	00 1	00 1	00 1	00 1	00 1	00 1	24 1	24 1	24 1	41 1	41 1	00 1	00
1	00 1	00 1	00 1	00 1	00 1	00 1	20 1	20 1	20 1	40 1	40 1	00 1	00
1	00 1	00 1	00 1	00 1	00 1	00 1	13 1	13 1	13 1	40 1	40 1	00 1	00
1	00 1	00 1	00 1	00 1	00 1	00 1	00 1	00 1	00 1	40 1	40 1	00 1	00
1	00 1	00 1	00 1	00 1	00 1	00 1	00 1	00 1	00 1	40 1	40 1	00 1	00
1	00 1	00 1	00 1	00 1	00 1	00 1	00 1	00 1	00 1	39 1	39 1	00 1	00
1	00 1	00 1	00 1	00 1	00 1	00 1	00 1	00 1	00 1	39 1	39 1	00 1	00
1	00 1	00 1	00 1	00 1	00 1	00 1	00 1	00 1	00 1	39 1	39 1	00 1	00
1	00 1	00 1	00 1	00 1	00 1	00 1	00 1	00 1	00 1	38 1	38 1	00 1	00
1	00 1	00 1	00 1	00 1	00 1	00 1	00 1	00 1	00 1	38 1	38 1	00 1	00
1	00 1	00 1	00 1	00 1	00 1	00 1	00 1	00 1	00 1	37 1	37 1	00 1	00
1	00 1	00 1	00 1	00 1	00 1	00 1	00 1	00 1	00 1	37 1	37 1	00 1	00
1	00 1	00 1	00 1	00 1	00 1	00 1	00 1	00 1	00 1	37 1	37 1	00 1	00
1	00 1	00 1	00 1	00 1	00 1	00 1	00 1	00 1	00 1	36 1	36 1	00 1	00
1	00 1	00 1	00 1	00 1	00 1	00 1	00 1	00 1	00 1	36 1	36 1	00 1	00
1	00 1	00 1	00 1	00 1	00 1	00 1	00 1	00 1	00 1	35 1	35 1	00 1	00
1	00 1	00 1	00 1	00 1	00 1	00 1	00 1	00 1	00 1	34 1	34 1	00 1	00
1	00 1	00 1	00 1	00 1	00 1	00 1	00 1	00 1	00 1	34 1	34 1	00 1	00
1	00 1	00 1	00 1	00 1	00 1	00 1	00 1	00 1	00 1	33 1	33 1	00 1	00
1	00 1	00 1	00 1	00 1	00 1	00 1	00 1	00 1	00 1	32 1	32 1	00 1	00
1	00 1	00 1	00 1	00 1	00 1	00 1	00 1	00 1	00 1	31 1	31 1	00 1	00
1	00 1	00 1	00 1	00 1	00 1	00 1	00 1	00 1	00 1	30 1	30 1	00 1	00
1	00 1	00 1	00 1	00 1	00 1	00 1	00 1	00 1	00 1	29 1	29 1	00 1	00
1	00 1	00 1	00 1	00 1	00 1	00 1	00 1	00 1	00 1	28 1	28 1	00 1	00
1	00 1	00 1	00 1	00 1	00 1	00 1	00 1	00 1	00 1	26 1	26 1	00 1	00
1	00 1	00 1	00 1	00 1	00 1	00 1	00 1	00 1	00 1	24 1	24 1	00 1	00
1	00 1	00 1	00 1	00 1	00 1	00 1	00 1	00 1	00 1	20 1	20 1	00 1	00
1	00 1	00 1	00 1	00 1	00 1	00 1	00 1	00 1	00 1	13 1	13 1	00 1	00
1	00 1	00 1	00 1	00 1	00 1	00 1	00 1	00 1	00 1	00 1	00 1	00 1	00
1	00 1	00 1	00 1	00 1	00 1	00 1	00 1	00 1	00 1	00 1	00 1	00 1	00
1	00 1	00 1	00 1	00 1	00 1	00 1	00 1	00 1	00 1	00 1	00 1	00 1	00
1	00 1	00 1	00 1	00 1	00 1	00 1	00 1	00 1	00 1	00 1	00 1	00 1	00
1	00 1	00 1	00 1	00 1	00 1	00 1	00 1	00 1	00 1	00 1	00 1	00 1	00
1	00 1	00 1	00 1	00 1	00 1	00 1	00 1	00 1	00 1	00 1	00 1	00 1	00
1	00 1	00 1	00 1	00 1	00 1	00 1	00 1	00 1	00 1	00 1	00 1	00 1	00
1	00 1	00 1	00 1	00 1	00 1	00 1	00 1	00 1	00 1	00 1	00 1	00 1	00
1	00 1	00 1	00 1	00 1	00 1	00 1	00 1	00 1	00 1	00 1	00 1	00 1	00
1	00 1	00 1	00 1	00 1	00 1	00 1	00 1	00 1	00 1	00 1	00 1	00 1	00
1	00 1	00 1	00 1	00 1	00 1	00 1	00 1	00 1	00 1	00 1	00 1	00 1	00
1	00 1	00 1	00 1	00 1	00 1	00 1	00 1	00 1	00 1	00 1	00 1	00 1	00
1	00 1	00 1	00 1	00 1	00 1	00 1	00 1	00 1	00 1	00 1	00 1	00 1	00
1	00 1	00 1	00 1	00 1	00 1	00 1	00 1	00 1	00 1	00 1	00 1	00 1	00
1	00 1	00 1	00 1	00 1	00 1	00 1	00 1	00 1	00 1	00 1	00 1	00 1	00
1	00 1	00 1	00 1	00 1	00 1	00 1	00 1	00 1	00 1	00 1	00 1	00 1	00
1	00 1	00 1	00 1	00 1	00 1	00 1	00 1	00 1	00 1	00 1	00 1	00 1	00
1	00 1	00 1	00 1	00 1	00 1	00 1	00 1	00 1	00 1	00 1	00 1	00 1	00
1	00 1	00 1	00 1	00 1	00 1	00 1	00 1	00 1	00 1	00 1	00 1	00 1	00
1	00 1	00 1	00 1	00 1	00 1	00 1	00 1	00 1	00 1	00 1	00 1	00 1	00
1	00 1	00 1	00 1	00 1	00 1	00 1	00 1	00 1	00 1	00 1	00 1	00 1	00
1	00 1	00 1	00 1	00 1	00 1	00 1	00 1	00 1	00 1	00 1	00 1	00 1	00
1	00 1	00 1	00 1	00 1	00 1	00 1	00 1	00 1	00 1	00 1	00 1	00 1	00
1	00 1	00 1	00 1	00 1	00 1	00 1	00 1	00 1	00 1	00 1	00 1	00 1	00
1	00 1	00 1	00 1	00 1	00 1	00 1	00 1	00 1	00 1	00 1	00 1	00 1	00
1	00 1	00 1	00 1	00 1	00 1	00 1	00 1	00 1	00 1	00 1	00 1	00 1	00
1	00 1	00 1	00 1	00 1	00 1	00 1	00 1	00 1	00 1	00 1	00 1	00 1	00
1	00 1	00 1	00 1	00 1	00 1	00 1	00 1	00 1	00 1	00 1	00 1	00 1	00
1	00 1	00 1	00 1	00 1	00 1	00 1	00 1	00 1	00 1	00 1	00 1	00 1	00
1	00 1	00 1	00 1	00 1	00 1	00 1	00 1	00 1	00 1	00 1	00 1	00 1	00
1	00 1	00 1	00 1	00 1	00 1	00 1	00 1	00 1	00 1	00 1	00 1	00 1	00
1	00 1	00 1	00 1	00 1	00 1	00 1	00 1	00 1	00 1	00 1	00 1	00 1	00
1	00 1	00 1	00 1	00 1	00 1	00 1	00 1	00 1	00 1	00 1	00 1	00 1	00
1	00 1	00 1	00 1	00 1	00 1	00 1	00 1	00 1	00 1	00 1	00 1	00 1	00
1	00 1	00 1	00 1	00 1	00 1	00 1	00 1	00 1	00 1	00 1	00 1	00 1	00
1	00 1	00 1	00 1	00 1	00 1	00 1	00 1	00 1	00 1	00 1	00 1	00 1	00
1	00 1	00 1	00 1	00 1	00 1	00 1	00 1	00 1	00 1	00 1	00 1	00 1	00
1	00 1	00 1	00 1	00 1	00 1	00 1	00 1	00 1	00 1	00 1	00 1	00 1	00
1	00 1	00 1	00 1	00 1	00 1	00 1	00 1	00 1	00 1	00 1	00 1	00 1	00
1	00 1	00 1	00 1	00 1	00 1	00 1	00 1	00 1	00 1	00 1	00 1	00 1	00
1	00 1	00 1	00 1	00 1	00 1	00 1	00 1	00 1	00 1	00 1	00 1	00 1	00
1	00 1	00 1	00 1	00 1	00 1	00 1	00 1	00 1	00 1	00 1	00 1	00 1	00
1	00 1	00 1	00 1	00 1	00 1	00 1	00 1	00 1	00 1	00 1	00 1	00 1	00
1	00 1	00 1	00 1	00 1	00 1	00 1	00 1	00 1	00 1	00 1	00 1	00 1	00
1	00 1	00 1	00 1	00 1	00 1	00 1	00 1	00 1	00 1	00 1	00 1	00 1	00
1	00 1	00 1	00 1	00 1	00 1	00 1	00 1	00 1	00 1	00 1	00 1	00 1	00
1	00 1	00 1	00 1	00 1	00 1	00 1	00 1	00 1	00 1	00 1	00 1	00 1	00
1	00 1	00 1	00 1	00 1	00 1	00 1	00 1	00 1	00 1	00 1	00 1	00 1	00
1	00 1	00 1	00 1	00 1	00 1	00 1	00 1	00 1	00 1	00 1	00 1	00 1	00
1	00 1	00 1	00 1	00 1	00 1	00 1	00 1	00 1	00 1	00 1	00 1	00 1	00
1	00 1	00 1	00 1	00 1	00 1	00 1	00 1	00 1	00 1	00 1	00 1	00 1	00
1	00 1	00 1	00 1	00 1	00 1	00 1	00 1	00 1	00 1	00 1	00 1	00 1	00
1	00 1	00 1	00 1	00 1	00 1	00 1	00 1	00 1	00 1	00 1	00 1	00 1	00
1	00 1	00 1	00 1	00 1	00 1	00 1	00 1	00 1	00 1	00 1	00 1	00 1	00
1	00 1	00 1	00 1	00 1	00 1	00 1	00 1	00 1	00 1	00 1	00 1	00 1	00
1	00 1	00 1	00 1	00 1	00 1	00 1	00 1	00 1	00 1	00 1	00 1	00 1	00
1	00 1	00 1	00 1	00 1	00 1	00 1	00 1	00 1	00 1	00 1	00 1	00 1	00
1	00 1	00 1	00 1	00 1	00 1	00 1	00 1	00 1	00 1	00 1	00 1	00 1	00
1	00 1	00 1	00 1	00 1	00 1	00 1	00 1	00 1	00 1	00 1	00 1	00 1	00
1	00 1	00 1	00 1	00 1	00 1	00 1	00 1	00 1	00 1	00 1	00 1	00 1	00
1	00 1	00 1	00 1	00 1	00 1	00 1	00 1	00 1	00 1	00 1	00 1	00 1	00
1	00 1	00 1	00 1	00 1	00 1	00 1	00 1	00 1	00 1	00 1	00 1	00 1	00
1	00 1	00 1	00 1	00 1	00 1	00 1	00 1	00 1	00 1	00 1	00 1	00 1	00
1	00 1	00 1	00 1	00 1	00 1	00 1	00 1	00 1	00 1	00 1	00 1	00 1	00
1	00 1	00 1	00 1	00 1	00 1	00 1	00 1	00 1	00 1	00 1	00 1	00 1	00
1	00 1	00 1	00 1	00 1	00 1	00 1	00 1	00 1	00 1	00 1	00 1	00 1	00
1	00 1	00 1	00 1	00 1	00 1	00 1	00 1	00 1	00 1	00 1	00 1	00 1	00
1	00 1	00 1	00 1	00 1	00 1	00 1	00 1	00 1	00 1	00 1	00 1	00 1	00
1	00 1	00 1	00 1	00 1	00 1	00 1	00 1	00 1	00 1	00 1	00 1	00 1	00
1	00 1	00 1	00 1	00 1	00 1	00 1	00 1	00 1	00 1	00 1	00 1	00 1	00
1	00 1	00 1	00 1	00 1	00 1	00 1	00 1	00 1	00 1	00 1	00 1	00 1	00
1	00 1	00 1	00 1	00 1	00 1	00 1	00 1	00 1	00 1	00 1	00 1	00 1	00
1	00 1	00 1	00 1	00 1	00 1	00 1	00 1	00 1	00 1	00 1	00 1	00 1	00
1	00 1	00 1	00 1	00 1	00 1	00 1	00 1	00 1	00 1	00 1	00 1	00 1	00
1	00 1	00 1	00 1	00 1	00 1	00 1	00 1	00 1	00 1	00 1	00 1	00 1	00
1	00 1	00 1	00 1	00 1	00 1	00 1	00 1	00 1	00 1	00 1	00 1	00 1	00
1	00 1	00 1	00 1	00 1	00 1	00 1	00 1	00 1	00 1	00 1	00 1	00 1	00
1	00 1	00 1	00 1	00 1	00 1	00 1	00 1	00 1	00 1	00 1	00 1	00 1	00
1	00 1	00 1	00 1	00 1	00 1	00 1	00 1	00 1	00 1	00 1	00 1	00 1	00
1	00 1	00 1	00 1	00 1	00 1	00 1	00 1	00 1	00 1	00 1	00 1	00 1	00
1	00 1	00 1	00 1	00 1	00 1	00 1	00 1	00 1	00 1	00 1	00 1	00 1	00
1	00 1	00 1	00 1	00 1	00 1	00 1	00 1	00 1	00 1	00 1	00 1	00 1	00
1	00 1	00 1	00 1	00 1	00 1	00 1	00 1	00 1	00 1	00 1	00 1	00 1	00
1	00 1	00 1	00 1	00 1	00 1	00 1	00 1	00 1	00 1	00 1	00 1	00 1	00
1	00 1	00 1	00 1	00 1	00 1	00 1	00 1	00 1	00 1	00 1	00 1	00 1	00
1	00 1	00 1	00 1	00 1	00 1	00 1	00 1	00 1	00 1	00 1	00 1	00 1	00
1	00 1	00 1	00 1	00 1	00 1	00 1	00 1	00 1	00 1	00 1	00 1	00 1	00
1	00 1	00 1	00 1	00 1	00 1	00 1	00 1	00 1	00 1	00 1	00 1	00 1	00
1	00 1	00 1	00 1	00 1	00 1	00 1	00 1	00 1	00 1	00 1	00 1	00 1	00
1	00 1	00 1	00 1	00 1	00 1	00 1	00 1	00 1	00 1	00 1	00 1	00 1	00
1	00 1	00 1	00 1	00 1	00 1	00 1	00 1	00 1	00 1	00 1	00 1	00 1	00
1	00 1	00 1	00 1	00 1	00 1	00 1	00 1	00 1	00 1	00 1	00 1	00 1	00
1	00 1	00 1	00 1	00 1	00 1	00 1	00 1	00 1	00 1	00 1	00 1	00 1	00
1	00 1	00 1	00 1	00 1	00 1	00 1	00 1	00 1	00 1	00 1	00 1	00 1	00
1	00 1	00 1	00 1	00 1	00 1	00 1	00 1	00 1	00 1	00 1	00 1	00 1	00
1	00 1	00 1	00 1	00 1	00 1	00 1	00 1	00 1	00 1	00 1	00 1	00 1	00
1	00 1	00 1	00 1	00 1	00 1	00 1	00 1	00 1	00 1	00 1	00 1	00 1	00
1	00 1	00 1	00 1	00 1	00 1	00 1	00 1	00 1	00 1	00 1	00 1	00 1	00
1	00 1	00 1	00 1	00 1	00 1	00 1	00 1	00 1	00 1	00 1	00 1	00 1	00
1	00 1	00 1	00 1	00 1	00 1	00 1	00 1	00 1	00 1	00 1	00 1	00 1	00
1	00 1	00 1	00 1	00 1	00 1	00 1	00 1	00 1	00 1	00 1	00 1	00 1	00
1	00 1	00 1	00 1	00 1	00 1	00 1	00 1	00 1	00 1	00 1	00 1	00 1	00
1	00 1	00 1	00 1	00 1	00 1	00 1	00 1	00 1	00 1	00 1	00 1	00 1	00
1	00 1	00 1	00 1	00 1	00 1	00 1	00 1	00 1	00 1	00 1	00 1	00 1	00
1	00 1	00 1	00 1	00 1	00 1	00 1	00 1	00 1	00 1	00 1	00 1	00 1	00
1	00 1	00 1	00 1	00 1	00 1	00 1	00 1	00 1	00 1	00 1	00 1	00 1	00
1	00 1	00 1	00 1	00 1	00 1	00 1	00 1	00 1	00 1	00 1	00 1	00 1	00
1	00 1	00 1	00 1	00 1	00 1	00 1	00 1	00 1	00 1	00 1	00 1	00 1	00
1	00 1	00 1	00 1	00 1	00 1	00 1	00 1	00 1	00 1	00 1	00 1	00 1	00
1	00 1	00 1	00 1	00 1	00 1	00 1	00 1	00 1	00 1	00 1	00 1	00 1	00
1	00 1	00 1	00 1	00 1	00 1	00 1	00 1	00 1	00 1	00 1	00 1	00 1	00
1	00 1	00 1	00 1	00 1	00 1	00 1	00 1	00 1	00 1	00 1	00 1	00 1	00
1	00 1	00 1	00 1	00 1	00 1	00 1	00 1	00 1	00 1	00 1	00 1	00 1	00
1	00 1	00 1	00 1	00 1	00 1	00 1	00 1	00 1	00 1	00 1	00 1	00 1	00
1	00 1	00 1	00 1	00 1	00 1	00 1	00 1	00 1	00 1	00 1	00 1	00 1	00
1	00 1	00 1	00 1	00 1	00 1	00 1	00 1	00 1	00 1	00 1	00 1	00 1	00
1	00 1	00 1	00 1	00 1	00 1	00 1	00 1	00 1	00 1	00 1	00 1	00 1	00
1	00 1	00 1	00 1	00 1	00 1	00 1	00 1	00 1	00 1	00 1	00 1	00 1	00
1	00 1	00 1	00 1	00 1	00 1	00 1	00 1	00 1	00 1	00 1	00 1	00 1	00
1	00 1	00 1	00 1	00 1	00 1	00 1	00 1	00 1	00 1	00 1	00 1	00 1	00
1	00 1	00 1	00 1	00 1	00 1	00 1	00 1	00 1	00 1	00 1	00 1	00 1	00
1	00 1	00 1	00 1	00 1	00 1	00 1	00 1	00 1	00 1	00 1	00 1	00 1	00
1	00 1	00 1	00 1	00 1	00 1	00 1	00 1	00 1	00 1	00 1	00 1	00 1	00
1	00 1	00 1	00 1	00 1	00 1	00 1	00 1	00 1	00 1	00 1	00 1	00 1	00
1	00 1	00 1	00 1	00 1	00 1	00 1	00 1	00 1	00 1	00 1	00 1	00 1	00
1	00 1	00 1	00 1	00 1	00 1	00 1	00 1	00 1	00 1	00 1	00 1	00 1	00
1	00 1	00 1	00 1	00 1	00 1	00 1	00 1	00 1	00 1	00 1	00 1	00 1	00
1	00 1	00 1	00 1	00 1	00 1	00 1	00 1	00 1	00 1	00 1	00 1	00 1	00
1	00 1	00 1	00 1	00 1	00 1	00 1	00 1	00 1	00 1	00 1	00 1	00 1	00
1	00 1	00 1	00 1	00 1	00 1	00 1	00 1	00 1	00 1	00 1	00 1	00 1	00
1	00 1	00 1	00 1	00 1	00 1	00 1	00 1	00 1	00 1	00 1	00 1	00 1	00
1	00 1	00 1	00 1	00 1	00 1	00 1	00 1	00 1	00 1	00 1	00 1	00 1	00
1	00 1	00 1	00 1	00 1	17 1	17 1	00 1	00 1	00 1	00 1	00 1	00 1	00
1	00 1	00 1	00 1	00 1	32 1	32 1	00 1	00 1	00 1	00 1	00 1	00 1	00
1	00 1	00 1	00 1	00 1	45 1	45 1	00 1	00 1	00 1	00 1	00 1	00 1	00
1	00 1	00 1	00 1	00 1	48 1	48 1	00 1	00 1	00 1	00 1	00 1	00 1	00
1	00 1	00 1	00 1	00 1	50 1	50 1	00 1	00 1	00 1	00 1	00 1	00 1	00
1	00 1	00 1	00 1	00 1	51 1	51 1	00 1	00 1	00 1	00 1	00 1	00 1	00
1	00 1	00 1	00 1	00 1	52 1	52 1	00 1	00 1	00 1	00 1	00 1	00 1	00
1	00 1	00 1	00 1	00 1	53 1	53 1	00 1	00 1	00 1	00 1	00 1	00 1	00
1	00 1	00 1	00 1	00 1	53 1	53 1	00 1	00 1	00 1	00 1	00 1	00 1	00
1	00 1	00 1	00 1	00 1	54 1	54 1	00 1	00 1	00 1	00 1	00 1	00 1	00
1	00 1	00 1	00 1	00 1	54 1	54 1	00 1	00 1	00 1	00 1	00 1	00 1	00
1	00 1	00 1	00 1	00 1	54 1	54 1	00 1	00 1	00 1	00 1	00 1	00 1	00
1	00 1	00 1	00 1	00 1	54 1	54 1	00 1	00 1	00 1	00 1	00 1	00 1	00
1	00 1	00 1	00 1	00 1	54 1	54 1	00 1	00 1	00 1	00 1	00 1	00 1	00
1	00 1	00 1	00 1	00 1	54 1	54 1	00 1	00 1	00 1	00 1	00 1	00 1	00
1	00 1	00 1	00 1	00 1	54 1	54 1	00 1	00 1	00 1	00 1	00 1	00 1	00
1	00 1	00 1	00 1	00 1	54 1	54 1	00 1	00 1	00 1	00 1	00 1	00 1	00
1	00 1	00 1	00 1	00 1	54 1	54 1	00 1	00 1	00 1	00 1	00 1	00 1	00
1	00 1	00 1	00 1	00 1	54 1	54 1	00 1	00 1	00 1	00 1	00 1	00 1	00
1	00 1	00 1	00 1	00 1	54 1	54 1	00 1	00 1	00 1	00 1	00 1	00 1	00
1	00 1	00 1	00 1	00 1	54 1	54 1	00 1	00 1	00 1	00 1	00 1	00 1	00
1	00 1	00 1	00 1	00 1	54 1	54 1	00 1	00 1	00 1	00 1	00 1	00 1	00
1	00 1	00 1	00 1	00 1	54 1	54 1	00 1	00 1	00 1	00 1	00 1	00 1	00
1	00 1	00 1	00 1	00 1	54 1	54 1	00 1	00 1	00 1	00 1	00 1	00 1	00
1	00 1	00 1	00 1	00 1	54 1	54 1	00 1	00 1	00 1	00 1	00 1	00 1	00
1	00 1	00 1	00 1	00 1	54 1	54 1	00 1	00 1	00 1	00 1	00 1	00 1	00
1	00 1	00 1	00 1	00 1	54 1	54 1	00 1	00 1	00 1	00 1	00 1	00 1	00
1	00 1	00 1	00 1	00 1	54 1	54 1	00 1	00 1	00 1	00 1	00 1	00 1	00
1	00 1	00 1	00 1	00 1	54 1	54 1	00 1	00 1	00 1	00 1	00 1	00 1	00
1	00 1	00 1	00 1	00 1	54 1	54 1	00 1	00 1	00 1	00 1	00 1	00 1	00
1	00 1	00 1	00 1	00 1	54 1	54 1	00 1	00 1	00 1	00 1	00 1	00 1	00
1	00 1	00 1	00 1	00 1	54 1	54 1	00 1	00 1	00 1	00 1	00 1	00 1	00
1	00 1	00 1	00 1	00 1	54 1	54 1	00 1	00 1	00 1	00 1	00 1	00 1	00
1	00 1	00 1	00 1	00 1	54 1	54 1	00 1	00 1	00 1	00 1	00 1	00 1	00
1	00 1	00 1	00 1	00 1	54 1	54 1	00 1	00 1	00 1	00 1	00 1	00 1	00
1	00 1	00 1	00 1	00 1	54 1	54 1	00 1	00 1	00 1	00 1	00 1	00 1	00
1	00 1	00 1	00 1	00 1	54 1	54 1	00 1	00 1	00 1	00 1	00 1	00 1	00
1	00 1	00 1	00 1	00 1	54 1	54 1	00 1	00 1	00 1	00 1	00 1	00 1	00
1	00 1	00 1	00 1	00 1	54 1	54 1	00 1	00 1	00 1	00 1	00 1	00 1	00
1	00 1	00 1	00 1	00 1	54 1	54 1	00 1	00 1	00 1	00 1	00 1	00 1	00
1	00 1	00 1	00 1	00 1	54 1	54 1	00 1	00 1	00 1	00 1	00 1	00 1	00
1	00 1	00 1	00 1	00 1	53 1	53 1	00 1	00 1	00 1	00 1	00 1	00 1	00
1	00 1	00 1	00 1	00 1	53 1	53 1	00 1	00 1	00 1	00 1	00 1	00 1	00
1	00 1	00 1	00 1	00 1	53 1	53 1	00 1	00 1	00 1	00 1	00 1	00 1	00
1	00 1	00 1	00 1	00 1	53 1	53 1	00 1	00 1	00 1	00 1	00 1	00 1	00
1	00 1	00 1	00 1	00 1	53 1	53 1	00 1	00 1	00 1	00 1	00 1	00 1	00
1	00 1	00 1	00 1	00 1	53 1	53 1	00 1	00 1	00 1	00 1	00 1	00 1	00
1	00 1	00 1	00 1	00 1	53 1	53 1	00 1	00 1	00 1	00 1	00 1	00 1	00
1	00 1	00 1	00 1	00 1	53 1	53 1	00 1	00 1	00 1	00 1	00 1	00 1	00
1	00 1	00 1	00 1	00 1	53 1	53 1	00 1	00 1	00 1	00 1	00 1	00 1	00
1	00 1	00 1	00 1	00 1	53 1	53 1	00 1	00 1	00 1	00 1	00 1	00 1	00
1	00 1	00 1	00 1	00 1	53 1	53 1	00 1	00 1	00 1	00 1	00 1	00 1	00
1	00 1	00 1	00 1	00 1	53 1	53 1	00 1	00 1	00 1	00 1	00 1	00 1	00
1	00 1	00 1	00 1	00 1	53 1	53 1	00 1	00 1	00 1	00 1	00 1	00 1	00
1	00 1	00 1	00 1	00 1	53 1	53 1	00 1	00 1	00 1	00 1	00 1	00 1	00
1	00 1	00 1	00 1	00 1	53 1	53 1	00 1	00 1	00 1	00 1	00 1	00 1	00
1	00 1	00 1	00 1	00 1	53 1	53 1	00 1	00 1	00 1	00 1	00 1	00 1	00
1	00 1	00 1	00 1	00 1	53 1	53 1	00 1	00 1	00 1	00 1	00 1	00 1	00
1	00 1	00 1	00 1	00 1	53 1	53 1	00 1	00 1	00 1	00 1	00 1	00 1	00
1	00 1	00 1	00 1	00 1	53 1	53 1	00 1	00 1	00 1	00 1	00 1	00 1	00
1	00 1	00 1	00 1	00 1	53 1	53 1	00 1	00 1	00 1	00 1	00 1	00 1	00
1	00 1	00 1	00 1	00 1	53 1	53 1	00 1	00 1	00 1	00 1	00 1	00 1	00
1	00 1	00 1	00 1	00 1	52 1	52 1	00 1	00 1	00 1	00 1	00 1	00 1	00
1	00 1	00 1	00 1	00 1	52 1	52 1	00 1	00 1	00 1	00 1	00 1	00 1	00
1	00 1	00 1	00 1	00 1	52 1	52 1	00 1	00 1	00 1	00 1	00 1	00 1	00
1	00 1	00 1	00 1	00 1	52 1	52 1	00 1	00 1	00 1	00 1	00 1	00 1	00
1	00 1	00 1	00 1	00 1	52 1	52 1	00 1	00 1	00 1	00 1	00 1	00 1	00
1	00 1	00 1	00 1	00 1	52 1	52 1	00 1	00 1	00 1	00 1	00 1	00 1	00
1	00 1	00 1	00 1	00 1	52 1	52 1	00 1	00 1	00 1	00 1	00 1	00 1	00
1	00 1	00 1	00 1	00 1	52 1	52 1	00 1	00 1	00 1	00 1	00 1	00 1	00
1	00 1	00 1	00 1	00 1	52 1	52 1	00 1	00 1	00 1	00 1	00 1	00 1	00
1	00 1	00 1	00 1	00 1	52 1	52 1	00 1	00 1	00 1	00 1	00 1	00 1	00
1	00 1	00 1	00 1	00 1	52 1	52 1	00 1	00 1	00 1	00 1	00 1	00 1	00
1	00 1	00 1	00 1	00 1	52 1	52 1	00 1	00 1	00 1	00 1	00 1	00 1	00
1	00 1	00 1	00 1	00 1	52 1	52 1	00 1	00 1	00 1	00 1	00 1	00 1	00
1	00 1	00 1	00 1	00 1	52 1	52 1	00 1	00 1	00 1	00 1	00 1	00 1	00
1	00 1	00 1	00 1	00 1	52 1	52 1	00 1	00 1	00 1	00 1	00 1	00 1	00
1	00 1	00 1	00 1	00 1	52 1	52 1	00 1	00 1	00 1	00 1	00 1	00 1	00
1	00 1	00 1	00 1	00 1	52 1	52 1	00 1	00 1	00 1	00 1	00 1	00 1	00
1	00 1	00 1	00 1	00 1	52 1	52 1	00 1	00 1	00 1	00 1	00 1	00 1	00
1	00 1	00 1	00 1	00 1	51 1	51 1	00 1	00 1	00 1	00 1	00 1	00 1	00
1	00 1	00 1	00 1	00 1	51 1	51 1	00 1	00 1	00 1	00 1	00 1	00 1	00
1	00 1	00 1	00 1	00 1	51 1	51 1	00 1	00 1	00 1	00 1	00 1	00 1	00
1	00 1	00 1	00 1	00 1	51 1	51 1	00 1	00 1	00 1	00 1	00 1	00 1	00
1	00 1	00 1	00 1	00 1	51 1	51 1	00 1	00 1	00 1	00 1	00 1	00 1	00
1	00 1	00 1	00 1	00 1	51 1	51 1	00 1	00 1	00 1	00 1	00 1	00 1	00
1	00 1	00 1	00 1	00 1	51 1	51 1	00 1	00 1	00 1	00 1	00 1	00 1	00
1	00 1	00 1	00 1	00 1	51 1	51 1	00 1	00 1	00 1	00 1	00 1	00 1	00
1	00 1	00 1	00 1	00 1	51 1	51 1	00 1	00 1	00 1	00 1	00 1	00 1	00
1	00 1	00 1	00 1	00 1	51 1	51 1	00 1	00 1	00 1	00 1	00 1	00 1	00
1	00 1	00 1	00 1	00 1	51 1	51 1	00 1	00 1	00 1	00 1	00 1	00 1	00
1	00 1	00 1	00 1	00 1	51 1	51 1	00 1	00 1	00 1	00 1	00 1	00 1	00
1	00 1	00 1	00 1	00 1	51 1	51 1	00 1	00 1	00 1	00 1	00 1	00 1	00
1	00 1	00 1	00 1	00 1	51 1	51 1	00 1	00 1	00 1	00 1	00 1	00 1	00
1	00 1	00 1	00 1	00 1	51 1	51 1	00 1	00 1	00 1	00 1	00 1	00 1	00
1	00 1	00 1	00 1	00 1	51 1	51 1	00 1	00 1	00 1	00 1	00 1	00 1	00
1	00 1	00 1	00 1	00 1	50 1	50 1	00 1	00 1	00 1	00 1	00 1	00 1	00
1	00 1	00 1	00 1	00 1	50 1	50 1	00 1	00 1	00 1	00 1	00 1	00 1	00
1	00 1	00 1	00 1	00 1	50 1	50 1	00 1	00 1	00 1	00 1	00 1	00 1	00
1	00 1	00 1	00 1	00 1	50 1	50 1	00 1	00 1	00 1	00 1	00 1	00 1	00
1	00 1	00 1	00 1	00 1	50 1	50 1	00 1	00 1	00 1	00 1	00 1	00 1	00
1	00 1	00 1	00 1	00 1	50 1	50 1	00 1	00 1	00 1	00 1	00 1	00 1	00
1	00 1	00 1	00 1	00 1	50 1	50 1	00 1	00 1	00 1	00 1	00 1	00 1	00
1	00 1	00 1	00 1	00 1	50 1	50 1	00 1	00 1	00 1	00 1	00 1	00 1	00
1	00 1	00 1	00 1	00 1	50 1	50 1	00 1	00 1	00 1	00 1	00 1	00 1	00
1	00 1	00 1	00 1	00 1	50 1	50 1	00 1	00 1	00 1	00 1	00 1	00 1	00
1	00 1	00 1	00 1	00 1	50 1	50 1	00 1	00 1	00 1	00 1	00 1	00 1	00
1	00 1	00 1	00 1	00 1	50 1	50 1	00 1	00 1	00 1	00 1	00 1	00 1	00
1	00 1	00 1	00 1	00 1	50 1	50 1	00 1	00 1	00 1	00 1	00 1	00 1	00
1	00 1	00 1	00 1	00 1	50 1	50 1	00 1	00 1	00 1	00 1	00 1	00 1	00
1	00 1	00 1	00 1	00 1	49 1	49 1	00 1	00 1	00 1	00 1	00 1	00 1	00
1	00 1	00 1	00 1	00 1	49 1	49 1	00 1	00 1	00 1	00 1	00 1	00 1	00
1	00 1	00 1	00 1	00 1	49 1	49 1	00 1	00 1	00 1	00 1	00 1	00 1	00
1	00 1	00 1	00 1	00 1	49 1	49 1	00 1	00 1	00 1	00 1	00 1	00 1	00
1	00 1	00 1	00 1	00 1	49 1	49 1	00 1	00 1	00 1	00 1	00 1	00 1	00
1	00 1	00 1	00 1	00 1	49 1	49 1	00 1	00 1	00 1	00 1	00 1	00 1	00
1	00 1	00 1	00 1	00 1	49 1	49 1	00 1	00 1	00 1	00 1	00 1	00 1	00
1	00 1	00 1	00 1	00 1	49 1	49 1	00 1	00 1	00 1	00 1	00 1	00 1	00
1	00 1	00 1	00 1	00 1	49 1	49 1	00 1	00 1	00 1	00 1	00 1	00 1	00
1	00 1	00 1	00 1	00 1	49 1	49 1	00 1	00 1	00 1	00 1	00 1	00 1	00
1	00 1	00 1	00 1	00 1	49 1	49 1	00 1	00 1	00 1	00 1	00 1	00 1	00
1	00 1	00 1	00 1	00 1	49 1	49 1	00 1	00 1	00 1	00 1	00 1	00 1	00
1	00 1	00 1	00 1	00 1	48 1	48 1	00 1	00 1	00 1	00 1	00 1	00 1	00
1	00 1	00 1	00 1	00 1	48 1	48 1	00 1	00 1	00 1	00 1	00 1	00 1	00
1	00 1	00 1	00 1	00 1	48 1	48 1	00 1	00 1	00 1	00 1	00 1	00 1	00
1	00 1	00 1	00 1	00 1	48 1	48 1	00 1	00 1	00 1	00 1	00 1	00 1	00
1	00 1	00 1	00 1	00 1	48 1	48 1	00 1	00 1	00 1	00 1	00 1	00 1	00
1	00 1	00 1	00 1	00 1	48 1	48 1	00 1	00 1	00 1	00 1	00 1	00 1	00
1	00 1	00 1	00 1	00 1	48 1	48 1	00 1	00 1	00 1	00 1	00 1	00 1	00
1	00 1	00 1	00 1	00 1	48 1	48 1	00 1	00 1	00 1	00 1	00 1	00 1	00
1	00 1	00 1	00 1	00 1	48 1	48 1	00 1	00 1	00 1	00 1	00 1	00 1	00
1	00 1	00 1	00 1	00 1	48 1	48 1	00 1	00 1	00 1	00 1	00 1	00 1	00
1	00 1	00 1	00 1	00 1	47 1	47 1	00 1	00 1	00 1	00 1	00 1	00 1	00
1	00 1	00 1	00 1	00 1	47 1	47 1	00 1	00 1	00 1	00 1	00 1	00 1	00
1	00 1	00 1	00 1	00 1	47 1	47 1	00 1	00 1	00 1	00 1	00 1	00 1	00
1	00 1	00 1	00 1	00 1	47 1	47 1	00 1	00 1	00 1	00 1	00 1	00 1	00
1	00 1	00 1	00 1	00 1	47 1	47 1	00 1	00 1	00 1	00 1	00 1	00 1	00
1	00 1	00 1	00 1	00 1	47 1	47 1	00 1	00 1	00 1	00 1	00 1	00 1	00
1	00 1	00 1	00 1	00 1	47 1	47 1	00 1	00 1	00 1	00 1	00 1	00 1	00
1	00 1	00 1	00 1	00 1	47 1	47 1	00 1	00 1	00 1	00 1	00 1	00 1	00
1	00 1	00 1	00 1	00 1	47 1	47 1	00 1	00 1	00 1	00 1	00 1	00 1	00
1	00 1	00 1	00 1	00 1	46 1	46 1	00 1	00 1	00 1	00 1	00 1	00 1	00
1	00 1	00 1	00 1	00 1	46 1	46 1	00 1	00 1	00 1	00 1	00 1	00 1	00
1	00 1	00 1	00 1	00 1	46 1	46 1	00 1	00 1	00 1	00 1	00 1	00 1	00
1	00 1	00 1	00 1	00 1	46 1	46 1	00 1	00 1	00 1	00 1	00 1	00 1	00
1	00 1	00 1	00 1	00 1	46 1	46 1	00 1	00 1	00 1	00 1	00 1	00 1	00
1	00 1	00 1	00 1	00 1	46 1	46 1	00 1	00 1	00 1	00 1	00 1	00 1	00
1	00 1	00 1	00 1	00 1	46 1	46 1	00 1	00 1	00 1	00 1	00 1	00 1	00
1	00 1	00 1	00 1	00 1	46 1	46 1	00 1	00 1	00 1	00 1	00 1	00 1	00
1	00 1	00 1	00 1	00 1	45 1	45 1	00 1	00 1	00 1	00 1	00 1	00 1	00
1	00 1	00 1	00 1	00 1	45 1	45 1	00 1	00 1	00 1	00 1	00 1	00 1	00
1	00 1	00 1	00 1	00 1	45 1	45 1	00 1	00 1	00 1	00 1	00 1	00 1	00
1	00 1	00 1	00 1	00 1	45 1	45 1	00 1	00 1	00 1	00 1	00 1	00 1	00
1	00 1	00 1	00 1	00 1	45 1	45 1	00 1	00 1	00 1	00 1	00 1	00 1	00
1	00 1	00 1	00 1	00 1	45 1	45 1	00 1	00 1	00 1	00 1	00 1	00 1	00
1	00 1	00 1	00 1	00 1	45 1	45 1	00 1	00 1	00 1	00 1	00 1	00 1	00
1	00 1	00 1	00 1	00 1	44 1	44 1	00 1	00 1	00 1	00 1	00 1	00 1	00
1	00 1	00 1	00 1	00 1	44 1	44 1	00 1	00 1	00 1	00 1	00 1	00 1	00
1	00 1	00 1	00 1	00 1	44 1	44 1	00 1	00 1	00 1	00 1	00 1	00 1	00
1	00 1	00 1	00 1	00 1	44 1	44 1	00 1	00 1	00 1	00 1	00 1	00 1	00
1	00 1	00 1	00 1	00 1	44 1	44 1	00 1	00 1	00 1	00 1	00 1	00 1	00
1	00 1	00 1	00 1	00 1	44 1	44 1	00 1	00 1	00 1	00 1	00 1	00 1	00
1	00 1	00 1	00 1	00 1	43 1	43 1	00 1	00 1	00 1	00 1	00 1	00 1	00
1	00 1	00 1	00 1	00 1	43 1	43 1	00 1	00 1	00 1	00 1	00 1	00 1	00
1	00 1	00 1	00 1	00 1	43 1	43 1	00 1	00 1	00 1	00 1	00 1	00 1	00
1	00 1	00 1	00 1	00 1	43 1	43 1	00 1	00 1	00 1	00 1	00 1	00 1	00
1	00 1	00 1	00 1	00 1	43 1	43 1	00 1	00 1	00 1	00 1	00 1	00 1	00
1	00 1	00 1	00 1	00 1	43 1	43 1	00 1	00 1	00 1	00 1	00 1	00 1	00
1	00 1	00 1	00 1	00 1	42 1	42 1	00 1	00 1	00 1	00 1	00 1	00 1	00
1	00 1	00 1	00 1	00 1	42 1	42 1	00 1	00 1	00 1	00 1	00 1	00 1	00
1	00 1	00 1	00 1	00 1	42 1	42 1	00 1	00 1	00 1	00 1	00 1	00 1	00
1	00 1	00 1	00 1	00 1	42 1	42 1	00 1	00 1	00 1	00 1	00 1	00 1	00
1	00 1	00 1	00 1	00 1	41 1	41 1	00 1	00 1	00 1	00 1	00 1	00 1	00
1	00 1	00 1	00 1	00 1	41 1	41 1	00 1	00 1	00 1	00 1	00 1	00 1	00
1	00 1	00 1	00 1	00 1	41 1	41 1	00 1	00 1	00 1	00 1	00 1	00 1	00
1	00 1	00 1	00 1	00 1	41 1	41 1	00 1	00 1	00 1	00 1	00 1	00 1	00
1	00 1	00 1	00 1	00 1	40 1	40 1	00 1	00 1	00 1	00 1	00 1	00 1	00
1	00 1	00 1	00 1	00 1	40 1	40 1	00 1	00 1	00 1	00 1	00 1	00 1	00
1	00 1	00 1	00 1	00 1	40 1	40 1	00 1	00 1	00 1	00 1	00 1	00 1	00
1	00 1	00 1	00 1	00 1	40 1	40 1	00 1	00 1	00 1	00 1	00 1	00 1	00
1	00 1	00 1	00 1	00 1	39 1	39 1	00 1	00 1	00 1	00 1	00 1	00 1	00
1	00 1	00 1	00 1	00 1	39 1	39 1	00 1	00 1	00 1	00 1	00 1	00 1	00
1	00 1	00 1	00 1	00 1	39 1	39 1	00 1	00 1	00 1	00 1	00 1	00 1	00
1	00 1	00 1	00 1	00 1	38 1	38 1	00 1	00 1	00 1	00 1	00 1	00 1	00
1	00 1	00 1	00 1	00 1	38 1	38 1	00 1	00 1	00 1	00 1	00 1	00 1	00
1	00 1	00 1	00 1	00 1	37 1	37 1	00 1	00 1	00 1	00 1	00 1	00 1	00
1	00 1	00 1	00 1	00 1	37 1	37 1	00 1	00 1	00 1	00 1	00 1	00 1	00
1	00 1	00 1	00 1	00 1	37 1	37 1	00 1	00 1	00 1	00 1	00 1	00 1	00
1	00 1	00 1	00 1	00 1	36 1	36 1	00 1	00 1	00 1	00 1	00 1	00 1	00
1	00 1	00 1	00 1	00 1	36 1	36 1	00 1	00 1	00 1	00 1	00 1	00 1	00
1	00 1	00 1	00 1	00 1	35 1	35 1	00 1	00 1	00 1	00 1	00 1	00 1	00
1	00 1	00 1	00 1	00 1	34 1	34 1	00 1	00 1	00 1	00 1	00 1	00 1	00
1	00 1	00 1	00 1	00 1	34 1	34 1	00 1	00 1	00 1	00 1	00 1	00 1	00
1	00 1	00 1	00 1	00 1	33 1	33 1	00 1	00 1	00 1	00 1	00 1	00 1	00
1	00 1	00 1	00 1	00 1	32 1	32 1	00 1	00 1	00 1	00 1	00 1	00 1	00
1	00 1	00 1	00 1	00 1	31 1	31 1	00 1	00 1	00 1	00 1	00 1	00 1	00
1	00 1	00 1	00 1	00 1	30 1	30 1	00 1	00 1	00 1	00 1	00 1	00 1	00
1	00 1	00 1	00 1	00 1	29 1	29 1	00 1	00 1	00 1	00 1	00 1	00 1	00
1	00 1	00 1	00 1	00 1	28 1	28 1	00 1	00 1	00 1	00 1	00 1	00 1	00
1	00 1	00 1	00 1	00 1	26 1	26 1	00 1	00 1	00 1	00 1	00 1	00 1	00
1	00 1	00 1	00 1	00 1	24 1	24 1	00 1	00 1	00 1	00 1	00 1	00 1	00
1	00 1	00 1	00 1	00 1	20 1	20 1	00 1	00 1	00 1	00 1	00 1	00 1	00
1	00 1	00 1	00 1	00 1	13 1	13 1	00 1	00 1	00 1	00 1	00 1	00 1	00
1	00 1	00 1	00 1	00 1	00 1	00 1	00 1	00 1	00 1	00 1	00 1	00 1	00
1	00 1	00 1	00 1	00 1	00 1	00 1	00 1	00 1	00 1	00 1	00 1	00 1	00
1	00 1	00 1	00 1	00 1	00 1	00 1	00 1	00 1	00 1	00 1	00 1	00 1	00
1	00 1	00 1	00 1	00 1	00 1	00 1	00 1	00 1	00 1	00 1	00 1	00 1	00
1	00 1	00 1	00 1	00 1	00 1	00 1	00 1	00 1	00 1	00 1	00 1	00 1	00
1	00 1	00 1	00 1	00 1	00 1	00 1	00 1	00 1	00 1	00 1	00 1	00 1	00
1	00 1	00 1	00 1	00 1	00 1	00 1	00 1	00 1	00 1	00 1	00 1	00 1	00
1	00 1	00 1	00 1	00 1	00 1	00 1	00 1	00 1	00 1	00 1	00 1	00 1	00
1	00 1	00 1	00 1	00 1	00 1	00 1	00 1	00 1	00 1	00 1	00 1	00 1	00
1	00 1	00 1	00 1	00 1	00 1	00 1	00 1	00 1	00 1	00 1	00 1	00 1	00
1	00 1	00 1	00 1	00 1	00 1	00 1	00 1	00 1	00 1	00 1	00 1	00 1	00
1	00 1	00 1	00 1	00 1	00 1	00 1	00 1	00 1	00 1	00 1	00 1	00 1	00
1	00 1	00 1	00 1	00 1	00 1	00 1	00 1	00 1	00 1	00 1	00 1	00 1	00
1	00 1	00 1	00 1	00 1	00 1	00 1	00 1	00 1	00 1	00 1	00 1	00 1	00
1	00 1	00 1	00 1	00 1	00 1	00 1	00 1	00 1	00 1	00 1	00 1	00 1	00
1	00 1	00 1	00 1	00 1	00 1	00 1	00 1	00 1	00 1	00 1	00 1	00 1	00
1	00 1	00 1	00 1	00 1	00 1	00 1	00 1	00 1	00 1	00 1	00 1	00 1	00
1	00 1	00 1	00 1	00 1	00 1	00 1	00 1	00 1	00 1	00 1	00 1	00 1	00
1	00 1	00 1	00 1	00 1	00 1	00 1	00 1	00 1	00 1	00 1	00 1	00 1	00
1	00 1	00 1	00 1	00 1	00 1	00 1	00 1	00 1	00 1	00 1	00 1	00 1	00
1	00 1	00 1	00 1	00 1	00 1	00 1	00 1	00 1	00 1	00 1	00 1	00 1	00
1	00 1	00 1	00 1	00 1	00 1	00 1	00 1	00 1	00 1	00 1	00 1	00 1	00
1	00 1	00 1	00 1	00 1	00 1	00 1	00 1	00 1	00 1	00 1	00 1	00 1	00
1	00 1	00 1	00 1	00 1	00 1	00 1	00 1	00 1	00 1	00 1	00 1	00 1	00
1	00 1	00 1	00 1	00 1	00 1	00 1	00 1	00 1	00 1	00 1	00 1	00 1	00
1	00 1	00 1	00 1	00 1	00 1	00 1	00 1	00 1	00 1	00 1	00 1	00 1	00
1	00 1	00 1	00 1	00 1	00 1	00 1	00 1	00 1	00 1	00 1	00 1	00 1	00
1	00 1	00 1	00 1	00 1	00 1	00 1	00 1	00 1	00 1	00 1	00 1	00 1	00
1	00 1	00 1	00 1	00 1	00 1	00 1	00 1	00 1	00 1	00 1	00 1	00 1	00
1	00 1	00 1	00 1	00 1	00 1	00 1	00 1	00 1	00 1	00 1	00 1	00 1	00
1	00 1	00 1	00 1	00 1	00 1	00 1	00 1	00 1	00 1	00 1	00 1	00 1	00
1	00 1	00 1	00 1	00 1	00 1	00 1	00 1	00 1	00 1	00 1	00 1	00 1	00
1	00 1	00 1	00 1	00 1	00 1	00 1	00 1	00 1	00 1	00 1	00 1	00 1	00
1	00 1	00 1	00 1	00 1	00 1	00 1	00 1	00 1	00 1	00 1	00 1	00 1	00
1	00 1	00 1	00 1	00 1	00 1	00 1	00 1	00 1	00 1	00 1	00 1	00 1	00
1	00 1	00 1	00 1	00 1	00 1	00 1	00 1	00 1	00 1	00 1	00 1	00 1	00
1	00 1	00 1	00 1	00 1	00 1	00 1	00 1	00 1	00 1	00 1	00 1	00 1	00
1	00 1	00 1	00 1	00 1	00 1	00 1	00 1	00 1	00 1	00 1	00 1	00 1	00
1	00 1	00 1	00 1	00 1	00 1	00 1	00 1	00 1	00 1	00 1	00 1	00 1	00
1	00 1	00 1	00 1	00 1	00 1	00 1	00 1	00 1	00 1	00 1	00 1	00 1	00
1	00 1	00 1	00 1	00 1	00 1	00 1	00 1	00 1	00 1	00 1	00 1	00 1	00
1	00 1	00 1	00 1	00 1	00 1	00 1	00 1	00 1	00 1	00 1	00 1	00 1	00
1	00 1	00 1	00 1	00 1	00 1	00 1	00 1	00 1	00 1	00 1	00 1	00 1	00
1	00 1	00 1	00 1	00 1	00 1	00 1	00 1	00 1	00 1	00 1	00 1	00 1	00
1	00 1	00 1	00 1	00 1	00 1	00 1	00 1	00 1	00 1	00 1	00 1	00 1	00
1	00 1	00 1	00 1	00 1	00 1	00 1	00 1	00 1	00 1	00 1	00 1	00 1	00
1	00 1	00 1	00 1	00 1	00 1	00 1	00 1	00 1	00 1	00 1	00 1	00 1	00
1	00 1	00 1	00 1	00 1	00 1	00 1	00 1	00 1	00 1	00 1	00 1	00 1	00
1	00 1	00 1	00 1	00 1	00 1	00 1	00 1	00 1	00 1	00 1	00 1	00 1	00
1	00 1	00 1	00 1	00 1	00 1	00 1	00 1	00 1	00 1	00 1	00 1	00 1	00
1	00 1	00 1	00 1	00 1	00 1	00 1	00 1	00 1	00 1	00 1	00 1	00 1	00
1	00 1	00 1	00 1	00 1	00 1	00 1	00 1	00 1	00 1	00 1	00 1	00 1	00
1	00 1	00 1	00 1	00 1	00 1	00 1	00 1	00 1	00 1	00 1	00 1	00 1	00
1	00 1	00 1	00 1	00 1	00 1	00 1	00 1	00 1	00 1	00 1	00 1	00 1	00
1	00 1	00 1	00 1	00 1	00 1	00 1	00 1	00 1	00 1	00 1	00 1	00 1	00
1	00 1	00 1	00 1	00 1	00 1	00 1	00 1	00 1	00 1	00 1	00 1	00 1	00
1	00 1	00 1	00 1	00 1	00 1	00 1	00 1	00 1	00 1	00 1	00 1	00 1	00
1	00 1	00 1	00 1	00 1	00 1	00 1	00 1	00 1	00 1	00 1	00 1	00 1	00
1	00 1	00 1	00 1	00 1	00 1	00 1	00 1	00 1	00 1	00 1	00 1	00 1	00
1	00 1	00 1	00 1	00 1	00 1	00 1	00 1	00 1	00 1	00 1	00 1	00 1	00
1	00 1	00 1	00 1	00 1	00 1	00 1	00 1	00 1	00 1	00 1	00 1	00 1	00
1	00 1	00 1	00 1	00 1	00 1	00 1	00 1	00 1	00 1	00 1	00 1	00 1	00
1	00 1	00 1	00 1	00 1	00 1	00 1	00 1	00 1	00 1	00 1	00 1	00 1	00
1	00 1	00 1	00 1	00 1	00 1	00 1	00 1	00 1	00 1	00 1	00 1	00 1	00
1	00 1	00 1	00 1	00 1	00 1	00 1	00 1	00 1	00 1	00 1	00 1	00 1	00
1	00 1	00 1	00 1	00 1	00 1	00 1	00 1	00 1	00 1	00 1	00 1	00 1	00
1	00 1	00 1	00 1	00 1	00 1	00 1	00 1	00 1	00 1	00 1	00 1	00 1	00
1	00 1	00 1	00 1	00 1	00 1	00 1	00 1	00 1	00 1	00 1	00 1	00 1	00
1	00 1	00 1	00 1	00 1	00 1	00 1	00 1	00 1	00 1	00 1	00 1	00 1	00
1	00 1	00 1	00 1	00 1	00 1	00 1	00 1	00 1	00 1	00 1	00 1	00 1	00
1	00 1	00 1	00 1	00 1	00 1	00 1	00 1	00 1	00 1	00 1	00 1	00 1	00
1	00 1	00 1	00 1	00 1	00 1	00 1	00 1	00 1	00 1	00 1	00 1	00 1	00
1	00 1	00 1	00 1	00 1	00 1	00 1	00 1	00 1	00 1	00 1	00 1	00 1	00
1	00 1	00 1	00 1	00 1	00 1	00 1	00 1	00 1	00 1	00 1	00 1	00 1	00
1	00 1	00 1	00 1	00 1	00 1	00 1	00 1	00 1	00 1	00 1	00 1	00 1	00
1	00 1	00 1	00 1	00 1	00 1	00 1	00 1	00 1	00 1	00 1	00 1	00 1	00
1	00 1	00 1	00 1	00 1	00 1	00 1	00 1	00 1	00 1	00 1	00 1	00 1	00
1	00 1	00 1	00 1	00 1	00 1	00 1	00 1	00 1	00 1	00 1	00 1	00 1	00
1	00 1	00 1	00 1	00 1	00 1	00 1	00 1	00 1	00 1	00 1	00 1	00 1	00
1	00 1	00 1	00 1	00 1	00 1	00 1	00 1	00 1	00 1	00 1	00 1	00 1	00
1	00 1	00 1	00 1	00 1	00 1	00 1	00 1	00 1	00 1	00 1	00 1	00 1	00
1	00 1	00 1	00 1	00 1	00 1	00 1	00 1	00 1	00 1	00 1	00 1	00 1	00
1	00 1	00 1	00 1	00 1	00 1	00 1	00 1	00 1	00 1	00 1	00 1	00 1	00
1	00 1	00 1	00 1	00 1	00 1	00 1	00 1	00 1	00 1	00 1	00 1	00 1	00
1	00 1	00 1	00 1	00 1	00 1	00 1	00 1	00 1	00 1	00 1	00 1	00 1	00
1	00 1	00 1	00 1	00 1	00 1	00 1	00 1	00 1	00 1	00 1	00 1	00 1	00
1	00 1	00 1	00 1	00 1	00 1	00 1	00 1	00 1	00 1	00 1	00 1	00 1	00
1	00 1	00 1	00 1	00 1	00 1	00 1	00 1	00 1	00 1	00 1	00 1	00 1	00
1	00 1	00 1	00 1	00 1	00 1	00 1	00 1	00 1	00 1	00 1	00 1	00 1	00
1	00 1	00 1	00 1	00 1	00 1	00 1	00 1	00 1	00 1	00 1	00 1	00 1	00
1	00 1	00 1	00 1	00 1	00 1	00 1	00 1	00 1	00 1	00 1	00 1	00 1	00
1	00 1	00 1	00 1	00 1	00 1	00 1	00 1	00 1	00 1	00 1	00 1	00 1	00
1	00 1	00 1	00 1	00 1	00 1	00 1	00 1	00 1	00 1	00 1	00 1	00 1	00
1	00 1	00 1	00 1	00 1	00 1	00 1	00 1	00 1	00 1	00 1	00 1	00 1	00
1	00 1	00 1	00 1	00 1	00 1	00 1	00 1	00 1	00 1	00 1	00 1	00 1	00
1	00 1	00 1	00 1	00 1	00 1	00 1	00 1	00 1	00 1	00 1	00 1	00 1	00
1	00 1	00 1	00 1	00 1	00 1	00 1	00 1	00 1	00 1	00 1	00 1	00 1	00
1	00 1	00 1	00 1	00 1	00 1	00 1	00 1	00 1	00 1	00 1	00 1	00 1	00
1	00 1	00 1	00 1	00 1	00 1	00 1	00 1	00 1	00 1	00 1	00 1	00 1	00
1	00 1	00 1	00 1	00 1	00 1	00 1	00 1	00 1	00 1	00 1	00 1	00 1	00
1	00 1	00 1	00 1	00 1	00 1	00 1	00 1	00 1	00 1	00 1	00 1	00 1	00
1	00 1	00 1	00 1	00 1	00 1	00 1	00 1	00 1	00 1	00 1	00 1	00 1	00
1	00 1	00 1	00 1	00 1	00 1	00 1	00 1	00 1	00 1	00 1	00 1	00 1	00
1	00 1	00 1	00 1	00 1	00 1	00 1	00 1	00 1	00 1	00 1	00 1	00 1	00
1	00 1	00 1	00 1	00 1	00 1	00 1	00 1	00 1	00 1	00 1	00 1	00 1	00
1	00 1	00 1	00 1	00 1	00 1	00 1	00 1	00 1	00 1	00 1	00 1	00 1	00
1	00 1	00 1	00 1	00 1	00 1	00 1	00 1	00 1	00 1	00 1	00 1	00 1	00
1	00 1	00 1	00 1	00 1	00 1	00 1	00 1	00 1	00 1	00 1	00 1	00 1	00
1	00 1	00 1	00 1	00 1	00 1	00 1	00 1	00 1	00 1	00 1	00 1	00 1	00
1	00 1	00 1	00 1	00 1	00 1	00 1	00 1	00 1	00 1	00 1	00 1	00 1	00
1	00 1	00 1	00 1	00 1	00 1	00 1	00 1	00 1	00 1	00 1	00 1	00 1	00
1	00 1	00 1	00 1	00 1	00 1	00 1	00 1	00 1	00 1	00 1	00 1	00 1	00
1	00 1	00 1	00 1	00 1	00 1	00 1	00 1	00 1	00 1	00 1	00 1	00 1	00
1	00 1	00 1	00 1	00 1	00 1	00 1	00 1	00 1	00 1	00 1	00 1	00 1	00
1	00 1	00 1	00 1	00 1	00 1	00 1	00 1	00 1	00 1	00 1	00 1	00 1	00
1	00 1	00 1	00 1	00 1	00 1	00 1	00 1	00 1	00 1	00 1	00 1	00 1	00
1	00 1	00 1	00 1	00 1	00 1	00 1	00 1	00 1	00 1	00 1	00 1	00 1	00
1	00 1	00 1	00 1	00 1	00 1	00 1	00 1	00 1	00 1	00 1	00 1	00 1	00
1	00 1	00 1	00 1	00 1	00 1	00 1	00 1	00 1	00 1	00 1	00 1	00 1	00
1	00 1	00 1	00 1	00 1	00 1	00 1	00 1	00 1	00 1	00 1	00 1	00 1	00
1	00 1	00 1	00 1	00 1	00 1	00 1	00 1	00 1	00 1	00 1	00 1	00 1	00
1	00 1	00 1	00 1	00 1	00 1	00 1	00 1	00 1	00 1	00 1	00 1	00 1	00
1	00 1	00 1	00 1	00 1	00 1	00 1	00 1	00 1	00 1	00 1	00 1	00 1	00
1	00 1	00 1	00 1	00 1	00 1	00 1	00 1	00 1	00 1	00 1	00 1	00 1	00
1	00 1	00 1	00 1	00 1	00 1	00 1	00 1	00 1	00 1	00 1	00 1	00 1	00
1	00 1	00 1	00 1	00 1	00 1	00 1	00 1	00 1	00 1	00 1	00 1	00 1	00
1	00 1	00 1	00 1	00 1	00 1	00 1	00 1	00 1	00 1	00 1	00 1	00 1	00
1	00 1	00 1	00 1	00 1	00 1	00 1	00 1	00 1	00 1	00 1	00 1	00 1	00
1	00 1	00 1	00 1	00 1	00 1	00 1	00 1	00 1	00 1	00 1	00 1	00 1	00
1	00 1	00 1	00 1	00 1	00 1	00 1	00 1	00 1	00 1	00 1	00 1	00 1	00
1	00 1	00 1	00 1	00 1	00 1	00 1	00 1	00 1	00 1	00 1	00 1	00 1	00
1	00 1	00 1	00 1	00 1	00 1	00 1	00 1	00 1	00 1	00 1	00 1	00 1	00
1	00 1	00 1	00 1	00 1	00 1	00 1	00 1	00 1	00 1	00 1	00 1	00 1	00
1	00 1	00 1	00 1	00 1	00 1	00 1	00 1	00 1	00 1	00 1	00 1	00 1	00
1	00 1	00 1	00 1	00 1	00 1	00 1	00 1	00 1	00 1	00 1	00 1	00 1	00
1	00 1	00 1	00 1	00 1	00 1	00 1	00 1	00 1	00 1	00 1	00 1	00 1	00
1	00 1	00 1	00 1	00 1	00 1	00 1	00 1	00 1	00 1	00 1	00 1	00 1	00
1	00 1	00 1	00 1	00 1	00 1	00 1	00 1	00 1	00 1	00 1	00 1	00 1	00
1	00 1	00 1	00 1	00 1	00 1	00 1	00 1	00 1	00 1	00 1	00 1	00 1	00
1	00 1	00 1	00 1	00 1	00 1	00 1	00 1	00 1	00 1	00 1	00 1	00 1	00
1	00 1	00 1	00 1	00 1	00 1	00 1	00 1	00 1	00 1	00 1	00 1	00 1	00
1	00 1	00 1	00 1	00 1	00 1	00 1	00 1	00 1	00 1	00 1	00 1	00 1	00
1	00 1	00 1	00 1	00 1	00 1	00 1	00 1	00 1	00 1	00 1	00 1	00 1	00
1	00 1	00 1	00 1	00 1	00 1	00 1	00 1	00 1	00 1	00 1	00 1	00 1	00
1	00 1	00 1	00 1	00 1	00 1	00 1	00 1	00 1	00 1	00 1	00 1	00 1	00
1	00 1	00 1	00 1	00 1	00 1	00 1	00 1	00 1	00 1	00 1	00 1	00 1	00
1	00 1	00 1	00 1	00 1	00 1	00 1	00 1	00 1	00 1	00 1	00 1	00 1	00
1	00 1	00 1	00 1	00 1	00 1	00 1	00 1	00 1	00 1	00 1	00 1	00 1	00
1	00 1	00 1	00 1	00 1	00 1	00 1	00 1	00 1	00 1	00 1	00 1	00 1	00
1	00 1	00 1	00 1	00 1	00 1	00 1	00 1	00 1	00 1	00 1	00 1	00 1	00
1	00 1	00 1	00 1	00 1	00 1	00 1	00 1	00 1	00 1	00 1	00 1	00 1	00
1	00 1	00 1	00 1	00 1	00 1	00 1	00 1	00 1	00 1	00 1	00 1	00 1	00
1	00 1	00 1	00 1	00 1	00 1	00 1	00 1	00 1	00 1	00 1	00 1	00 1	00
1	00 1	00 1	00 1	00 1	00 1	00 1	00 1	00 1	00 1	00 1	00 1	00 1	00
1	00 1	00 1	00 1	00 1	00 1	00 1	00 1	00 1	00 1	00 1	00 1	00 1	00
1	00 1	00 1	00 1	00 1	00 1	00 1	00 1	00 1	00 1	00 1	00 1	00 1	00
1	00 1	00 1	00 1	00 1	00 1	00 1	00 1	00 1	00 1	00 1	00 1	00 1	00
1	00 1	00 1	00 1	00 1	00 1	00 1	17 1	17 1	17 1	00 1	00 1	00 1	00
1	00 1	00 1	00 1	00 1	00 1	00 1	32 1	32 1	32 1	00 1	00 1	00 1	00
1	00 1	00 1	00 1	00 1	00 1	00 1	45 1	45 1	45 1	00 1	00 1	00 1	00
1	00 1	00 1	00 1	00 1	00 1	00 1	48 1	48 1	48 1	00 1	00 1	00 1	00
1	00 1	00 1	00 1	00 1	00 1	00 1	50 1	50 1	50 1	00 1	00 1	00 1	00
1	00 1	00 1	00 1	00 1	00 1	00 1	51 1	51 1	51 1	00 1	00 1	00 1	00
1	00 1	00 1	00 1	00 1	00 1	00 1	52 1	52 1	52 1	00 1	00 1	00 1	00
1	00 1	00 1	00 1	00 1	00 1	00 1	53 1	53 1	53 1	00 1	00 1	00 1	00
1	00 1	00 1	00 1	00 1	00 1	00 1	53 1	53 1	53 1	00 1	00 1	00 1	00
1	00 1	00 1	00 1	00 1	00 1	00 1	54 1	54 1	54 1	00 1	00 1	00 1	00
1	00 1	00 1	00 1	00 1	00 1	00 1	54 1	54 1	54 1	00 1	00 1	00 1	00
1	00 1	00 1	00 1	00 1	00 1	00 1	54 1	54 1	54 1	00 1	00 1	00 1	00
1	00 1	00 1	00 1	00 1	00 1	00 1	54 1	54 1	54 1	00 1	00 1	00 1	00
1	00 1	00 1	00 1	00 1	00 1	00 1	54 1	54 1	54 1	00 1	00 1	00 1	00
1	00 1	00 1	00 1	00 1	00 1	00 1	54 1	54 1	54 1	00 1	00 1	00 1	00
1	00 1	00 1	00 1	00 1	00 1	00 1	54 1	54 1	54 1	00 1	00 1	00 1	00
1	00 1	00 1	00 1	00 1	00 1	00 1	54 1	54 1	54 1	00 1	00 1	00 1	00
1	00 1	00 1	00 1	00 1	00 1	00 1	54 1	54 1	54 1	00 1	00 1	00 1	00
1	00 1	00 1	00 1	00 1	00 1	00 1	54 1	54 1	54 1	00 1	00 1	00 1	00
1	00 1	00 1	00 1	00 1	00 1	00 1	54 1	54 1	54 1	00 1	00 1	00 1	00
1	00 1	00 1	00 1	00 1	00 1	00 1	54 1	54 1	54 1	00 1	00 1	00 1	00
1	00 1	00 1	00 1	00 1	00 1	00 1	54 1	54 1	54 1	00 1	00 1	00 1	00
1	00 1	00 1	00 1	00 1	00 1	00 1	54 1	54 1	54 1	00 1	00 1	00 1	00
1	00 1	00 1	00 1	00 1	00 1	00 1	54 1	54 1	54 1	00 1	00 1	00 1	00
1	00 1	00 1	00 1	00 1	00 1	00 1	54 1	54 1	54 1	00 1	00 1	00 1	00
1	00 1	00 1	00 1	00 1	00 1	00 1	54 1	54 1	54 1	00 1	00 1	00 1	00
1	00 1	00 1	00 1	00 1	00 1	00 1	54 1	54 1	54 1	00 1	00 1	00 1	00
1	00 1	00 1	00 1	00 1	00 1	00 1	54 1	54 1	54 1	00 1	00 1	00 1	00
1	00 1	00 1	00 1	00 1	00 1	00 1	54 1	54 1	54 1	00 1	00 1	00 1	00
1	00 1	00 1	00 1	00 1	00 1	00 1	54 1	54 1	54 1	00 1	00 1	00 1	00
1	00 1	00 1	00 1	00 1	00 1	00 1	54 1	54 1	54 1	00 1	00 1	00 1	00
1	00 1	00 1	00 1	00 1	00 1	00 1	54 1	54 1	54 1	00 1	00 1	00 1	00
1	00 1	00 1	00 1	00 1	00 1	00 1	54 1	54 1	54 1	00 1	00 1	00 1	00
1	00 1	00 1	00 1	00 1	00 1	00 1	54 1	54 1	54 1	00 1	00 1	00 1	00
1	00 1	00 1	00 1	00 1	00 1	00 1	54 1	54 1	54 1	00 1	00 1	00 1	00
1	00 1	00 1	00 1	00 1	00 1	00 1	54 1	54 1	54 1	00 1	00 1	00 1	00
1	00 1	00 1	00 1	00 1	00 1	00 1	54 1	54 1	54 1	00 1	00 1	00 1	00
1	00 1	00 1	00 1	00 1	00 1	00 1	54 1	54 1	54 1	00 1	00 1	00 1	00
1	00 1	00 1	00 1	00 1	00 1	00 1	54 1	54 1	54 1	00 1	00 1	00 1	00
1	00 1	00 1	00 1	00 1	00 1	00 1	54 1	54 1	54 1	00 1	00 1	00 1	00
1	00 1	00 1	00 1	00 1	00 1	00 1	54 1	54 1	54 1	00 1	00 1	00 1	00
1	00 1	00 1	00 1	00 1	00 1	00 1	53 1	53 1	53 1	00 1	00 1	00 1	00
1	00 1	00 1	00 1	00 1	00 1	00 1	53 1	53 1	53 1	00 1	00 1	00 1	00
1	00 1	00 1	00 1	00 1	00 1	00 1	53 1	53 1	53 1	00 1	00 1	00 1	00
1	00 1	00 1	00 1	00 1	00 1	00 1	53 1	53 1	53 1	00 1	00 1	00 1	00
1	00 1	00 1	00 1	00 1	00 1	00 1	53 1	53 1	53 1	00 1	00 1	00 1	00
1	00 1	00 1	00 1	00 1	00 1	00 1	53 1	53 1	53 1	00 1	00 1	00 1	00
1	00 1	00 1	00 1	00 1	00 1	00 1	53 1	53 1	53 1	00 1	00 1	00 1	00
1	00 1	00 1	00 1	00 1	00 1	00 1	53 1	53 1	53 1	00 1	00 1	00 1	00
1	00 1	00 1	00 1	00 1	00 1	00 1	53 1	53 1	53 1	00 1	00 1	00 1	00
1	00 1	00 1	00 1	00 1	00 1	00 1	53 1	53 1	53 1	00 1	00 1	00 1	00
1	00 1	00 1	00 1	00 1	00 1	00 1	53 1	53 1	53 1	00 1	00 1	00 1	00
1	00 1	00 1	00 1	00 1	00 1	00 1	53 1	53 1	53 1	00 1	00 1	00 1	00
1	00 1	00 1	00 1	00 1	00 1	00 1	53 1	53 1	53 1	00 1	00 1	00 1	00
1	00 1	00 1	00 1	00 1	00 1	00 1	53 1	53 1	53 1	00 1	00 1	00 1	00
1	00 1	00 1	00 1	00 1	00 1	00 1	53 1	53 1	53 1	00 1	00 1	00 1	00
1	00 1	00 1	00 1	00 1	00 1	00 1	53 1	53 1	53 1	00 1	00 1	00 1	00
1	00 1	00 1	00 1	00 1	00 1	00 1	53 1	53 1	53 1	00 1	00 1	00 1	00
1	00 1	00 1	00 1	00 1	00 1	00 1	53 1	53 1	53 1	00 1	00 1	00 1	00
1	00 1	00 1	00 1	00 1	00 1	00 1	53 1	53 1	53 1	00 1	00 1	00 1	00
1	00 1	00 1	00 1	00 1	00 1	00 1	53 1	53 1	53 1	00 1	00 1	00 1	00
1	00 1	00 1	00 1	00 1	00 1	00 1	53 1	53 1	53 1	00 1	00 1	00 1	00
1	00 1	00 1	00 1	00 1	00 1	00 1	52 1	52 1	52 1	00 1	00 1	00 1	00
1	00 1	00 1	00 1	00 1	00 1	00 1	52 1	52 1	52 1	00 1	00 1	00 1	00
1	00 1	00 1	00 1	00 1	00 1	00 1	52 1	52 1	52 1	00 1	00 1	00 1	00
1	00 1	00 1	00 1	00 1	00 1	00 1	52 1	52 1	52 1	00 1	00 1	00 1	00
1	00 1	00 1	00 1	00 1	00 1	00 1	52 1	52 1	52 1	00 1	00 1	00 1	00
1	00 1	00 1	00 1	00 1	00 1	00 1	52 1	52 1	52 1	00 1	00 1	00 1	00
1	00 1	00 1	00 1	00 1	00 1	00 1	52 1	52 1	52 1	00 1	00 1	00 1	00
1	00 1	00 1	00 1	00 1	00 1	00 1	52 1	52 1	52 1	00 1	00 1	00 1	00
1	00 1	00 1	00 1	00 1	00 1	00 1	52 1	52 1	52 1	00 1	00 1	00 1	00
1	00 1	00 1	00 1	00 1	00 1	00 1	52 1	52 1	52 1	00 1	00 1	00 1	00
1	00 1	00 1	00 1	00 1	00 1	00 1	52 1	52 1	52 1	00 1	00 1	00 1	00
1	00 1	00 1	00 1	00 1	00 1	00 1	52 1	52 1	52 1	00 1	00 1	00 1	00
1	00 1	00 1	00 1	00 1	00 1	00 1	52 1	52 1	52 1	00 1	00 1	00 1	00
1	00 1	00 1	00 1	00 1	00 1	00 1	52 1	52 1	52 1	00 1	00 1	00 1	00
1	00 1	00 1	00 1	00 1	00 1	00 1	52 1	52 1	52 1	00 1	00 1	00 1	00
1	00 1	00 1	00 1	00 1	00 1	00 1	52 1	52 1	52 1	00 1	00 1	00 1	00
1	00 1	00 1	00 1	00 1	00 1	00 1	52 1	52 1	52 1	00 1	00 1	00 1	00
1	00 1	00 1	00 1	00 1	00 1	00 1	52 1	52 1	52 1	00 1	00 1	00 1	00
1	00 1	00 1	00 1	00 1	00 1	00 1	51 1	51 1	51 1	00 1	00 1	00 1	00
1	00 1	00 1	00 1	00 1	00 1	00 1	51 1	51 1	51 1	00 1	00 1	00 1	00
1	00 1	00 1	00 1	00 1	00 1	00 1	51 1	51 1	51 1	00 1	00 1	00 1	00
1	00 1	00 1	00 1	00 1	00 1	00 1	51 1	51 1	51 1	00 1	00 1	00 1	00
1	00 1	00 1	00 1	00 1	00 1	00 1	51 1	51 1	51 1	00 1	00 1	00 1	00
1	00 1	00 1	00 1	00 1	00 1	00 1	51 1	51 1	51 1	00 1	00 1	00 1	00
1	00 1	00 1	00 1	00 1	00 1	00 1	51 1	51 1	51 1	00 1	00 1	00 1	00
1	00 1	00 1	00 1	00 1	00 1	00 1	51 1	51 1	51 1	00 1	00 1	00 1	00
1	00 1	00 1	00 1	00 1	00 1	00 1	51 1	51 1	51 1	00 1	00 1	00 1	00
1	00 1	00 1	00 1	00 1	00 1	00 1	51 1	51 1	51 1	00 1	00 1	00 1	00
1	00 1	00 1	00 1	00 1	00 1	00 1	51 1	51 1	51 1	00 1	00 1	00 1	00
1	00 1	00 1	00 1	00 1	00 1	00 1	51 1	51 1	51 1	00 1	00 1	00 1	00
1	00 1	00 1	00 1	00 1	00 1	00 1	51 1	51 1	51 1	00 1	00 1	00 1	00
1	00 1	00 1	00 1	00 1	00 1	00 1	51 1	51 1	51 1	00 1	00 1	00 1	00
1	00 1	00 1	00 1	00 1	00 1	00 1	51 1	51 1	51 1	00 1	00 1	00 1	00
1	00 1	00 1	00 1	00 1	00 1	00 1	51 1	51 1	51 1	00 1	00 1	00 1	00
1	00 1	00 1	00 1	00 1	00 1	00 1	50 1	50 1	50 1	00 1	00 1	00 1	00
1	00 1	00 1	00 1	00 1	00 1	00 1	50 1	50 1	50 1	00 1	00 1	00 1	00
1	00 1	00 1	00 1	00 1	00 1	00 1	50 1	50 1	50 1	00 1	00 1	00 1	00
1	00 1	00 1	00 1	00 1	00 1	00 1	50 1	50 1	50 1	00 1	00 1	00 1	00
1	00 1	00 1	00 1	00 1	00 1	00 1	50 1	50 1	50 1	00 1	00 1	00 1	00
1	00 1	00 1	00 1	00 1	00 1	00 1	50 1	50 1	50 1	00 1	00 1	00 1	00
1	00 1	00 1	00 1	00 1	00 1	00 1	50 1	50 1	50 1	00 1	00 1	00 1	00
1	00 1	00 1	00 1	00 1	00 1	00 1	50 1	50 1	50 1	17 1	17 1	00 1	00
1	00 1	00 1	00 1	00 1	00 1	00 1	50 1	50 1	50 1	32 1	32 1	00 1	00
1	00 1	00 1	00 1	00 1	00 1	00 1	50 1	50 1	50 1	45 1	45 1	00 1	00
1	00 1	00 1	00 1	00 1	00 1	00 1	50 1	50 1	50 1	48 1	48 1	00 1	00
1	00 1	00 1	00 1	00 1	00 1	00 1	50 1	50 1	50 1	50 1	50 1	00 1	00
1	00 1	00 1	00 1	00 1	00 1	00 1	50 1	50 1	50 1	51 1	51 1	00 1	00
1	00 1	00 1	00 1	00 1	00 1	00 1	50 1	50 1	50 1	52 1	52 1	00 1	00
1	00 1	00 1	00 1	00 1	00 1	00 1	49 1	49 1	49 1	53 1	53 1	00 1	00
1	00 1	00 1	00 1	00 1	00 1	00 1	49 1	49 1	49 1	53 1	53 1	00 1	00
1	00 1	00 1	00 1	00 1	00 1	00 1	49 1	49 1	49 1	54 1	54 1	00 1	00
1	00 1	00 1	00 1	00 1	00 1	00 1	49 1	49 1	49 1	54 1	54 1	00 1	00
1	00 1	00 1	00 1	00 1	00 1	00 1	49 1	49 1	49 1	54 1	54 1	00 1	00
1	00 1	00 1	00 1	00 1	00 1	00 1	49 1	49 1	49 1	54 1	54 1	00 1	00
1	00 1	00 1	00 1	00 1	00 1	00 1	49 1	49 1	49 1	54 1	54 1	00 1	00
1	00 1	00 1	00 1	00 1	00 1	00 1	49 1	49 1	49 1	54 1	54 1	00 1	00
1	00 1	00 1	00 1	00 1	00 1	00 1	49 1	49 1	49 1	54 1	54 1	00 1	00
1	00 1	00 1	00 1	00 1	00 1	00 1	49 1	49 1	49 1	54 1	54 1	00 1	00
1	00 1	00 1	00 1	00 1	00 1	00 1	49 1	49 1	49 1	54 1	54 1	00 1	00
1	00 1	00 1	00 1	00 1	00 1	00 1	49 1	49 1	49 1	54 1	54 1	00 1	00
1	00 1	00 1	00 1	00 1	00 1	00 1	48 1	48 1	48 1	54 1	54 1	00 1	00
1	00 1	00 1	00 1	00 1	00 1	00 1	48 1	48 1	48 1	54 1	54 1	00 1	00
1	00 1	00 1	00 1	00 1	00 1	00 1	48 1	48 1	48 1	54 1	54 1	00 1	00
1	00 1	00 1	00 1	00 1	00 1	00 1	48 1	48 1	48 1	54 1	54 1	00 1	00
1	00 1	00 1	00 1	00 1	00 1	00 1	48 1	48 1	48 1	54 1	54 1	00 1	00
1	00 1	00 1	00 1	00 1	00 1	00 1	48 1	48 1	48 1	54 1	54 1	00 1	00
1	00 1	00 1	00 1	00 1	00 1	00 1	48 1	48 1	48 1	54 1	54 1	00 1	00
1	00 1	00 1	00 1	00 1	00 1	00 1	48 1	48 1	48 1	54 1	54 1	00 1	00
1	00 1	00 1	00 1	00 1	00 1	00 1	48 1	48 1	48 1	54 1	54 1	00 1	00
1	00 1	00 1	00 1	00 1	00 1	00 1	48 1	48 1	48 1	54 1	54 1	00 1	00
1	00 1	00 1	00 1	00 1	00 1	00 1	47 1	47 1	47 1	54 1	54 1	00 1	00
1	00 1	00 1	00 1	00 1	00 1	00 1	47 1	47 1	47 1	54 1	54 1	00 1	00
1	00 1	00 1	00 1	00 1	00 1	00 1	47 1	47 1	47 1	54 1	54 1	00 1	00
1	00 1	00 1	00 1	00 1	00 1	00 1	47 1	47 1	47 1	54 1	54 1	00 1	00
1	00 1	00 1	00 1	00 1	00 1	00 1	47 1	47 1	47 1	54 1	54 1	00 1	00
1	00 1	00 1	00 1	00 1	00 1	00 1	47 1	47 1	47 1	54 1	54 1	00 1	00
1	00 1	00 1	00 1	00 1	00 1	00 1	47 1	47 1	47 1	54 1	54 1	00 1	00
1	00 1	00 1	00 1	00 1	00 1	00 1	47 1	47 1	47 1	54 1	54 1	00 1	00
1	00 1	00 1	00 1	00 1	00 1	00 1	47 1	47 1	47 1	54 1	54 1	00 1	00
1	00 1	00 1	00 1	00 1	00 1	00 1	46 1	46 1	46 1	54 1	54 1	00 1	00
1	00 1	00 1	00 1	00 1	00 1	00 1	46 1	46 1	46 1	54 1	54 1	00 1	00
1	00 1	00 1	00 1	00 1	00 1	00 1	46 1	46 1	46 1	54 1	54 1	00 1	00
1	00 1	00 1	00 1	00 1	00 1	00 1	46 1	46 1	46 1	53 1	53 1	00 1	00
1	00 1	00 1	00 1	00 1	00 1	00 1	46 1	46 1	46 1	53 1	53 1	00 1	00
1	00 1	00 1	00 1	00 1	00 1	00 1	46 1	46 1	46 1	53 1	53 1	00 1	00
1	00 1	00 1	00 1	00 1	00 1	00 1	46 1	46 1	46 1	53 1	53 1	00 1	00
1	00 1	00 1	00 1	00 1	00 1	00 1	46 1	46 1	46 1	53 1	53 1	00 1	00
1	00 1	00 1	00 1	00 1	00 1	00 1	45 1	45 1	45 1	53 1	53 1	00 1	00
1	00 1	00 1	00 1	00 1	00 1	00 1	45 1	45 1	45 1	53 1	53 1	00 1	00
1	00 1	00 1	00 1	00 1	00 1	00 1	45 1	45 1	45 1	53 1	53 1	00 1	00
1	00 1	00 1	00 1	00 1	00 1	00 1	45 1	45 1	45 1	53 1	53 1	00 1	00
1	00 1	00 1	00 1	00 1	00 1	00 1	45 1	45 1	45 1	53 1	53 1	00 1	00
1	00 1	00 1	00 1	00 1	00 1	00 1	45 1	45 1	45 1	53 1	53 1	00 1	00
1	00 1	00 1	00 1	00 1	00 1	00 1	45 1	45 1	45 1	53 1	53 1	00 1	00
1	00 1	00 1	00 1	00 1	00 1	00 1	44 1	44 1	44 1	53 1	53 1	00 1	00
1	00 1	00 1	00 1	00 1	00 1	00 1	44 1	44 1	44 1	53 1	53 1	00 1	00
1	00 1	00 1	00 1	00 1	00 1	00 1	44 1	44 1	44 1	53 1	53 1	00 1	00
1	00 1	00 1	00 1	00 1	00 1	00 1	44 1	44 1	44 1	53 1	53 1	00 1	00
1	00 1	00 1	00 1	00 1	00 1	00 1	44 1	44 1	44 1	53 1	53 1	00 1	00
1	00 1	00 1	00 1	00 1	00 1	00 1	44 1	44 1	44 1	53 1	53 1	00 1	00
1	00 1	00 1	00 1	00 1	00 1	00 1	43 1	43 1	43 1	53 1	53 1	00 1	00
1	00 1	00 1	00 1	00 1	00 1	00 1	43 1	43 1	43 1	53 1	53 1	00 1	00
1	00 1	00 1	00 1	00 1	00 1	00 1	43 1	43 1	43 1	53 1	53 1	00 1	00
1	00 1	00 1	00 1	00 1	00 1	00 1	43 1	43 1	43 1	52 1	52 1	00 1	00
1	00 1	00 1	00 1	00 1	00 1	00 1	43 1	43 1	43 1	52 1	52 1	00 1	00
1	00 1	00 1	00 1	00 1	00 1	00 1	43 1	43 1	43 1	52 1	52 1	00 1	00
1	00 1	00 1	00 1	00 1	00 1	00 1	42 1	42 1	42 1	52 1	52 1	00 1	00
1	00 1	00 1	00 1	00 1	00 1	00 1	42 1	42 1	42 1	52 1	52 1	00 1	00
1	00 1	00 1	00 1	00 1	00 1	00 1	42 1	42 1	42 1	52 1	52 1	00 1	00
1	00 1	00 1	00 1	00 1	00 1	00 1	42 1	42 1	42 1	52 1	52 1	00 1	00
1	00 1	00 1	00 1	00 1	00 1	00 1	41 1	41 1	41 1	52 1	52 1	00 1	00
1	00 1	00 1	00 1	00 1	00 1	00 1	41 1	41 1	41 1	52 1	52 1	00 1	00
1	00 1	00 1	00 1	00 1	00 1	00 1	41 1	41 1	41 1	52 1	52 1	00 1	00
1	00 1	00 1	00 1	00 1	00 1	00 1	41 1	41 1	41 1	52 1	52 1	00 1	00
1	00 1	00 1	00 1	00 1	00 1	00 1	40 1	40 1	40 1	52 1	52 1	00 1	00
1	00 1	00 1	00 1	00 1	00 1	00 1	40 1	40 1	40 1	52 1	52 1	00 1	00
1	00 1	00 1	00 1	00 1	00 1	00 1	40 1	40 1	40 1	52 1	52 1	00 1	00
1	00 1	00 1	00 1	00 1	00 1	00 1	40 1	40 1	40 1	52 1	52 1	00 1	00
1	00 1	00 1	00 1	00 1	00 1	00 1	39 1	39 1	39 1	52 1	52 1	00 1	00
1	00 1	00 1	00 1	00 1	00 1	00 1	39 1	39 1	39 1	52 1	52 1	00 1	00
1	00 1	00 1	00 1	00 1	00 1	00 1	39 1	39 1	39 1	52 1	52 1	00 1	00
1	00 1	00 1	00 1	00 1	00 1	00 1	38 1	38 1	38 1	51 1	51 1	00 1	00
1	00 1	00 1	00 1	00 1	00 1	00 1	38 1	38 1	38 1	51 1	51 1	00 1	00
1	00 1	00 1	00 1	00 1	00 1	00 1	37 1	37 1	37 1	51 1	51 1	00 1	00
1	00 1	00 1	00 1	00 1	00 1	00 1	37 1	37 1	37 1	51 1	51 1	00 1	00
1	00 1	00 1	00 1	00 1	00 1	00 1	37 1	37 1	37 1	51 1	51 1	00 1	00
1	00 1	00 1	00 1	00 1	00 1	00 1	36 1	36 1	36 1	51 1	51 1	00 1	00
1	00 1	00 1	00 1	00 1	00 1	00 1	36 1	36 1	36 1	51 1	51 1	00 1	00
1	00 1	00 1	00 1	00 1	00 1	00 1	35 1	35 1	35 1	51 1	51 1	00 1	00
1	00 1	00 1	00 1	00 1	00 1	00 1	34 1	34 1	34 1	51 1	51 1	00 1	00
1	00 1	00 1	00 1	00 1	00 1	00 1	34 1	34 1	34 1	51 1	51 1	00 1	00
1	00 1	00 1	00 1	00 1	00 1	00 1	33 1	33 1	33 1	51 1	51 1	00 1	00
1	00 1	00 1	00 1	00 1	00 1	00 1	32 1	32 1	32 1	51 1	51 1	00 1	00
1	00 1	00 1	00 1	00 1	00 1	00 1	31 1	31 1	31 1	51 1	51 1	00 1	00
1	00 1	00 1	00 1	00 1	00 1	00 1	30 1	30 1	30 1	51 1	51 1	00 1	00
1	00 1	00 1	00 1	00 1	00 1	00 1	29 1	29 1	29 1	51 1	51 1	00 1	00
1	00 1	00 1	00 1	00 1	00 1	00 1	28 1	28 1	28 1	51 1	51 1	00 1	00
1	00 1	00 1	00 1	00 1	00 1	00 1	26 1	26 1	26 1	50 1	50 1	00 1	00
1	00 1	00 1	00 1	00 1	00 1	00 1	24 1	24 1	24 1	50 1	50 1	00 1	00
1	00 1	00 1	00 1	00 1	00 1	00 1	20 1	20 1	20 1	50 1	50 1	00 1	00
1	00 1	00 1	00 1	00 1	00 1	00 1	13 1	13 1	13 1	50 1	50 1	00 1	00
1	00 1	00 1	00 1	00 1	00 1	00 1	00 1	00 1	00 1	50 1	50 1	00 1	00
1	00 1	00 1	00 1	00 1	00 1	00 1	00 1	00 1	00 1	50 1	50 1	00 1	00
1	00 1	00 1	00 1	00 1	00 1	00 1	00 1	00 1	00 1	50 1	50 1	00 1	00
1	00 1	00 1	00 1	00 1	00 1	00 1	00 1	00 1	00 1	50 1	50 1	00 1	00
1	00 1	00 1	00 1	00 1	00 1	00 1	00 1	00 1	00 1	50 1	50 1	00 1	00
1	00 1	00 1	00 1	00 1	00 1	00 1	00 1	00 1	00 1	50 1	50 1	00 1	00
1	00 1	00 1	00 1	00 1	00 1	00 1	00 1	00 1	00 1	50 1	50 1	00 1	00
1	00 1	00 1	00 1	00 1	00 1	00 1	00 1	00 1	00 1	50 1	50 1	00 1	00
1	00 1	00 1	00 1	00 1	00 1	00 1	00 1	00 1	00 1	50 1	50 1	00 1	00
1	00 1	00 1	00 1	00 1	00 1	00 1	00 1	00 1	00 1	50 1	50 1	00 1	00
1	00 1	00 1	00 1	00 1	00 1	00 1	00 1	00 1	00 1	49 1	49 1	00 1	00
1	00 1	00 1	00 1	00 1	00 1	00 1	00 1	00 1	00 1	49 1	49 1	00 1	00
1	00 1	00 1	00 1	00 1	00 1	00 1	00 1	00 1	00 1	49 1	49 1	00 1	00
1	00 1	00 1	00 1	00 1	00 1	00 1	00 1	00 1	00 1	49 1	49 1	00 1	00
1	00 1	00 1	00 1	00 1	00 1	00 1	00 1	00 1	00 1	49 1	49 1	00 1	00
1	00 1	00 1	00 1	00 1	00 1	00 1	00 1	00 1	00 1	49 1	49 1	00 1	00
1	00 1	00 1	00 1	00 1	00 1	00 1	00 1	00 1	00 1	49 1	49 1	00 1	00
1	00 1	00 1	00 1	00 1	00 1	00 1	00 1	00 1	00 1	49 1	49 1	00 1	00
1	00 1	00 1	00 1	00 1	00 1	00 1	00 1	00 1	00 1	49 1	49 1	00 1	00
1	00 1	00 1	00 1	00 1	00 1	00 1	00 1	00 1	00 1	49 1	49 1	00 1	00
1	00 1	00 1	00 1	00 1	00 1	00 1	00 1	00 1	00 1	49 1	49 1	00 1	00
1	00 1	00 1	00 1	00 1	00 1	00 1	00 1	00 1	00 1	49 1	49 1	00 1	00
1	00 1	00 1	00 1	00 1	00 1	00 1	00 1	00 1	00 1	48 1	48 1	00 1	00
1	00 1	00 1	00 1	00 1	00 1	00 1	00 1	00 1	00 1	48 1	48 1	00 1	00
1	00 1	00 1	00 1	00 1	00 1	00 1	00 1	00 1	00 1	48 1	48 1	00 1	00
1	00 1	00 1	00 1	00 1	00 1	00 1	00 1	00 1	00 1	48 1	48 1	00 1	00
1	00 1	00 1	00 1	00 1	00 1	00 1	00 1	00 1	00 1	48 1	48 1	00 1	00
1	00 1	00 1	00 1	00 1	00 1	00 1	00 1	00 1	00 1	48 1	48 1	00 1	00
1	00 1	00 1	00 1	00 1	00 1	00 1	00 1	00 1	00 1	48 1	48 1	00 1	00
1	00 1	00 1	00 1	00 1	00 1	00 1	00 1	00 1	00 1	48 1	48 1	00 1	00
1	00 1	00 1	00 1	00 1	00 1	00 1	00 1	00 1	00 1	48 1	48 1	00 1	00
1	00 1	00 1	00 1	00 1	00 1	00 1	00 1	00 1	00 1	48 1	48 1	00 1	00
1	00 1	00 1	00 1	00 1	00 1	00 1	00 1	00 1	00 1	47 1	47 1	00 1	00
1	00 1	00 1	00 1	00 1	00 1	00 1	00 1	00 1	00 1	47 1	47 1	00 1	00
1	00 1	00 1	00 1	00 1	00 1	00 1	00 1	00 1	00 1	47 1	47 1	00 1	00
1	00 1	00 1	00 1	00 1	00 1	00 1	00 1	00 1	00 1	47 1	47 1	00 1	00
1	00 1	00 1	00 1	00 1	00 1	00 1	00 1	00 1	00 1	47 1	47 1	00 1	00
1	00 1	00 1	00 1	00 1	00 1	00 1	00 1	00 1	00 1	47 1	47 1	00 1	00
1	00 1	00 1	00 1	00 1	00 1	00 1	00 1	00 1	00 1	47 1	47 1	00 1	00
1	00 1	00 1	00 1	00 1	00 1	00 1	00 1	00 1	00 1	47 1	47 1	00 1	00
1	00 1	00 1	00 1	00 1	00 1	00 1	00 1	00 1	00 1	47 1	47 1	00 1	00
1	00 1	00 1	00 1	00 1	00 1	00 1	00 1	00 1	00 1	46 1	46 1	00 1	00
1	00 1	00 1	00 1	00 1	00 1	00 1	00 1	00 1	00 1	46 1	46 1	00 1	00
1	00 1	00 1	00 1	00 1	00 1	00 1	00 1	00 1	00 1	46 1	46 1	00 1	00
1	00 1	00 1	00 1	00 1	00 1	00 1	00 1	00 1	00 1	46 1	46 1	00 1	00
1	00 1	00 1	00 1	00 1	00 1	00 1	00 1	00 1	00 1	46 1	46 1	00 1	00
1	00 1	00 1	00 1	00 1	00 1	00 1	00 1	00 1	00 1	46 1	46 1	00 1	00
1	00 1	00 1	00 1	00 1	00 1	00 1	00 1	00 1	00 1	46 1	46 1	00 1	00
1	00 1	00 1	00 1	00 1	00 1	00 1	00 1	00 1	00 1	46 1	46 1	00 1	00
1	00 1	00 1	00 1	00 1	00 1	00 1	00 1	00 1	00 1	45 1	45 1	00 1	00
1	00 1	00 1	00 1	00 1	00 1	00 1	00 1	00 1	00 1	45 1	45 1	00 1	00
1	00 1	00 1	00 1	00 1	00 1	00 1	00 1	00 1	00 1	45 1	45 1	00 1	00
1	00 1	00 1	00 1	00 1	00 1	00 1	00 1	00 1	00 1	45 1	45 1	00 1	00
1	00 1	00 1	00 1	00 1	00 1	00 1	00 1	00 1	00 1	45 1	45 1	00 1	00
1	00 1	00 1	00 1	00 1	00 1	00 1	00 1	00 1	00 1	45 1	45 1	00 1	00
1	00 1	00 1	00 1	00 1	00 1	00 1	00 1	00 1	00 1	45 1	45 1	00 1	00
1	00 1	00 1	00 1	00 1	00 1	00 1	00 1	00 1	00 1	44 1	44 1	00 1	00
1	00 1	00 1	00 1	00 1	00 1	00 1	00 1	00 1	00 1	44 1	44 1	00 1	00
1	00 1	00 1	00 1	00 1	00 1	00 1	00 1	00 1	00 1	44 1	44 1	00 1	00
1	00 1	00 1	00 1	00 1	00 1	00 1	00 1	00 1	00 1	44 1	44 1	00 1	00
1	00 1	00 1	00 1	00 1	00 1	00 1	00 1	00 1	00 1	44 1	44 1	00 1	00
1	00 1	00 1	00 1	00 1	00 1	00 1	00 1	00 1	00 1	44 1	44 1	00 1	00
1	00 1	00 1	00 1	00 1	00 1	00 1	00 1	00 1	00 1	43 1	43 1	00 1	00
1	00 1	00 1	00 1	00 1	00 1	00 1	00 1	00 1	00 1	43 1	43 1	00 1	00
1	00 1	00 1	00 1	00 1	00 1	00 1	00 1	00 1	00 1	43 1	43 1	00 1	00
1	00 1	00 1	00 1	00 1	00 1	00 1	00 1	00 1	00 1	43 1	43 1	00 1	00
1	00 1	00 1	00 1	00 1	00 1	00 1	00 1	00 1	00 1	43 1	43 1	00 1	00
1	00 1	00 1	00 1	00 1	00 1	00 1	00 1	00 1	00 1	43 1	43 1	00 1	00
1	00 1	00 1	00 1	00 1	00 1	00 1	00 1	00 1	00 1	42 1	42 1	00 1	00
1	00 1	00 1	00 1	00 1	00 1	00 1	00 1	00 1	00 1	42 1	42 1	00 1	00
1	00 1	00 1	00 1	00 1	00 1	00 1	00 1	00 1	00 1	42 1	42 1	00 1	00
1	00 1	00 1	00 1	00 1	00 1	00 1	00 1	00 1	00 1	42 1	42 1	00 1	00
1	00 1	00 1	00 1	00 1	00 1	00 1	00 1	00 1	00 1	41 1	41 1	00 1	00
1	00 1	00 1	00 1	00 1	00 1	00 1	00 1	00 1	00 1	41 1	41 1	00 1	00
1	00 1	00 1	00 1	00 1	00 1	00 1	00 1	00 1	00 1	41 1	41 1	00 1	00
1	00 1	00 1	00 1	00 1	00 1	00 1	00 1	00 1	00 1	41 1	41 1	00 1	00
1	00 1	00 1	00 1	00 1	00 1	00 1	00 1	00 1	00 1	40 1	40 1	00 1	00
1	00 1	00 1	00 1	00 1	00 1	00 1	00 1	00 1	00 1	40 1	40 1	00 1	00
1	00 1	00 1	00 1	00 1	00 1	00 1	00 1	00 1	00 1	40 1	40 1	00 1	00
1	00 1	00 1	00 1	00 1	00 1	00 1	00 1	00 1	00 1	40 1	40 1	00 1	00
1	00 1	00 1	00 1	00 1	00 1	00 1	00 1	00 1	00 1	39 1	39 1	00 1	00
1	00 1	00 1	00 1	00 1	00 1	00 1	00 1	00 1	00 1	39 1	39 1	00 1	00
1	00 1	00 1	00 1	00 1	00 1	00 1	00 1	00 1	00 1	39 1	39 1	00 1	00
1	00 1	00 1	00 1	00 1	00 1	00 1	00 1	00 1	00 1	38 1	38 1	00 1	00
1	00 1	00 1	00 1	00 1	00 1	00 1	00 1	00 1	00 1	38 1	38 1	00 1	00
1	00 1	00 1	00 1	00 1	00 1	00 1	00 1	00 1	00 1	37 1	37 1	00 1	00
1	00 1	00 1	00 1	00 1	00 1	00 1	00 1	00 1	00 1	37 1	37 1	00 1	00
1	00 1	00 1	00 1	00 1	00 1	00 1	00 1	00 1	00 1	37 1	37 1	00 1	00
1	00 1	00 1	00 1	00 1	00 1	00 1	00 1	00 1	00 1	36 1	36 1	00 1	00
1	00 1	00 1	00 1	00 1	00 1	00 1	00 1	00 1	00 1	36 1	36 1	00 1	00
1	00 1	00 1	00 1	00 1	00 1	00 1	00 1	00 1	00 1	35 1	35 1	00 1	00
1	00 1	00 1	00 1	00 1	00 1	00 1	00 1	00 1	00 1	34 1	34 1	00 1	00
1	00 1	00 1	00 1	00 1	00 1	00 1	00 1	00 1	00 1	34 1	34 1	00 1	00
1	00 1	00 1	00 1	00 1	00 1	00 1	00 1	00 1	00 1	33 1	33 1	00 1	00
1	00 1	00 1	00 1	00 1	00 1	00 1	00 1	00 1	00 1	32 1	32 1	00 1	00
1	00 1	00 1	00 1	00 1	00 1	00 1	00 1	00 1	00 1	31 1	31 1	00 1	00
1	00 1	00 1	00 1	00 1	00 1	00 1	00 1	00 1	00 1	30 1	30 1	00 1	00
1	00 1	00 1	00 1	00 1	00 1	00 1	00 1	00 1	00 1	29 1	29 1	00 1	00
1	00 1	00 1	00 1	00 1	00 1	00 1	00 1	00 1	00 1	28 1	28 1	00 1	00
1	00 1	00 1	00 1	00 1	00 1	00 1	00 1	00 1	00 1	26 1	26 1	00 1	00
1	00 1	00 1	00 1	00 1	00 1	00 1	00 1	00 1	00 1	24 1	24 1	00 1	00
1	00 1	00 1	00 1	00 1	00 1	00 1	00 1	00 1	00 1	20 1	20 1	00 1	00
1	00 1	00 1	00 1	00 1	00 1	00 1	00 1	00 1	00 1	13 1	13 1	00 1	00
1	00 1	00 1	00 1	00 1	00 1	00 1	00 1	00 1	00 1	00 1	00 1	00 1	00
1	00 1	00 1	00 1	00 1	00 1	00 1	00 1	00 1	00 1	00 1	00 1	00 1	00
1	00 1	00 1	00 1	00 1	00 1	00 1	00 1	00 1	00 1	00 1	00 1	00 1	00
1	00 1	00 1	00 1	00 1	00 1	00 1	00 1	00 1	00 1	00 1	00 1	00 1	00
1	00 1	00 1	00 1	00 1	00 1	00 1	00 1	00 1	00 1	00 1	00 1	00 1	00
1	00 1	00 1	00 1	00 1	00 1	00 1	00 1	00 1	00 1	00 1	00 1	00 1	00
1	00 1	00 1	00 1	00 1	00 1	00 1	00 1	00 1	00 1	00 1	00 1	00 1	00
1	00 1	00 1	00 1	00 1	00 1	00 1	00 1	00 1	00 1	00 1	00 1	00 1	00
1	00 1	00 1	00 1	00 1	00 1	00 1	00 1	00 1	00 1	00 1	00 1	00 1	00
1	00 1	00 1	00 1	00 1	00 1	00 1	00 1	00 1	00 1	00 1	00 1	00 1	00
1	00 1	00 1	00 1	00 1	00 1	00 1	00 1	00 1	00 1	00 1	00 1	00 1	00
1	00 1	00 1	00 1	00 1	00 1	00 1	00 1	00 1	00 1	00 1	00 1	00 1	00
1	00 1	00 1	00 1	00 1	00 1	00 1	00 1	00 1	00 1	00 1	00 1	00 1	00
1	00 1	00 1	00 1	00 1	00 1	00 1	00 1	00 1	00 1	00 1	00 1	00 1	00
1	00 1	00 1	00 1	00 1	00 1	00 1	00 1	00 1	00 1	00 1	00 1	00 1	00
1	00 1	00 1	00 1	00 1	00 1	00 1	00 1	00 1	00 1	00 1	00 1	00 1	00
1	00 1	00 1	00 1	00 1	00 1	00 1	00 1	00 1	00 1	00 1	00 1	00 1	00
1	00 1	00 1	00 1	00 1	00 1	00 1	00 1	00 1	00 1	00 1	00 1	00 1	00
1	00 1	00 1	00 1	00 1	00 1	00 1	00 1	00 1	00 1	00 1	00 1	00 1	00
1	00 1	00 1	00 1	00 1	00 1	00 1	00 1	00 1	00 1	00 1	00 1	00 1	00
1	00 1	00 1	00 1	00 1	00 1	00 1	00 1	00 1	00 1	00 1	00 1	00 1	00
1	00 1	00 1	00 1	00 1	00 1	00 1	00 1	00 1	00 1	00 1	00 1	00 1	00
1	00 1	00 1	00 1	00 1	00 1	00 1	00 1	00 1	00 1	00 1	00 1	00 1	00
1	00 1	00 1	00 1	00 1	00 1	00 1	00 1	00 1	00 1	00 1	00 1	00 1	00
1	00 1	00 1	00 1	00 1	00 1	00 1	00 1	00 1	00 1	00 1	00 1	00 1	00
1	00 1	00 1	00 1	00 1	00 1	00 1	00 1	00 1	00 1	00 1	00 1	00 1	00
1	00 1	00 1	00 1	00 1	00 1	00 1	00 1	00 1	00 1	00 1	00 1	00 1	00
1	00 1	00 1	00 1	00 1	00 1	00 1	00 1	00 1	00 1	00 1	00 1	00 1	00
1	00 1	00 1	00 1	00 1	00 1	00 1	00 1	00 1	00 1	00 1	00 1	00 1	00
1	00 1	00 1	00 1	00 1	00 1	00 1	00 1	00 1	00 1	00 1	00 1	00 1	00
1	00 1	00 1	00 1	00 1	00 1	00 1	00 1	00 1	00 1	00 1	00 1	00 1	00
1	00 1	00 1	00 1	00 1	00 1	00 1	00 1	00 1	00 1	00 1	00 1	00 1	00
1	00 1	00 1	00 1	00 1	00 1	00 1	00 1	00 1	00 1	00 1	00 1	00 1	00
1	00 1	00 1	00 1	00 1	00 1	00 1	00 1	00 1	00 1	00 1	00 1	00 1	00
1	00 1	00 1	00 1	00 1	00 1	00 1	00 1	00 1	00 1	00 1	00 1	00 1	00
1	00 1	00 1	00 1	00 1	00 1	00 1	00 1	00 1	00 1	00 1	00 1	00 1	00
1	00 1	00 1	00 1	00 1	00 1	00 1	00 1	00 1	00 1	00 1	00 1	00 1	00
1	00 1	00 1	00 1	00 1	00 1	00 1	00 1	00 1	00 1	00 1	00 1	00 1	00
1	00 1	00 1	00 1	00 1	00 1	00 1	00 1	00 1	00 1	00 1	00 1	00 1	00
1	00 1	00 1	00 1	00 1	00 1	00 1	00 1	00 1	00 1	00 1	00 1	00 1	00
1	00 1	00 1	00 1	00 1	00 1	00 1	00 1	00 1	00 1	00 1	00 1	00 1	00
1	00 1	00 1	00 1	00 1	00 1	00 1	00 1	00 1	00 1	00 1	00 1	00 1	00
1	00 1	00 1	00 1	00 1	00 1	00 1	00 1	00 1	00 1	00 1	00 1	00 1	00
1	00 1	00 1	00 1	00 1	00 1	00 1	00 1	00 1	00 1	00 1	00 1	00 1	00
1	00 1	00 1	00 1	00 1	00 1	00 1	00 1	00 1	00 1	00 1	00 1	00 1	00
1	00 1	00 1	00 1	00 1	00 1	00 1	00 1	00 1	00 1	00 1	00 1	00 1	00
1	00 1	00 1	00 1	00 1	00 1	00 1	00 1	00 1	00 1	00 1	00 1	00 1	00
1	00 1	00 1	00 1	00 1	00 1	00 1	00 1	00 1	00 1	00 1	00 1	00 1	00
1	00 1	00 1	00 1	00 1	00 1	00 1	00 1	00 1	00 1	00 1	00 1	00 1	00
1	00 1	00 1	00 1	00 1	00 1	00 1	00 1	00 1	00 1	00 1	00 1	00 1	00
1	00 1	00 1	00 1	00 1	00 1	00 1	00 1	00 1	00 1	00 1	00 1	00 1	00
1	00 1	00 1	00 1	00 1	00 1	00 1	00 1	00 1	00 1	00 1	00 1	00 1	00
1	00 1	00 1	00 1	00 1	00 1	00 1	00 1	00 1	00 1	00 1	00 1	00 1	00
1	00 1	00 1	00 1	00 1	00 1	00 1	00 1	00 1	00 1	00 1	00 1	00 1	00
1	00 1	00 1	00 1	00 1	00 1	00 1	00 1	00 1	00 1	00 1	00 1	00 1	00
1	00 1	00 1	00 1	00 1	00 1	00 1	00 1	00 1	00 1	00 1	00 1	00 1	00
1	00 1	00 1	00 1	00 1	00 1	00 1	00 1	00 1	00 1	00 1	00 1	00 1	00
1	00 1	00 1	00 1	00 1	00 1	00 1	00 1	00 1	00 1	00 1	00 1	00 1	00
1	00 1	00 1	00 1	00 1	00 1	00 1	00 1	00 1	00 1	00 1	00 1	00 1	00
1	00 1	00 1	00 1	00 1	00 1	00 1	00 1	00 1	00 1	00 1	00 1	00 1	00
1	00 1	00 1	00 1	00 1	00 1	00 1	00 1	00 1	00 1	00 1	00 1	00 1	00
1	00 1	00 1	00 1	00 1	00 1	00 1	00 1	00 1	00 1	00 1	00 1	00 1	00
1	00 1	00 1	00 1	00 1	00 1	00 1	00 1	00 1	00 1	00 1	00 1	00 1	00
1	00 1	00 1	00 1	00 1	00 1	00 1	00 1	00 1	00 1	00 1	00 1	00 1	00
1	00 1	00 1	00 1	00 1	00 1	00 1	00 1	00 1	00 1	00 1	00 1	00 1	00
1	00 1	00 1	00 1	00 1	00 1	00 1	00 1	00 1	00 1	00 1	00 1	00 1	00
1	00 1	00 1	00 1	00 1	00 1	00 1	00 1	00 1	00 1	00 1	00 1	00 1	00
1	00 1	00 1	00 1	00 1	00 1	00 1	00 1	00 1	00 1	00 1	00 1	00 1	00
1	00 1	00 1	00 1	00 1	00 1	00 1	00 1	00 1	00 1	00 1	00 1	00 1	00
1	00 1	00 1	00 1	00 1	00 1	00 1	00 1	00 1	00 1	00 1	00 1	00 1	00
1	00 1	00 1	00 1	00 1	00 1	00 1	00 1	00 1	00 1	00 1	00 1	00 1	00
1	00 1	00 1	00 1	00 1	00 1	00 1	00 1	00 1	00 1	00 1	00 1	00 1	00
1	00 1	00 1	00 1	00 1	00 1	00 1	00 1	00 1	00 1	00 1	00 1	00 1	00
1	00 1	00 1	00 1	00 1	00 1	00 1	00 1	00 1	00 1	00 1	00 1	00 1	00
1	00 1	00 1	00 1	00 1	00 1	00 1	00 1	00 1	00 1	00 1	00 1	00 1	00
1	00 1	00 1	00 1	00 1	00 1	00 1	00 1	00 1	00 1	00 1	00 1	00 1	00
1	00 1	00 1	00 1	00 1	00 1	00 1	00 1	00 1	00 1	00 1	00 1	00 1	00
1	00 1	00 1	00 1	00 1	00 1	00 1	00 1	00 1	00 1	00 1	00 1	00 1	00
1	00 1	00 1	00 1	00 1	00 1	00 1	00 1	00 1	00 1	00 1	00 1	00 1	00
1	00 1	00 1	00 1	00 1	00 1	00 1	00 1	00 1	00 1	00 1	00 1	00 1	00
1	00 1	00 1	00 1	00 1	00 1	00 1	00 1	00 1	00 1	00 1	00 1	00 1	00
1	00 1	00 1	00 1	00 1	00 1	00 1	00 1	00 1	00 1	00 1	00 1	00 1	00
1	00 1	00 1	00 1	00 1	00 1	00 1	00 1	00 1	00 1	00 1	00 1	00 1	00
1	00 1	00 1	00 1	00 1	00 1	00 1	00 1	00 1	00 1	00 1	00 1	00 1	00
1	00 1	00 1	00 1	00 1	00 1	00 1	00 1	00 1	00 1	00 1	00 1	00 1	00
1	00 1	00 1	00 1	00 1	00 1	00 1	00 1	00 1	00 1	00 1	00 1	00 1	00
1	00 1	00 1	00 1	00 1	00 1	00 1	00 1	00 1	00 1	00 1	00 1	00 1	00
1	00 1	00 1	00 1	00 1	00 1	00 1	00 1	00 1	00 1	00 1	00 1	00 1	00
1	00 1	00 1	00 1	00 1	00 1	00 1	00 1	00 1	00 1	00 1	00 1	00 1	00
1	00 1	00 1	00 1	00 1	00 1	00 1	00 1	00 1	00 1	00 1	00 1	00 1	00
1	00 1	00 1	00 1	00 1	00 1	00 1	00 1	00 1	00 1	00 1	00 1	00 1	00
1	00 1	00 1	00 1	00 1	00 1	00 1	00 1	00 1	00 1	00 1	00 1	00 1	00
1	00 1	00 1	00 1	00 1	00 1	00 1	00 1	00 1	00 1	00 1	00 1	00 1	00
1	00 1	00 1	00 1	00 1	00 1	00 1	00 1	00 1	00 1	00 1	00 1	00 1	00
1	00 1	00 1	00 1	00 1	00 1	00 1	00 1	00 1	00 1	00 1	00 1	00 1	00
1	00 1	00 1	00 1	00 1	00 1	00 1	00 1	00 1	00 1	00 1	00 1	00 1	00
1	00 1	00 1	00 1	00 1	00 1	00 1	00 1	00 1	00 1	00 1	00 1	00 1	00
1	00 1	00 1	00 1	00 1	00 1	00 1	00 1	00 1	00 1	00 1	00 1	00 1	00
1	00 1	00 1	00 1	00 1	00 1	00 1	00 1	00 1	00 1	00 1	00 1	00 1	00
1	00 1	00 1	00 1	00 1	00 1	00 1	00 1	00 1	00 1	00 1	00 1	00 1	00
1	00 1	00 1	00 1	00 1	00 1	00 1	00 1	00 1	00 1	00 1	00 1	00 1	00
1	00 1	00 1	00 1	00 1	00 1	00 1	00 1	00 1	00 1	00 1	00 1	00 1	00
1	00 1	00 1	00 1	00 1	00 1	00 1	00 1	00 1	00 1	00 1	00 1	00 1	00
1	00 1	00 1	00 1	00 1	00 1	00 1	00 1	00 1	00 1	00 1	00 1	00 1	00
1	00 1	00 1	00 1	00 1	00 1	00 1	00 1	00 1	00 1	00 1	00 1	00 1	00
1	00 1	00 1	00 1	00 1	00 1	00 1	00 1	00 1	00 1	00 1	00 1	00 1	00
1	00 1	00 1	00 1	00 1	00 1	00 1	00 1	00 1	00 1	00 1	00 1	00 1	00
1	00 1	00 1	00 1	00 1	00 1	00 1	00 1	00 1	00 1	00 1	00 1	00 1	00
1	00 1	00 1	00 1	00 1	00 1	00 1	00 1	00 1	00 1	00 1	00 1	00 1	00
1	00 1	00 1	00 1	00 1	00 1	00 1	00 1	00 1	00 1	00 1	00 1	00 1	00
1	00 1	00 1	00 1	00 1	00 1	00 1	00 1	00 1	00 1	00 1	00 1	00 1	00
1	00 1	00 1	00 1	00 1	00 1	00 1	00 1	00 1	00 1	00 1	00 1	00 1	00
1	00 1	00 1	00 1	00 1	00 1	00 1	00 1	00 1	00 1	00 1	00 1	00 1	00
1	00 1	00 1	00 1	00 1	00 1	00 1	00 1	00 1	00 1	00 1	00 1	00 1	00
1	00 1	00 1	00 1	00 1	00 1	00 1	00 1	00 1	00 1	00 1	00 1	00 1	00
1	00 1	00 1	00 1	00 1	00 1	00 1	00 1	00 1	00 1	00 1	00 1	00 1	00
1	00 1	00 1	00 1	00 1	00 1	00 1	00 1	00 1	00 1	00 1	00 1	00 1	00
1	00 1	00 1	00 1	00 1	00 1	00 1	00 1	00 1	00 1	00 1	00 1	00 1	00
1	00 1	00 1	00 1	00 1	00 1	00 1	00 1	00 1	00 1	00 1	00 1	00 1	00
1	00 1	00 1	00 1	00 1	00 1	00 1	00 1	00 1	00 1	00 1	00 1	00 1	00
1	00 1	00 1	00 1	00 1	00 1	00 1	00 1	00 1	00 1	00 1	00 1	00 1	00
1	00 1	00 1	00 1	00 1	00 1	00 1	00 1	00 1	00 1	00 1	00 1	00 1	00
1	00 1	00 1	00 1	00 1	00 1	00 1	00 1	00 1	00 1	00 1	00 1	00 1	00
1	00 1	00 1	00 1	00 1	00 1	00 1	00 1	00 1	00 1	00 1	00 1	00 1	00
1	00 1	00 1	00 1	00 1	00 1	00 1	00 1	00 1	00 1	00 1	00 1	00 1	00
1	00 1	00 1	00 1	00 1	00 1	00 1	00 1	00 1	00 1	00 1	00 1	00 1	00
1	00 1	00 1	00 1	00 1	00 1	00 1	00 1	00 1	00 1	00 1	00 1	00 1	00
1	00 1	00 1	00 1	00 1	00 1	00 1	00 1	00 1	00 1	00 1	00 1	00 1	00
1	00 1	00 1	00 1	00 1	00 1	00 1	00 1	00 1	00 1	00 1	00 1	00 1	00
1	00 1	00 1	00 1	00 1	00 1	00 1	00 1	00 1	00 1	00 1	00 1	00 1	00
1	00 1	00 1	00 1	00 1	00 1	00 1	00 1	00 1	00 1	00 1	00 1	00 1	00
1	00 1	00 1	00 1	00 1	00 1	00 1	00 1	00 1	00 1	00 1	00 1	00 1	00
1	00 1	00 1	00 1	00 1	00 1	00 1	00 1	00 1	00 1	00 1	00 1	00 1	00
1	00 1	00 1	00 1	00 1	00 1	00 1	00 1	00 1	00 1	00 1	00 1	00 1	00
1	00 1	00 1	00 1	00 1	00 1	00 1	00 1	00 1	00 1	00 1	00 1	00 1	00
1	00 1	00 1	00 1	00 1	00 1	00 1	00 1	00 1	00 1	00 1	00 1	00 1	00
1	00 1	00 1	00 1	00 1	00 1	00 1	00 1	00 1	00 1	00 1	00 1	00 1	00
1	00 1	00 1	00 1	00 1	00 1	00 1	00 1	00 1	00 1	00 1	00 1	00 1	00
1	00 1	00 1	00 1	00 1	00 1	00 1	00 1	00 1	00 1	00 1	00 1	00 1	00
1	00 1	00 1	00 1	00 1	00 1	00 1	00 1	00 1	00 1	00 1	00 1	00 1	00
1	00 1	00 1	00 1	00 1	00 1	00 1	00 1	00 1	00 1	00 1	00 1	00 1	00
1	00 1	00 1	00 1	00 1	00 1	00 1	00 1	00 1	00 1	00 1	00 1	00 1	00
1	00 1	00 1	00 1	00 1	00 1	00 1	00 1	00 1	00 1	00 1	00 1	00 1	00
1	00 1	00 1	00 1	00 1	00 1	00 1	00 1	00 1	00 1	00 1	00 1	00 1	00
1	00 1	00 1	00 1	00 1	00 1	00 1	00 1	00 1	00 1	00 1	00 1	00 1	00
1	00 1	00 1	00 1	00 1	00 1	00 1	00 1	00 1	00 1	00 1	00 1	00 1	00
1	00 1	00 1	00 1	00 1	00 1	00 1	00 1	00 1	00 1	00 1	00 1	00 1	00
1	00 1	00 1	00 1	00 1	00 1	00 1	00 1	00 1	00 1	00 1	00 1	00 1	00
1	00 1	00 1	00 1	00 1	00 1	00 1	00 1	00 1	00 1	00 1	00 1	00 1	00
1	00 1	00 1	00 1	00 1	00 1	00 1	00 1	00 1	00 1	00 1	00 1	00 1	00
1	00 1	00 1	00 1	00 1	00 1	00 1	00 1	00 1	00 1	00 1	00 1	00 1	00
1	00 1	00 1	00 1	00 1	00 1	00 1	00 1	00 1	00 1	00 1	00 1	00 1	00
1	00 1	00 1	00 1	00 1	00 1	00 1	00 1	00 1	00 1	00 1	00 1	00 1	00
1	00 1	00 1	00 1	00 1	00 1	00 1	00 1	00 1	00 1	00 1	00 1	00 1	00
1	00 1	00 1	00 1	00 1	00 1	00 1	00 1	00 1	00 1	00 1	00 1	00 1	00
1	00 1	00 1	00 1	00 1	00 1	00 1	00 1	00 1	00 1	00 1	00 1	00 1	00
1	00 1	00 1	00 1	00 1	00 1	00 1	00 1	00 1	00 1	00 1	00 1	00 1	00
1	00 1	00 1	00 1	00 1	00 1	00 1	00 1	00 1	00 1	00 1	00 1	00 1	00
1	00 1	00 1	00 1	00 1	00 1	00 1	00 1	00 1	00 1	00 1	00 1	00 1	00
1	00 1	00 1	00 1	00 1	00 1	00 1	00 1	00 1	00 1	00 1	00 1	00 1	00
1	00 1	00 1	00 1	00 1	00 1	00 1	00 1	00 1	00 1	00 1	00 1	00 1	00
1	00 1	00 1	00 1	00 1	00 1	00 1	00 1	00 1	00 1	00 1	00 1	00 1	00
1	00 1	00 1	00 1	00 1	00 1	00 1	00 1	00 1	00 1	00 1	00 1	00 1	00
1	00 1	00 1	00 1	00 1	00 1	00 1	00 1	00 1	00 1	00 1	00 1	00 1	00
1	00 1	00 1	00 1	00 1	00 1	00 1	00 1	00 1	00 1	00 1	00 1	00 1	00
1	00 1	00 1	00 1	00 1	00 1	00 1	00 1	00 1	00 1	00 1	00 1	00 1	00
1	00 1	00 1	00 1	00 1	00 1	00 1	00 1	00 1	00 1	00 1	00 1	00 1	00
1	00 1	00 1	00 1	00 1	00 1	00 1	00 1	00 1	00 1	00 1	00 1	00 1	00
1	00 1	00 1	00 1	00 1	00 1	00 1	00 1	00 1	00 1	00 1	00 1	00 1	00
1	00 1	00 1	00 1	00 1	00 1	00 1	00 1	00 1	00 1	00 1	00 1	00 1	00
1	00 1	00 1	00 1	00 1	00 1	00 1	00 1	00 1	00 1	00 1	00 1	00 1	00
1	00 1	00 1	00 1	00 1	00 1	00 1	00 1	00 1	00 1	00 1	00 1	00 1	00
1	00 1	00 1	00 1	00 1	00 1	00 1	00 1	00 1	00 1	00 1	00 1	00 1	00
1	00 1	00 1	00 1	00 1	00 1	00 1	00 1	00 1	00 1	00 1	00 1	00 1	00
1	00 1	00 1	00 1	00 1	00 1	00 1	00 1	00 1	00 1	00 1	00 1	00 1	00
1	00 1	00 1	00 1	00 1	00 1	00 1	00 1	00 1	00 1	00 1	00 1	00 1	00
1	00 1	00 1	00 1	00 1	00 1	00 1	00 1	00 1	00 1	00 1	00 1	00 1	00
1	00 1	00 1	00 1	00 1	00 1	00 1	00 1	00 1	00 1	00 1	00 1	00 1	00
1	00 1	00 1	00 1	00 1	00 1	00 1	00 1	00 1	00 1	00 1	00 1	00 1	00
1	00 1	00 1	00 1	00 1	00 1	00 1	00 1	00 1	00 1	00 1	00 1	00 1	00
1	00 1	00 1	00 1	00 1	00 1	00 1	00 1	00 1	00 1	00 1	00 1	00 1	00
1	00 1	00 1	00 1	00 1	00 1	00 1	00 1	00 1	00 1	00 1	00 1	00 1	00
1	00 1	00 1	00 1	00 1	00 1	00 1	00 1	00 1	00 1	00 1	00 1	00 1	00
1	00 1	00 1	00 1	00 1	00 1	00 1	00 1	00 1	00 1	00 1	00 1	00 1	00
1	00 1	00 1	00 1	00 1	00 1	00 1	00 1	00 1	00 1	00 1	00 1	00 1	00
1	00 1	00 1	00 1	00 1	00 1	00 1	00 1	00 1	00 1	00 1	00 1	00 1	00
1	00 1	00 1	00 1	00 1	00 1	00 1	00 1	00 1	00 1	00 1	00 1	00 1	00
1	00 1	00 1	00 1	00 1	00 1	00 1	00 1	00 1	00 1	00 1	00 1	00 1	00
1	00 1	00 1	00 1	00 1	00 1	00 1	00 1	00 1	00 1	00 1	00 1	00 1	00
1	00 1	00 1	00 1	00 1	00 1	00 1	00 1	00 1	00 1	00 1	00 1	00 1	00
1	00 1	00 1	00 1	00 1	00 1	00 1	00 1	00 1	00 1	00 1	00 1	00 1	00
1	00 1	00 1	00 1	00 1	00 1	00 1	00 1	00 1	00 1	00 1	00 1	00 1	00
1	00 1	00 1	00 1	00 1	00 1	00 1	00 1	00 1	00 1	00 1	00 1	00 1	00
1	00 1	00 1	00 1	00 1	00 1	00 1	00 1	00 1	00 1	00 1	00 1	00 1	00
1	00 1	00 1	00 1	00 1	00 1	00 1	00 1	00 1	00 1	00 1	00 1	00 1	00
1	00 1	00 1	00 1	00 1	00 1	00 1	00 1	00 1	00 1	00 1	00 1	00 1	00
1	00 1	00 1	00 1	00 1	00 1	00 1	00 1	00 1	00 1	00 1	00 1	00 1	00
1	00 1	00 1	00 1	00 1	00 1	00 1	00 1	00 1	00 1	00 1	00 1	00 1	00
1	00 1	00 1	00 1	00 1	00 1	00 1	00 1	00 1	00 1	00 1	00 1	00 1	00
1	00 1	00 1	00 1	00 1	00 1	00 1	00 1	00 1	00 1	00 1	00 1	00 1	00
1	00 1	00 1	00 1	00 1	00 1	00 1	00 1	00 1	00 1	00 1	00 1	00 1	00
1	00 1	00 1	00 1	00 1	00 1	00 1	00 1	00 1	00 1	00 1	00 1	00 1	00
1	00 1	00 1	00 1	00 1	00 1	00 1	00 1	00 1	00 1	00 1	00 1	00 1	00
1	00 1	00 1	00 1	00 1	00 1	00 1	00 1	00 1	00 1	00 1	00 1	00 1	00
1	00 1	00 1	00 1	00 1	00 1	00 1	00 1	00 1	00 1	00 1	00 1	00 1	00
1	00 1	00 1	00 1	00 1	00 1	00 1	00 1	00 1	00 1	00 1	00 1	00 1	00
1	00 1	00 1	00 1	00 1	00 1	00 1	00 1	00 1	00 1	00 1	00 1	00 1	00
1	00 1	00 1	00 1	00 1	00 1	00 1	00 1	00 1	00 1	00 1	00 1	00 1	00
1	00 1	00 1	00 1	00 1	00 1	00 1	00 1	00 1	00 1	00 1	00 1	00 1	00
1	00 1	00 1	00 1	00 1	00 1	00 1	00 1	00 1	00 1	00 1	00 1	00 1	00
1	00 1	00 1	00 1	00 1	00 1	00 1	00 1	00 1	00 1	00 1	00 1	00 1	00
1	00 1	00 1	00 1	00 1	00 1	00 1	00 1	00 1	00 1	00 1	00 1	00 1	00
1	00 1	00 1	00 1	00 1	00 1	00 1	00 1	00 1	00 1	00 1	00 1	00 1	00
1	00 1	00 1	00 1	00 1	00 1	00 1	00 1	00 1	00 1	00 1	00 1	00 1	00
1	00 1	00 1	00 1	00 1	00 1	00 1	00 1	00 1	00 1	00 1	00 1	00 1	00
1	00 1	00 1	00 1	00 1	00 1	00 1	00 1	00 1	00 1	00 1	00 1	00 1	00
1	00 1	00 1	00 1	00 1	00 1	00 1	00 1	00 1	00 1	00 1	00 1	00 1	00
1	00 1	00 1	00 1	00 1	00 1	00 1	00 1	00 1	00 1	00 1	00 1	00 1	00
1	00 1	00 1	00 1	00 1	00 1	00 1	00 1	00 1	00 1	00 1	00 1	00 1	00
1	00 1	00 1	00 1	00 1	00 1	00 1	00 1	00 1	00 1	00 1	00 1	00 1	00
1	00 1	00 1	00 1	00 1	00 1	00 1	00 1	00 1	00 1	00 1	00 1	00 1	00
1	00 1	00 1	00 1	00 1	00 1	00 1	00 1	00 1	00 1	00 1	00 1	00 1	00
1	00 1	00 1	00 1	00 1	00 1	00 1	00 1	00 1	00 1	00 1	00 1	00 1	00
1	00 1	00 1	00 1	00 1	00 1	00 1	00 1	00 1	00 1	00 1	00 1	00 1	00
1	00 1	00 1	00 1	00 1	00 1	00 1	00 1	00 1	00 1	00 1	00 1	00 1	00
1	00 1	00 1	00 1	00 1	00 1	00 1	00 1	00 1	00 1	00 1	00 1	00 1	00
1	00 1	00 1	00 1	00 1	00 1	00 1	00 1	00 1	00 1	00 1	00 1	00 1	00
1	00 1	00 1	00 1	00 1	00 1	00 1	00 1	00 1	00 1	00 1	00 1	00 1	00
1	00 1	00 1	00 1	00 1	00 1	00 1	00 1	00 1	00 1	00 1	00 1	00 1	00
1	00 1	00 1	00 1	00 1	00 1	00 1	00 1	00 1	00 1	00 1	00 1	00 1	00
1	00 1	00 1	00 1	00 1	00 1	00 1	00 1	00 1	00 1	00 1	00 1	00 1	00
1	00 1	00 1	00 1	00 1	00 1	00 1	00 1	00 1	00 1	00 1	00 1	00 1	00
1	00 1	00 1	00 1	00 1	00 1	00 1	00 1	00 1	00 1	00 1	00 1	00 1	00
1	00 1	00 1	00 1	00 1	00 1	00 1	00 1	00 1	00 1	00 1	00 1	00 1	00
1	00 1	00 1	00 1	00 1	17 1	17 1	00 1	00 1	00 1	00 1	00 1	00 1	00
1	00 1	00 1	00 1	00 1	32 1	32 1	00 1	00 1	00 1	00 1	00 1	00 1	00
1	00 1	00 1	00 1	00 1	45 1	45 1	00 1	00 1	00 1	00 1	00 1	00 1	00
1	00 1	00 1	00 1	00 1	48 1	48 1	00 1	00 1	00 1	00 1	00 1	00 1	00
1	00 1	00 1	00 1	00 1	50 1	50 1	00 1	00 1	00 1	00 1	00 1	00 1	00
1	00 1	00 1	00 1	00 1	51 1	51 1	00 1	00 1	00 1	00 1	00 1	00 1	00
1	00 1	00 1	00 1	00 1	52 1	52 1	00 1	00 1	00 1	00 1	00 1	00 1	00
1	00 1	00 1	00 1	00 1	53 1	53 1	00 1	00 1	00 1	00 1	00 1	00 1	00
1	00 1	00 1	00 1	00 1	53 1	53 1	00 1	00 1	00 1	00 1	00 1	00 1	00
1	00 1	00 1	00 1	00 1	54 1	54 1	00 1	00 1	00 1	00 1	00 1	00 1	00
1	00 1	00 1	00 1	00 1	54 1	54 1	00 1	00 1	00 1	00 1	00 1	00 1	00
1	00 1	00 1	00 1	00 1	54 1	54 1	00 1	00 1	00 1	00 1	00 1	00 1	00
1	00 1	00 1	00 1	00 1	54 1	54 1	00 1	00 1	00 1	00 1	00 1	00 1	00
1	00 1	00 1	00 1	00 1	54 1	54 1	00 1	00 1	00 1	00 1	00 1	00 1	00
1	00 1	00 1	00 1	00 1	54 1	54 1	00 1	00 1	00 1	00 1	00 1	00 1	00
1	00 1	00 1	00 1	00 1	54 1	54 1	00 1	00 1	00 1	00 1	00 1	00 1	00
1	00 1	00 1	00 1	00 1	54 1	54 1	00 1	00 1	00 1	00 1	00 1	00 1	00
1	00 1	00 1	00 1	00 1	54 1	54 1	00 1	00 1	00 1	00 1	00 1	00 1	00
1	00 1	00 1	00 1	00 1	54 1	54 1	00 1	00 1	00 1	00 1	00 1	00 1	00
1	00 1	00 1	00 1	00 1	54 1	54 1	00 1	00 1	00 1	00 1	00 1	00 1	00
1	00 1	00 1	00 1	00 1	54 1	54 1	17 1	17 1	17 1	00 1	00 1	00 1	00
1	00 1	00 1	00 1	00 1	54 1	54 1	32 1	32 1	32 1	00 1	00 1	00 1	00
1	00 1	00 1	00 1	00 1	54 1	54 1	45 1	45 1	45 1	00 1	00 1	00 1	00
1	00 1	00 1	00 1	00 1	54 1	54 1	48 1	48 1	48 1	00 1	00 1	00 1	00
1	00 1	00 1	00 1	00 1	54 1	54 1	50 1	50 1	50 1	00 1	00 1	00 1	00
1	00 1	00 1	00 1	00 1	54 1	54 1	51 1	51 1	51 1	00 1	00 1	00 1	00
1	00 1	00 1	00 1	00 1	54 1	54 1	52 1	52 1	52 1	00 1	00 1	00 1	00
1	00 1	00 1	00 1	00 1	54 1	54 1	53 1	53 1	53 1	00 1	00 1	00 1	00
1	00 1	00 1	00 1	00 1	54 1	54 1	53 1	53 1	53 1	00 1	00 1	00 1	00
1	00 1	00 1	00 1	00 1	54 1	54 1	54 1	54 1	54 1	00 1	00 1	00 1	00
1	00 1	00 1	00 1	00 1	54 1	54 1	54 1	54 1	54 1	00 1	00 1	00 1	00
1	00 1	00 1	00 1	00 1	54 1	54 1	54 1	54 1	54 1	00 1	00 1	00 1	00
1	00 1	00 1	00 1	00 1	54 1	54 1	54 1	54 1	54 1	00 1	00 1	00 1	00
1	00 1	00 1	00 1	00 1	54 1	54 1	54 1	54 1	54 1	00 1	00 1	00 1	00
1	00 1	00 1	00 1	00 1	54 1	54 1	54 1	54 1	54 1	00 1	00 1	00 1	00
1	00 1	00 1	00 1	00 1	54 1	54 1	54 1	54 1	54 1	00 1	00 1	00 1	00
1	00 1	00 1	00 1	00 1	54 1	54 1	54 1	54 1	54 1	00 1	00 1	00 1	00
1	00 1	00 1	00 1	00 1	54 1	54 1	54 1	54 1	54 1	00 1	00 1	00 1	00
1	00 1	00 1	00 1	00 1	54 1	54 1	54 1	54 1	54 1	00 1	00 1	00 1	00
1	00 1	00 1	00 1	00 1	54 1	54 1	54 1	54 1	54 1	00 1	00 1	00 1	00
1	00 1	00 1	00 1	00 1	54 1	54 1	54 1	54 1	54 1	00 1	00 1	00 1	00
1	00 1	00 1	00 1	00 1	53 1	53 1	54 1	54 1	54 1	00 1	00 1	00 1	00
1	00 1	00 1	00 1	00 1	53 1	53 1	54 1	54 1	54 1	00 1	00 1	00 1	00
1	00 1	00 1	00 1	00 1	53 1	53 1	54 1	54 1	54 1	00 1	00 1	00 1	00
1	00 1	00 1	00 1	00 1	53 1	53 1	54 1	54 1	54 1	00 1	00 1	00 1	00
1	00 1	00 1	00 1	00 1	53 1	53 1	54 1	54 1	54 1	00 1	00 1	00 1	00
1	00 1	00 1	00 1	00 1	53 1	53 1	54 1	54 1	54 1	00 1	00 1	00 1	00
1	00 1	00 1	00 1	00 1	53 1	53 1	54 1	54 1	54 1	00 1	00 1	00 1	00
1	00 1	00 1	00 1	00 1	53 1	53 1	54 1	54 1	54 1	00 1	00 1	00 1	00
1	00 1	00 1	00 1	00 1	53 1	53 1	54 1	54 1	54 1	00 1	00 1	00 1	00
1	00 1	00 1	00 1	00 1	53 1	53 1	54 1	54 1	54 1	00 1	00 1	00 1	00
1	00 1	00 1	00 1	00 1	53 1	53 1	54 1	54 1	54 1	00 1	00 1	00 1	00
1	00 1	00 1	00 1	00 1	53 1	53 1	54 1	54 1	54 1	00 1	00 1	00 1	00
1	00 1	00 1	00 1	00 1	53 1	53 1	54 1	54 1	54 1	00 1	00 1	00 1	00
1	00 1	00 1	00 1	00 1	53 1	53 1	54 1	54 1	54 1	00 1	00 1	00 1	00
1	00 1	00 1	00 1	00 1	53 1	53 1	54 1	54 1	54 1	00 1	00 1	00 1	00
1	00 1	00 1	00 1	00 1	53 1	53 1	54 1	54 1	54 1	00 1	00 1	00 1	00
1	00 1	00 1	00 1	00 1	53 1	53 1	54 1	54 1	54 1	00 1	00 1	00 1	00
1	00 1	00 1	00 1	00 1	53 1	53 1	54 1	54 1	54 1	00 1	00 1	00 1	00
1	00 1	00 1	00 1	00 1	53 1	53 1	54 1	54 1	54 1	00 1	00 1	00 1	00
1	00 1	00 1	00 1	00 1	53 1	53 1	54 1	54 1	54 1	00 1	00 1	00 1	00
1	00 1	00 1	00 1	00 1	53 1	53 1	53 1	53 1	53 1	00 1	00 1	00 1	00
1	00 1	00 1	00 1	00 1	52 1	52 1	53 1	53 1	53 1	00 1	00 1	00 1	00
1	00 1	00 1	00 1	00 1	52 1	52 1	53 1	53 1	53 1	00 1	00 1	00 1	00
1	00 1	00 1	00 1	00 1	52 1	52 1	53 1	53 1	53 1	00 1	00 1	00 1	00
1	00 1	00 1	00 1	00 1	52 1	52 1	53 1	53 1	53 1	00 1	00 1	00 1	00
1	00 1	00 1	00 1	00 1	52 1	52 1	53 1	53 1	53 1	00 1	00 1	00 1	00
1	00 1	00 1	00 1	00 1	52 1	52 1	53 1	53 1	53 1	00 1	00 1	00 1	00
1	00 1	00 1	00 1	00 1	52 1	52 1	53 1	53 1	53 1	00 1	00 1	00 1	00
1	00 1	00 1	00 1	00 1	52 1	52 1	53 1	53 1	53 1	00 1	00 1	00 1	00
1	00 1	00 1	00 1	00 1	52 1	52 1	53 1	53 1	53 1	00 1	00 1	00 1	00
1	00 1	00 1	00 1	00 1	52 1	52 1	53 1	53 1	53 1	00 1	00 1	00 1	00
1	00 1	00 1	00 1	00 1	52 1	52 1	53 1	53 1	53 1	00 1	00 1	00 1	00
1	00 1	00 1	00 1	00 1	52 1	52 1	53 1	53 1	53 1	00 1	00 1	00 1	00
1	00 1	00 1	00 1	00 1	52 1	52 1	53 1	53 1	53 1	00 1	00 1	00 1	00
1	00 1	00 1	00 1	00 1	52 1	52 1	53 1	53 1	53 1	00 1	00 1	00 1	00
1	00 1	00 1	00 1	00 1	52 1	52 1	53 1	53 1	53 1	00 1	00 1	00 1	00
1	00 1	00 1	00 1	00 1	52 1	52 1	53 1	53 1	53 1	00 1	00 1	00 1	00
1	00 1	00 1	00 1	00 1	52 1	52 1	53 1	53 1	53 1	00 1	00 1	00 1	00
1	00 1	00 1	00 1	00 1	52 1	52 1	53 1	53 1	53 1	00 1	00 1	00 1	00
1	00 1	00 1	00 1	00 1	51 1	51 1	53 1	53 1	53 1	00 1	00 1	00 1	00
1	00 1	00 1	00 1	00 1	51 1	51 1	53 1	53 1	53 1	00 1	00 1	00 1	00
1	00 1	00 1	00 1	00 1	51 1	51 1	52 1	52 1	52 1	00 1	00 1	00 1	00
1	00 1	00 1	00 1	00 1	51 1	51 1	52 1	52 1	52 1	00 1	00 1	00 1	00
1	00 1	00 1	00 1	00 1	51 1	51 1	52 1	52 1	52 1	00 1	00 1	00 1	00
1	00 1	00 1	00 1	00 1	51 1	51 1	52 1	52 1	52 1	00 1	00 1	00 1	00
1	00 1	00 1	00 1	00 1	51 1	51 1	52 1	52 1	52 1	00 1	00 1	00 1	00
1	00 1	00 1	00 1	00 1	51 1	51 1	52 1	52 1	52 1	00 1	00 1	00 1	00
1	00 1	00 1	00 1	00 1	51 1	51 1	52 1	52 1	52 1	00 1	00 1	00 1	00
1	00 1	00 1	00 1	00 1	51 1	51 1	52 1	52 1	52 1	00 1	00 1	00 1	00
1	00 1	00 1	00 1	00 1	51 1	51 1	52 1	52 1	52 1	00 1	00 1	00 1	00
1	00 1	00 1	00 1	00 1	51 1	51 1	52 1	52 1	52 1	00 1	00 1	00 1	00
1	00 1	00 1	00 1	00 1	51 1	51 1	52 1	52 1	52 1	00 1	00 1	00 1	00
1	00 1	00 1	00 1	00 1	51 1	51 1	52 1	52 1	52 1	00 1	00 1	00 1	00
1	00 1	00 1	00 1	00 1	51 1	51 1	52 1	52 1	52 1	00 1	00 1	00 1	00
1	00 1	00 1	00 1	00 1	51 1	51 1	52 1	52 1	52 1	00 1	00 1	00 1	00
[truncated: 18,000 more rows]
