# Supplementary material for: The Computer Simulation of Therapy with the NMDA Antagonist in Excitotoxic Neurodegeneration in an Alzheimer’s Disease-like Pathology
Source: J Clin Med. 2022 Mar 27;11(7):1858. doi: 10.3390/jcm11071858 (PMC8999931; doi:10.3390/jcm11071858)
Supplement: Supplementary file 1 [file jcm-11-01858-s001.zip › Supplementary Materials/2_LTP/2_models of excitotoxicity severity AD/2_memantine treatment/10M/1_mild.txt]

1	00 1	00 1	00 1	00 1	00 1	00 1	00 1	00 1	00 1	00 1	00 1	00 1	00
1	00 1	00 1	00 1	00 1	00 1	00 1	00 1	00 1	00 1	00 1	00 1	00 1	00
1	00 1	00 1	00 1	00 1	00 1	00 1	00 1	00 1	00 1	00 1	00 1	00 1	00
1	00 1	00 1	00 1	00 1	00 1	00 1	00 1	00 1	00 1	00 1	00 1	00 1	00
1	00 1	00 1	00 1	00 1	00 1	00 1	00 1	00 1	00 1	00 1	00 1	00 1	00
1	00 1	00 1	00 1	00 1	00 1	00 1	00 1	00 1	00 1	00 1	00 1	00 1	00
1	00 1	00 1	00 1	00 1	00 1	00 1	00 1	00 1	00 1	00 1	00 1	00 1	00
1	00 1	00 1	00 1	00 1	00 1	00 1	00 1	00 1	00 1	00 1	00 1	00 1	00
1	00 1	00 1	00 1	00 1	00 1	00 1	00 1	00 1	00 1	00 1	00 1	00 1	00
1	00 1	00 1	00 1	00 1	00 1	00 1	00 1	00 1	00 1	00 1	00 1	00 1	00
1	00 1	00 1	00 1	00 1	00 1	00 1	00 1	00 1	00 1	00 1	00 1	00 1	00
1	00 1	00 1	00 1	00 1	00 1	00 1	00 1	00 1	00 1	00 1	00 1	00 1	00
1	00 1	00 1	00 1	00 1	00 1	00 1	00 1	00 1	00 1	00 1	00 1	00 1	00
1	00 1	00 1	00 1	00 1	00 1	00 1	00 1	00 1	00 1	00 1	00 1	00 1	00
1	00 1	00 1	00 1	00 1	00 1	00 1	00 1	00 1	00 1	00 1	00 1	00 1	00
1	00 1	00 1	00 1	00 1	00 1	00 1	00 1	00 1	00 1	00 1	00 1	00 1	00
1	00 1	00 1	00 1	00 1	00 1	00 1	00 1	00 1	00 1	00 1	00 1	00 1	00
1	00 1	00 1	00 1	00 1	00 1	00 1	00 1	00 1	00 1	00 1	00 1	00 1	00
1	00 1	00 1	00 1	00 1	00 1	00 1	00 1	00 1	00 1	00 1	00 1	00 1	00
1	00 1	00 1	00 1	00 1	00 1	00 1	00 1	00 1	00 1	00 1	00 1	00 1	00
1	00 1	00 1	00 1	00 1	00 1	00 1	00 1	00 1	00 1	00 1	00 1	00 1	00
1	00 1	00 1	00 1	00 1	00 1	00 1	00 1	00 1	00 1	00 1	00 1	00 1	00
1	00 1	00 1	00 1	00 1	00 1	00 1	00 1	00 1	00 1	00 1	00 1	00 1	00
1	00 1	00 1	00 1	00 1	00 1	00 1	00 1	00 1	00 1	00 1	00 1	00 1	00
1	00 1	00 1	00 1	00 1	00 1	00 1	00 1	00 1	00 1	00 1	00 1	00 1	00
1	00 1	00 1	00 1	00 1	00 1	00 1	00 1	00 1	00 1	00 1	00 1	00 1	00
1	00 1	00 1	00 1	00 1	00 1	00 1	00 1	00 1	00 1	00 1	00 1	00 1	00
1	00 1	00 1	00 1	00 1	00 1	00 1	00 1	00 1	00 1	00 1	00 1	00 1	00
1	00 1	00 1	00 1	00 1	00 1	00 1	00 1	00 1	00 1	00 1	00 1	00 1	00
1	00 1	00 1	00 1	00 1	00 1	00 1	00 1	00 1	00 1	00 1	00 1	00 1	00
1	00 1	00 1	00 1	00 1	00 1	00 1	00 1	00 1	00 1	00 1	00 1	00 1	00
1	00 1	00 1	00 1	00 1	00 1	00 1	00 1	00 1	00 1	00 1	00 1	00 1	00
1	00 1	00 1	00 1	00 1	00 1	00 1	00 1	00 1	00 1	00 1	00 1	00 1	00
1	00 1	00 1	00 1	00 1	00 1	00 1	00 1	00 1	00 1	00 1	00 1	00 1	00
1	00 1	00 1	00 1	00 1	00 1	00 1	00 1	00 1	00 1	00 1	00 1	00 1	00
1	00 1	00 1	00 1	00 1	00 1	00 1	00 1	00 1	00 1	00 1	00 1	00 1	00
1	00 1	00 1	00 1	00 1	00 1	00 1	00 1	00 1	00 1	00 1	00 1	00 1	00
1	00 1	00 1	00 1	00 1	00 1	00 1	00 1	00 1	00 1	00 1	00 1	00 1	00
1	00 1	00 1	00 1	00 1	00 1	00 1	00 1	00 1	00 1	00 1	00 1	00 1	00
1	00 1	00 1	00 1	00 1	00 1	00 1	00 1	00 1	00 1	00 1	00 1	00 1	00
1	00 1	00 1	00 1	00 1	00 1	00 1	00 1	00 1	00 1	00 1	00 1	00 1	00
1	00 1	00 1	00 1	00 1	00 1	00 1	00 1	00 1	00 1	00 1	00 1	00 1	00
1	00 1	00 1	00 1	00 1	00 1	00 1	00 1	00 1	00 1	00 1	00 1	00 1	00
1	00 1	00 1	00 1	00 1	00 1	00 1	00 1	00 1	00 1	00 1	00 1	00 1	00
1	00 1	00 1	00 1	00 1	00 1	00 1	00 1	00 1	00 1	00 1	00 1	00 1	00
1	00 1	00 1	00 1	00 1	00 1	00 1	00 1	00 1	00 1	00 1	00 1	00 1	00
1	00 1	00 1	00 1	00 1	00 1	00 1	00 1	00 1	00 1	00 1	00 1	00 1	00
1	00 1	00 1	00 1	00 1	00 1	00 1	00 1	00 1	00 1	00 1	00 1	00 1	00
1	00 1	00 1	00 1	00 1	00 1	00 1	00 1	00 1	00 1	00 1	00 1	00 1	00
1	00 1	00 1	00 1	00 1	00 1	00 1	00 1	00 1	00 1	00 1	00 1	00 1	00
1	00 1	00 1	00 1	00 1	00 1	00 1	00 1	00 1	00 1	00 1	00 1	00 1	00
1	00 1	00 1	00 1	00 1	00 1	00 1	00 1	00 1	00 1	00 1	00 1	00 1	00
1	00 1	00 1	00 1	00 1	00 1	00 1	00 1	00 1	00 1	00 1	00 1	00 1	00
1	00 1	00 1	00 1	00 1	00 1	00 1	00 1	00 1	00 1	00 1	00 1	00 1	00
1	00 1	00 1	00 1	00 1	00 1	00 1	00 1	00 1	00 1	00 1	00 1	00 1	00
1	00 1	00 1	00 1	00 1	00 1	00 1	00 1	00 1	00 1	00 1	00 1	00 1	00
1	00 1	00 1	00 1	00 1	00 1	00 1	00 1	00 1	00 1	00 1	00 1	00 1	00
1	00 1	00 1	00 1	00 1	00 1	00 1	00 1	00 1	00 1	00 1	00 1	00 1	00
1	00 1	00 1	00 1	00 1	00 1	00 1	00 1	00 1	00 1	00 1	00 1	00 1	00
1	00 1	00 1	00 1	00 1	00 1	00 1	00 1	00 1	00 1	00 1	00 1	00 1	00
1	00 1	00 1	00 1	00 1	00 1	00 1	00 1	00 1	00 1	00 1	00 1	00 1	00
1	00 1	00 1	00 1	00 1	00 1	00 1	00 1	00 1	00 1	00 1	00 1	00 1	00
1	00 1	00 1	00 1	00 1	00 1	00 1	00 1	00 1	00 1	00 1	00 1	00 1	00
1	00 1	00 1	00 1	00 1	00 1	00 1	00 1	00 1	00 1	00 1	00 1	00 1	00
1	00 1	00 1	00 1	00 1	00 1	00 1	00 1	00 1	00 1	00 1	00 1	00 1	00
1	00 1	00 1	00 1	00 1	00 1	00 1	00 1	00 1	00 1	00 1	00 1	00 1	00
1	00 1	00 1	00 1	00 1	00 1	00 1	00 1	00 1	00 1	00 1	00 1	00 1	00
1	00 1	00 1	00 1	00 1	00 1	00 1	00 1	00 1	00 1	00 1	00 1	00 1	00
1	00 1	00 1	00 1	00 1	00 1	00 1	00 1	00 1	00 1	00 1	00 1	00 1	00
1	00 1	00 1	00 1	00 1	00 1	00 1	00 1	00 1	00 1	00 1	00 1	00 1	00
1	00 1	00 1	00 1	00 1	00 1	00 1	00 1	00 1	00 1	00 1	00 1	00 1	00
1	00 1	00 1	00 1	00 1	00 1	00 1	00 1	00 1	00 1	00 1	00 1	00 1	00
1	00 1	00 1	00 1	00 1	00 1	00 1	00 1	00 1	00 1	00 1	00 1	00 1	00
1	00 1	00 1	00 1	00 1	00 1	00 1	00 1	00 1	00 1	00 1	00 1	00 1	00
1	00 1	00 1	00 1	00 1	00 1	00 1	00 1	00 1	00 1	00 1	00 1	00 1	00
1	00 1	00 1	00 1	00 1	00 1	00 1	00 1	00 1	00 1	00 1	00 1	00 1	00
1	00 1	00 1	00 1	00 1	00 1	00 1	00 1	00 1	00 1	00 1	00 1	00 1	00
1	00 1	00 1	00 1	00 1	00 1	00 1	00 1	00 1	00 1	00 1	00 1	00 1	00
1	00 1	00 1	00 1	00 1	00 1	00 1	00 1	00 1	00 1	00 1	00 1	00 1	00
1	00 1	00 1	00 1	00 1	00 1	00 1	00 1	00 1	00 1	00 1	00 1	00 1	00
1	00 1	00 1	00 1	00 1	00 1	00 1	00 1	00 1	00 1	00 1	00 1	00 1	00
1	00 1	00 1	00 1	00 1	00 1	00 1	00 1	00 1	00 1	00 1	00 1	00 1	00
1	00 1	00 1	00 1	00 1	00 1	00 1	00 1	00 1	00 1	00 1	00 1	00 1	00
1	00 1	00 1	00 1	00 1	00 1	00 1	00 1	00 1	00 1	00 1	00 1	00 1	00
1	00 1	00 1	00 1	00 1	00 1	00 1	00 1	00 1	00 1	00 1	00 1	00 1	00
1	00 1	00 1	00 1	00 1	00 1	00 1	00 1	00 1	00 1	00 1	00 1	00 1	00
1	00 1	00 1	00 1	00 1	00 1	00 1	00 1	00 1	00 1	00 1	00 1	00 1	00
1	00 1	00 1	00 1	00 1	00 1	00 1	00 1	00 1	00 1	00 1	00 1	00 1	00
1	00 1	00 1	00 1	00 1	00 1	00 1	00 1	00 1	00 1	00 1	00 1	00 1	00
1	00 1	00 1	00 1	00 1	00 1	00 1	00 1	00 1	00 1	00 1	00 1	00 1	00
1	00 1	00 1	00 1	00 1	00 1	00 1	00 1	00 1	00 1	00 1	00 1	00 1	00
1	00 1	00 1	00 1	00 1	00 1	00 1	00 1	00 1	00 1	00 1	00 1	00 1	00
1	00 1	00 1	00 1	00 1	00 1	00 1	00 1	00 1	00 1	00 1	00 1	00 1	00
1	00 1	00 1	00 1	00 1	00 1	00 1	00 1	00 1	00 1	00 1	00 1	00 1	00
1	00 1	00 1	00 1	00 1	00 1	00 1	00 1	00 1	00 1	00 1	00 1	00 1	00
1	00 1	00 1	00 1	00 1	00 1	00 1	00 1	00 1	00 1	00 1	00 1	00 1	00
1	00 1	00 1	00 1	00 1	00 1	00 1	00 1	00 1	00 1	00 1	00 1	00 1	00
1	00 1	00 1	00 1	00 1	00 1	00 1	00 1	00 1	00 1	00 1	00 1	00 1	00
1	00 1	00 1	00 1	00 1	00 1	00 1	00 1	00 1	00 1	00 1	00 1	00 1	00
1	00 1	00 1	00 1	00 1	00 1	00 1	00 1	00 1	00 1	00 1	00 1	00 1	00
1	00 1	00 1	00 1	00 1	00 1	00 1	00 1	00 1	00 1	00 1	00 1	00 1	00
1	00 1	00 1	00 1	00 1	00 1	00 1	00 1	00 1	00 1	00 1	00 1	00 1	00
1	00 1	00 1	00 1	00 1	00 1	00 1	00 1	00 1	00 1	00 1	00 1	00 1	00
1	00 1	00 1	00 1	00 1	00 1	00 1	00 1	00 1	00 1	00 1	00 1	00 1	00
1	00 1	00 1	00 1	00 1	00 1	00 1	00 1	00 1	00 1	00 1	00 1	00 1	00
1	00 1	00 1	00 1	00 1	00 1	00 1	00 1	00 1	00 1	00 1	00 1	00 1	00
1	00 1	00 1	00 1	00 1	00 1	00 1	00 1	00 1	00 1	00 1	00 1	00 1	00
1	00 1	00 1	00 1	00 1	00 1	00 1	00 1	00 1	00 1	00 1	00 1	00 1	00
1	00 1	00 1	00 1	00 1	00 1	00 1	00 1	00 1	00 1	00 1	00 1	00 1	00
1	00 1	00 1	00 1	00 1	00 1	00 1	00 1	00 1	00 1	00 1	00 1	00 1	00
1	00 1	00 1	00 1	00 1	00 1	00 1	00 1	00 1	00 1	00 1	00 1	00 1	00
1	00 1	00 1	00 1	00 1	00 1	00 1	00 1	00 1	00 1	00 1	00 1	00 1	00
1	00 1	00 1	00 1	00 1	00 1	00 1	00 1	00 1	00 1	00 1	00 1	00 1	00
1	00 1	00 1	00 1	00 1	00 1	00 1	00 1	00 1	00 1	00 1	00 1	00 1	00
1	00 1	00 1	00 1	00 1	00 1	00 1	00 1	00 1	00 1	00 1	00 1	00 1	00
1	00 1	00 1	00 1	00 1	00 1	00 1	00 1	00 1	00 1	00 1	00 1	00 1	00
1	00 1	00 1	00 1	00 1	00 1	00 1	00 1	00 1	00 1	00 1	00 1	00 1	00
1	00 1	00 1	00 1	00 1	00 1	00 1	00 1	00 1	00 1	00 1	00 1	00 1	00
1	00 1	00 1	00 1	00 1	00 1	00 1	00 1	00 1	00 1	00 1	00 1	00 1	00
1	00 1	00 1	00 1	00 1	00 1	00 1	00 1	00 1	00 1	00 1	00 1	00 1	00
1	00 1	00 1	00 1	00 1	00 1	00 1	00 1	00 1	00 1	00 1	00 1	00 1	00
1	00 1	00 1	00 1	00 1	00 1	00 1	00 1	00 1	00 1	00 1	00 1	00 1	00
1	00 1	00 1	00 1	00 1	00 1	00 1	00 1	00 1	00 1	00 1	00 1	00 1	00
1	00 1	00 1	00 1	00 1	00 1	00 1	00 1	00 1	00 1	00 1	00 1	00 1	00
1	00 1	00 1	00 1	00 1	00 1	00 1	00 1	00 1	00 1	00 1	00 1	00 1	00
1	00 1	00 1	00 1	00 1	00 1	00 1	00 1	00 1	00 1	00 1	00 1	00 1	00
1	00 1	00 1	00 1	00 1	00 1	00 1	00 1	00 1	00 1	00 1	00 1	00 1	00
1	00 1	00 1	00 1	00 1	00 1	00 1	00 1	00 1	00 1	00 1	00 1	00 1	00
1	00 1	00 1	00 1	00 1	00 1	00 1	00 1	00 1	00 1	00 1	00 1	00 1	00
1	00 1	00 1	00 1	00 1	00 1	00 1	00 1	00 1	00 1	00 1	00 1	00 1	00
1	00 1	00 1	00 1	00 1	00 1	00 1	00 1	00 1	00 1	00 1	00 1	00 1	00
1	00 1	00 1	00 1	00 1	00 1	00 1	00 1	00 1	00 1	00 1	00 1	00 1	00
1	00 1	00 1	00 1	00 1	00 1	00 1	00 1	00 1	00 1	00 1	00 1	00 1	00
1	00 1	00 1	00 1	00 1	00 1	00 1	00 1	00 1	00 1	00 1	00 1	00 1	00
1	00 1	00 1	00 1	00 1	00 1	00 1	00 1	00 1	00 1	00 1	00 1	00 1	00
1	00 1	00 1	00 1	00 1	00 1	00 1	00 1	00 1	00 1	00 1	00 1	00 1	00
1	00 1	00 1	00 1	00 1	00 1	00 1	00 1	00 1	00 1	00 1	00 1	00 1	00
1	00 1	00 1	00 1	00 1	00 1	00 1	00 1	00 1	00 1	00 1	00 1	00 1	00
1	00 1	00 1	00 1	00 1	00 1	00 1	00 1	00 1	00 1	00 1	00 1	00 1	00
1	00 1	00 1	00 1	00 1	00 1	00 1	00 1	00 1	00 1	00 1	00 1	00 1	00
1	00 1	00 1	00 1	00 1	00 1	00 1	00 1	00 1	00 1	00 1	00 1	00 1	00
1	00 1	00 1	00 1	00 1	00 1	00 1	00 1	00 1	00 1	00 1	00 1	00 1	00
1	00 1	00 1	00 1	00 1	00 1	00 1	00 1	00 1	00 1	00 1	00 1	00 1	00
1	00 1	00 1	00 1	00 1	00 1	00 1	00 1	00 1	00 1	00 1	00 1	00 1	00
1	00 1	00 1	00 1	00 1	00 1	00 1	00 1	00 1	00 1	00 1	00 1	00 1	00
1	00 1	00 1	00 1	00 1	00 1	00 1	00 1	00 1	00 1	00 1	00 1	00 1	00
1	00 1	00 1	00 1	00 1	00 1	00 1	00 1	00 1	00 1	00 1	00 1	00 1	00
1	00 1	00 1	00 1	00 1	00 1	00 1	00 1	00 1	00 1	00 1	00 1	00 1	00
1	00 1	00 1	00 1	00 1	00 1	00 1	00 1	00 1	00 1	00 1	00 1	00 1	00
1	00 1	00 1	00 1	00 1	00 1	00 1	00 1	00 1	00 1	00 1	00 1	00 1	00
1	00 1	00 1	00 1	00 1	00 1	00 1	00 1	00 1	00 1	00 1	00 1	00 1	00
1	00 1	00 1	00 1	00 1	00 1	00 1	00 1	00 1	00 1	00 1	00 1	00 1	00
1	00 1	00 1	00 1	00 1	00 1	00 1	00 1	00 1	00 1	00 1	00 1	00 1	00
1	00 1	00 1	00 1	00 1	00 1	00 1	00 1	00 1	00 1	00 1	00 1	00 1	00
1	00 1	00 1	00 1	00 1	00 1	00 1	00 1	00 1	00 1	00 1	00 1	00 1	00
1	00 1	00 1	00 1	00 1	00 1	00 1	00 1	00 1	00 1	00 1	00 1	00 1	00
1	00 1	00 1	00 1	00 1	00 1	00 1	00 1	00 1	00 1	00 1	00 1	00 1	00
1	00 1	00 1	00 1	00 1	00 1	00 1	00 1	00 1	00 1	00 1	00 1	00 1	00
1	00 1	00 1	00 1	00 1	00 1	00 1	00 1	00 1	00 1	00 1	00 1	00 1	00
1	00 1	00 1	00 1	00 1	00 1	00 1	00 1	00 1	00 1	00 1	00 1	00 1	00
1	00 1	00 1	00 1	00 1	00 1	00 1	00 1	00 1	00 1	00 1	00 1	00 1	00
1	00 1	00 1	00 1	00 1	00 1	00 1	00 1	00 1	00 1	00 1	00 1	00 1	00
1	00 1	00 1	00 1	00 1	00 1	00 1	00 1	00 1	00 1	00 1	00 1	00 1	00
1	00 1	00 1	00 1	00 1	00 1	00 1	00 1	00 1	00 1	00 1	00 1	00 1	00
1	00 1	00 1	00 1	00 1	00 1	00 1	00 1	00 1	00 1	00 1	00 1	00 1	00
1	00 1	00 1	00 1	00 1	00 1	00 1	00 1	00 1	00 1	00 1	00 1	00 1	00
1	00 1	00 1	00 1	00 1	00 1	00 1	00 1	00 1	00 1	00 1	00 1	00 1	00
1	00 1	00 1	00 1	00 1	00 1	00 1	00 1	00 1	00 1	00 1	00 1	00 1	00
1	00 1	00 1	00 1	00 1	00 1	00 1	00 1	00 1	00 1	00 1	00 1	00 1	00
1	00 1	00 1	00 1	00 1	00 1	00 1	00 1	00 1	00 1	00 1	00 1	00 1	00
1	00 1	00 1	00 1	00 1	00 1	00 1	00 1	00 1	00 1	00 1	00 1	00 1	00
1	00 1	00 1	00 1	00 1	00 1	00 1	00 1	00 1	00 1	00 1	00 1	00 1	00
1	00 1	00 1	00 1	00 1	00 1	00 1	00 1	00 1	00 1	00 1	00 1	00 1	00
1	00 1	00 1	00 1	00 1	00 1	00 1	00 1	00 1	00 1	00 1	00 1	00 1	00
1	00 1	00 1	00 1	00 1	00 1	00 1	00 1	00 1	00 1	00 1	00 1	00 1	00
1	00 1	00 1	00 1	00 1	00 1	00 1	00 1	00 1	00 1	00 1	00 1	00 1	00
1	00 1	00 1	00 1	00 1	00 1	00 1	00 1	00 1	00 1	00 1	00 1	00 1	00
1	00 1	00 1	00 1	00 1	00 1	00 1	00 1	00 1	00 1	00 1	00 1	00 1	00
1	00 1	00 1	00 1	00 1	00 1	00 1	00 1	00 1	00 1	00 1	00 1	00 1	00
1	00 1	00 1	00 1	00 1	00 1	00 1	00 1	00 1	00 1	00 1	00 1	00 1	00
1	00 1	00 1	00 1	00 1	00 1	00 1	00 1	00 1	00 1	00 1	00 1	00 1	00
1	00 1	00 1	00 1	00 1	00 1	00 1	00 1	00 1	00 1	00 1	00 1	00 1	00
1	00 1	00 1	00 1	00 1	00 1	00 1	00 1	00 1	00 1	00 1	00 1	00 1	00
1	00 1	00 1	00 1	00 1	00 1	00 1	00 1	00 1	00 1	00 1	00 1	00 1	00
1	00 1	00 1	00 1	00 1	00 1	00 1	00 1	00 1	00 1	00 1	00 1	00 1	00
1	00 1	00 1	00 1	00 1	00 1	00 1	00 1	00 1	00 1	00 1	00 1	00 1	00
1	00 1	00 1	00 1	00 1	00 1	00 1	00 1	00 1	00 1	00 1	00 1	00 1	00
1	00 1	00 1	00 1	00 1	00 1	00 1	00 1	00 1	00 1	00 1	00 1	00 1	00
1	00 1	00 1	00 1	00 1	00 1	00 1	00 1	00 1	00 1	00 1	00 1	00 1	00
1	00 1	00 1	00 1	00 1	00 1	00 1	00 1	00 1	00 1	00 1	00 1	00 1	00
1	00 1	00 1	00 1	00 1	00 1	00 1	00 1	00 1	00 1	00 1	00 1	00 1	00
1	00 1	00 1	00 1	00 1	00 1	00 1	00 1	00 1	00 1	00 1	00 1	00 1	00
1	00 1	00 1	00 1	00 1	00 1	00 1	00 1	00 1	00 1	00 1	00 1	00 1	00
1	00 1	00 1	00 1	00 1	00 1	00 1	00 1	00 1	00 1	00 1	00 1	00 1	00
1	00 1	00 1	00 1	00 1	00 1	00 1	00 1	00 1	00 1	00 1	00 1	00 1	00
1	00 1	00 1	00 1	00 1	00 1	00 1	00 1	00 1	00 1	00 1	00 1	00 1	00
1	00 1	00 1	00 1	00 1	00 1	00 1	00 1	00 1	00 1	00 1	00 1	00 1	00
1	00 1	00 1	00 1	00 1	00 1	00 1	00 1	00 1	00 1	00 1	00 1	00 1	00
1	00 1	00 1	00 1	00 1	00 1	00 1	00 1	00 1	00 1	00 1	00 1	00 1	00
1	00 1	00 1	00 1	00 1	00 1	00 1	00 1	00 1	00 1	00 1	00 1	00 1	00
1	00 1	00 1	00 1	00 1	00 1	00 1	00 1	00 1	00 1	00 1	00 1	00 1	00
1	00 1	00 1	00 1	00 1	00 1	00 1	00 1	00 1	00 1	00 1	00 1	00 1	00
1	00 1	00 1	00 1	00 1	00 1	00 1	00 1	00 1	00 1	00 1	00 1	00 1	00
1	00 1	00 1	00 1	00 1	00 1	00 1	00 1	00 1	00 1	00 1	00 1	00 1	00
1	00 1	00 1	00 1	00 1	00 1	00 1	00 1	00 1	00 1	00 1	00 1	00 1	00
1	00 1	00 1	00 1	00 1	00 1	00 1	00 1	00 1	00 1	00 1	00 1	00 1	00
1	00 1	00 1	00 1	00 1	00 1	00 1	00 1	00 1	00 1	00 1	00 1	00 1	00
1	00 1	00 1	00 1	00 1	00 1	00 1	00 1	00 1	00 1	00 1	00 1	00 1	00
1	00 1	00 1	00 1	00 1	00 1	00 1	00 1	00 1	00 1	00 1	00 1	00 1	00
1	00 1	00 1	00 1	00 1	00 1	00 1	00 1	00 1	00 1	00 1	00 1	00 1	00
1	00 1	00 1	00 1	00 1	00 1	00 1	00 1	00 1	00 1	00 1	00 1	00 1	00
1	00 1	00 1	00 1	00 1	00 1	00 1	00 1	00 1	00 1	00 1	00 1	00 1	00
1	00 1	00 1	00 1	00 1	00 1	00 1	00 1	00 1	00 1	00 1	00 1	00 1	00
1	00 1	00 1	00 1	00 1	00 1	00 1	00 1	00 1	00 1	00 1	00 1	00 1	00
1	00 1	00 1	00 1	00 1	00 1	00 1	00 1	00 1	00 1	00 1	00 1	00 1	00
1	00 1	00 1	00 1	00 1	00 1	00 1	00 1	00 1	00 1	00 1	00 1	00 1	00
1	00 1	00 1	00 1	00 1	00 1	00 1	00 1	00 1	00 1	00 1	00 1	00 1	00
1	00 1	00 1	00 1	00 1	00 1	00 1	00 1	00 1	00 1	00 1	00 1	00 1	00
1	00 1	00 1	00 1	00 1	00 1	00 1	00 1	00 1	00 1	00 1	00 1	00 1	00
1	00 1	00 1	00 1	00 1	00 1	00 1	00 1	00 1	00 1	00 1	00 1	00 1	00
1	00 1	00 1	00 1	00 1	00 1	00 1	00 1	00 1	00 1	00 1	00 1	00 1	00
1	00 1	00 1	00 1	00 1	00 1	00 1	00 1	00 1	00 1	00 1	00 1	00 1	00
1	00 1	00 1	00 1	00 1	00 1	00 1	00 1	00 1	00 1	00 1	00 1	00 1	00
1	00 1	00 1	00 1	00 1	00 1	00 1	00 1	00 1	00 1	00 1	00 1	00 1	00
1	00 1	00 1	00 1	00 1	00 1	00 1	00 1	00 1	00 1	00 1	00 1	00 1	00
1	00 1	00 1	00 1	00 1	00 1	00 1	00 1	00 1	00 1	00 1	00 1	00 1	00
1	00 1	00 1	00 1	00 1	00 1	00 1	00 1	00 1	00 1	00 1	00 1	00 1	00
1	00 1	00 1	00 1	00 1	00 1	00 1	00 1	00 1	00 1	00 1	00 1	00 1	00
1	00 1	00 1	00 1	00 1	00 1	00 1	00 1	00 1	00 1	00 1	00 1	00 1	00
1	00 1	00 1	00 1	00 1	00 1	00 1	00 1	00 1	00 1	00 1	00 1	00 1	00
1	00 1	00 1	00 1	00 1	00 1	00 1	00 1	00 1	00 1	00 1	00 1	00 1	00
1	00 1	00 1	00 1	00 1	00 1	00 1	00 1	00 1	00 1	00 1	00 1	00 1	00
1	00 1	00 1	00 1	00 1	00 1	00 1	00 1	00 1	00 1	00 1	00 1	00 1	00
1	00 1	00 1	00 1	00 1	00 1	00 1	00 1	00 1	00 1	00 1	00 1	00 1	00
1	00 1	00 1	00 1	00 1	00 1	00 1	00 1	00 1	00 1	00 1	00 1	00 1	00
1	00 1	00 1	00 1	00 1	00 1	00 1	00 1	00 1	00 1	00 1	00 1	00 1	00
1	00 1	00 1	00 1	00 1	00 1	00 1	00 1	00 1	00 1	00 1	00 1	00 1	00
1	00 1	00 1	00 1	00 1	00 1	00 1	00 1	00 1	00 1	00 1	00 1	00 1	00
1	00 1	00 1	00 1	00 1	00 1	00 1	00 1	00 1	00 1	00 1	00 1	00 1	00
1	00 1	00 1	00 1	00 1	00 1	00 1	00 1	00 1	00 1	00 1	00 1	00 1	00
1	00 1	00 1	00 1	00 1	00 1	00 1	00 1	00 1	00 1	00 1	00 1	00 1	00
1	00 1	00 1	00 1	00 1	00 1	00 1	00 1	00 1	00 1	00 1	00 1	00 1	00
1	00 1	00 1	00 1	00 1	00 1	00 1	00 1	00 1	00 1	00 1	00 1	00 1	00
1	00 1	00 1	00 1	00 1	00 1	00 1	00 1	00 1	00 1	00 1	00 1	00 1	00
1	00 1	00 1	00 1	00 1	00 1	00 1	00 1	00 1	00 1	00 1	00 1	00 1	00
1	00 1	00 1	00 1	00 1	00 1	00 1	00 1	00 1	00 1	00 1	00 1	00 1	00
1	00 1	00 1	00 1	00 1	00 1	00 1	00 1	00 1	00 1	00 1	00 1	00 1	00
1	00 1	00 1	00 1	00 1	00 1	00 1	00 1	00 1	00 1	00 1	00 1	00 1	00
1	00 1	00 1	00 1	00 1	00 1	00 1	00 1	00 1	00 1	00 1	00 1	00 1	00
1	00 1	00 1	00 1	00 1	00 1	00 1	00 1	00 1	00 1	00 1	00 1	00 1	00
1	00 1	00 1	00 1	00 1	00 1	00 1	00 1	00 1	00 1	00 1	00 1	00 1	00
1	00 1	00 1	00 1	00 1	00 1	00 1	00 1	00 1	00 1	00 1	00 1	00 1	00
1	00 1	00 1	00 1	00 1	00 1	00 1	00 1	00 1	00 1	00 1	00 1	00 1	00
1	00 1	00 1	00 1	00 1	00 1	00 1	00 1	00 1	00 1	00 1	00 1	00 1	00
1	00 1	00 1	00 1	00 1	00 1	00 1	00 1	00 1	00 1	00 1	00 1	00 1	00
1	00 1	00 1	00 1	00 1	00 1	00 1	00 1	00 1	00 1	00 1	00 1	00 1	00
1	00 1	00 1	00 1	00 1	00 1	00 1	00 1	00 1	00 1	00 1	00 1	00 1	00
1	00 1	00 1	00 1	00 1	00 1	00 1	00 1	00 1	00 1	00 1	00 1	00 1	00
1	00 1	00 1	00 1	00 1	00 1	00 1	00 1	00 1	00 1	00 1	00 1	00 1	00
1	00 1	00 1	00 1	00 1	00 1	00 1	00 1	00 1	00 1	00 1	00 1	00 1	00
1	00 1	00 1	00 1	00 1	00 1	00 1	00 1	00 1	00 1	00 1	00 1	00 1	00
1	00 1	00 1	00 1	00 1	00 1	00 1	00 1	00 1	00 1	00 1	00 1	00 1	00
1	00 1	00 1	00 1	00 1	00 1	00 1	00 1	00 1	00 1	00 1	00 1	00 1	00
1	00 1	00 1	00 1	00 1	00 1	00 1	00 1	00 1	00 1	00 1	00 1	00 1	00
1	00 1	00 1	00 1	00 1	00 1	00 1	00 1	00 1	00 1	00 1	00 1	00 1	00
1	00 1	00 1	00 1	00 1	00 1	00 1	00 1	00 1	00 1	00 1	00 1	00 1	00
1	00 1	00 1	00 1	00 1	00 1	00 1	00 1	00 1	00 1	00 1	00 1	00 1	00
1	00 1	00 1	00 1	00 1	00 1	00 1	00 1	00 1	00 1	00 1	00 1	00 1	00
1	00 1	00 1	00 1	00 1	00 1	00 1	00 1	00 1	00 1	00 1	00 1	00 1	00
1	00 1	00 1	00 1	00 1	00 1	00 1	00 1	00 1	00 1	00 1	00 1	00 1	00
1	00 1	00 1	00 1	00 1	00 1	00 1	00 1	00 1	00 1	00 1	00 1	00 1	00
1	00 1	00 1	00 1	00 1	00 1	00 1	00 1	00 1	00 1	00 1	00 1	00 1	00
1	00 1	00 1	00 1	00 1	00 1	00 1	00 1	00 1	00 1	00 1	00 1	00 1	00
1	00 1	00 1	00 1	00 1	00 1	00 1	00 1	00 1	00 1	00 1	00 1	00 1	00
1	00 1	00 1	00 1	00 1	00 1	00 1	00 1	00 1	00 1	00 1	00 1	00 1	00
1	00 1	00 1	00 1	00 1	00 1	00 1	00 1	00 1	00 1	00 1	00 1	00 1	00
1	00 1	00 1	00 1	00 1	00 1	00 1	00 1	00 1	00 1	00 1	00 1	00 1	00
1	00 1	00 1	00 1	00 1	00 1	00 1	00 1	00 1	00 1	00 1	00 1	00 1	00
1	00 1	00 1	00 1	00 1	00 1	00 1	00 1	00 1	00 1	00 1	00 1	00 1	00
1	00 1	00 1	00 1	00 1	00 1	00 1	00 1	00 1	00 1	00 1	00 1	00 1	00
1	00 1	00 1	00 1	00 1	00 1	00 1	00 1	00 1	00 1	00 1	00 1	00 1	00
1	00 1	00 1	00 1	00 1	00 1	00 1	00 1	00 1	00 1	00 1	00 1	00 1	00
1	00 1	00 1	00 1	00 1	00 1	00 1	00 1	00 1	00 1	00 1	00 1	00 1	00
1	00 1	00 1	00 1	00 1	00 1	00 1	00 1	00 1	00 1	00 1	00 1	00 1	00
1	00 1	00 1	00 1	00 1	00 1	00 1	00 1	00 1	00 1	00 1	00 1	00 1	00
1	00 1	00 1	00 1	00 1	00 1	00 1	00 1	00 1	00 1	00 1	00 1	00 1	00
1	00 1	00 1	00 1	00 1	00 1	00 1	00 1	00 1	00 1	00 1	00 1	00 1	00
1	00 1	00 1	00 1	00 1	00 1	00 1	00 1	00 1	00 1	00 1	00 1	00 1	00
1	00 1	00 1	00 1	00 1	00 1	00 1	00 1	00 1	00 1	00 1	00 1	00 1	00
1	00 1	00 1	00 1	00 1	00 1	00 1	00 1	00 1	00 1	00 1	00 1	00 1	00
1	00 1	00 1	00 1	00 1	00 1	00 1	00 1	00 1	00 1	00 1	00 1	00 1	00
1	00 1	00 1	00 1	00 1	00 1	00 1	00 1	00 1	00 1	00 1	00 1	00 1	00
1	00 1	00 1	00 1	00 1	00 1	00 1	00 1	00 1	00 1	00 1	00 1	00 1	00
1	00 1	00 1	00 1	00 1	00 1	00 1	00 1	00 1	00 1	00 1	00 1	00 1	00
1	00 1	00 1	00 1	00 1	00 1	00 1	00 1	00 1	00 1	00 1	00 1	00 1	00
1	00 1	00 1	00 1	00 1	00 1	00 1	00 1	00 1	00 1	00 1	00 1	00 1	00
1	00 1	00 1	00 1	00 1	00 1	00 1	00 1	00 1	00 1	00 1	00 1	00 1	00
1	00 1	00 1	00 1	00 1	00 1	00 1	00 1	00 1	00 1	00 1	00 1	00 1	00
1	00 1	00 1	00 1	00 1	00 1	00 1	00 1	00 1	00 1	00 1	00 1	00 1	00
1	00 1	00 1	00 1	00 1	00 1	00 1	00 1	00 1	00 1	00 1	00 1	00 1	00
1	00 1	00 1	00 1	00 1	00 1	00 1	00 1	00 1	00 1	00 1	00 1	00 1	00
1	00 1	00 1	00 1	00 1	00 1	00 1	00 1	00 1	00 1	00 1	00 1	00 1	00
1	00 1	00 1	00 1	00 1	00 1	00 1	00 1	00 1	00 1	00 1	00 1	00 1	00
1	00 1	00 1	00 1	00 1	00 1	00 1	00 1	00 1	00 1	00 1	00 1	00 1	00
1	00 1	00 1	00 1	00 1	00 1	00 1	00 1	00 1	00 1	00 1	00 1	00 1	00
1	00 1	00 1	00 1	00 1	00 1	00 1	00 1	00 1	00 1	00 1	00 1	00 1	00
1	00 1	00 1	00 1	00 1	00 1	00 1	00 1	00 1	00 1	00 1	00 1	00 1	00
1	00 1	00 1	00 1	00 1	00 1	00 1	00 1	00 1	00 1	00 1	00 1	00 1	00
1	00 1	00 1	00 1	00 1	00 1	00 1	00 1	00 1	00 1	00 1	00 1	00 1	00
1	00 1	00 1	00 1	00 1	00 1	00 1	00 1	00 1	00 1	00 1	00 1	00 1	00
1	00 1	00 1	00 1	00 1	00 1	00 1	00 1	00 1	00 1	00 1	00 1	00 1	00
1	00 1	00 1	00 1	00 1	00 1	00 1	00 1	00 1	00 1	00 1	00 1	00 1	00
1	00 1	00 1	00 1	00 1	00 1	00 1	00 1	00 1	00 1	00 1	00 1	00 1	00
1	00 1	00 1	00 1	00 1	00 1	00 1	00 1	00 1	00 1	00 1	00 1	00 1	00
1	00 1	00 1	00 1	00 1	00 1	00 1	00 1	00 1	00 1	00 1	00 1	00 1	00
1	00 1	00 1	00 1	00 1	00 1	00 1	00 1	00 1	00 1	00 1	00 1	00 1	00
1	00 1	00 1	00 1	00 1	00 1	00 1	00 1	00 1	00 1	00 1	00 1	00 1	00
1	00 1	00 1	00 1	00 1	00 1	00 1	00 1	00 1	00 1	00 1	00 1	00 1	00
1	00 1	00 1	00 1	00 1	00 1	00 1	00 1	00 1	00 1	00 1	00 1	00 1	00
1	00 1	00 1	00 1	00 1	00 1	00 1	00 1	00 1	00 1	00 1	00 1	00 1	00
1	00 1	00 1	00 1	00 1	00 1	00 1	00 1	00 1	00 1	00 1	00 1	00 1	00
1	00 1	00 1	00 1	00 1	00 1	00 1	00 1	00 1	00 1	00 1	00 1	00 1	00
1	00 1	00 1	00 1	00 1	00 1	00 1	00 1	00 1	00 1	00 1	00 1	00 1	00
1	00 1	00 1	00 1	00 1	00 1	00 1	00 1	00 1	00 1	00 1	00 1	00 1	00
1	00 1	00 1	00 1	00 1	00 1	00 1	00 1	00 1	00 1	00 1	00 1	00 1	00
1	00 1	00 1	00 1	00 1	00 1	00 1	00 1	00 1	00 1	00 1	00 1	00 1	00
1	00 1	00 1	00 1	00 1	00 1	00 1	00 1	00 1	00 1	00 1	00 1	00 1	00
1	00 1	00 1	00 1	00 1	00 1	00 1	00 1	00 1	00 1	00 1	00 1	00 1	00
1	00 1	00 1	00 1	00 1	00 1	00 1	00 1	00 1	00 1	00 1	00 1	00 1	00
1	00 1	00 1	00 1	00 1	00 1	00 1	00 1	00 1	00 1	00 1	00 1	00 1	00
1	00 1	00 1	00 1	00 1	00 1	00 1	00 1	00 1	00 1	00 1	00 1	00 1	00
1	00 1	00 1	00 1	00 1	00 1	00 1	00 1	00 1	00 1	00 1	00 1	00 1	00
1	00 1	00 1	00 1	00 1	00 1	00 1	00 1	00 1	00 1	00 1	00 1	00 1	00
1	00 1	00 1	00 1	00 1	00 1	00 1	00 1	00 1	00 1	00 1	00 1	00 1	00
1	00 1	00 1	00 1	00 1	00 1	00 1	00 1	00 1	00 1	00 1	00 1	00 1	00
1	00 1	00 1	00 1	00 1	00 1	00 1	00 1	00 1	00 1	00 1	00 1	00 1	00
1	00 1	00 1	00 1	00 1	00 1	00 1	00 1	00 1	00 1	00 1	00 1	00 1	00
1	00 1	00 1	00 1	00 1	00 1	00 1	00 1	00 1	00 1	00 1	00 1	00 1	00
1	00 1	00 1	00 1	00 1	00 1	00 1	00 1	00 1	00 1	00 1	00 1	00 1	00
1	00 1	00 1	00 1	00 1	00 1	00 1	00 1	00 1	00 1	00 1	00 1	00 1	00
1	00 1	00 1	00 1	00 1	00 1	00 1	00 1	00 1	00 1	00 1	00 1	00 1	00
1	00 1	00 1	00 1	00 1	00 1	00 1	00 1	00 1	00 1	00 1	00 1	00 1	00
1	00 1	00 1	00 1	00 1	00 1	00 1	00 1	00 1	00 1	00 1	00 1	00 1	00
1	00 1	00 1	00 1	00 1	00 1	00 1	00 1	00 1	00 1	00 1	00 1	00 1	00
1	00 1	00 1	00 1	00 1	00 1	00 1	00 1	00 1	00 1	00 1	00 1	00 1	00
1	00 1	00 1	00 1	00 1	00 1	00 1	00 1	00 1	00 1	00 1	00 1	00 1	00
1	00 1	00 1	00 1	00 1	00 1	00 1	00 1	00 1	00 1	00 1	00 1	00 1	00
1	00 1	00 1	00 1	00 1	00 1	00 1	00 1	00 1	00 1	00 1	00 1	00 1	00
1	00 1	00 1	00 1	00 1	00 1	00 1	00 1	00 1	00 1	00 1	00 1	00 1	00
1	00 1	00 1	00 1	00 1	00 1	00 1	00 1	00 1	00 1	00 1	00 1	00 1	00
1	00 1	00 1	00 1	00 1	00 1	00 1	00 1	00 1	00 1	00 1	00 1	00 1	00
1	00 1	00 1	00 1	00 1	00 1	00 1	00 1	00 1	00 1	00 1	00 1	00 1	00
1	00 1	00 1	00 1	00 1	00 1	00 1	00 1	00 1	00 1	00 1	00 1	00 1	00
1	00 1	00 1	00 1	00 1	00 1	00 1	00 1	00 1	00 1	00 1	00 1	00 1	00
1	00 1	00 1	00 1	00 1	00 1	00 1	00 1	00 1	00 1	00 1	00 1	00 1	00
1	00 1	00 1	00 1	00 1	00 1	00 1	00 1	00 1	00 1	00 1	00 1	00 1	00
1	00 1	00 1	00 1	00 1	00 1	00 1	00 1	00 1	00 1	00 1	00 1	00 1	00
1	00 1	00 1	00 1	00 1	00 1	00 1	00 1	00 1	00 1	00 1	00 1	00 1	00
1	00 1	00 1	00 1	00 1	00 1	00 1	00 1	00 1	00 1	00 1	00 1	00 1	00
1	00 1	00 1	00 1	00 1	00 1	00 1	00 1	00 1	00 1	00 1	00 1	00 1	00
1	00 1	00 1	00 1	00 1	00 1	00 1	00 1	00 1	00 1	00 1	00 1	00 1	00
1	00 1	00 1	00 1	00 1	00 1	00 1	00 1	00 1	00 1	00 1	00 1	00 1	00
1	00 1	00 1	00 1	00 1	00 1	00 1	00 1	00 1	00 1	00 1	00 1	00 1	00
1	00 1	00 1	00 1	00 1	00 1	00 1	00 1	00 1	00 1	00 1	00 1	00 1	00
1	00 1	00 1	00 1	00 1	00 1	00 1	00 1	00 1	00 1	00 1	00 1	00 1	00
1	00 1	00 1	00 1	00 1	00 1	00 1	00 1	00 1	00 1	00 1	00 1	00 1	00
1	00 1	00 1	00 1	00 1	00 1	00 1	00 1	00 1	00 1	00 1	00 1	00 1	00
1	00 1	00 1	00 1	00 1	00 1	00 1	00 1	00 1	00 1	00 1	00 1	00 1	00
1	00 1	00 1	00 1	00 1	00 1	00 1	00 1	00 1	00 1	00 1	00 1	00 1	00
1	00 1	00 1	00 1	00 1	00 1	00 1	00 1	00 1	00 1	00 1	00 1	00 1	00
1	00 1	00 1	00 1	00 1	00 1	00 1	00 1	00 1	00 1	00 1	00 1	00 1	00
1	00 1	00 1	00 1	00 1	00 1	00 1	00 1	00 1	00 1	00 1	00 1	00 1	00
1	00 1	00 1	00 1	00 1	00 1	00 1	00 1	00 1	00 1	00 1	00 1	00 1	00
1	00 1	00 1	00 1	00 1	00 1	00 1	00 1	00 1	00 1	00 1	00 1	00 1	00
1	00 1	00 1	00 1	00 1	00 1	00 1	00 1	00 1	00 1	00 1	00 1	00 1	00
1	00 1	00 1	00 1	00 1	00 1	00 1	00 1	00 1	00 1	00 1	00 1	00 1	00
1	00 1	00 1	00 1	00 1	00 1	00 1	00 1	00 1	00 1	00 1	00 1	00 1	00
1	00 1	00 1	00 1	00 1	00 1	00 1	00 1	00 1	00 1	00 1	00 1	00 1	00
1	00 1	00 1	00 1	00 1	00 1	00 1	00 1	00 1	00 1	00 1	00 1	00 1	00
1	00 1	00 1	00 1	00 1	00 1	00 1	00 1	00 1	00 1	00 1	00 1	00 1	00
1	00 1	00 1	00 1	00 1	00 1	00 1	00 1	00 1	00 1	00 1	00 1	00 1	00
1	00 1	00 1	00 1	00 1	00 1	00 1	00 1	00 1	00 1	00 1	00 1	00 1	00
1	00 1	00 1	00 1	00 1	00 1	00 1	00 1	00 1	00 1	00 1	00 1	00 1	00
1	00 1	00 1	00 1	00 1	00 1	00 1	00 1	00 1	00 1	00 1	00 1	00 1	00
1	00 1	00 1	00 1	00 1	00 1	00 1	00 1	00 1	00 1	00 1	00 1	00 1	00
1	00 1	00 1	00 1	00 1	00 1	00 1	00 1	00 1	00 1	00 1	00 1	00 1	00
1	00 1	00 1	00 1	00 1	00 1	00 1	00 1	00 1	00 1	00 1	00 1	00 1	00
1	00 1	00 1	00 1	00 1	00 1	00 1	00 1	00 1	00 1	00 1	00 1	00 1	00
1	00 1	00 1	00 1	00 1	00 1	00 1	00 1	00 1	00 1	00 1	00 1	00 1	00
1	00 1	00 1	00 1	00 1	00 1	00 1	00 1	00 1	00 1	00 1	00 1	00 1	00
1	00 1	00 1	00 1	00 1	00 1	00 1	00 1	00 1	00 1	00 1	00 1	00 1	00
1	00 1	00 1	00 1	00 1	00 1	00 1	00 1	00 1	00 1	00 1	00 1	00 1	00
1	00 1	00 1	00 1	00 1	00 1	00 1	00 1	00 1	00 1	00 1	00 1	00 1	00
1	00 1	00 1	00 1	00 1	00 1	00 1	00 1	00 1	00 1	00 1	00 1	00 1	00
1	00 1	00 1	00 1	00 1	00 1	00 1	00 1	00 1	00 1	00 1	00 1	00 1	00
1	00 1	00 1	00 1	00 1	00 1	00 1	00 1	00 1	00 1	00 1	00 1	00 1	00
1	00 1	00 1	00 1	00 1	00 1	00 1	00 1	00 1	00 1	00 1	00 1	00 1	00
1	00 1	00 1	00 1	00 1	00 1	00 1	00 1	00 1	00 1	00 1	00 1	00 1	00
1	00 1	00 1	00 1	00 1	00 1	00 1	00 1	00 1	00 1	00 1	00 1	00 1	00
1	00 1	00 1	00 1	00 1	00 1	00 1	00 1	00 1	00 1	00 1	00 1	00 1	00
1	00 1	00 1	00 1	00 1	00 1	00 1	00 1	00 1	00 1	00 1	00 1	00 1	00
1	00 1	00 1	00 1	00 1	00 1	00 1	00 1	00 1	00 1	00 1	00 1	00 1	00
1	00 1	00 1	00 1	00 1	00 1	00 1	00 1	00 1	00 1	00 1	00 1	00 1	00
1	00 1	00 1	00 1	00 1	00 1	00 1	00 1	00 1	00 1	00 1	00 1	00 1	00
1	00 1	00 1	00 1	00 1	00 1	00 1	00 1	00 1	00 1	00 1	00 1	00 1	00
1	00 1	00 1	00 1	00 1	00 1	00 1	00 1	00 1	00 1	00 1	00 1	00 1	00
1	00 1	00 1	00 1	00 1	00 1	00 1	00 1	00 1	00 1	00 1	00 1	00 1	00
1	00 1	00 1	00 1	00 1	00 1	00 1	00 1	00 1	00 1	00 1	00 1	00 1	00
1	00 1	00 1	00 1	00 1	00 1	00 1	00 1	00 1	00 1	00 1	00 1	00 1	00
1	00 1	00 1	00 1	00 1	00 1	00 1	00 1	00 1	00 1	00 1	00 1	00 1	00
1	00 1	00 1	00 1	00 1	00 1	00 1	00 1	00 1	00 1	00 1	00 1	00 1	00
1	00 1	00 1	00 1	00 1	00 1	00 1	00 1	00 1	00 1	00 1	00 1	00 1	00
1	00 1	00 1	00 1	00 1	00 1	00 1	00 1	00 1	00 1	00 1	00 1	00 1	00
1	00 1	00 1	00 1	00 1	00 1	00 1	00 1	00 1	00 1	00 1	00 1	00 1	00
1	00 1	00 1	00 1	00 1	00 1	00 1	00 1	00 1	00 1	00 1	00 1	00 1	00
1	00 1	00 1	00 1	00 1	00 1	00 1	00 1	00 1	00 1	00 1	00 1	00 1	00
1	00 1	00 1	00 1	00 1	00 1	00 1	00 1	00 1	00 1	00 1	00 1	00 1	00
1	00 1	00 1	00 1	00 1	00 1	00 1	00 1	00 1	00 1	00 1	00 1	00 1	00
1	00 1	00 1	00 1	00 1	00 1	00 1	00 1	00 1	00 1	00 1	00 1	00 1	00
1	00 1	00 1	00 1	00 1	00 1	00 1	00 1	00 1	00 1	00 1	00 1	00 1	00
1	00 1	00 1	00 1	00 1	00 1	00 1	00 1	00 1	00 1	00 1	00 1	00 1	00
1	00 1	00 1	00 1	00 1	00 1	00 1	00 1	00 1	00 1	00 1	00 1	00 1	00
1	00 1	00 1	00 1	00 1	00 1	00 1	00 1	00 1	00 1	00 1	00 1	00 1	00
1	00 1	00 1	00 1	00 1	00 1	00 1	00 1	00 1	00 1	00 1	00 1	00 1	00
1	00 1	00 1	00 1	00 1	00 1	00 1	00 1	00 1	00 1	00 1	00 1	00 1	00
1	00 1	00 1	00 1	00 1	00 1	00 1	00 1	00 1	00 1	00 1	00 1	00 1	00
1	00 1	00 1	00 1	00 1	00 1	00 1	00 1	00 1	00 1	00 1	00 1	00 1	00
1	00 1	00 1	00 1	00 1	00 1	00 1	00 1	00 1	00 1	00 1	00 1	00 1	00
1	00 1	00 1	00 1	00 1	00 1	00 1	00 1	00 1	00 1	00 1	00 1	00 1	00
1	00 1	00 1	00 1	00 1	00 1	00 1	00 1	00 1	00 1	00 1	00 1	00 1	00
1	00 1	00 1	00 1	00 1	00 1	00 1	00 1	00 1	00 1	00 1	00 1	00 1	00
1	00 1	00 1	00 1	00 1	00 1	00 1	00 1	00 1	00 1	00 1	00 1	00 1	00
1	00 1	00 1	00 1	00 1	00 1	00 1	00 1	00 1	00 1	00 1	00 1	00 1	00
1	00 1	00 1	00 1	00 1	00 1	00 1	00 1	00 1	00 1	00 1	00 1	00 1	00
1	00 1	00 1	00 1	00 1	00 1	00 1	00 1	00 1	00 1	00 1	00 1	00 1	00
1	00 1	00 1	00 1	00 1	00 1	00 1	00 1	00 1	00 1	00 1	00 1	00 1	00
1	00 1	00 1	00 1	00 1	00 1	00 1	00 1	00 1	00 1	00 1	00 1	00 1	00
1	00 1	00 1	00 1	00 1	00 1	00 1	00 1	00 1	00 1	00 1	00 1	00 1	00
1	00 1	00 1	00 1	00 1	00 1	00 1	00 1	00 1	00 1	00 1	00 1	00 1	00
1	00 1	00 1	00 1	00 1	00 1	00 1	00 1	00 1	00 1	00 1	00 1	00 1	00
1	00 1	00 1	00 1	00 1	00 1	00 1	00 1	00 1	00 1	00 1	00 1	00 1	00
1	00 1	00 1	00 1	00 1	00 1	00 1	00 1	00 1	00 1	00 1	00 1	00 1	00
1	00 1	00 1	00 1	00 1	00 1	00 1	00 1	00 1	00 1	00 1	00 1	00 1	00
1	00 1	00 1	00 1	00 1	00 1	00 1	00 1	00 1	00 1	00 1	00 1	00 1	00
1	00 1	00 1	00 1	00 1	00 1	00 1	00 1	00 1	00 1	00 1	00 1	00 1	00
1	00 1	00 1	00 1	00 1	00 1	00 1	00 1	00 1	00 1	00 1	00 1	00 1	00
1	00 1	00 1	00 1	00 1	00 1	00 1	00 1	00 1	00 1	00 1	00 1	00 1	00
1	00 1	00 1	00 1	00 1	00 1	00 1	00 1	00 1	00 1	00 1	00 1	00 1	00
1	00 1	00 1	00 1	00 1	00 1	00 1	00 1	00 1	00 1	00 1	00 1	00 1	00
1	00 1	00 1	00 1	00 1	00 1	00 1	00 1	00 1	00 1	00 1	00 1	00 1	00
1	00 1	00 1	00 1	00 1	00 1	00 1	00 1	00 1	00 1	00 1	00 1	00 1	00
1	00 1	00 1	00 1	00 1	00 1	00 1	00 1	00 1	00 1	00 1	00 1	00 1	00
1	00 1	00 1	00 1	00 1	00 1	00 1	00 1	00 1	00 1	00 1	00 1	00 1	00
1	00 1	00 1	00 1	00 1	00 1	00 1	00 1	00 1	00 1	00 1	00 1	00 1	00
1	00 1	00 1	00 1	00 1	00 1	00 1	00 1	00 1	00 1	00 1	00 1	00 1	00
1	00 1	00 1	00 1	00 1	00 1	00 1	00 1	00 1	00 1	00 1	00 1	00 1	00
1	00 1	00 1	00 1	00 1	00 1	00 1	00 1	00 1	00 1	00 1	00 1	00 1	00
1	00 1	00 1	00 1	00 1	00 1	00 1	00 1	00 1	00 1	00 1	00 1	00 1	00
1	00 1	00 1	00 1	00 1	00 1	00 1	00 1	00 1	00 1	00 1	00 1	00 1	00
1	00 1	00 1	00 1	00 1	00 1	00 1	00 1	00 1	00 1	00 1	00 1	00 1	00
1	00 1	00 1	00 1	00 1	00 1	00 1	00 1	00 1	00 1	00 1	00 1	00 1	00
1	00 1	00 1	00 1	00 1	00 1	00 1	00 1	00 1	00 1	00 1	00 1	00 1	00
1	00 1	00 1	00 1	00 1	00 1	00 1	00 1	00 1	00 1	00 1	00 1	00 1	00
1	00 1	00 1	00 1	00 1	00 1	00 1	00 1	00 1	00 1	00 1	00 1	00 1	00
1	00 1	00 1	00 1	00 1	00 1	00 1	00 1	00 1	00 1	00 1	00 1	00 1	00
1	00 1	00 1	00 1	00 1	00 1	00 1	00 1	00 1	00 1	00 1	00 1	00 1	00
1	00 1	00 1	00 1	00 1	00 1	00 1	00 1	00 1	00 1	00 1	00 1	00 1	00
1	00 1	00 1	00 1	00 1	00 1	00 1	00 1	00 1	00 1	00 1	00 1	00 1	00
1	00 1	00 1	00 1	00 1	00 1	00 1	00 1	00 1	00 1	00 1	00 1	00 1	00
1	00 1	00 1	00 1	00 1	00 1	00 1	00 1	00 1	00 1	00 1	00 1	00 1	00
1	00 1	00 1	00 1	00 1	00 1	00 1	00 1	00 1	00 1	00 1	00 1	00 1	00
1	00 1	00 1	00 1	00 1	00 1	00 1	00 1	00 1	00 1	00 1	00 1	00 1	00
1	00 1	00 1	00 1	00 1	00 1	00 1	00 1	00 1	00 1	00 1	00 1	00 1	00
1	00 1	00 1	00 1	00 1	00 1	00 1	00 1	00 1	00 1	00 1	00 1	00 1	00
1	00 1	00 1	00 1	00 1	00 1	00 1	00 1	00 1	00 1	00 1	00 1	00 1	00
1	00 1	00 1	00 1	00 1	00 1	00 1	00 1	00 1	00 1	00 1	00 1	00 1	00
1	00 1	00 1	00 1	00 1	00 1	00 1	00 1	00 1	00 1	00 1	00 1	00 1	00
1	00 1	00 1	00 1	00 1	00 1	00 1	00 1	00 1	00 1	00 1	00 1	00 1	00
1	00 1	00 1	00 1	00 1	00 1	00 1	00 1	00 1	00 1	00 1	00 1	00 1	00
1	00 1	00 1	00 1	00 1	00 1	00 1	00 1	00 1	00 1	00 1	00 1	00 1	00
1	00 1	00 1	00 1	00 1	00 1	00 1	00 1	00 1	00 1	00 1	00 1	00 1	00
1	00 1	00 1	00 1	00 1	00 1	00 1	00 1	00 1	00 1	00 1	00 1	00 1	00
1	00 1	00 1	00 1	00 1	00 1	00 1	00 1	00 1	00 1	00 1	00 1	00 1	00
1	00 1	00 1	00 1	00 1	00 1	00 1	00 1	00 1	00 1	00 1	00 1	00 1	00
1	00 1	00 1	00 1	00 1	00 1	00 1	00 1	00 1	00 1	00 1	00 1	00 1	00
1	00 1	00 1	00 1	00 1	00 1	00 1	00 1	00 1	00 1	00 1	00 1	00 1	00
1	00 1	00 1	00 1	00 1	00 1	00 1	00 1	00 1	00 1	00 1	00 1	00 1	00
1	00 1	00 1	00 1	00 1	00 1	00 1	00 1	00 1	00 1	00 1	00 1	00 1	00
1	00 1	00 1	00 1	00 1	00 1	00 1	00 1	00 1	00 1	00 1	00 1	00 1	00
1	00 1	00 1	00 1	00 1	00 1	00 1	00 1	00 1	00 1	00 1	00 1	00 1	00
1	00 1	00 1	00 1	00 1	00 1	00 1	00 1	00 1	00 1	00 1	00 1	00 1	00
1	00 1	00 1	00 1	00 1	00 1	00 1	00 1	00 1	00 1	00 1	00 1	00 1	00
1	00 1	00 1	00 1	00 1	00 1	00 1	00 1	00 1	00 1	00 1	00 1	00 1	00
1	00 1	00 1	00 1	00 1	00 1	00 1	00 1	00 1	00 1	00 1	00 1	00 1	00
1	00 1	00 1	00 1	00 1	00 1	00 1	00 1	00 1	00 1	00 1	00 1	00 1	00
1	00 1	00 1	00 1	00 1	00 1	00 1	00 1	00 1	00 1	00 1	00 1	00 1	00
1	00 1	00 1	00 1	00 1	00 1	00 1	00 1	00 1	00 1	00 1	00 1	00 1	00
1	00 1	00 1	00 1	00 1	00 1	00 1	00 1	00 1	00 1	00 1	00 1	00 1	00
1	00 1	00 1	00 1	00 1	00 1	00 1	00 1	00 1	00 1	00 1	00 1	00 1	00
1	00 1	00 1	00 1	00 1	00 1	00 1	00 1	00 1	00 1	00 1	00 1	00 1	00
1	00 1	00 1	00 1	00 1	00 1	00 1	00 1	00 1	00 1	00 1	00 1	00 1	00
1	00 1	00 1	00 1	00 1	00 1	00 1	00 1	00 1	00 1	00 1	00 1	00 1	00
1	00 1	00 1	00 1	00 1	00 1	00 1	00 1	00 1	00 1	00 1	00 1	00 1	00
1	00 1	00 1	00 1	00 1	00 1	00 1	00 1	00 1	00 1	00 1	00 1	00 1	00
1	00 1	00 1	00 1	00 1	00 1	00 1	00 1	00 1	00 1	00 1	00 1	00 1	00
1	00 1	00 1	00 1	00 1	00 1	00 1	00 1	00 1	00 1	00 1	00 1	00 1	00
1	00 1	00 1	00 1	00 1	00 1	00 1	00 1	00 1	00 1	00 1	00 1	00 1	00
1	00 1	00 1	00 1	00 1	00 1	00 1	00 1	00 1	00 1	00 1	00 1	00 1	00
1	00 1	00 1	00 1	00 1	00 1	00 1	00 1	00 1	00 1	00 1	00 1	00 1	00
1	00 1	00 1	00 1	00 1	00 1	00 1	00 1	00 1	00 1	00 1	00 1	00 1	00
1	00 1	00 1	00 1	00 1	00 1	00 1	00 1	00 1	00 1	00 1	00 1	00 1	00
1	00 1	00 1	00 1	00 1	00 1	00 1	00 1	00 1	00 1	00 1	00 1	00 1	00
1	00 1	00 1	00 1	00 1	00 1	00 1	00 1	00 1	00 1	00 1	00 1	00 1	00
1	00 1	00 1	00 1	00 1	00 1	00 1	00 1	00 1	00 1	00 1	00 1	00 1	00
1	00 1	00 1	00 1	00 1	00 1	00 1	00 1	00 1	00 1	00 1	00 1	00 1	00
1	00 1	00 1	00 1	00 1	00 1	00 1	00 1	00 1	00 1	00 1	00 1	00 1	00
1	00 1	00 1	00 1	00 1	00 1	00 1	00 1	00 1	00 1	00 1	00 1	00 1	00
1	00 1	00 1	00 1	00 1	00 1	00 1	00 1	00 1	00 1	00 1	00 1	00 1	00
1	00 1	00 1	00 1	00 1	00 1	00 1	00 1	00 1	00 1	00 1	00 1	00 1	00
1	00 1	00 1	00 1	00 1	00 1	00 1	00 1	00 1	00 1	00 1	00 1	00 1	00
1	00 1	00 1	00 1	00 1	00 1	00 1	00 1	00 1	00 1	00 1	00 1	00 1	00
1	00 1	00 1	00 1	00 1	00 1	00 1	00 1	00 1	00 1	00 1	00 1	00 1	00
1	00 1	00 1	00 1	00 1	00 1	00 1	00 1	00 1	00 1	00 1	00 1	00 1	00
1	00 1	00 1	00 1	00 1	00 1	00 1	00 1	00 1	00 1	00 1	00 1	00 1	00
1	00 1	00 1	00 1	00 1	00 1	00 1	00 1	00 1	00 1	00 1	00 1	00 1	00
1	00 1	00 1	00 1	00 1	00 1	00 1	00 1	00 1	00 1	00 1	00 1	00 1	00
1	00 1	00 1	00 1	00 1	00 1	00 1	00 1	00 1	00 1	00 1	00 1	00 1	00
1	00 1	00 1	00 1	00 1	00 1	00 1	00 1	00 1	00 1	00 1	00 1	00 1	00
1	00 1	00 1	00 1	00 1	00 1	00 1	00 1	00 1	00 1	00 1	00 1	00 1	00
1	00 1	00 1	00 1	00 1	00 1	00 1	00 1	00 1	00 1	00 1	00 1	00 1	00
1	00 1	00 1	00 1	00 1	00 1	00 1	00 1	00 1	00 1	00 1	00 1	00 1	00
1	00 1	00 1	00 1	00 1	00 1	00 1	00 1	00 1	00 1	00 1	00 1	00 1	00
1	00 1	00 1	00 1	00 1	00 1	00 1	00 1	00 1	00 1	00 1	00 1	00 1	00
1	00 1	00 1	00 1	00 1	00 1	00 1	00 1	00 1	00 1	00 1	00 1	00 1	00
1	00 1	00 1	00 1	00 1	00 1	00 1	00 1	00 1	00 1	00 1	00 1	00 1	00
1	00 1	00 1	00 1	00 1	00 1	00 1	00 1	00 1	00 1	00 1	00 1	00 1	00
1	00 1	00 1	00 1	00 1	00 1	00 1	00 1	00 1	00 1	00 1	00 1	00 1	00
1	00 1	00 1	00 1	00 1	00 1	00 1	00 1	00 1	00 1	00 1	00 1	00 1	00
1	00 1	00 1	00 1	00 1	00 1	00 1	00 1	00 1	00 1	00 1	00 1	00 1	00
1	00 1	00 1	00 1	00 1	00 1	00 1	00 1	00 1	00 1	00 1	00 1	00 1	00
1	00 1	00 1	00 1	00 1	00 1	00 1	00 1	00 1	00 1	00 1	00 1	00 1	00
1	00 1	00 1	00 1	00 1	00 1	00 1	00 1	00 1	00 1	00 1	00 1	00 1	00
1	00 1	00 1	00 1	00 1	00 1	00 1	00 1	00 1	00 1	00 1	00 1	00 1	00
1	00 1	00 1	00 1	00 1	00 1	00 1	00 1	00 1	00 1	00 1	00 1	00 1	00
1	00 1	00 1	00 1	00 1	00 1	00 1	00 1	00 1	00 1	00 1	00 1	00 1	00
1	00 1	00 1	00 1	00 1	00 1	00 1	00 1	00 1	00 1	00 1	00 1	00 1	00
1	00 1	00 1	00 1	00 1	00 1	00 1	00 1	00 1	00 1	00 1	00 1	00 1	00
1	00 1	00 1	00 1	00 1	00 1	00 1	00 1	00 1	00 1	00 1	00 1	00 1	00
1	00 1	00 1	00 1	00 1	00 1	00 1	00 1	00 1	00 1	00 1	00 1	00 1	00
1	00 1	00 1	00 1	00 1	00 1	00 1	00 1	00 1	00 1	00 1	00 1	00 1	00
1	00 1	00 1	00 1	00 1	00 1	00 1	00 1	00 1	00 1	00 1	00 1	00 1	00
1	00 1	00 1	00 1	00 1	00 1	00 1	00 1	00 1	00 1	00 1	00 1	00 1	00
1	00 1	00 1	00 1	00 1	00 1	00 1	00 1	00 1	00 1	00 1	00 1	00 1	00
1	00 1	00 1	00 1	00 1	00 1	00 1	00 1	00 1	00 1	00 1	00 1	00 1	00
1	00 1	00 1	00 1	00 1	00 1	00 1	00 1	00 1	00 1	00 1	00 1	00 1	00
1	00 1	00 1	00 1	00 1	00 1	00 1	00 1	00 1	00 1	00 1	00 1	00 1	00
1	00 1	00 1	00 1	00 1	00 1	00 1	00 1	00 1	00 1	00 1	00 1	00 1	00
1	00 1	00 1	00 1	00 1	00 1	00 1	00 1	00 1	00 1	00 1	00 1	00 1	00
1	00 1	00 1	00 1	00 1	00 1	00 1	00 1	00 1	00 1	00 1	00 1	00 1	00
1	00 1	00 1	00 1	00 1	00 1	00 1	00 1	00 1	00 1	00 1	00 1	00 1	00
1	00 1	00 1	00 1	00 1	00 1	00 1	00 1	00 1	00 1	00 1	00 1	00 1	00
1	00 1	00 1	00 1	00 1	00 1	00 1	00 1	00 1	00 1	00 1	00 1	00 1	00
1	00 1	00 1	00 1	00 1	00 1	00 1	00 1	00 1	00 1	00 1	00 1	00 1	00
1	00 1	00 1	00 1	00 1	00 1	00 1	00 1	00 1	00 1	00 1	00 1	00 1	00
1	00 1	00 1	00 1	00 1	00 1	00 1	00 1	00 1	00 1	00 1	00 1	00 1	00
1	00 1	00 1	00 1	00 1	00 1	00 1	00 1	00 1	00 1	00 1	00 1	00 1	00
1	00 1	00 1	00 1	00 1	00 1	00 1	00 1	00 1	00 1	00 1	00 1	00 1	00
1	00 1	00 1	00 1	00 1	00 1	00 1	00 1	00 1	00 1	00 1	00 1	00 1	00
1	00 1	00 1	00 1	00 1	00 1	00 1	00 1	00 1	00 1	00 1	00 1	00 1	00
1	00 1	00 1	00 1	00 1	00 1	00 1	00 1	00 1	00 1	00 1	00 1	00 1	00
1	00 1	00 1	00 1	00 1	00 1	00 1	00 1	00 1	00 1	00 1	00 1	00 1	00
1	00 1	00 1	00 1	00 1	00 1	00 1	00 1	00 1	00 1	00 1	00 1	00 1	00
1	00 1	00 1	00 1	00 1	00 1	00 1	00 1	00 1	00 1	00 1	00 1	00 1	00
1	00 1	00 1	00 1	00 1	00 1	00 1	00 1	00 1	00 1	00 1	00 1	00 1	00
1	00 1	00 1	00 1	00 1	00 1	00 1	00 1	00 1	00 1	00 1	00 1	00 1	00
1	00 1	00 1	00 1	00 1	00 1	00 1	00 1	00 1	00 1	00 1	00 1	00 1	00
1	00 1	00 1	00 1	00 1	00 1	00 1	00 1	00 1	00 1	00 1	00 1	00 1	00
1	00 1	00 1	00 1	00 1	00 1	00 1	00 1	00 1	00 1	00 1	00 1	00 1	00
1	00 1	00 1	00 1	00 1	00 1	00 1	00 1	00 1	00 1	00 1	00 1	00 1	00
1	00 1	00 1	00 1	00 1	00 1	00 1	00 1	00 1	00 1	00 1	00 1	00 1	00
1	00 1	00 1	00 1	00 1	00 1	00 1	00 1	00 1	00 1	00 1	00 1	00 1	00
1	00 1	00 1	00 1	00 1	00 1	00 1	00 1	00 1	00 1	00 1	00 1	00 1	00
1	00 1	00 1	00 1	00 1	00 1	00 1	00 1	00 1	00 1	00 1	00 1	00 1	00
1	00 1	00 1	00 1	00 1	00 1	00 1	00 1	00 1	00 1	00 1	00 1	00 1	00
1	00 1	00 1	00 1	00 1	00 1	00 1	00 1	00 1	00 1	00 1	00 1	00 1	00
1	00 1	00 1	00 1	00 1	00 1	00 1	00 1	00 1	00 1	00 1	00 1	00 1	00
1	00 1	00 1	00 1	00 1	00 1	00 1	00 1	00 1	00 1	00 1	00 1	00 1	00
1	00 1	00 1	00 1	00 1	00 1	00 1	00 1	00 1	00 1	00 1	00 1	00 1	00
1	00 1	00 1	00 1	00 1	00 1	00 1	00 1	00 1	00 1	00 1	00 1	00 1	00
1	00 1	00 1	00 1	00 1	00 1	00 1	00 1	00 1	00 1	00 1	00 1	00 1	00
1	00 1	00 1	00 1	00 1	00 1	00 1	00 1	00 1	00 1	00 1	00 1	00 1	00
1	00 1	00 1	00 1	00 1	00 1	00 1	00 1	00 1	00 1	00 1	00 1	00 1	00
1	00 1	00 1	00 1	00 1	00 1	00 1	00 1	00 1	00 1	00 1	00 1	00 1	00
1	00 1	00 1	00 1	00 1	00 1	00 1	00 1	00 1	00 1	00 1	00 1	00 1	00
1	00 1	00 1	00 1	00 1	00 1	00 1	00 1	00 1	00 1	00 1	00 1	00 1	00
1	00 1	00 1	00 1	00 1	00 1	00 1	00 1	00 1	00 1	00 1	00 1	00 1	00
1	00 1	00 1	00 1	00 1	00 1	00 1	00 1	00 1	00 1	00 1	00 1	00 1	00
1	00 1	00 1	00 1	00 1	00 1	00 1	00 1	00 1	00 1	00 1	00 1	00 1	00
1	00 1	00 1	00 1	00 1	00 1	00 1	00 1	00 1	00 1	00 1	00 1	00 1	00
1	00 1	00 1	00 1	00 1	00 1	00 1	00 1	00 1	00 1	00 1	00 1	00 1	00
1	00 1	00 1	00 1	00 1	00 1	00 1	00 1	00 1	00 1	00 1	00 1	00 1	00
1	00 1	00 1	00 1	00 1	00 1	00 1	00 1	00 1	00 1	00 1	00 1	00 1	00
1	00 1	00 1	00 1	00 1	00 1	00 1	00 1	00 1	00 1	00 1	00 1	00 1	00
1	00 1	00 1	00 1	00 1	00 1	00 1	00 1	00 1	00 1	00 1	00 1	00 1	00
1	00 1	00 1	00 1	00 1	00 1	00 1	00 1	00 1	00 1	00 1	00 1	00 1	00
1	00 1	00 1	00 1	00 1	00 1	00 1	00 1	00 1	00 1	00 1	00 1	00 1	00
1	00 1	00 1	00 1	00 1	00 1	00 1	00 1	00 1	00 1	00 1	00 1	00 1	00
1	00 1	00 1	00 1	00 1	00 1	00 1	00 1	00 1	00 1	00 1	00 1	00 1	00
1	00 1	00 1	00 1	00 1	00 1	00 1	00 1	00 1	00 1	00 1	00 1	00 1	00
1	00 1	00 1	00 1	00 1	00 1	00 1	00 1	00 1	00 1	00 1	00 1	00 1	00
1	00 1	00 1	00 1	00 1	00 1	00 1	00 1	00 1	00 1	00 1	00 1	00 1	00
1	00 1	00 1	00 1	00 1	00 1	00 1	00 1	00 1	00 1	00 1	00 1	00 1	00
1	00 1	00 1	00 1	00 1	00 1	00 1	00 1	00 1	00 1	00 1	00 1	00 1	00
1	00 1	00 1	00 1	00 1	00 1	00 1	00 1	00 1	00 1	00 1	00 1	00 1	00
1	00 1	00 1	00 1	00 1	00 1	00 1	00 1	00 1	00 1	00 1	00 1	00 1	00
1	00 1	00 1	00 1	00 1	00 1	00 1	00 1	00 1	00 1	00 1	00 1	00 1	00
1	00 1	00 1	00 1	00 1	00 1	00 1	00 1	00 1	00 1	00 1	00 1	00 1	00
1	00 1	00 1	00 1	00 1	00 1	00 1	00 1	00 1	00 1	00 1	00 1	00 1	00
1	00 1	00 1	00 1	00 1	00 1	00 1	00 1	00 1	00 1	00 1	00 1	00 1	00
1	00 1	00 1	00 1	00 1	00 1	00 1	00 1	00 1	00 1	00 1	00 1	00 1	00
1	00 1	00 1	00 1	00 1	00 1	00 1	00 1	00 1	00 1	00 1	00 1	00 1	00
1	00 1	00 1	00 1	00 1	00 1	00 1	00 1	00 1	00 1	00 1	00 1	00 1	00
1	00 1	00 1	00 1	00 1	00 1	00 1	00 1	00 1	00 1	00 1	00 1	00 1	00
1	00 1	00 1	00 1	00 1	00 1	00 1	00 1	00 1	00 1	00 1	00 1	00 1	00
1	00 1	00 1	00 1	00 1	00 1	00 1	00 1	00 1	00 1	00 1	00 1	00 1	00
1	00 1	00 1	00 1	00 1	00 1	00 1	00 1	00 1	00 1	00 1	00 1	00 1	00
1	00 1	00 1	00 1	00 1	00 1	00 1	00 1	00 1	00 1	00 1	00 1	00 1	00
1	00 1	00 1	00 1	00 1	00 1	00 1	00 1	00 1	00 1	00 1	00 1	00 1	00
1	00 1	00 1	00 1	00 1	00 1	00 1	00 1	00 1	00 1	00 1	00 1	00 1	00
1	00 1	00 1	00 1	00 1	00 1	00 1	00 1	00 1	00 1	00 1	00 1	00 1	00
1	00 1	00 1	00 1	00 1	00 1	00 1	00 1	00 1	00 1	00 1	00 1	00 1	00
1	00 1	00 1	00 1	00 1	00 1	00 1	00 1	00 1	00 1	00 1	00 1	00 1	00
1	00 1	00 1	00 1	00 1	00 1	00 1	00 1	00 1	00 1	00 1	00 1	00 1	00
1	00 1	00 1	00 1	00 1	00 1	00 1	00 1	00 1	00 1	00 1	00 1	00 1	00
1	00 1	00 1	00 1	00 1	00 1	00 1	00 1	00 1	00 1	00 1	00 1	00 1	00
1	00 1	00 1	00 1	00 1	00 1	00 1	00 1	00 1	00 1	00 1	00 1	00 1	00
1	00 1	00 1	00 1	00 1	00 1	00 1	00 1	00 1	00 1	00 1	00 1	00 1	00
1	00 1	00 1	00 1	00 1	00 1	00 1	00 1	00 1	00 1	00 1	00 1	00 1	00
1	00 1	00 1	00 1	00 1	00 1	00 1	00 1	00 1	00 1	00 1	00 1	00 1	00
1	00 1	00 1	00 1	00 1	00 1	00 1	00 1	00 1	00 1	00 1	00 1	00 1	00
1	00 1	00 1	00 1	00 1	00 1	00 1	00 1	00 1	00 1	00 1	00 1	00 1	00
1	00 1	00 1	00 1	00 1	00 1	00 1	00 1	00 1	00 1	00 1	00 1	00 1	00
1	00 1	00 1	00 1	00 1	00 1	00 1	00 1	00 1	00 1	00 1	00 1	00 1	00
1	00 1	00 1	00 1	00 1	00 1	00 1	00 1	00 1	00 1	00 1	00 1	00 1	00
1	00 1	00 1	00 1	00 1	00 1	00 1	00 1	00 1	00 1	00 1	00 1	00 1	00
1	00 1	00 1	00 1	00 1	00 1	00 1	00 1	00 1	00 1	00 1	00 1	00 1	00
1	00 1	00 1	00 1	00 1	00 1	00 1	00 1	00 1	00 1	00 1	00 1	00 1	00
1	00 1	00 1	00 1	00 1	00 1	00 1	00 1	00 1	00 1	00 1	00 1	00 1	00
1	00 1	00 1	00 1	00 1	00 1	00 1	00 1	00 1	00 1	00 1	00 1	00 1	00
1	00 1	00 1	00 1	00 1	00 1	00 1	00 1	00 1	00 1	00 1	00 1	00 1	00
1	00 1	00 1	00 1	00 1	00 1	00 1	00 1	00 1	00 1	00 1	00 1	00 1	00
1	00 1	00 1	00 1	00 1	00 1	00 1	00 1	00 1	00 1	00 1	00 1	00 1	00
1	00 1	00 1	00 1	00 1	00 1	00 1	00 1	00 1	00 1	00 1	00 1	00 1	00
1	00 1	00 1	00 1	00 1	00 1	00 1	00 1	00 1	00 1	00 1	00 1	00 1	00
1	00 1	00 1	00 1	00 1	00 1	00 1	00 1	00 1	00 1	00 1	00 1	00 1	00
1	00 1	00 1	00 1	00 1	00 1	00 1	00 1	00 1	00 1	00 1	00 1	00 1	00
1	00 1	00 1	00 1	00 1	00 1	00 1	00 1	00 1	00 1	00 1	00 1	00 1	00
1	00 1	00 1	00 1	00 1	00 1	00 1	00 1	00 1	00 1	00 1	00 1	00 1	00
1	00 1	00 1	00 1	00 1	00 1	00 1	00 1	00 1	00 1	00 1	00 1	00 1	00
1	00 1	00 1	00 1	00 1	00 1	00 1	00 1	00 1	00 1	00 1	00 1	00 1	00
1	00 1	00 1	00 1	00 1	00 1	00 1	00 1	00 1	00 1	00 1	00 1	00 1	00
1	00 1	00 1	00 1	00 1	00 1	00 1	00 1	00 1	00 1	00 1	00 1	00 1	00
1	00 1	00 1	00 1	00 1	00 1	00 1	00 1	00 1	00 1	00 1	00 1	00 1	00
1	00 1	00 1	00 1	00 1	00 1	00 1	00 1	00 1	00 1	00 1	00 1	00 1	00
1	00 1	00 1	00 1	00 1	00 1	00 1	00 1	00 1	00 1	00 1	00 1	00 1	00
1	00 1	00 1	00 1	00 1	00 1	00 1	00 1	00 1	00 1	00 1	00 1	00 1	00
1	00 1	00 1	00 1	00 1	00 1	00 1	00 1	00 1	00 1	00 1	00 1	00 1	00
1	00 1	00 1	00 1	00 1	00 1	00 1	00 1	00 1	00 1	00 1	00 1	00 1	00
1	00 1	00 1	00 1	00 1	00 1	00 1	00 1	00 1	00 1	00 1	00 1	00 1	00
1	00 1	00 1	00 1	00 1	00 1	00 1	00 1	00 1	00 1	00 1	00 1	00 1	00
1	00 1	00 1	00 1	00 1	00 1	00 1	00 1	00 1	00 1	00 1	00 1	00 1	00
1	00 1	00 1	00 1	00 1	00 1	00 1	00 1	00 1	00 1	00 1	00 1	00 1	00
1	00 1	00 1	00 1	00 1	00 1	00 1	00 1	00 1	00 1	00 1	00 1	00 1	00
1	00 1	00 1	00 1	00 1	00 1	00 1	00 1	00 1	00 1	00 1	00 1	00 1	00
1	00 1	00 1	00 1	00 1	00 1	00 1	00 1	00 1	00 1	00 1	00 1	00 1	00
1	00 1	00 1	00 1	00 1	00 1	00 1	00 1	00 1	00 1	00 1	00 1	00 1	00
1	00 1	00 1	00 1	00 1	00 1	00 1	00 1	00 1	00 1	00 1	00 1	00 1	00
1	00 1	00 1	00 1	00 1	00 1	00 1	00 1	00 1	00 1	00 1	00 1	00 1	00
1	00 1	00 1	00 1	00 1	00 1	00 1	00 1	00 1	00 1	00 1	00 1	00 1	00
1	00 1	00 1	00 1	00 1	00 1	00 1	00 1	00 1	00 1	00 1	00 1	00 1	00
1	00 1	00 1	00 1	00 1	00 1	00 1	00 1	00 1	00 1	00 1	00 1	00 1	00
1	00 1	00 1	00 1	00 1	00 1	00 1	00 1	00 1	00 1	00 1	00 1	00 1	00
1	00 1	00 1	00 1	00 1	00 1	00 1	00 1	00 1	00 1	00 1	00 1	00 1	00
1	00 1	00 1	00 1	00 1	00 1	00 1	00 1	00 1	00 1	00 1	00 1	00 1	00
1	00 1	00 1	00 1	00 1	00 1	00 1	00 1	00 1	00 1	00 1	00 1	00 1	00
1	00 1	00 1	00 1	00 1	00 1	00 1	00 1	00 1	00 1	00 1	00 1	00 1	00
1	00 1	00 1	00 1	00 1	00 1	00 1	00 1	00 1	00 1	00 1	00 1	00 1	00
1	00 1	00 1	00 1	00 1	00 1	00 1	00 1	00 1	00 1	00 1	00 1	00 1	00
1	00 1	00 1	00 1	00 1	00 1	00 1	00 1	00 1	00 1	00 1	00 1	00 1	00
1	00 1	00 1	00 1	00 1	00 1	00 1	00 1	00 1	00 1	00 1	00 1	00 1	00
1	00 1	00 1	00 1	00 1	00 1	00 1	00 1	00 1	00 1	00 1	00 1	00 1	00
1	00 1	00 1	00 1	00 1	00 1	00 1	00 1	00 1	00 1	00 1	00 1	00 1	00
1	00 1	00 1	00 1	00 1	00 1	00 1	00 1	00 1	00 1	00 1	00 1	00 1	00
1	00 1	00 1	00 1	00 1	00 1	00 1	00 1	00 1	00 1	00 1	00 1	00 1	00
1	00 1	00 1	00 1	00 1	00 1	00 1	00 1	00 1	00 1	00 1	00 1	00 1	00
1	00 1	00 1	00 1	00 1	00 1	00 1	00 1	00 1	00 1	00 1	00 1	00 1	00
1	00 1	00 1	00 1	00 1	00 1	00 1	00 1	00 1	00 1	00 1	00 1	00 1	00
1	00 1	00 1	00 1	00 1	00 1	00 1	00 1	00 1	00 1	00 1	00 1	00 1	00
1	00 1	00 1	00 1	00 1	00 1	00 1	00 1	00 1	00 1	00 1	00 1	00 1	00
1	00 1	00 1	00 1	00 1	00 1	00 1	00 1	00 1	00 1	00 1	00 1	00 1	00
1	00 1	00 1	00 1	00 1	00 1	00 1	00 1	00 1	00 1	00 1	00 1	00 1	00
1	00 1	00 1	00 1	00 1	00 1	00 1	00 1	00 1	00 1	00 1	00 1	00 1	00
1	00 1	00 1	00 1	00 1	00 1	00 1	00 1	00 1	00 1	00 1	00 1	00 1	00
1	00 1	00 1	00 1	00 1	00 1	00 1	00 1	00 1	00 1	00 1	00 1	00 1	00
1	00 1	00 1	00 1	00 1	00 1	00 1	00 1	00 1	00 1	00 1	00 1	00 1	00
1	00 1	00 1	00 1	00 1	00 1	00 1	00 1	00 1	00 1	00 1	00 1	00 1	00
1	00 1	00 1	00 1	00 1	00 1	00 1	00 1	00 1	00 1	00 1	00 1	00 1	00
1	00 1	00 1	00 1	00 1	00 1	00 1	00 1	00 1	00 1	00 1	00 1	00 1	00
1	00 1	00 1	00 1	00 1	00 1	00 1	00 1	00 1	00 1	00 1	00 1	00 1	00
1	00 1	00 1	00 1	00 1	00 1	00 1	00 1	00 1	00 1	00 1	00 1	00 1	00
1	00 1	00 1	00 1	00 1	00 1	00 1	00 1	00 1	00 1	00 1	00 1	00 1	00
1	00 1	00 1	00 1	00 1	00 1	00 1	00 1	00 1	00 1	00 1	00 1	00 1	00
1	00 1	00 1	00 1	00 1	00 1	00 1	00 1	00 1	00 1	00 1	00 1	00 1	00
1	00 1	00 1	00 1	00 1	00 1	00 1	00 1	00 1	00 1	00 1	00 1	00 1	00
1	00 1	00 1	00 1	00 1	00 1	00 1	00 1	00 1	00 1	00 1	00 1	00 1	00
1	00 1	00 1	00 1	00 1	00 1	00 1	00 1	00 1	00 1	00 1	00 1	00 1	00
1	00 1	00 1	00 1	00 1	00 1	00 1	00 1	00 1	00 1	00 1	00 1	00 1	00
1	00 1	00 1	00 1	00 1	00 1	00 1	00 1	00 1	00 1	00 1	00 1	00 1	00
1	00 1	00 1	00 1	00 1	00 1	00 1	00 1	00 1	00 1	00 1	00 1	00 1	00
1	00 1	00 1	00 1	00 1	00 1	00 1	00 1	00 1	00 1	00 1	00 1	00 1	00
1	00 1	00 1	00 1	00 1	00 1	00 1	00 1	00 1	00 1	00 1	00 1	00 1	00
1	00 1	00 1	00 1	00 1	00 1	00 1	00 1	00 1	00 1	00 1	00 1	00 1	00
1	00 1	00 1	00 1	00 1	00 1	00 1	00 1	00 1	00 1	00 1	00 1	00 1	00
1	00 1	00 1	00 1	00 1	00 1	00 1	00 1	00 1	00 1	00 1	00 1	00 1	00
1	00 1	00 1	00 1	00 1	00 1	00 1	00 1	00 1	00 1	00 1	00 1	00 1	00
1	00 1	00 1	00 1	00 1	00 1	00 1	00 1	00 1	00 1	00 1	00 1	00 1	00
1	00 1	00 1	00 1	00 1	00 1	00 1	00 1	00 1	00 1	00 1	00 1	00 1	00
1	00 1	00 1	00 1	00 1	00 1	00 1	00 1	00 1	00 1	00 1	00 1	00 1	00
1	00 1	00 1	00 1	00 1	00 1	00 1	00 1	00 1	00 1	00 1	00 1	00 1	00
1	00 1	00 1	00 1	00 1	00 1	00 1	00 1	00 1	00 1	00 1	00 1	00 1	00
1	00 1	00 1	00 1	00 1	00 1	00 1	00 1	00 1	00 1	00 1	00 1	00 1	00
1	00 1	00 1	00 1	00 1	00 1	00 1	00 1	00 1	00 1	00 1	00 1	00 1	00
1	00 1	00 1	00 1	00 1	00 1	00 1	00 1	00 1	00 1	00 1	00 1	00 1	00
1	00 1	00 1	00 1	00 1	00 1	00 1	00 1	00 1	00 1	00 1	00 1	00 1	00
1	00 1	00 1	00 1	00 1	00 1	00 1	00 1	00 1	00 1	00 1	00 1	00 1	00
1	00 1	00 1	00 1	00 1	00 1	00 1	00 1	00 1	00 1	00 1	00 1	00 1	00
1	00 1	00 1	00 1	00 1	00 1	00 1	00 1	00 1	00 1	00 1	00 1	00 1	00
1	00 1	00 1	00 1	00 1	00 1	00 1	00 1	00 1	00 1	00 1	00 1	00 1	00
1	00 1	00 1	00 1	00 1	00 1	00 1	00 1	00 1	00 1	00 1	00 1	00 1	00
1	00 1	00 1	00 1	00 1	00 1	00 1	00 1	00 1	00 1	00 1	00 1	00 1	00
1	00 1	00 1	00 1	00 1	00 1	00 1	00 1	00 1	00 1	00 1	00 1	00 1	00
1	00 1	00 1	00 1	00 1	00 1	00 1	00 1	00 1	00 1	00 1	00 1	00 1	00
1	00 1	00 1	00 1	00 1	00 1	00 1	00 1	00 1	00 1	00 1	00 1	00 1	00
1	00 1	00 1	00 1	00 1	00 1	00 1	00 1	00 1	00 1	00 1	00 1	00 1	00
1	00 1	00 1	00 1	00 1	00 1	00 1	00 1	00 1	00 1	00 1	00 1	00 1	00
1	00 1	00 1	00 1	00 1	00 1	00 1	00 1	00 1	00 1	00 1	00 1	00 1	00
1	00 1	00 1	00 1	00 1	00 1	00 1	00 1	00 1	00 1	00 1	00 1	00 1	00
1	00 1	00 1	00 1	00 1	00 1	00 1	00 1	00 1	00 1	00 1	00 1	00 1	00
1	00 1	00 1	00 1	00 1	00 1	00 1	00 1	00 1	00 1	00 1	00 1	00 1	00
1	00 1	00 1	00 1	00 1	00 1	00 1	00 1	00 1	00 1	00 1	00 1	00 1	00
1	00 1	00 1	00 1	00 1	00 1	00 1	00 1	00 1	00 1	00 1	00 1	00 1	00
1	00 1	00 1	00 1	00 1	00 1	00 1	00 1	00 1	00 1	00 1	00 1	00 1	00
1	00 1	00 1	00 1	00 1	00 1	00 1	00 1	00 1	00 1	00 1	00 1	00 1	00
1	00 1	00 1	00 1	00 1	00 1	00 1	00 1	00 1	00 1	00 1	00 1	00 1	00
1	00 1	00 1	00 1	00 1	00 1	00 1	00 1	00 1	00 1	00 1	00 1	00 1	00
1	00 1	00 1	00 1	00 1	00 1	00 1	00 1	00 1	00 1	00 1	00 1	00 1	00
1	00 1	00 1	00 1	00 1	00 1	00 1	00 1	00 1	00 1	00 1	00 1	00 1	00
1	00 1	00 1	00 1	00 1	00 1	00 1	00 1	00 1	00 1	00 1	00 1	00 1	00
1	00 1	00 1	00 1	00 1	00 1	00 1	00 1	00 1	00 1	00 1	00 1	00 1	00
1	00 1	00 1	00 1	00 1	00 1	00 1	00 1	00 1	00 1	00 1	00 1	00 1	00
1	00 1	00 1	00 1	00 1	00 1	00 1	00 1	00 1	00 1	00 1	00 1	00 1	00
1	00 1	00 1	00 1	00 1	00 1	00 1	00 1	00 1	00 1	00 1	00 1	00 1	00
1	00 1	00 1	00 1	00 1	00 1	00 1	00 1	00 1	00 1	00 1	00 1	00 1	00
1	00 1	00 1	00 1	00 1	00 1	00 1	00 1	00 1	00 1	00 1	00 1	00 1	00
1	00 1	00 1	00 1	00 1	00 1	00 1	00 1	00 1	00 1	00 1	00 1	00 1	00
1	00 1	00 1	00 1	00 1	00 1	00 1	00 1	00 1	00 1	00 1	00 1	00 1	00
1	00 1	00 1	00 1	00 1	00 1	00 1	00 1	00 1	00 1	00 1	00 1	00 1	00
1	00 1	00 1	00 1	00 1	00 1	00 1	00 1	00 1	00 1	00 1	00 1	00 1	00
1	00 1	00 1	00 1	00 1	00 1	00 1	00 1	00 1	00 1	00 1	00 1	00 1	00
1	00 1	00 1	00 1	00 1	00 1	00 1	00 1	00 1	00 1	00 1	00 1	00 1	00
1	00 1	00 1	00 1	00 1	00 1	00 1	00 1	00 1	00 1	00 1	00 1	00 1	00
1	00 1	00 1	00 1	00 1	00 1	00 1	00 1	00 1	00 1	00 1	00 1	00 1	00
1	00 1	00 1	00 1	00 1	00 1	00 1	00 1	00 1	00 1	00 1	00 1	00 1	00
1	00 1	00 1	00 1	00 1	00 1	00 1	00 1	00 1	00 1	00 1	00 1	00 1	00
1	00 1	00 1	00 1	00 1	00 1	00 1	00 1	00 1	00 1	00 1	00 1	00 1	00
1	00 1	00 1	00 1	00 1	00 1	00 1	00 1	00 1	00 1	00 1	00 1	00 1	00
1	00 1	00 1	00 1	00 1	00 1	00 1	00 1	00 1	00 1	00 1	00 1	00 1	00
1	00 1	00 1	00 1	00 1	00 1	00 1	00 1	00 1	00 1	00 1	00 1	00 1	00
1	00 1	00 1	00 1	00 1	00 1	00 1	00 1	00 1	00 1	00 1	00 1	00 1	00
1	00 1	00 1	00 1	00 1	00 1	00 1	00 1	00 1	00 1	00 1	00 1	00 1	00
1	00 1	00 1	00 1	00 1	00 1	00 1	00 1	00 1	00 1	00 1	00 1	00 1	00
1	00 1	00 1	00 1	00 1	00 1	00 1	00 1	00 1	00 1	00 1	00 1	00 1	00
1	00 1	00 1	00 1	00 1	00 1	00 1	00 1	00 1	00 1	00 1	00 1	00 1	00
1	00 1	00 1	00 1	00 1	00 1	00 1	00 1	00 1	00 1	00 1	00 1	00 1	00
1	00 1	00 1	00 1	00 1	00 1	00 1	00 1	00 1	00 1	00 1	00 1	00 1	00
1	00 1	00 1	00 1	00 1	00 1	00 1	00 1	00 1	00 1	00 1	00 1	00 1	00
1	00 1	00 1	00 1	00 1	00 1	00 1	00 1	00 1	00 1	00 1	00 1	00 1	00
1	00 1	00 1	00 1	00 1	00 1	00 1	00 1	00 1	00 1	00 1	00 1	00 1	00
1	00 1	00 1	00 1	00 1	00 1	00 1	00 1	00 1	00 1	00 1	00 1	00 1	00
1	00 1	00 1	00 1	00 1	00 1	00 1	00 1	00 1	00 1	00 1	00 1	00 1	00
1	00 1	00 1	00 1	00 1	00 1	00 1	00 1	00 1	00 1	00 1	00 1	00 1	00
1	00 1	00 1	00 1	00 1	00 1	00 1	00 1	00 1	00 1	00 1	00 1	00 1	00
1	00 1	00 1	00 1	00 1	00 1	00 1	00 1	00 1	00 1	00 1	00 1	00 1	00
1	00 1	00 1	00 1	00 1	00 1	00 1	00 1	00 1	00 1	00 1	00 1	00 1	00
1	00 1	00 1	00 1	00 1	00 1	00 1	00 1	00 1	00 1	00 1	00 1	00 1	00
1	00 1	00 1	00 1	00 1	00 1	00 1	00 1	00 1	00 1	00 1	00 1	00 1	00
1	00 1	00 1	00 1	00 1	00 1	00 1	00 1	00 1	00 1	00 1	00 1	00 1	00
1	00 1	00 1	00 1	00 1	00 1	00 1	00 1	00 1	00 1	00 1	00 1	00 1	00
1	00 1	00 1	00 1	00 1	00 1	00 1	00 1	00 1	00 1	00 1	00 1	00 1	00
1	00 1	00 1	00 1	00 1	00 1	00 1	00 1	00 1	00 1	00 1	00 1	00 1	00
1	00 1	00 1	00 1	00 1	00 1	00 1	00 1	00 1	00 1	00 1	00 1	00 1	00
1	00 1	00 1	00 1	00 1	00 1	00 1	00 1	00 1	00 1	00 1	00 1	00 1	00
1	00 1	00 1	00 1	00 1	00 1	00 1	00 1	00 1	00 1	00 1	00 1	00 1	00
1	00 1	00 1	00 1	00 1	00 1	00 1	00 1	00 1	00 1	00 1	00 1	00 1	00
1	00 1	00 1	00 1	00 1	00 1	00 1	00 1	00 1	00 1	00 1	00 1	00 1	00
1	00 1	00 1	00 1	00 1	00 1	00 1	00 1	00 1	00 1	00 1	00 1	00 1	00
1	00 1	00 1	00 1	00 1	00 1	00 1	00 1	00 1	00 1	00 1	00 1	00 1	00
1	00 1	00 1	00 1	00 1	00 1	00 1	00 1	00 1	00 1	00 1	00 1	00 1	00
1	00 1	00 1	00 1	00 1	00 1	00 1	00 1	00 1	00 1	00 1	00 1	00 1	00
1	00 1	00 1	00 1	00 1	00 1	00 1	00 1	00 1	00 1	00 1	00 1	00 1	00
1	00 1	00 1	00 1	00 1	00 1	00 1	00 1	00 1	00 1	00 1	00 1	00 1	00
1	00 1	00 1	00 1	00 1	00 1	00 1	00 1	00 1	00 1	00 1	00 1	00 1	00
1	00 1	00 1	00 1	00 1	00 1	00 1	00 1	00 1	00 1	00 1	00 1	00 1	00
1	00 1	00 1	00 1	00 1	00 1	00 1	00 1	00 1	00 1	00 1	00 1	00 1	00
1	00 1	00 1	00 1	00 1	00 1	00 1	00 1	00 1	00 1	00 1	00 1	00 1	00
1	00 1	00 1	00 1	00 1	00 1	00 1	00 1	00 1	00 1	00 1	00 1	00 1	00
1	00 1	00 1	00 1	00 1	00 1	00 1	00 1	00 1	00 1	00 1	00 1	00 1	00
1	00 1	00 1	00 1	00 1	00 1	00 1	00 1	00 1	00 1	00 1	00 1	00 1	00
1	00 1	00 1	00 1	00 1	00 1	00 1	00 1	00 1	00 1	00 1	00 1	00 1	00
1	00 1	00 1	00 1	00 1	00 1	00 1	00 1	00 1	00 1	00 1	00 1	00 1	00
1	00 1	00 1	00 1	00 1	00 1	00 1	00 1	00 1	00 1	00 1	00 1	00 1	00
1	00 1	00 1	00 1	00 1	00 1	00 1	00 1	00 1	00 1	00 1	00 1	00 1	00
1	00 1	00 1	00 1	00 1	00 1	00 1	00 1	00 1	00 1	00 1	00 1	00 1	00
1	00 1	00 1	00 1	00 1	00 1	00 1	00 1	00 1	00 1	00 1	00 1	00 1	00
1	00 1	00 1	00 1	00 1	00 1	00 1	00 1	00 1	00 1	00 1	00 1	00 1	00
1	00 1	00 1	00 1	00 1	00 1	00 1	00 1	00 1	00 1	00 1	00 1	00 1	00
1	00 1	00 1	00 1	00 1	00 1	00 1	00 1	00 1	00 1	00 1	00 1	00 1	00
1	00 1	00 1	00 1	00 1	00 1	00 1	00 1	00 1	00 1	00 1	00 1	00 1	00
1	00 1	00 1	00 1	00 1	00 1	00 1	00 1	00 1	00 1	00 1	00 1	00 1	00
1	00 1	00 1	00 1	00 1	00 1	00 1	00 1	00 1	00 1	00 1	00 1	00 1	00
1	00 1	00 1	00 1	00 1	00 1	00 1	00 1	00 1	00 1	00 1	00 1	00 1	00
1	00 1	00 1	00 1	00 1	00 1	00 1	00 1	00 1	00 1	00 1	00 1	00 1	00
1	00 1	00 1	00 1	00 1	00 1	00 1	00 1	00 1	00 1	00 1	00 1	00 1	00
1	00 1	00 1	00 1	00 1	00 1	00 1	00 1	00 1	00 1	00 1	00 1	00 1	00
1	00 1	00 1	00 1	00 1	00 1	00 1	00 1	00 1	00 1	00 1	00 1	00 1	00
1	00 1	00 1	00 1	00 1	00 1	00 1	00 1	00 1	00 1	00 1	00 1	00 1	00
1	00 1	00 1	00 1	00 1	00 1	00 1	00 1	00 1	00 1	00 1	00 1	00 1	00
1	00 1	00 1	00 1	00 1	00 1	00 1	00 1	00 1	00 1	00 1	00 1	00 1	00
1	00 1	00 1	00 1	00 1	00 1	00 1	00 1	00 1	00 1	00 1	00 1	00 1	00
1	00 1	00 1	00 1	00 1	00 1	00 1	00 1	00 1	00 1	00 1	00 1	00 1	00
1	00 1	00 1	00 1	00 1	00 1	00 1	00 1	00 1	00 1	00 1	00 1	00 1	00
1	00 1	00 1	00 1	00 1	00 1	00 1	00 1	00 1	00 1	00 1	00 1	00 1	00
1	00 1	00 1	00 1	00 1	00 1	00 1	00 1	00 1	00 1	00 1	00 1	00 1	00
1	00 1	00 1	00 1	00 1	00 1	00 1	00 1	00 1	00 1	00 1	00 1	00 1	00
1	00 1	00 1	00 1	00 1	00 1	00 1	00 1	00 1	00 1	00 1	00 1	00 1	00
1	00 1	00 1	00 1	00 1	00 1	00 1	00 1	00 1	00 1	00 1	00 1	00 1	00
1	00 1	00 1	00 1	00 1	00 1	00 1	00 1	00 1	00 1	00 1	00 1	00 1	00
1	00 1	00 1	00 1	00 1	00 1	00 1	00 1	00 1	00 1	00 1	00 1	00 1	00
1	00 1	00 1	00 1	00 1	00 1	00 1	00 1	00 1	00 1	00 1	00 1	00 1	00
1	00 1	00 1	00 1	00 1	00 1	00 1	00 1	00 1	00 1	00 1	00 1	00 1	00
1	00 1	00 1	00 1	00 1	00 1	00 1	00 1	00 1	00 1	00 1	00 1	00 1	00
1	00 1	00 1	00 1	00 1	00 1	00 1	00 1	00 1	00 1	00 1	00 1	00 1	00
1	00 1	00 1	00 1	00 1	00 1	00 1	00 1	00 1	00 1	00 1	00 1	00 1	00
1	00 1	00 1	00 1	00 1	00 1	00 1	00 1	00 1	00 1	00 1	00 1	00 1	00
1	00 1	00 1	00 1	00 1	00 1	00 1	00 1	00 1	00 1	00 1	00 1	00 1	00
1	00 1	00 1	00 1	00 1	00 1	00 1	00 1	00 1	00 1	00 1	00 1	00 1	00
1	00 1	00 1	00 1	00 1	00 1	00 1	00 1	00 1	00 1	00 1	00 1	00 1	00
1	00 1	00 1	00 1	00 1	00 1	00 1	00 1	00 1	00 1	00 1	00 1	00 1	00
1	00 1	00 1	00 1	00 1	00 1	00 1	00 1	00 1	00 1	00 1	00 1	00 1	00
1	00 1	00 1	00 1	00 1	00 1	00 1	00 1	00 1	00 1	00 1	00 1	00 1	00
1	00 1	00 1	00 1	00 1	00 1	00 1	00 1	00 1	00 1	00 1	00 1	00 1	00
1	00 1	00 1	00 1	00 1	00 1	00 1	00 1	00 1	00 1	00 1	00 1	00 1	00
1	00 1	00 1	00 1	00 1	00 1	00 1	00 1	00 1	00 1	00 1	00 1	00 1	00
1	00 1	00 1	00 1	00 1	00 1	00 1	00 1	00 1	00 1	00 1	00 1	00 1	00
1	00 1	00 1	00 1	00 1	00 1	00 1	00 1	00 1	00 1	00 1	00 1	00 1	00
1	00 1	00 1	00 1	00 1	00 1	00 1	00 1	00 1	00 1	00 1	00 1	00 1	00
1	00 1	00 1	00 1	00 1	00 1	00 1	00 1	00 1	00 1	00 1	00 1	00 1	00
1	00 1	00 1	00 1	00 1	00 1	00 1	00 1	00 1	00 1	00 1	00 1	00 1	00
1	00 1	00 1	00 1	00 1	00 1	00 1	00 1	00 1	00 1	00 1	00 1	00 1	00
1	00 1	00 1	00 1	00 1	00 1	00 1	00 1	00 1	00 1	00 1	00 1	00 1	00
1	00 1	00 1	00 1	00 1	00 1	00 1	00 1	00 1	00 1	00 1	00 1	00 1	00
1	00 1	00 1	00 1	00 1	00 1	00 1	00 1	00 1	00 1	00 1	00 1	00 1	00
1	00 1	00 1	00 1	00 1	00 1	00 1	00 1	00 1	00 1	00 1	00 1	00 1	00
1	00 1	00 1	00 1	00 1	00 1	00 1	00 1	00 1	00 1	00 1	00 1	00 1	00
1	00 1	00 1	00 1	00 1	00 1	00 1	00 1	00 1	00 1	00 1	00 1	00 1	00
1	00 1	00 1	00 1	00 1	00 1	00 1	00 1	00 1	00 1	00 1	00 1	00 1	00
1	00 1	00 1	00 1	00 1	00 1	00 1	00 1	00 1	00 1	00 1	00 1	00 1	00
1	00 1	00 1	00 1	00 1	00 1	00 1	00 1	00 1	00 1	00 1	00 1	00 1	00
1	00 1	00 1	00 1	00 1	00 1	00 1	00 1	00 1	00 1	00 1	00 1	00 1	00
1	00 1	00 1	00 1	00 1	00 1	00 1	00 1	00 1	00 1	00 1	00 1	00 1	00
1	00 1	00 1	00 1	00 1	00 1	00 1	00 1	00 1	00 1	00 1	00 1	00 1	00
1	00 1	00 1	00 1	00 1	00 1	00 1	00 1	00 1	00 1	00 1	00 1	00 1	00
1	00 1	00 1	00 1	00 1	00 1	00 1	00 1	00 1	00 1	00 1	00 1	00 1	00
1	00 1	00 1	00 1	00 1	00 1	00 1	00 1	00 1	00 1	00 1	00 1	00 1	00
1	00 1	00 1	00 1	00 1	00 1	00 1	00 1	00 1	00 1	00 1	00 1	00 1	00
1	00 1	00 1	00 1	00 1	00 1	00 1	00 1	00 1	00 1	00 1	00 1	00 1	00
1	00 1	00 1	00 1	00 1	00 1	00 1	00 1	00 1	00 1	00 1	00 1	00 1	00
1	00 1	00 1	00 1	00 1	00 1	00 1	00 1	00 1	00 1	00 1	00 1	00 1	00
1	00 1	00 1	00 1	00 1	00 1	00 1	00 1	00 1	00 1	00 1	00 1	00 1	00
1	00 1	00 1	00 1	00 1	00 1	00 1	00 1	00 1	00 1	00 1	00 1	00 1	00
1	00 1	00 1	00 1	00 1	00 1	00 1	00 1	00 1	00 1	00 1	00 1	00 1	00
1	00 1	00 1	00 1	00 1	00 1	00 1	00 1	00 1	00 1	00 1	00 1	00 1	00
1	00 1	00 1	00 1	00 1	00 1	00 1	00 1	00 1	00 1	00 1	00 1	00 1	00
1	00 1	00 1	00 1	00 1	00 1	00 1	00 1	00 1	00 1	00 1	00 1	00 1	00
1	00 1	00 1	00 1	00 1	00 1	00 1	00 1	00 1	00 1	00 1	00 1	00 1	00
1	00 1	00 1	00 1	00 1	00 1	00 1	00 1	00 1	00 1	00 1	00 1	00 1	00
1	00 1	00 1	00 1	00 1	00 1	00 1	00 1	00 1	00 1	00 1	00 1	00 1	00
1	00 1	00 1	00 1	00 1	00 1	00 1	00 1	00 1	00 1	00 1	00 1	00 1	00
1	00 1	00 1	00 1	00 1	00 1	00 1	00 1	00 1	00 1	00 1	00 1	00 1	00
1	00 1	00 1	00 1	00 1	00 1	00 1	00 1	00 1	00 1	00 1	00 1	00 1	00
1	00 1	00 1	00 1	00 1	00 1	00 1	00 1	00 1	00 1	00 1	00 1	00 1	00
1	00 1	00 1	00 1	00 1	00 1	00 1	00 1	00 1	00 1	00 1	00 1	00 1	00
1	00 1	00 1	00 1	00 1	00 1	00 1	00 1	00 1	00 1	00 1	00 1	00 1	00
1	00 1	00 1	00 1	00 1	00 1	00 1	00 1	00 1	00 1	00 1	00 1	00 1	00
1	00 1	00 1	00 1	00 1	00 1	00 1	00 1	00 1	00 1	00 1	00 1	00 1	00
1	00 1	00 1	00 1	00 1	00 1	00 1	00 1	00 1	00 1	00 1	00 1	00 1	00
1	00 1	00 1	00 1	00 1	00 1	00 1	00 1	00 1	00 1	00 1	00 1	00 1	00
1	00 1	00 1	00 1	00 1	00 1	00 1	00 1	00 1	00 1	00 1	00 1	00 1	00
1	00 1	00 1	00 1	00 1	00 1	00 1	00 1	00 1	00 1	00 1	00 1	00 1	00
1	00 1	00 1	00 1	00 1	00 1	00 1	00 1	00 1	00 1	00 1	00 1	00 1	00
1	00 1	00 1	00 1	00 1	00 1	00 1	00 1	00 1	00 1	00 1	00 1	00 1	00
1	00 1	00 1	00 1	00 1	00 1	00 1	00 1	00 1	00 1	00 1	00 1	00 1	00
1	00 1	00 1	00 1	00 1	00 1	00 1	00 1	00 1	00 1	00 1	00 1	00 1	00
1	00 1	00 1	00 1	00 1	00 1	00 1	00 1	00 1	00 1	00 1	00 1	00 1	00
1	00 1	00 1	00 1	00 1	00 1	00 1	00 1	00 1	00 1	00 1	00 1	00 1	00
1	00 1	00 1	00 1	00 1	00 1	00 1	00 1	00 1	00 1	00 1	00 1	00 1	00
1	00 1	00 1	00 1	00 1	00 1	00 1	00 1	00 1	00 1	00 1	00 1	00 1	00
1	00 1	00 1	00 1	00 1	00 1	00 1	00 1	00 1	00 1	00 1	00 1	00 1	00
1	00 1	00 1	00 1	00 1	00 1	00 1	00 1	00 1	00 1	00 1	00 1	00 1	00
1	00 1	00 1	00 1	00 1	00 1	00 1	00 1	00 1	00 1	00 1	00 1	00 1	00
1	00 1	00 1	00 1	00 1	00 1	00 1	00 1	00 1	00 1	00 1	00 1	00 1	00
1	00 1	00 1	00 1	00 1	00 1	00 1	00 1	00 1	00 1	00 1	00 1	00 1	00
1	00 1	00 1	00 1	00 1	00 1	00 1	00 1	00 1	00 1	00 1	00 1	00 1	00
1	00 1	00 1	00 1	00 1	00 1	00 1	00 1	00 1	00 1	00 1	00 1	00 1	00
1	00 1	00 1	00 1	00 1	00 1	00 1	00 1	00 1	00 1	00 1	00 1	00 1	00
1	00 1	00 1	00 1	00 1	00 1	00 1	00 1	00 1	00 1	00 1	00 1	00 1	00
1	00 1	00 1	00 1	00 1	00 1	00 1	00 1	00 1	00 1	00 1	00 1	00 1	00
1	00 1	00 1	00 1	00 1	00 1	00 1	00 1	00 1	00 1	00 1	00 1	00 1	00
1	00 1	00 1	00 1	00 1	00 1	00 1	00 1	00 1	00 1	00 1	00 1	00 1	00
1	00 1	00 1	00 1	00 1	00 1	00 1	00 1	00 1	00 1	00 1	00 1	00 1	00
1	00 1	00 1	00 1	00 1	00 1	00 1	00 1	00 1	00 1	00 1	00 1	00 1	00
1	00 1	00 1	00 1	00 1	00 1	00 1	00 1	00 1	00 1	00 1	00 1	00 1	00
1	00 1	00 1	00 1	00 1	00 1	00 1	00 1	00 1	00 1	00 1	00 1	00 1	00
1	00 1	00 1	00 1	00 1	00 1	00 1	00 1	00 1	00 1	00 1	00 1	00 1	00
1	00 1	00 1	00 1	00 1	00 1	00 1	00 1	00 1	00 1	00 1	00 1	00 1	00
1	00 1	00 1	00 1	00 1	00 1	00 1	00 1	00 1	00 1	00 1	00 1	00 1	00
1	00 1	00 1	00 1	00 1	00 1	00 1	00 1	00 1	00 1	00 1	00 1	00 1	00
1	00 1	00 1	00 1	00 1	00 1	00 1	00 1	00 1	00 1	00 1	00 1	00 1	00
1	00 1	00 1	00 1	00 1	00 1	00 1	00 1	00 1	00 1	00 1	00 1	00 1	00
1	00 1	00 1	00 1	00 1	00 1	00 1	00 1	00 1	00 1	00 1	00 1	00 1	00
1	00 1	00 1	00 1	00 1	00 1	00 1	00 1	00 1	00 1	00 1	00 1	00 1	00
1	00 1	00 1	00 1	00 1	00 1	00 1	00 1	00 1	00 1	00 1	00 1	00 1	00
1	00 1	00 1	00 1	00 1	00 1	00 1	00 1	00 1	00 1	00 1	00 1	00 1	00
1	00 1	00 1	00 1	00 1	00 1	00 1	00 1	00 1	00 1	00 1	00 1	00 1	00
1	00 1	00 1	00 1	00 1	00 1	00 1	00 1	00 1	00 1	00 1	00 1	00 1	00
1	00 1	00 1	00 1	00 1	00 1	00 1	00 1	00 1	00 1	00 1	00 1	00 1	00
1	00 1	00 1	00 1	00 1	00 1	00 1	00 1	00 1	00 1	00 1	00 1	00 1	00
1	00 1	00 1	00 1	00 1	00 1	00 1	00 1	00 1	00 1	00 1	00 1	00 1	00
1	00 1	00 1	00 1	00 1	00 1	00 1	00 1	00 1	00 1	00 1	00 1	00 1	00
1	00 1	00 1	00 1	00 1	00 1	00 1	00 1	00 1	00 1	00 1	00 1	00 1	00
1	00 1	00 1	00 1	00 1	00 1	00 1	00 1	00 1	00 1	00 1	00 1	00 1	00
1	00 1	00 1	00 1	00 1	00 1	00 1	00 1	00 1	00 1	00 1	00 1	00 1	00
1	00 1	00 1	00 1	00 1	00 1	00 1	00 1	00 1	00 1	00 1	00 1	00 1	00
1	00 1	00 1	00 1	00 1	00 1	00 1	00 1	00 1	00 1	00 1	00 1	00 1	00
1	00 1	00 1	00 1	00 1	00 1	00 1	00 1	00 1	00 1	00 1	00 1	00 1	00
1	00 1	00 1	00 1	00 1	00 1	00 1	00 1	00 1	00 1	00 1	00 1	00 1	00
1	00 1	00 1	00 1	00 1	00 1	00 1	00 1	00 1	00 1	00 1	00 1	00 1	00
1	00 1	00 1	00 1	00 1	00 1	00 1	00 1	00 1	00 1	00 1	00 1	00 1	00
1	00 1	00 1	00 1	00 1	00 1	00 1	00 1	00 1	00 1	00 1	00 1	00 1	00
1	00 1	00 1	00 1	00 1	00 1	00 1	00 1	00 1	00 1	00 1	00 1	00 1	00
1	00 1	00 1	00 1	00 1	00 1	00 1	00 1	00 1	00 1	00 1	00 1	00 1	00
1	00 1	00 1	00 1	00 1	00 1	00 1	00 1	00 1	00 1	00 1	00 1	00 1	00
1	00 1	00 1	00 1	00 1	00 1	00 1	00 1	00 1	00 1	00 1	00 1	00 1	00
1	00 1	00 1	00 1	00 1	00 1	00 1	00 1	00 1	00 1	00 1	00 1	00 1	00
1	00 1	00 1	00 1	00 1	00 1	00 1	00 1	00 1	00 1	00 1	00 1	00 1	00
1	00 1	00 1	00 1	00 1	00 1	00 1	00 1	00 1	00 1	00 1	00 1	00 1	00
1	00 1	00 1	00 1	00 1	00 1	00 1	00 1	00 1	00 1	00 1	00 1	00 1	00
1	00 1	00 1	00 1	00 1	00 1	00 1	00 1	00 1	00 1	00 1	00 1	00 1	00
1	00 1	00 1	00 1	00 1	00 1	00 1	00 1	00 1	00 1	00 1	00 1	00 1	00
1	00 1	00 1	00 1	00 1	00 1	00 1	00 1	00 1	00 1	00 1	00 1	00 1	00
1	00 1	00 1	00 1	00 1	00 1	00 1	00 1	00 1	00 1	00 1	00 1	00 1	00
1	00 1	00 1	00 1	00 1	00 1	00 1	00 1	00 1	00 1	00 1	00 1	00 1	00
1	00 1	00 1	00 1	00 1	00 1	00 1	00 1	00 1	00 1	00 1	00 1	00 1	00
1	00 1	00 1	00 1	00 1	00 1	00 1	00 1	00 1	00 1	00 1	00 1	00 1	00
1	00 1	00 1	00 1	00 1	00 1	00 1	00 1	00 1	00 1	00 1	00 1	00 1	00
1	00 1	00 1	00 1	00 1	00 1	00 1	00 1	00 1	00 1	00 1	00 1	00 1	00
1	00 1	00 1	00 1	00 1	00 1	00 1	00 1	00 1	00 1	00 1	00 1	00 1	00
1	00 1	00 1	00 1	00 1	00 1	00 1	00 1	00 1	00 1	00 1	00 1	00 1	00
1	00 1	00 1	00 1	00 1	00 1	00 1	00 1	00 1	00 1	00 1	00 1	00 1	00
1	00 1	00 1	00 1	00 1	00 1	00 1	00 1	00 1	00 1	00 1	00 1	00 1	00
1	00 1	00 1	00 1	00 1	00 1	00 1	00 1	00 1	00 1	00 1	00 1	00 1	00
1	00 1	00 1	00 1	00 1	00 1	00 1	00 1	00 1	00 1	00 1	00 1	00 1	00
1	00 1	00 1	00 1	00 1	00 1	00 1	00 1	00 1	00 1	00 1	00 1	00 1	00
1	00 1	00 1	00 1	00 1	00 1	00 1	00 1	00 1	00 1	00 1	00 1	00 1	00
1	00 1	00 1	00 1	00 1	00 1	00 1	00 1	00 1	00 1	00 1	00 1	00 1	00
1	00 1	00 1	00 1	00 1	00 1	00 1	00 1	00 1	00 1	00 1	00 1	00 1	00
1	00 1	00 1	00 1	00 1	00 1	00 1	00 1	00 1	00 1	00 1	00 1	00 1	00
1	00 1	00 1	00 1	00 1	00 1	00 1	00 1	00 1	00 1	00 1	00 1	00 1	00
1	00 1	00 1	00 1	00 1	00 1	00 1	00 1	00 1	00 1	00 1	00 1	00 1	00
1	00 1	00 1	00 1	00 1	00 1	00 1	00 1	00 1	00 1	00 1	00 1	00 1	00
1	00 1	00 1	00 1	00 1	00 1	00 1	00 1	00 1	00 1	00 1	00 1	00 1	00
1	00 1	00 1	00 1	00 1	00 1	00 1	00 1	00 1	00 1	00 1	00 1	00 1	00
1	00 1	00 1	00 1	00 1	00 1	00 1	00 1	00 1	00 1	00 1	00 1	00 1	00
1	00 1	00 1	00 1	00 1	00 1	00 1	00 1	00 1	00 1	00 1	00 1	00 1	00
1	00 1	00 1	00 1	00 1	00 1	00 1	00 1	00 1	00 1	00 1	00 1	00 1	00
1	00 1	00 1	00 1	00 1	00 1	00 1	00 1	00 1	00 1	00 1	00 1	00 1	00
1	00 1	00 1	00 1	00 1	00 1	00 1	00 1	00 1	00 1	00 1	00 1	00 1	00
1	00 1	00 1	00 1	00 1	00 1	00 1	00 1	00 1	00 1	00 1	00 1	00 1	00
1	00 1	00 1	00 1	00 1	00 1	00 1	00 1	00 1	00 1	00 1	00 1	00 1	00
1	00 1	00 1	00 1	00 1	00 1	00 1	00 1	00 1	00 1	00 1	00 1	00 1	00
1	00 1	00 1	00 1	00 1	00 1	00 1	00 1	00 1	00 1	00 1	00 1	00 1	00
1	00 1	00 1	00 1	00 1	00 1	00 1	00 1	00 1	00 1	00 1	00 1	00 1	00
1	00 1	00 1	00 1	00 1	00 1	00 1	00 1	00 1	00 1	00 1	00 1	00 1	00
1	00 1	00 1	00 1	00 1	00 1	00 1	00 1	00 1	00 1	00 1	00 1	00 1	00
1	00 1	00 1	00 1	00 1	00 1	00 1	00 1	00 1	00 1	00 1	00 1	00 1	00
1	00 1	00 1	00 1	00 1	00 1	00 1	00 1	00 1	00 1	00 1	00 1	00 1	00
1	00 1	00 1	00 1	00 1	00 1	00 1	00 1	00 1	00 1	00 1	00 1	00 1	00
1	00 1	00 1	00 1	00 1	00 1	00 1	00 1	00 1	00 1	00 1	00 1	00 1	00
1	00 1	00 1	00 1	00 1	00 1	00 1	00 1	00 1	00 1	00 1	00 1	00 1	00
1	00 1	00 1	00 1	00 1	00 1	00 1	00 1	00 1	00 1	00 1	00 1	00 1	00
1	00 1	00 1	00 1	00 1	00 1	00 1	00 1	00 1	00 1	00 1	00 1	00 1	00
1	00 1	00 1	00 1	00 1	00 1	00 1	00 1	00 1	00 1	00 1	00 1	00 1	00
1	00 1	00 1	00 1	00 1	00 1	00 1	00 1	00 1	00 1	00 1	00 1	00 1	00
1	00 1	00 1	00 1	00 1	00 1	00 1	00 1	00 1	00 1	00 1	00 1	00 1	00
1	00 1	00 1	00 1	00 1	00 1	00 1	00 1	00 1	00 1	00 1	00 1	00 1	00
1	00 1	00 1	00 1	00 1	00 1	00 1	00 1	00 1	00 1	00 1	00 1	00 1	00
1	00 1	00 1	00 1	00 1	00 1	00 1	00 1	00 1	00 1	00 1	00 1	00 1	00
1	00 1	00 1	00 1	00 1	00 1	00 1	00 1	00 1	00 1	00 1	00 1	00 1	00
1	00 1	00 1	00 1	00 1	00 1	00 1	00 1	00 1	00 1	00 1	00 1	00 1	00
1	00 1	00 1	00 1	00 1	00 1	00 1	00 1	00 1	00 1	00 1	00 1	00 1	00
1	00 1	00 1	00 1	00 1	00 1	00 1	00 1	00 1	00 1	00 1	00 1	00 1	00
1	00 1	00 1	00 1	00 1	00 1	00 1	00 1	00 1	00 1	00 1	00 1	00 1	00
1	00 1	00 1	00 1	00 1	00 1	00 1	00 1	00 1	00 1	00 1	00 1	00 1	00
1	00 1	00 1	00 1	00 1	00 1	00 1	00 1	00 1	00 1	00 1	00 1	00 1	00
1	00 1	00 1	00 1	00 1	00 1	00 1	00 1	00 1	00 1	00 1	00 1	00 1	00
1	00 1	00 1	00 1	00 1	00 1	00 1	00 1	00 1	00 1	00 1	00 1	00 1	00
1	00 1	00 1	00 1	00 1	00 1	00 1	00 1	00 1	00 1	00 1	00 1	00 1	00
1	00 1	00 1	00 1	00 1	00 1	00 1	00 1	00 1	00 1	00 1	00 1	00 1	00
1	00 1	00 1	00 1	00 1	00 1	00 1	00 1	00 1	00 1	00 1	00 1	00 1	00
1	00 1	00 1	00 1	00 1	00 1	00 1	00 1	00 1	00 1	00 1	00 1	00 1	00
1	00 1	00 1	00 1	00 1	00 1	00 1	00 1	00 1	00 1	00 1	00 1	00 1	00
1	00 1	00 1	00 1	00 1	00 1	00 1	00 1	00 1	00 1	00 1	00 1	00 1	00
1	00 1	00 1	00 1	00 1	00 1	00 1	00 1	00 1	00 1	00 1	00 1	00 1	00
1	00 1	00 1	00 1	00 1	00 1	00 1	00 1	00 1	00 1	00 1	00 1	00 1	00
1	00 1	00 1	00 1	00 1	00 1	00 1	00 1	00 1	00 1	00 1	00 1	00 1	00
1	00 1	00 1	00 1	00 1	00 1	00 1	00 1	00 1	00 1	00 1	00 1	00 1	00
1	00 1	00 1	00 1	00 1	00 1	00 1	00 1	00 1	00 1	00 1	00 1	00 1	00
1	00 1	00 1	00 1	00 1	00 1	00 1	00 1	00 1	00 1	00 1	00 1	00 1	00
1	00 1	00 1	00 1	00 1	00 1	00 1	00 1	00 1	00 1	00 1	00 1	00 1	00
1	00 1	00 1	00 1	00 1	00 1	00 1	00 1	00 1	00 1	00 1	00 1	00 1	00
1	00 1	00 1	00 1	00 1	00 1	00 1	00 1	00 1	00 1	00 1	00 1	00 1	00
1	00 1	00 1	00 1	00 1	00 1	00 1	00 1	00 1	00 1	00 1	00 1	00 1	00
1	00 1	00 1	00 1	00 1	00 1	00 1	00 1	00 1	00 1	00 1	00 1	00 1	00
1	00 1	00 1	00 1	00 1	00 1	00 1	00 1	00 1	00 1	00 1	00 1	00 1	00
1	00 1	00 1	00 1	00 1	00 1	00 1	00 1	00 1	00 1	00 1	00 1	00 1	00
1	00 1	00 1	00 1	00 1	00 1	00 1	00 1	00 1	00 1	00 1	00 1	00 1	00
1	00 1	00 1	00 1	00 1	00 1	00 1	00 1	00 1	00 1	00 1	00 1	00 1	00
1	00 1	00 1	00 1	00 1	00 1	00 1	00 1	00 1	00 1	00 1	00 1	00 1	00
1	00 1	00 1	00 1	00 1	00 1	00 1	00 1	00 1	00 1	00 1	00 1	00 1	00
1	00 1	00 1	00 1	00 1	00 1	00 1	00 1	00 1	00 1	00 1	00 1	00 1	00
1	00 1	00 1	00 1	00 1	00 1	00 1	00 1	00 1	00 1	00 1	00 1	00 1	00
1	00 1	00 1	00 1	00 1	00 1	00 1	00 1	00 1	00 1	00 1	00 1	00 1	00
1	00 1	00 1	00 1	00 1	00 1	00 1	00 1	00 1	00 1	00 1	00 1	00 1	00
1	00 1	00 1	00 1	00 1	00 1	00 1	00 1	00 1	00 1	00 1	00 1	00 1	00
1	00 1	00 1	00 1	00 1	00 1	00 1	00 1	00 1	00 1	00 1	00 1	00 1	00
1	00 1	00 1	00 1	00 1	00 1	00 1	00 1	00 1	00 1	00 1	00 1	00 1	00
1	00 1	00 1	00 1	00 1	00 1	00 1	00 1	00 1	00 1	00 1	00 1	00 1	00
1	00 1	00 1	00 1	00 1	00 1	00 1	00 1	00 1	00 1	00 1	00 1	00 1	00
1	00 1	00 1	00 1	00 1	00 1	00 1	00 1	00 1	00 1	00 1	00 1	00 1	00
1	00 1	00 1	00 1	00 1	00 1	00 1	00 1	00 1	00 1	00 1	00 1	00 1	00
1	00 1	00 1	00 1	00 1	00 1	00 1	00 1	00 1	00 1	00 1	00 1	00 1	00
1	00 1	00 1	00 1	00 1	00 1	00 1	00 1	00 1	00 1	00 1	00 1	00 1	00
1	00 1	00 1	00 1	00 1	00 1	00 1	00 1	00 1	00 1	00 1	00 1	00 1	00
1	00 1	00 1	00 1	00 1	00 1	00 1	00 1	00 1	00 1	00 1	00 1	00 1	00
1	00 1	00 1	00 1	00 1	00 1	00 1	00 1	00 1	00 1	00 1	00 1	00 1	00
1	00 1	00 1	00 1	00 1	00 1	00 1	00 1	00 1	00 1	00 1	00 1	00 1	00
1	00 1	00 1	00 1	00 1	00 1	00 1	00 1	00 1	00 1	00 1	00 1	00 1	00
1	00 1	00 1	00 1	00 1	00 1	00 1	00 1	00 1	00 1	00 1	00 1	00 1	00
1	00 1	00 1	00 1	00 1	00 1	00 1	00 1	00 1	00 1	00 1	00 1	00 1	00
1	00 1	00 1	00 1	00 1	00 1	00 1	00 1	00 1	00 1	00 1	00 1	00 1	00
1	00 1	00 1	00 1	00 1	00 1	00 1	00 1	00 1	00 1	00 1	00 1	00 1	00
1	00 1	00 1	00 1	00 1	00 1	00 1	00 1	00 1	00 1	00 1	00 1	00 1	00
1	00 1	00 1	00 1	00 1	00 1	00 1	00 1	00 1	00 1	00 1	00 1	00 1	00
1	00 1	00 1	00 1	00 1	00 1	00 1	00 1	00 1	00 1	00 1	00 1	00 1	00
1	00 1	00 1	00 1	00 1	00 1	00 1	00 1	00 1	00 1	00 1	00 1	00 1	00
1	00 1	00 1	00 1	00 1	00 1	00 1	00 1	00 1	00 1	00 1	00 1	00 1	00
1	00 1	00 1	00 1	00 1	00 1	00 1	00 1	00 1	00 1	00 1	00 1	00 1	00
1	00 1	00 1	00 1	00 1	00 1	00 1	00 1	00 1	00 1	00 1	00 1	00 1	00
1	00 1	00 1	00 1	00 1	00 1	00 1	00 1	00 1	00 1	00 1	00 1	00 1	00
1	00 1	00 1	00 1	00 1	00 1	00 1	00 1	00 1	00 1	00 1	00 1	00 1	00
1	00 1	00 1	00 1	00 1	00 1	00 1	00 1	00 1	00 1	00 1	00 1	00 1	00
1	00 1	00 1	00 1	00 1	00 1	00 1	00 1	00 1	00 1	00 1	00 1	00 1	00
1	00 1	00 1	00 1	00 1	00 1	00 1	00 1	00 1	00 1	00 1	00 1	00 1	00
1	00 1	00 1	00 1	00 1	00 1	00 1	00 1	00 1	00 1	00 1	00 1	00 1	00
1	00 1	00 1	00 1	00 1	00 1	00 1	00 1	00 1	00 1	00 1	00 1	00 1	00
1	00 1	00 1	00 1	00 1	00 1	00 1	00 1	00 1	00 1	00 1	00 1	00 1	00
1	00 1	00 1	00 1	00 1	00 1	00 1	00 1	00 1	00 1	00 1	00 1	00 1	00
1	00 1	00 1	00 1	00 1	00 1	00 1	00 1	00 1	00 1	00 1	00 1	00 1	00
1	00 1	00 1	00 1	00 1	00 1	00 1	00 1	00 1	00 1	00 1	00 1	00 1	00
1	00 1	00 1	00 1	00 1	00 1	00 1	00 1	00 1	00 1	00 1	00 1	00 1	00
1	00 1	00 1	00 1	00 1	00 1	00 1	00 1	00 1	00 1	00 1	00 1	00 1	00
1	00 1	00 1	00 1	00 1	00 1	00 1	00 1	00 1	00 1	00 1	00 1	00 1	00
1	00 1	00 1	00 1	00 1	00 1	00 1	00 1	00 1	00 1	00 1	00 1	00 1	00
1	00 1	00 1	00 1	00 1	00 1	00 1	00 1	00 1	00 1	00 1	00 1	00 1	00
1	00 1	00 1	00 1	00 1	00 1	00 1	00 1	00 1	00 1	00 1	00 1	00 1	00
1	00 1	00 1	00 1	00 1	00 1	00 1	00 1	00 1	00 1	00 1	00 1	00 1	00
1	00 1	00 1	00 1	00 1	00 1	00 1	00 1	00 1	00 1	00 1	00 1	00 1	00
1	00 1	00 1	00 1	00 1	00 1	00 1	00 1	00 1	00 1	00 1	00 1	00 1	00
1	00 1	00 1	00 1	00 1	00 1	00 1	00 1	00 1	00 1	00 1	00 1	00 1	00
1	00 1	00 1	00 1	00 1	00 1	00 1	00 1	00 1	00 1	00 1	00 1	00 1	00
1	00 1	00 1	00 1	00 1	00 1	00 1	00 1	00 1	00 1	00 1	00 1	00 1	00
1	00 1	00 1	00 1	00 1	00 1	00 1	00 1	00 1	00 1	00 1	00 1	00 1	00
1	00 1	00 1	00 1	00 1	00 1	00 1	00 1	00 1	00 1	00 1	00 1	00 1	00
1	00 1	00 1	00 1	00 1	00 1	00 1	00 1	00 1	00 1	00 1	00 1	00 1	00
1	00 1	00 1	00 1	00 1	00 1	00 1	00 1	00 1	00 1	00 1	00 1	00 1	00
1	00 1	00 1	00 1	00 1	00 1	00 1	00 1	00 1	00 1	00 1	00 1	00 1	00
1	00 1	00 1	00 1	00 1	00 1	00 1	00 1	00 1	00 1	00 1	00 1	00 1	00
1	00 1	00 1	00 1	00 1	00 1	00 1	00 1	00 1	00 1	00 1	00 1	00 1	00
1	00 1	00 1	00 1	00 1	00 1	00 1	00 1	00 1	00 1	00 1	00 1	00 1	00
1	00 1	00 1	00 1	00 1	00 1	00 1	00 1	00 1	00 1	00 1	00 1	00 1	00
1	00 1	00 1	00 1	00 1	00 1	00 1	00 1	00 1	00 1	00 1	00 1	00 1	00
1	00 1	00 1	00 1	00 1	00 1	00 1	00 1	00 1	00 1	00 1	00 1	00 1	00
1	00 1	00 1	00 1	00 1	00 1	00 1	00 1	00 1	00 1	00 1	00 1	00 1	00
1	00 1	00 1	00 1	00 1	00 1	00 1	00 1	00 1	00 1	00 1	00 1	00 1	00
1	00 1	00 1	00 1	00 1	00 1	00 1	00 1	00 1	00 1	00 1	00 1	00 1	00
1	00 1	00 1	00 1	00 1	00 1	00 1	00 1	00 1	00 1	00 1	00 1	00 1	00
1	00 1	00 1	00 1	00 1	00 1	00 1	00 1	00 1	00 1	00 1	00 1	00 1	00
1	00 1	00 1	00 1	00 1	00 1	00 1	00 1	00 1	00 1	00 1	00 1	00 1	00
1	00 1	00 1	00 1	00 1	00 1	00 1	00 1	00 1	00 1	00 1	00 1	00 1	00
1	00 1	00 1	00 1	00 1	00 1	00 1	00 1	00 1	00 1	00 1	00 1	00 1	00
1	00 1	00 1	00 1	00 1	00 1	00 1	00 1	00 1	00 1	00 1	00 1	00 1	00
1	00 1	00 1	00 1	00 1	00 1	00 1	00 1	00 1	00 1	00 1	00 1	00 1	00
1	00 1	00 1	00 1	00 1	00 1	00 1	00 1	00 1	00 1	00 1	00 1	00 1	00
1	00 1	00 1	00 1	00 1	00 1	00 1	00 1	00 1	00 1	00 1	00 1	00 1	00
1	00 1	00 1	00 1	00 1	00 1	00 1	00 1	00 1	00 1	00 1	00 1	00 1	00
1	00 1	00 1	00 1	00 1	00 1	00 1	00 1	00 1	00 1	00 1	00 1	00 1	00
1	00 1	00 1	00 1	00 1	00 1	00 1	00 1	00 1	00 1	00 1	00 1	00 1	00
1	00 1	00 1	00 1	00 1	00 1	00 1	00 1	00 1	00 1	00 1	00 1	00 1	00
1	00 1	00 1	00 1	00 1	00 1	00 1	00 1	00 1	00 1	00 1	00 1	00 1	00
1	00 1	00 1	00 1	00 1	00 1	00 1	00 1	00 1	00 1	00 1	00 1	00 1	00
1	00 1	00 1	00 1	00 1	00 1	00 1	00 1	00 1	00 1	00 1	00 1	00 1	00
1	00 1	00 1	00 1	00 1	00 1	00 1	00 1	00 1	00 1	00 1	00 1	00 1	00
1	00 1	00 1	00 1	00 1	00 1	00 1	00 1	00 1	00 1	00 1	00 1	00 1	00
1	00 1	00 1	00 1	00 1	00 1	00 1	00 1	00 1	00 1	00 1	00 1	00 1	00
1	00 1	00 1	00 1	00 1	00 1	00 1	00 1	00 1	00 1	00 1	00 1	00 1	00
1	00 1	00 1	00 1	00 1	00 1	00 1	00 1	00 1	00 1	00 1	00 1	00 1	00
1	00 1	00 1	00 1	00 1	00 1	00 1	00 1	00 1	00 1	00 1	00 1	00 1	00
1	00 1	00 1	00 1	00 1	00 1	00 1	00 1	00 1	00 1	00 1	00 1	00 1	00
1	00 1	00 1	00 1	00 1	00 1	00 1	00 1	00 1	00 1	00 1	00 1	00 1	00
1	00 1	00 1	00 1	00 1	00 1	00 1	00 1	00 1	00 1	00 1	00 1	00 1	00
1	00 1	00 1	00 1	00 1	00 1	00 1	00 1	00 1	00 1	00 1	00 1	00 1	00
1	00 1	00 1	00 1	00 1	00 1	00 1	00 1	00 1	00 1	00 1	00 1	00 1	00
1	00 1	00 1	00 1	00 1	00 1	00 1	00 1	00 1	00 1	00 1	00 1	00 1	00
1	00 1	00 1	00 1	00 1	00 1	00 1	00 1	00 1	00 1	00 1	00 1	00 1	00
1	00 1	00 1	00 1	00 1	00 1	00 1	00 1	00 1	00 1	00 1	00 1	00 1	00
1	00 1	00 1	00 1	00 1	00 1	00 1	00 1	00 1	00 1	00 1	00 1	00 1	00
1	00 1	00 1	00 1	00 1	00 1	00 1	00 1	00 1	00 1	00 1	00 1	00 1	00
1	00 1	00 1	00 1	00 1	00 1	00 1	00 1	00 1	00 1	00 1	00 1	00 1	00
1	00 1	00 1	00 1	00 1	00 1	00 1	00 1	00 1	00 1	00 1	00 1	00 1	00
1	00 1	00 1	00 1	00 1	00 1	00 1	00 1	00 1	00 1	00 1	00 1	00 1	00
1	00 1	00 1	00 1	00 1	00 1	00 1	00 1	00 1	00 1	00 1	00 1	00 1	00
1	00 1	00 1	00 1	00 1	00 1	00 1	00 1	00 1	00 1	00 1	00 1	00 1	00
1	00 1	00 1	00 1	00 1	00 1	00 1	00 1	00 1	00 1	00 1	00 1	00 1	00
1	00 1	00 1	00 1	00 1	00 1	00 1	00 1	00 1	00 1	00 1	00 1	00 1	00
1	00 1	00 1	00 1	00 1	00 1	00 1	00 1	00 1	00 1	00 1	00 1	00 1	00
1	00 1	00 1	00 1	00 1	00 1	00 1	00 1	00 1	00 1	00 1	00 1	00 1	00
1	00 1	00 1	00 1	00 1	00 1	00 1	00 1	00 1	00 1	00 1	00 1	00 1	00
1	00 1	00 1	00 1	00 1	00 1	00 1	00 1	00 1	00 1	00 1	00 1	00 1	00
1	00 1	00 1	00 1	00 1	00 1	00 1	00 1	00 1	00 1	00 1	00 1	00 1	00
1	00 1	00 1	00 1	00 1	00 1	00 1	00 1	00 1	00 1	00 1	00 1	00 1	00
1	00 1	00 1	00 1	00 1	00 1	00 1	00 1	00 1	00 1	00 1	00 1	00 1	00
1	00 1	00 1	00 1	00 1	00 1	00 1	00 1	00 1	00 1	00 1	00 1	00 1	00
1	00 1	00 1	00 1	00 1	00 1	00 1	00 1	00 1	00 1	00 1	00 1	00 1	00
1	00 1	00 1	00 1	00 1	00 1	00 1	00 1	00 1	00 1	00 1	00 1	00 1	00
1	00 1	00 1	00 1	00 1	00 1	00 1	00 1	00 1	00 1	00 1	00 1	00 1	00
1	00 1	00 1	00 1	00 1	00 1	00 1	00 1	00 1	00 1	00 1	00 1	00 1	00
1	00 1	00 1	00 1	00 1	00 1	00 1	00 1	00 1	00 1	00 1	00 1	00 1	00
1	00 1	00 1	00 1	00 1	00 1	00 1	00 1	00 1	00 1	00 1	00 1	00 1	00
1	00 1	00 1	00 1	00 1	00 1	00 1	00 1	00 1	00 1	00 1	00 1	00 1	00
1	00 1	00 1	00 1	00 1	00 1	00 1	00 1	00 1	00 1	00 1	00 1	00 1	00
1	00 1	00 1	00 1	00 1	00 1	00 1	00 1	00 1	00 1	00 1	00 1	00 1	00
1	00 1	00 1	00 1	00 1	00 1	00 1	00 1	00 1	00 1	00 1	00 1	00 1	00
1	00 1	00 1	00 1	00 1	00 1	00 1	00 1	00 1	00 1	00 1	00 1	00 1	00
1	00 1	00 1	00 1	00 1	00 1	00 1	00 1	00 1	00 1	00 1	00 1	00 1	00
1	00 1	00 1	00 1	00 1	00 1	00 1	00 1	00 1	00 1	00 1	00 1	00 1	00
1	00 1	00 1	00 1	00 1	00 1	00 1	00 1	00 1	00 1	00 1	00 1	00 1	00
1	00 1	00 1	00 1	00 1	00 1	00 1	00 1	00 1	00 1	00 1	00 1	00 1	00
1	00 1	00 1	00 1	00 1	00 1	00 1	00 1	00 1	00 1	00 1	00 1	00 1	00
1	00 1	00 1	00 1	00 1	00 1	00 1	00 1	00 1	00 1	00 1	00 1	00 1	00
1	00 1	00 1	00 1	00 1	00 1	00 1	00 1	00 1	00 1	00 1	00 1	00 1	00
1	00 1	00 1	00 1	00 1	00 1	00 1	00 1	00 1	00 1	00 1	00 1	00 1	00
1	00 1	00 1	00 1	00 1	00 1	00 1	00 1	00 1	00 1	00 1	00 1	00 1	00
1	00 1	00 1	00 1	00 1	00 1	00 1	00 1	00 1	00 1	00 1	00 1	00 1	00
1	00 1	00 1	00 1	00 1	00 1	00 1	00 1	00 1	00 1	00 1	00 1	00 1	00
1	00 1	00 1	00 1	00 1	00 1	00 1	00 1	00 1	00 1	00 1	00 1	00 1	00
1	00 1	00 1	00 1	00 1	00 1	00 1	00 1	00 1	00 1	00 1	00 1	00 1	00
1	00 1	00 1	00 1	00 1	00 1	00 1	00 1	00 1	00 1	00 1	00 1	00 1	00
1	00 1	00 1	00 1	00 1	00 1	00 1	00 1	00 1	00 1	00 1	00 1	00 1	00
1	00 1	00 1	00 1	00 1	00 1	00 1	00 1	00 1	00 1	00 1	00 1	00 1	00
1	00 1	00 1	00 1	00 1	00 1	00 1	00 1	00 1	00 1	00 1	00 1	00 1	00
1	00 1	00 1	00 1	00 1	00 1	00 1	00 1	00 1	00 1	00 1	00 1	00 1	00
1	00 1	00 1	00 1	00 1	00 1	00 1	00 1	00 1	00 1	00 1	00 1	00 1	00
1	00 1	00 1	00 1	00 1	00 1	00 1	00 1	00 1	00 1	00 1	00 1	00 1	00
1	00 1	00 1	00 1	00 1	00 1	00 1	00 1	00 1	00 1	00 1	00 1	00 1	00
1	00 1	00 1	00 1	00 1	00 1	00 1	00 1	00 1	00 1	00 1	00 1	00 1	00
1	00 1	00 1	00 1	00 1	00 1	00 1	00 1	00 1	00 1	00 1	00 1	00 1	00
1	00 1	00 1	00 1	00 1	00 1	00 1	00 1	00 1	00 1	00 1	00 1	00 1	00
1	00 1	00 1	00 1	00 1	00 1	00 1	00 1	00 1	00 1	00 1	00 1	00 1	00
1	00 1	00 1	00 1	00 1	00 1	00 1	00 1	00 1	00 1	00 1	00 1	00 1	00
1	00 1	00 1	00 1	00 1	00 1	00 1	00 1	00 1	00 1	00 1	00 1	00 1	00
1	00 1	00 1	00 1	00 1	00 1	00 1	00 1	00 1	00 1	00 1	00 1	00 1	00
1	00 1	00 1	00 1	00 1	00 1	00 1	00 1	00 1	00 1	00 1	00 1	00 1	00
1	00 1	00 1	00 1	00 1	00 1	00 1	00 1	00 1	00 1	00 1	00 1	00 1	00
1	00 1	00 1	00 1	00 1	00 1	00 1	00 1	00 1	00 1	00 1	00 1	00 1	00
1	00 1	00 1	00 1	00 1	00 1	00 1	00 1	00 1	00 1	00 1	00 1	00 1	00
1	00 1	00 1	00 1	00 1	00 1	00 1	00 1	00 1	00 1	00 1	00 1	00 1	00
1	00 1	00 1	00 1	00 1	00 1	00 1	00 1	00 1	00 1	00 1	00 1	00 1	00
1	00 1	00 1	00 1	00 1	00 1	00 1	00 1	00 1	00 1	00 1	00 1	00 1	00
1	00 1	00 1	00 1	00 1	00 1	00 1	00 1	00 1	00 1	00 1	00 1	00 1	00
1	00 1	00 1	00 1	00 1	00 1	00 1	00 1	00 1	00 1	00 1	00 1	00 1	00
1	00 1	00 1	00 1	00 1	00 1	00 1	00 1	00 1	00 1	00 1	00 1	00 1	00
1	00 1	00 1	00 1	00 1	00 1	00 1	00 1	00 1	00 1	00 1	00 1	00 1	00
1	00 1	00 1	00 1	00 1	00 1	00 1	00 1	00 1	00 1	00 1	00 1	00 1	00
1	00 1	00 1	00 1	00 1	00 1	00 1	00 1	00 1	00 1	00 1	00 1	00 1	00
1	00 1	00 1	00 1	00 1	00 1	00 1	00 1	00 1	00 1	00 1	00 1	00 1	00
1	00 1	00 1	00 1	00 1	00 1	00 1	00 1	00 1	00 1	00 1	00 1	00 1	00
1	00 1	00 1	00 1	00 1	00 1	00 1	00 1	00 1	00 1	00 1	00 1	00 1	00
1	00 1	00 1	00 1	00 1	00 1	00 1	00 1	00 1	00 1	00 1	00 1	00 1	00
1	00 1	00 1	00 1	00 1	00 1	00 1	00 1	00 1	00 1	00 1	00 1	00 1	00
1	00 1	00 1	00 1	00 1	00 1	00 1	00 1	00 1	00 1	00 1	00 1	00 1	00
1	00 1	00 1	00 1	00 1	00 1	00 1	00 1	00 1	00 1	00 1	00 1	00 1	00
1	00 1	00 1	00 1	00 1	00 1	00 1	00 1	00 1	00 1	00 1	00 1	00 1	00
1	00 1	00 1	00 1	00 1	00 1	00 1	00 1	00 1	00 1	00 1	00 1	00 1	00
1	00 1	00 1	00 1	00 1	00 1	00 1	00 1	00 1	00 1	00 1	00 1	00 1	00
1	00 1	00 1	00 1	00 1	00 1	00 1	00 1	00 1	00 1	00 1	00 1	00 1	00
1	00 1	00 1	00 1	00 1	00 1	00 1	00 1	00 1	00 1	00 1	00 1	00 1	00
1	00 1	00 1	00 1	00 1	00 1	00 1	00 1	00 1	00 1	00 1	00 1	00 1	00
1	00 1	00 1	00 1	00 1	00 1	00 1	00 1	00 1	00 1	00 1	00 1	00 1	00
1	00 1	00 1	00 1	00 1	00 1	00 1	00 1	00 1	00 1	00 1	00 1	00 1	00
1	00 1	00 1	00 1	00 1	00 1	00 1	00 1	00 1	00 1	00 1	00 1	00 1	00
1	00 1	00 1	00 1	00 1	00 1	00 1	00 1	00 1	00 1	00 1	00 1	00 1	00
1	00 1	00 1	00 1	00 1	00 1	00 1	00 1	00 1	00 1	00 1	00 1	00 1	00
1	00 1	00 1	00 1	00 1	00 1	00 1	00 1	00 1	00 1	00 1	00 1	00 1	00
1	00 1	00 1	00 1	00 1	00 1	00 1	00 1	00 1	00 1	00 1	00 1	00 1	00
1	00 1	00 1	00 1	00 1	00 1	00 1	00 1	00 1	00 1	00 1	00 1	00 1	00
1	00 1	00 1	00 1	00 1	00 1	00 1	00 1	00 1	00 1	00 1	00 1	00 1	00
1	00 1	00 1	00 1	00 1	00 1	00 1	00 1	00 1	00 1	00 1	00 1	00 1	00
1	00 1	00 1	00 1	00 1	00 1	00 1	00 1	00 1	00 1	00 1	00 1	00 1	00
1	00 1	00 1	00 1	00 1	00 1	00 1	00 1	00 1	00 1	00 1	00 1	00 1	00
1	00 1	00 1	00 1	00 1	00 1	00 1	00 1	00 1	00 1	00 1	00 1	00 1	00
1	00 1	00 1	00 1	00 1	00 1	00 1	00 1	00 1	00 1	00 1	00 1	00 1	00
1	00 1	00 1	00 1	00 1	00 1	00 1	00 1	00 1	00 1	00 1	00 1	00 1	00
1	00 1	00 1	00 1	00 1	00 1	00 1	00 1	00 1	00 1	00 1	00 1	00 1	00
1	00 1	00 1	00 1	00 1	00 1	00 1	00 1	00 1	00 1	00 1	00 1	00 1	00
1	00 1	00 1	00 1	00 1	00 1	00 1	00 1	00 1	00 1	00 1	00 1	00 1	00
1	00 1	00 1	00 1	00 1	00 1	00 1	00 1	00 1	00 1	00 1	00 1	00 1	00
1	00 1	00 1	00 1	00 1	00 1	00 1	00 1	00 1	00 1	00 1	00 1	00 1	00
1	00 1	00 1	00 1	00 1	00 1	00 1	00 1	00 1	00 1	00 1	00 1	00 1	00
1	00 1	00 1	00 1	00 1	00 1	00 1	00 1	00 1	00 1	00 1	00 1	00 1	00
1	00 1	00 1	00 1	00 1	00 1	00 1	00 1	00 1	00 1	00 1	00 1	00 1	00
1	00 1	00 1	00 1	00 1	00 1	00 1	00 1	00 1	00 1	00 1	00 1	00 1	00
1	00 1	00 1	00 1	00 1	00 1	00 1	00 1	00 1	00 1	00 1	00 1	00 1	00
1	00 1	00 1	00 1	00 1	00 1	00 1	00 1	00 1	00 1	00 1	00 1	00 1	00
1	00 1	00 1	00 1	00 1	00 1	00 1	00 1	00 1	00 1	00 1	00 1	00 1	00
1	00 1	00 1	00 1	00 1	00 1	00 1	00 1	00 1	00 1	00 1	00 1	00 1	00
1	00 1	00 1	00 1	00 1	00 1	00 1	00 1	00 1	00 1	00 1	00 1	00 1	00
1	00 1	00 1	00 1	00 1	00 1	00 1	00 1	00 1	00 1	00 1	00 1	00 1	00
1	00 1	00 1	00 1	00 1	00 1	00 1	00 1	00 1	00 1	00 1	00 1	00 1	00
1	00 1	00 1	00 1	00 1	00 1	00 1	00 1	00 1	00 1	00 1	00 1	00 1	00
1	00 1	00 1	00 1	00 1	00 1	00 1	00 1	00 1	00 1	00 1	00 1	00 1	00
1	00 1	00 1	00 1	00 1	00 1	00 1	00 1	00 1	00 1	00 1	00 1	00 1	00
1	00 1	00 1	00 1	00 1	00 1	00 1	00 1	00 1	00 1	00 1	00 1	00 1	00
1	00 1	00 1	00 1	00 1	00 1	00 1	00 1	00 1	00 1	00 1	00 1	00 1	00
1	00 1	00 1	00 1	00 1	00 1	00 1	00 1	00 1	00 1	00 1	00 1	00 1	00
1	00 1	00 1	00 1	00 1	00 1	00 1	00 1	00 1	00 1	00 1	00 1	00 1	00
1	00 1	00 1	00 1	00 1	00 1	00 1	00 1	00 1	00 1	00 1	00 1	00 1	00
1	00 1	00 1	00 1	00 1	00 1	00 1	00 1	00 1	00 1	00 1	00 1	00 1	00
1	00 1	00 1	00 1	00 1	00 1	00 1	00 1	00 1	00 1	00 1	00 1	00 1	00
1	00 1	00 1	00 1	00 1	00 1	00 1	00 1	00 1	00 1	00 1	00 1	00 1	00
1	00 1	00 1	00 1	00 1	00 1	00 1	00 1	00 1	00 1	00 1	00 1	00 1	00
1	00 1	00 1	00 1	00 1	00 1	00 1	00 1	00 1	00 1	00 1	00 1	00 1	00
1	00 1	00 1	00 1	00 1	00 1	00 1	00 1	00 1	00 1	00 1	00 1	00 1	00
1	00 1	00 1	00 1	00 1	00 1	00 1	00 1	00 1	00 1	00 1	00 1	00 1	00
1	00 1	00 1	00 1	00 1	00 1	00 1	00 1	00 1	00 1	00 1	00 1	00 1	00
1	00 1	00 1	00 1	00 1	00 1	00 1	00 1	00 1	00 1	00 1	00 1	00 1	00
1	00 1	00 1	00 1	00 1	00 1	00 1	00 1	00 1	00 1	00 1	00 1	00 1	00
1	00 1	00 1	00 1	00 1	00 1	00 1	00 1	00 1	00 1	00 1	00 1	00 1	00
1	00 1	00 1	00 1	00 1	00 1	00 1	00 1	00 1	00 1	00 1	00 1	00 1	00
1	00 1	00 1	00 1	00 1	00 1	00 1	00 1	00 1	00 1	00 1	00 1	00 1	00
1	00 1	00 1	00 1	00 1	00 1	00 1	00 1	00 1	00 1	00 1	00 1	00 1	00
1	00 1	00 1	00 1	00 1	00 1	00 1	00 1	00 1	00 1	00 1	00 1	00 1	00
1	00 1	00 1	00 1	00 1	00 1	00 1	00 1	00 1	00 1	00 1	00 1	00 1	00
1	00 1	00 1	00 1	00 1	00 1	00 1	00 1	00 1	00 1	00 1	00 1	00 1	00
1	00 1	00 1	00 1	00 1	00 1	00 1	00 1	00 1	00 1	00 1	00 1	00 1	00
1	00 1	00 1	00 1	00 1	00 1	00 1	00 1	00 1	00 1	00 1	00 1	00 1	00
1	00 1	00 1	00 1	00 1	00 1	00 1	00 1	00 1	00 1	00 1	00 1	00 1	00
1	00 1	00 1	00 1	00 1	00 1	00 1	00 1	00 1	00 1	00 1	00 1	00 1	00
1	00 1	00 1	00 1	00 1	00 1	00 1	00 1	00 1	00 1	00 1	00 1	00 1	00
1	00 1	00 1	00 1	00 1	00 1	00 1	00 1	00 1	00 1	00 1	00 1	00 1	00
1	00 1	00 1	00 1	00 1	00 1	00 1	00 1	00 1	00 1	00 1	00 1	00 1	00
1	00 1	00 1	00 1	00 1	00 1	00 1	00 1	00 1	00 1	00 1	00 1	00 1	00
1	00 1	00 1	00 1	00 1	00 1	00 1	00 1	00 1	00 1	00 1	00 1	00 1	00
1	00 1	00 1	00 1	00 1	00 1	00 1	00 1	00 1	00 1	00 1	00 1	00 1	00
1	00 1	00 1	00 1	00 1	00 1	00 1	00 1	00 1	00 1	00 1	00 1	00 1	00
1	00 1	00 1	00 1	00 1	00 1	00 1	00 1	00 1	00 1	00 1	00 1	00 1	00
1	00 1	00 1	00 1	00 1	00 1	00 1	00 1	00 1	00 1	00 1	00 1	00 1	00
1	00 1	00 1	00 1	00 1	00 1	00 1	00 1	00 1	00 1	00 1	00 1	00 1	00
1	00 1	00 1	00 1	00 1	00 1	00 1	00 1	00 1	00 1	00 1	00 1	00 1	00
1	00 1	00 1	00 1	00 1	00 1	00 1	00 1	00 1	00 1	00 1	00 1	00 1	00
1	00 1	00 1	00 1	00 1	00 1	00 1	00 1	00 1	00 1	00 1	00 1	00 1	00
1	00 1	00 1	00 1	00 1	00 1	00 1	00 1	00 1	00 1	00 1	00 1	00 1	00
1	00 1	00 1	00 1	00 1	00 1	00 1	00 1	00 1	00 1	00 1	00 1	00 1	00
1	00 1	00 1	00 1	00 1	00 1	00 1	00 1	00 1	00 1	00 1	00 1	00 1	00
1	00 1	00 1	00 1	00 1	00 1	00 1	00 1	00 1	00 1	00 1	00 1	00 1	00
1	00 1	00 1	00 1	00 1	00 1	00 1	00 1	00 1	00 1	00 1	00 1	00 1	00
1	00 1	00 1	00 1	00 1	00 1	00 1	00 1	00 1	00 1	00 1	00 1	00 1	00
1	00 1	00 1	00 1	00 1	00 1	00 1	00 1	00 1	00 1	00 1	00 1	00 1	00
1	00 1	00 1	00 1	00 1	00 1	00 1	00 1	00 1	00 1	00 1	00 1	00 1	00
1	00 1	00 1	00 1	00 1	00 1	00 1	00 1	00 1	00 1	00 1	00 1	00 1	00
1	00 1	00 1	00 1	00 1	00 1	00 1	00 1	00 1	00 1	00 1	00 1	00 1	00
1	00 1	00 1	00 1	00 1	00 1	00 1	00 1	00 1	00 1	00 1	00 1	00 1	00
1	00 1	00 1	00 1	00 1	00 1	00 1	00 1	00 1	00 1	00 1	00 1	00 1	00
1	00 1	00 1	00 1	00 1	00 1	00 1	00 1	00 1	00 1	00 1	00 1	00 1	00
1	00 1	00 1	00 1	00 1	00 1	00 1	00 1	00 1	00 1	00 1	00 1	00 1	00
1	00 1	00 1	00 1	00 1	00 1	00 1	00 1	00 1	00 1	00 1	00 1	00 1	00
1	00 1	00 1	00 1	00 1	00 1	00 1	00 1	00 1	00 1	00 1	00 1	00 1	00
1	00 1	00 1	00 1	00 1	00 1	00 1	00 1	00 1	00 1	00 1	00 1	00 1	00
1	00 1	00 1	00 1	00 1	00 1	00 1	00 1	00 1	00 1	00 1	00 1	00 1	00
1	00 1	00 1	00 1	00 1	00 1	00 1	00 1	00 1	00 1	00 1	00 1	00 1	00
1	00 1	00 1	00 1	00 1	00 1	00 1	00 1	00 1	00 1	00 1	00 1	00 1	00
1	00 1	00 1	00 1	00 1	00 1	00 1	00 1	00 1	00 1	00 1	00 1	00 1	00
1	00 1	00 1	00 1	00 1	00 1	00 1	00 1	00 1	00 1	00 1	00 1	00 1	00
1	00 1	00 1	00 1	00 1	00 1	00 1	00 1	00 1	00 1	00 1	00 1	00 1	00
1	00 1	00 1	00 1	00 1	00 1	00 1	00 1	00 1	00 1	00 1	00 1	00 1	00
1	00 1	00 1	00 1	00 1	00 1	00 1	00 1	00 1	00 1	00 1	00 1	00 1	00
1	00 1	00 1	00 1	00 1	00 1	00 1	00 1	00 1	00 1	00 1	00 1	00 1	00
1	00 1	00 1	00 1	00 1	00 1	00 1	00 1	00 1	00 1	00 1	00 1	00 1	00
1	00 1	00 1	00 1	00 1	00 1	00 1	00 1	00 1	00 1	00 1	00 1	00 1	00
1	00 1	00 1	00 1	00 1	00 1	00 1	00 1	00 1	00 1	00 1	00 1	00 1	00
1	00 1	00 1	00 1	00 1	00 1	00 1	00 1	00 1	00 1	00 1	00 1	00 1	00
1	00 1	00 1	00 1	00 1	00 1	00 1	00 1	00 1	00 1	00 1	00 1	00 1	00
1	00 1	00 1	00 1	00 1	00 1	00 1	00 1	00 1	00 1	00 1	00 1	00 1	00
1	00 1	00 1	00 1	00 1	00 1	00 1	00 1	00 1	00 1	00 1	00 1	00 1	00
1	00 1	00 1	00 1	00 1	00 1	00 1	00 1	00 1	00 1	00 1	00 1	00 1	00
1	00 1	00 1	00 1	00 1	00 1	00 1	00 1	00 1	00 1	00 1	00 1	00 1	00
1	00 1	00 1	00 1	00 1	00 1	00 1	00 1	00 1	00 1	00 1	00 1	00 1	00
1	00 1	00 1	00 1	00 1	00 1	00 1	00 1	00 1	00 1	00 1	00 1	00 1	00
1	00 1	00 1	00 1	00 1	00 1	00 1	00 1	00 1	00 1	00 1	00 1	00 1	00
1	00 1	00 1	00 1	00 1	00 1	00 1	00 1	00 1	00 1	00 1	00 1	00 1	00
1	00 1	00 1	00 1	00 1	00 1	00 1	00 1	00 1	00 1	00 1	00 1	00 1	00
1	00 1	00 1	00 1	00 1	00 1	00 1	00 1	00 1	00 1	00 1	00 1	00 1	00
1	00 1	00 1	00 1	00 1	00 1	00 1	00 1	00 1	00 1	00 1	00 1	00 1	00
1	00 1	00 1	00 1	00 1	00 1	00 1	00 1	00 1	00 1	00 1	00 1	00 1	00
1	00 1	00 1	00 1	00 1	00 1	00 1	00 1	00 1	00 1	00 1	00 1	00 1	00
1	00 1	00 1	00 1	00 1	00 1	00 1	00 1	00 1	00 1	00 1	00 1	00 1	00
1	00 1	00 1	00 1	00 1	00 1	00 1	00 1	00 1	00 1	00 1	00 1	00 1	00
1	00 1	00 1	00 1	00 1	00 1	00 1	00 1	00 1	00 1	00 1	00 1	00 1	00
1	00 1	00 1	00 1	00 1	00 1	00 1	00 1	00 1	00 1	00 1	00 1	00 1	00
1	00 1	00 1	00 1	00 1	00 1	00 1	00 1	00 1	00 1	00 1	00 1	00 1	00
1	00 1	00 1	00 1	00 1	00 1	00 1	00 1	00 1	00 1	00 1	00 1	00 1	00
1	00 1	00 1	00 1	00 1	00 1	00 1	00 1	00 1	00 1	00 1	00 1	00 1	00
1	00 1	00 1	00 1	00 1	00 1	00 1	00 1	00 1	00 1	00 1	00 1	00 1	00
1	00 1	00 1	00 1	00 1	00 1	00 1	00 1	00 1	00 1	00 1	00 1	00 1	00
1	00 1	00 1	00 1	00 1	00 1	00 1	00 1	00 1	00 1	00 1	00 1	00 1	00
1	00 1	00 1	00 1	00 1	00 1	00 1	00 1	00 1	00 1	00 1	00 1	00 1	00
1	00 1	00 1	00 1	00 1	00 1	00 1	00 1	00 1	00 1	00 1	00 1	00 1	00
1	00 1	00 1	00 1	00 1	00 1	00 1	00 1	00 1	00 1	00 1	00 1	00 1	00
1	00 1	00 1	00 1	00 1	00 1	00 1	00 1	00 1	00 1	00 1	00 1	00 1	00
1	00 1	00 1	00 1	00 1	00 1	00 1	00 1	00 1	00 1	00 1	00 1	00 1	00
1	00 1	00 1	00 1	00 1	00 1	00 1	00 1	00 1	00 1	00 1	00 1	00 1	00
1	00 1	00 1	00 1	00 1	00 1	00 1	00 1	00 1	00 1	00 1	00 1	00 1	00
1	00 1	00 1	00 1	00 1	00 1	00 1	00 1	00 1	00 1	00 1	00 1	00 1	00
1	00 1	00 1	00 1	00 1	00 1	00 1	00 1	00 1	00 1	00 1	00 1	00 1	00
1	00 1	00 1	00 1	00 1	00 1	00 1	00 1	00 1	00 1	00 1	00 1	00 1	00
1	00 1	00 1	00 1	00 1	00 1	00 1	00 1	00 1	00 1	00 1	00 1	00 1	00
1	00 1	00 1	00 1	00 1	00 1	00 1	00 1	00 1	00 1	00 1	00 1	00 1	00
1	00 1	00 1	00 1	00 1	00 1	00 1	00 1	00 1	00 1	00 1	00 1	00 1	00
1	00 1	00 1	00 1	00 1	00 1	00 1	00 1	00 1	00 1	00 1	00 1	00 1	00
1	00 1	00 1	00 1	00 1	00 1	00 1	00 1	00 1	00 1	00 1	00 1	00 1	00
1	00 1	00 1	00 1	00 1	00 1	00 1	00 1	00 1	00 1	00 1	00 1	00 1	00
1	00 1	00 1	00 1	00 1	00 1	00 1	00 1	00 1	00 1	00 1	00 1	00 1	00
1	00 1	00 1	00 1	00 1	00 1	00 1	00 1	00 1	00 1	00 1	00 1	00 1	00
1	00 1	00 1	00 1	00 1	00 1	00 1	00 1	00 1	00 1	00 1	00 1	00 1	00
1	00 1	00 1	00 1	00 1	00 1	00 1	00 1	00 1	00 1	00 1	00 1	00 1	00
1	00 1	00 1	00 1	00 1	00 1	00 1	00 1	00 1	00 1	00 1	00 1	00 1	00
1	00 1	00 1	00 1	00 1	00 1	00 1	00 1	00 1	00 1	00 1	00 1	00 1	00
1	00 1	00 1	00 1	00 1	00 1	00 1	00 1	00 1	00 1	00 1	00 1	00 1	00
1	00 1	00 1	00 1	00 1	00 1	00 1	00 1	00 1	00 1	00 1	00 1	00 1	00
1	00 1	00 1	00 1	00 1	00 1	00 1	00 1	00 1	00 1	00 1	00 1	00 1	00
1	00 1	00 1	00 1	00 1	00 1	00 1	00 1	00 1	00 1	00 1	00 1	00 1	00
1	00 1	00 1	00 1	00 1	00 1	00 1	00 1	00 1	00 1	00 1	00 1	00 1	00
1	00 1	00 1	00 1	00 1	00 1	00 1	00 1	00 1	00 1	00 1	00 1	00 1	00
1	00 1	00 1	00 1	00 1	00 1	00 1	00 1	00 1	00 1	00 1	00 1	00 1	00
1	00 1	00 1	00 1	00 1	00 1	00 1	00 1	00 1	00 1	00 1	00 1	00 1	00
1	00 1	00 1	00 1	00 1	00 1	00 1	00 1	00 1	00 1	00 1	00 1	00 1	00
1	00 1	00 1	00 1	00 1	00 1	00 1	00 1	00 1	00 1	00 1	00 1	00 1	00
1	00 1	00 1	00 1	00 1	00 1	00 1	00 1	00 1	00 1	00 1	00 1	00 1	00
1	00 1	00 1	00 1	00 1	00 1	00 1	00 1	00 1	00 1	00 1	00 1	00 1	00
1	00 1	00 1	00 1	00 1	00 1	00 1	00 1	00 1	00 1	00 1	00 1	00 1	00
1	00 1	00 1	00 1	00 1	00 1	00 1	00 1	00 1	00 1	00 1	00 1	00 1	00
1	00 1	00 1	00 1	00 1	00 1	00 1	00 1	00 1	00 1	00 1	00 1	00 1	00
1	00 1	00 1	00 1	00 1	00 1	00 1	00 1	00 1	00 1	00 1	00 1	00 1	00
1	00 1	00 1	00 1	00 1	00 1	00 1	00 1	00 1	00 1	00 1	00 1	00 1	00
1	00 1	00 1	00 1	00 1	00 1	00 1	00 1	00 1	00 1	00 1	00 1	00 1	00
1	00 1	00 1	00 1	00 1	00 1	00 1	00 1	00 1	00 1	00 1	00 1	00 1	00
1	00 1	00 1	00 1	00 1	00 1	00 1	00 1	00 1	00 1	00 1	00 1	00 1	00
1	00 1	00 1	00 1	00 1	00 1	00 1	00 1	00 1	00 1	00 1	00 1	00 1	00
1	00 1	00 1	00 1	00 1	00 1	00 1	00 1	00 1	00 1	00 1	00 1	00 1	00
1	00 1	00 1	00 1	00 1	00 1	00 1	00 1	00 1	00 1	00 1	00 1	00 1	00
1	00 1	00 1	00 1	00 1	00 1	00 1	00 1	00 1	00 1	00 1	00 1	00 1	00
1	00 1	00 1	00 1	00 1	00 1	00 1	00 1	00 1	00 1	00 1	00 1	00 1	00
1	00 1	00 1	00 1	00 1	00 1	00 1	00 1	00 1	00 1	00 1	00 1	00 1	00
1	00 1	00 1	00 1	00 1	00 1	00 1	00 1	00 1	00 1	00 1	00 1	00 1	00
1	00 1	00 1	00 1	00 1	00 1	00 1	00 1	00 1	00 1	00 1	00 1	00 1	00
1	00 1	00 1	00 1	00 1	00 1	00 1	00 1	00 1	00 1	00 1	00 1	00 1	00
1	00 1	00 1	00 1	00 1	00 1	00 1	00 1	00 1	00 1	00 1	00 1	00 1	00
1	00 1	00 1	00 1	00 1	00 1	00 1	00 1	00 1	00 1	00 1	00 1	00 1	00
1	00 1	00 1	00 1	00 1	00 1	00 1	00 1	00 1	00 1	00 1	00 1	00 1	00
1	00 1	00 1	00 1	00 1	00 1	00 1	00 1	00 1	00 1	00 1	00 1	00 1	00
1	00 1	00 1	00 1	00 1	00 1	00 1	00 1	00 1	00 1	00 1	00 1	00 1	00
1	00 1	00 1	00 1	00 1	00 1	00 1	00 1	00 1	00 1	00 1	00 1	00 1	00
1	00 1	00 1	00 1	00 1	00 1	00 1	00 1	00 1	00 1	00 1	00 1	00 1	00
1	00 1	00 1	00 1	00 1	00 1	00 1	00 1	00 1	00 1	00 1	00 1	00 1	00
1	00 1	00 1	00 1	00 1	00 1	00 1	00 1	00 1	00 1	00 1	00 1	00 1	00
1	00 1	00 1	00 1	00 1	00 1	00 1	00 1	00 1	00 1	00 1	00 1	00 1	00
1	00 1	00 1	00 1	00 1	00 1	00 1	00 1	00 1	00 1	00 1	00 1	00 1	00
1	00 1	00 1	00 1	00 1	00 1	00 1	00 1	00 1	00 1	00 1	00 1	00 1	00
1	00 1	00 1	00 1	00 1	00 1	00 1	00 1	00 1	00 1	00 1	00 1	00 1	00
1	00 1	00 1	00 1	00 1	00 1	00 1	00 1	00 1	00 1	00 1	00 1	00 1	00
1	00 1	00 1	00 1	00 1	00 1	00 1	00 1	00 1	00 1	00 1	00 1	00 1	00
1	00 1	00 1	00 1	00 1	00 1	00 1	00 1	00 1	00 1	00 1	00 1	00 1	00
1	00 1	00 1	00 1	00 1	00 1	00 1	00 1	00 1	00 1	00 1	00 1	00 1	00
1	00 1	00 1	00 1	00 1	00 1	00 1	00 1	00 1	00 1	00 1	00 1	00 1	00
1	00 1	00 1	00 1	00 1	00 1	00 1	00 1	00 1	00 1	00 1	00 1	00 1	00
1	00 1	00 1	00 1	00 1	00 1	00 1	00 1	00 1	00 1	00 1	00 1	00 1	00
1	00 1	00 1	00 1	00 1	00 1	00 1	00 1	00 1	00 1	00 1	00 1	00 1	00
1	00 1	00 1	00 1	00 1	00 1	00 1	00 1	00 1	00 1	00 1	00 1	00 1	00
1	00 1	00 1	00 1	00 1	00 1	00 1	00 1	00 1	00 1	00 1	00 1	00 1	00
1	00 1	00 1	00 1	00 1	00 1	00 1	00 1	00 1	00 1	00 1	00 1	00 1	00
1	00 1	00 1	00 1	00 1	00 1	00 1	00 1	00 1	00 1	00 1	00 1	00 1	00
1	00 1	00 1	00 1	00 1	00 1	00 1	00 1	00 1	00 1	00 1	00 1	00 1	00
1	00 1	00 1	00 1	00 1	00 1	00 1	00 1	00 1	00 1	00 1	00 1	00 1	00
1	00 1	00 1	00 1	00 1	00 1	00 1	00 1	00 1	00 1	00 1	00 1	00 1	00
1	00 1	00 1	00 1	00 1	00 1	00 1	00 1	00 1	00 1	00 1	00 1	00 1	00
1	00 1	00 1	00 1	00 1	00 1	00 1	00 1	00 1	00 1	00 1	00 1	00 1	00
1	00 1	00 1	00 1	00 1	00 1	00 1	00 1	00 1	00 1	00 1	00 1	00 1	00
1	00 1	00 1	00 1	00 1	00 1	00 1	00 1	00 1	00 1	00 1	00 1	00 1	00
1	00 1	00 1	00 1	00 1	00 1	00 1	00 1	00 1	00 1	00 1	00 1	00 1	00
1	00 1	00 1	00 1	00 1	00 1	00 1	00 1	00 1	00 1	00 1	00 1	00 1	00
1	00 1	00 1	00 1	00 1	00 1	00 1	00 1	00 1	00 1	00 1	00 1	00 1	00
1	00 1	00 1	00 1	00 1	00 1	00 1	00 1	00 1	00 1	00 1	00 1	00 1	00
1	00 1	00 1	00 1	00 1	00 1	00 1	00 1	00 1	00 1	00 1	00 1	00 1	00
1	00 1	00 1	00 1	00 1	00 1	00 1	00 1	00 1	00 1	00 1	00 1	00 1	00
1	00 1	00 1	00 1	00 1	00 1	00 1	00 1	00 1	00 1	00 1	00 1	00 1	00
1	00 1	00 1	00 1	00 1	00 1	00 1	00 1	00 1	00 1	00 1	00 1	00 1	00
1	00 1	00 1	00 1	00 1	00 1	00 1	00 1	00 1	00 1	00 1	00 1	00 1	00
1	00 1	00 1	00 1	00 1	00 1	00 1	00 1	00 1	00 1	00 1	00 1	00 1	00
1	00 1	00 1	00 1	00 1	00 1	00 1	00 1	00 1	00 1	00 1	00 1	00 1	00
1	00 1	00 1	00 1	00 1	00 1	00 1	00 1	00 1	00 1	00 1	00 1	00 1	00
1	00 1	00 1	00 1	00 1	00 1	00 1	00 1	00 1	00 1	00 1	00 1	00 1	00
1	00 1	00 1	00 1	00 1	00 1	00 1	00 1	00 1	00 1	00 1	00 1	00 1	00
1	00 1	00 1	00 1	00 1	00 1	00 1	00 1	00 1	00 1	00 1	00 1	00 1	00
1	00 1	00 1	00 1	00 1	00 1	00 1	00 1	00 1	00 1	00 1	00 1	00 1	00
1	00 1	00 1	00 1	00 1	00 1	00 1	00 1	00 1	00 1	00 1	00 1	00 1	00
1	00 1	00 1	00 1	00 1	00 1	00 1	00 1	00 1	00 1	00 1	00 1	00 1	00
1	00 1	00 1	00 1	00 1	00 1	00 1	00 1	00 1	00 1	00 1	00 1	00 1	00
1	00 1	00 1	00 1	00 1	00 1	00 1	00 1	00 1	00 1	00 1	00 1	00 1	00
1	00 1	00 1	00 1	00 1	00 1	00 1	00 1	00 1	00 1	00 1	00 1	00 1	00
1	00 1	00 1	00 1	00 1	00 1	00 1	00 1	00 1	00 1	00 1	00 1	00 1	00
1	00 1	00 1	00 1	00 1	00 1	00 1	00 1	00 1	00 1	00 1	00 1	00 1	00
1	00 1	00 1	00 1	00 1	00 1	00 1	00 1	00 1	00 1	00 1	00 1	00 1	00
1	00 1	00 1	00 1	00 1	00 1	00 1	00 1	00 1	00 1	00 1	00 1	00 1	00
1	00 1	00 1	00 1	00 1	00 1	00 1	00 1	00 1	00 1	00 1	00 1	00 1	00
1	00 1	00 1	00 1	00 1	00 1	00 1	00 1	00 1	00 1	00 1	00 1	00 1	00
1	00 1	00 1	00 1	00 1	00 1	00 1	00 1	00 1	00 1	00 1	00 1	00 1	00
1	00 1	00 1	00 1	00 1	00 1	00 1	00 1	00 1	00 1	00 1	00 1	00 1	00
1	00 1	00 1	00 1	00 1	00 1	00 1	00 1	00 1	00 1	00 1	00 1	00 1	00
1	00 1	00 1	00 1	00 1	00 1	00 1	00 1	00 1	00 1	00 1	00 1	00 1	00
1	00 1	00 1	00 1	00 1	00 1	00 1	00 1	00 1	00 1	00 1	00 1	00 1	00
1	00 1	00 1	00 1	00 1	00 1	00 1	00 1	00 1	00 1	00 1	00 1	00 1	00
1	00 1	00 1	00 1	00 1	00 1	00 1	00 1	00 1	00 1	00 1	00 1	00 1	00
1	00 1	00 1	00 1	00 1	00 1	00 1	00 1	00 1	00 1	00 1	00 1	00 1	00
1	00 1	00 1	00 1	00 1	00 1	00 1	00 1	00 1	00 1	00 1	00 1	00 1	00
1	00 1	00 1	00 1	00 1	00 1	00 1	00 1	00 1	00 1	00 1	00 1	00 1	00
1	00 1	00 1	00 1	00 1	00 1	00 1	00 1	00 1	00 1	00 1	00 1	00 1	00
1	00 1	00 1	00 1	00 1	00 1	00 1	00 1	00 1	00 1	00 1	00 1	00 1	00
1	00 1	00 1	00 1	00 1	00 1	00 1	00 1	00 1	00 1	00 1	00 1	00 1	00
1	00 1	00 1	00 1	00 1	00 1	00 1	00 1	00 1	00 1	00 1	00 1	00 1	00
1	00 1	00 1	00 1	00 1	00 1	00 1	00 1	00 1	00 1	00 1	00 1	00 1	00
1	00 1	00 1	00 1	00 1	00 1	00 1	00 1	00 1	00 1	00 1	00 1	00 1	00
1	00 1	00 1	00 1	00 1	00 1	00 1	00 1	00 1	00 1	00 1	00 1	00 1	00
1	00 1	00 1	00 1	00 1	00 1	00 1	00 1	00 1	00 1	00 1	00 1	00 1	00
1	00 1	00 1	00 1	00 1	00 1	00 1	00 1	00 1	00 1	00 1	00 1	00 1	00
1	00 1	00 1	00 1	00 1	00 1	00 1	00 1	00 1	00 1	00 1	00 1	00 1	00
1	00 1	00 1	00 1	00 1	00 1	00 1	00 1	00 1	00 1	00 1	00 1	00 1	00
1	00 1	00 1	00 1	00 1	00 1	00 1	00 1	00 1	00 1	00 1	00 1	00 1	00
1	00 1	00 1	00 1	00 1	00 1	00 1	00 1	00 1	00 1	00 1	00 1	00 1	00
1	00 1	00 1	00 1	00 1	00 1	00 1	00 1	00 1	00 1	00 1	00 1	00 1	00
1	00 1	00 1	00 1	00 1	00 1	00 1	00 1	00 1	00 1	00 1	00 1	00 1	00
1	00 1	00 1	00 1	00 1	00 1	00 1	00 1	00 1	00 1	00 1	00 1	00 1	00
1	00 1	00 1	00 1	00 1	00 1	00 1	00 1	00 1	00 1	00 1	00 1	00 1	00
1	00 1	00 1	00 1	00 1	00 1	00 1	00 1	00 1	00 1	00 1	00 1	00 1	00
1	00 1	00 1	00 1	00 1	00 1	00 1	00 1	00 1	00 1	00 1	00 1	00 1	00
1	00 1	00 1	00 1	00 1	00 1	00 1	00 1	00 1	00 1	00 1	00 1	00 1	00
1	00 1	00 1	00 1	00 1	00 1	00 1	00 1	00 1	00 1	00 1	00 1	00 1	00
1	00 1	00 1	00 1	00 1	00 1	00 1	00 1	00 1	00 1	00 1	00 1	00 1	00
1	00 1	00 1	00 1	00 1	00 1	00 1	00 1	00 1	00 1	00 1	00 1	00 1	00
1	00 1	00 1	00 1	00 1	00 1	00 1	00 1	00 1	00 1	00 1	00 1	00 1	00
1	00 1	00 1	00 1	00 1	00 1	00 1	00 1	00 1	00 1	00 1	00 1	00 1	00
1	00 1	00 1	00 1	00 1	00 1	00 1	00 1	00 1	00 1	00 1	00 1	00 1	00
1	00 1	00 1	00 1	00 1	00 1	00 1	00 1	00 1	00 1	00 1	00 1	00 1	00
1	00 1	00 1	00 1	00 1	00 1	00 1	00 1	00 1	00 1	00 1	00 1	00 1	00
1	00 1	00 1	00 1	00 1	00 1	00 1	00 1	00 1	00 1	00 1	00 1	00 1	00
1	00 1	00 1	00 1	00 1	00 1	00 1	00 1	00 1	00 1	00 1	00 1	00 1	00
1	00 1	00 1	00 1	00 1	00 1	00 1	00 1	00 1	00 1	00 1	00 1	00 1	00
1	00 1	00 1	00 1	00 1	00 1	00 1	00 1	00 1	00 1	00 1	00 1	00 1	00
1	00 1	00 1	00 1	00 1	00 1	00 1	00 1	00 1	00 1	00 1	00 1	00 1	00
1	00 1	00 1	00 1	00 1	00 1	00 1	00 1	00 1	00 1	00 1	00 1	00 1	00
1	00 1	00 1	00 1	00 1	00 1	00 1	00 1	00 1	00 1	00 1	00 1	00 1	00
1	00 1	00 1	00 1	00 1	00 1	00 1	00 1	00 1	00 1	00 1	00 1	00 1	00
1	00 1	00 1	00 1	00 1	00 1	00 1	00 1	00 1	00 1	00 1	00 1	00 1	00
1	00 1	00 1	00 1	00 1	00 1	00 1	00 1	00 1	00 1	00 1	00 1	00 1	00
1	00 1	00 1	00 1	00 1	00 1	00 1	00 1	00 1	00 1	00 1	00 1	00 1	00
1	00 1	00 1	00 1	00 1	00 1	00 1	00 1	00 1	00 1	00 1	00 1	00 1	00
1	00 1	00 1	00 1	00 1	00 1	00 1	00 1	00 1	00 1	00 1	00 1	00 1	00
1	00 1	00 1	00 1	00 1	00 1	00 1	00 1	00 1	00 1	00 1	00 1	00 1	00
1	00 1	00 1	00 1	00 1	00 1	00 1	00 1	00 1	00 1	00 1	00 1	00 1	00
1	00 1	00 1	00 1	00 1	00 1	00 1	00 1	00 1	00 1	00 1	00 1	00 1	00
1	00 1	00 1	00 1	00 1	00 1	00 1	00 1	00 1	00 1	00 1	00 1	00 1	00
1	00 1	00 1	00 1	00 1	00 1	00 1	00 1	00 1	00 1	00 1	00 1	00 1	00
1	00 1	00 1	00 1	00 1	00 1	00 1	00 1	00 1	00 1	00 1	00 1	00 1	00
1	00 1	00 1	00 1	00 1	00 1	00 1	00 1	00 1	00 1	00 1	00 1	00 1	00
1	00 1	00 1	00 1	00 1	00 1	00 1	00 1	00 1	00 1	00 1	00 1	00 1	00
1	00 1	00 1	00 1	00 1	00 1	00 1	00 1	00 1	00 1	00 1	00 1	00 1	00
1	00 1	00 1	00 1	00 1	00 1	00 1	00 1	00 1	00 1	00 1	00 1	00 1	00
1	00 1	00 1	00 1	00 1	00 1	00 1	00 1	00 1	00 1	00 1	00 1	00 1	00
1	00 1	00 1	00 1	00 1	00 1	00 1	00 1	00 1	00 1	00 1	00 1	00 1	00
1	00 1	00 1	00 1	00 1	00 1	00 1	00 1	00 1	00 1	00 1	00 1	00 1	00
1	00 1	00 1	00 1	00 1	00 1	00 1	00 1	00 1	00 1	00 1	00 1	00 1	00
1	00 1	00 1	00 1	00 1	00 1	00 1	00 1	00 1	00 1	00 1	00 1	00 1	00
1	00 1	00 1	00 1	00 1	00 1	00 1	00 1	00 1	00 1	00 1	00 1	00 1	00
1	00 1	00 1	00 1	00 1	00 1	00 1	00 1	00 1	00 1	00 1	00 1	00 1	00
1	00 1	00 1	00 1	00 1	00 1	00 1	00 1	00 1	00 1	00 1	00 1	00 1	00
1	00 1	00 1	00 1	00 1	00 1	00 1	00 1	00 1	00 1	00 1	00 1	00 1	00
1	00 1	00 1	00 1	00 1	00 1	00 1	00 1	00 1	00 1	00 1	00 1	00 1	00
1	00 1	00 1	00 1	00 1	00 1	00 1	00 1	00 1	00 1	00 1	00 1	00 1	00
1	00 1	00 1	00 1	00 1	00 1	00 1	00 1	00 1	00 1	00 1	00 1	00 1	00
1	00 1	00 1	00 1	00 1	00 1	00 1	00 1	00 1	00 1	00 1	00 1	00 1	00
1	00 1	00 1	00 1	00 1	00 1	00 1	00 1	00 1	00 1	00 1	00 1	00 1	00
1	00 1	00 1	00 1	00 1	00 1	00 1	00 1	00 1	00 1	00 1	00 1	00 1	00
1	00 1	00 1	00 1	00 1	00 1	00 1	00 1	00 1	00 1	00 1	00 1	00 1	00
1	00 1	00 1	00 1	00 1	00 1	00 1	00 1	00 1	00 1	00 1	00 1	00 1	00
1	00 1	00 1	00 1	00 1	00 1	00 1	00 1	00 1	00 1	00 1	00 1	00 1	00
1	00 1	00 1	00 1	00 1	00 1	00 1	00 1	00 1	00 1	00 1	00 1	00 1	00
1	00 1	00 1	00 1	00 1	00 1	00 1	00 1	00 1	00 1	00 1	00 1	00 1	00
1	00 1	00 1	00 1	00 1	00 1	00 1	00 1	00 1	00 1	00 1	00 1	00 1	00
1	00 1	00 1	00 1	00 1	00 1	00 1	00 1	00 1	00 1	00 1	00 1	00 1	00
1	00 1	00 1	00 1	00 1	00 1	00 1	00 1	00 1	00 1	00 1	00 1	00 1	00
1	00 1	00 1	00 1	00 1	00 1	00 1	00 1	00 1	00 1	00 1	00 1	00 1	00
1	00 1	00 1	00 1	00 1	00 1	00 1	00 1	00 1	00 1	00 1	00 1	00 1	00
1	00 1	00 1	00 1	00 1	00 1	00 1	00 1	00 1	00 1	00 1	00 1	00 1	00
1	00 1	00 1	00 1	00 1	00 1	00 1	00 1	00 1	00 1	00 1	00 1	00 1	00
1	00 1	00 1	00 1	00 1	00 1	00 1	00 1	00 1	00 1	00 1	00 1	00 1	00
1	00 1	00 1	00 1	00 1	00 1	00 1	00 1	00 1	00 1	00 1	00 1	00 1	00
1	00 1	00 1	00 1	00 1	00 1	00 1	00 1	00 1	00 1	00 1	00 1	00 1	00
1	00 1	00 1	00 1	00 1	00 1	00 1	00 1	00 1	00 1	00 1	00 1	00 1	00
1	00 1	00 1	00 1	00 1	00 1	00 1	00 1	00 1	00 1	00 1	00 1	00 1	00
1	00 1	00 1	00 1	00 1	00 1	00 1	00 1	00 1	00 1	00 1	00 1	00 1	00
1	00 1	00 1	00 1	00 1	00 1	00 1	00 1	00 1	00 1	00 1	00 1	00 1	00
1	00 1	00 1	00 1	00 1	00 1	00 1	00 1	00 1	00 1	00 1	00 1	00 1	00
1	00 1	00 1	00 1	00 1	00 1	00 1	00 1	00 1	00 1	00 1	00 1	00 1	00
1	00 1	00 1	00 1	00 1	00 1	00 1	00 1	00 1	00 1	00 1	00 1	00 1	00
1	00 1	00 1	00 1	00 1	00 1	00 1	00 1	00 1	00 1	00 1	00 1	00 1	00
1	00 1	00 1	00 1	00 1	00 1	00 1	00 1	00 1	00 1	00 1	00 1	00 1	00
1	00 1	00 1	00 1	00 1	00 1	00 1	00 1	00 1	00 1	00 1	00 1	00 1	00
1	00 1	00 1	00 1	00 1	00 1	00 1	00 1	00 1	00 1	00 1	00 1	00 1	00
1	00 1	00 1	00 1	00 1	00 1	00 1	00 1	00 1	00 1	00 1	00 1	00 1	00
1	00 1	00 1	00 1	00 1	00 1	00 1	00 1	00 1	00 1	00 1	00 1	00 1	00
1	00 1	00 1	00 1	00 1	00 1	00 1	00 1	00 1	00 1	00 1	00 1	00 1	00
1	00 1	00 1	00 1	00 1	00 1	00 1	00 1	00 1	00 1	00 1	00 1	00 1	00
1	00 1	00 1	00 1	00 1	00 1	00 1	00 1	00 1	00 1	00 1	00 1	00 1	00
1	00 1	00 1	00 1	00 1	00 1	00 1	00 1	00 1	00 1	00 1	00 1	00 1	00
1	00 1	00 1	00 1	00 1	00 1	00 1	00 1	00 1	00 1	00 1	00 1	00 1	00
1	00 1	00 1	00 1	00 1	00 1	00 1	00 1	00 1	00 1	00 1	00 1	00 1	00
1	00 1	00 1	00 1	00 1	00 1	00 1	00 1	00 1	00 1	00 1	00 1	00 1	00
1	00 1	00 1	00 1	00 1	00 1	00 1	00 1	00 1	00 1	00 1	00 1	00 1	00
1	00 1	00 1	00 1	00 1	00 1	00 1	00 1	00 1	00 1	00 1	00 1	00 1	00
1	00 1	00 1	00 1	00 1	00 1	00 1	00 1	00 1	00 1	00 1	00 1	00 1	00
1	00 1	00 1	00 1	00 1	00 1	00 1	00 1	00 1	00 1	00 1	00 1	00 1	00
1	00 1	00 1	00 1	00 1	00 1	00 1	00 1	00 1	00 1	00 1	00 1	00 1	00
1	00 1	00 1	00 1	00 1	00 1	00 1	00 1	00 1	00 1	00 1	00 1	00 1	00
1	00 1	00 1	00 1	00 1	00 1	00 1	00 1	00 1	00 1	00 1	00 1	00 1	00
1	00 1	00 1	00 1	00 1	00 1	00 1	00 1	00 1	00 1	00 1	00 1	00 1	00
1	00 1	00 1	00 1	00 1	00 1	00 1	00 1	00 1	00 1	00 1	00 1	00 1	00
1	00 1	00 1	00 1	00 1	00 1	00 1	00 1	00 1	00 1	00 1	00 1	00 1	00
1	00 1	00 1	00 1	00 1	00 1	00 1	00 1	00 1	00 1	00 1	00 1	00 1	00
1	00 1	00 1	00 1	00 1	00 1	00 1	00 1	00 1	00 1	00 1	00 1	00 1	00
1	00 1	00 1	00 1	00 1	00 1	00 1	00 1	00 1	00 1	00 1	00 1	00 1	00
1	00 1	00 1	00 1	00 1	00 1	00 1	00 1	00 1	00 1	00 1	00 1	00 1	00
1	00 1	00 1	00 1	00 1	00 1	00 1	00 1	00 1	00 1	00 1	00 1	00 1	00
1	00 1	00 1	00 1	00 1	00 1	00 1	00 1	00 1	00 1	00 1	00 1	00 1	00
1	00 1	00 1	00 1	00 1	00 1	00 1	00 1	00 1	00 1	00 1	00 1	00 1	00
1	00 1	00 1	00 1	00 1	00 1	00 1	00 1	00 1	00 1	00 1	00 1	00 1	00
1	00 1	00 1	00 1	00 1	00 1	00 1	00 1	00 1	00 1	00 1	00 1	00 1	00
1	00 1	00 1	00 1	00 1	00 1	00 1	00 1	00 1	00 1	00 1	00 1	00 1	00
1	00 1	00 1	00 1	00 1	00 1	00 1	00 1	00 1	00 1	00 1	00 1	00 1	00
1	00 1	00 1	00 1	00 1	00 1	00 1	00 1	00 1	00 1	00 1	00 1	00 1	00
1	00 1	00 1	00 1	00 1	00 1	00 1	00 1	00 1	00 1	00 1	00 1	00 1	00
1	00 1	00 1	00 1	00 1	00 1	00 1	00 1	00 1	00 1	00 1	00 1	00 1	00
1	00 1	00 1	00 1	00 1	00 1	00 1	00 1	00 1	00 1	00 1	00 1	00 1	00
1	00 1	00 1	00 1	00 1	00 1	00 1	00 1	00 1	00 1	00 1	00 1	00 1	00
1	00 1	00 1	00 1	00 1	00 1	00 1	00 1	00 1	00 1	00 1	00 1	00 1	00
1	00 1	00 1	00 1	00 1	00 1	00 1	00 1	00 1	00 1	00 1	00 1	00 1	00
1	00 1	00 1	00 1	00 1	00 1	00 1	00 1	00 1	00 1	00 1	00 1	00 1	00
1	00 1	00 1	00 1	00 1	00 1	00 1	00 1	00 1	00 1	00 1	00 1	00 1	00
1	00 1	00 1	00 1	00 1	00 1	00 1	00 1	00 1	00 1	00 1	00 1	00 1	00
1	00 1	00 1	00 1	00 1	00 1	00 1	00 1	00 1	00 1	00 1	00 1	00 1	00
1	00 1	00 1	00 1	00 1	00 1	00 1	00 1	00 1	00 1	00 1	00 1	00 1	00
1	00 1	00 1	00 1	00 1	00 1	00 1	00 1	00 1	00 1	00 1	00 1	00 1	00
1	00 1	00 1	00 1	00 1	00 1	00 1	00 1	00 1	00 1	00 1	00 1	00 1	00
1	00 1	00 1	00 1	00 1	00 1	00 1	00 1	00 1	00 1	00 1	00 1	00 1	00
1	00 1	00 1	00 1	00 1	00 1	00 1	00 1	00 1	00 1	00 1	00 1	00 1	00
1	00 1	00 1	00 1	00 1	00 1	00 1	00 1	00 1	00 1	00 1	00 1	00 1	00
1	00 1	00 1	00 1	00 1	00 1	00 1	00 1	00 1	00 1	00 1	00 1	00 1	00
1	00 1	00 1	00 1	00 1	00 1	00 1	00 1	00 1	00 1	00 1	00 1	00 1	00
1	00 1	00 1	00 1	00 1	00 1	00 1	00 1	00 1	00 1	00 1	00 1	00 1	00
1	00 1	00 1	00 1	00 1	00 1	00 1	00 1	00 1	00 1	00 1	00 1	00 1	00
1	00 1	00 1	00 1	00 1	00 1	00 1	00 1	00 1	00 1	00 1	00 1	00 1	00
1	00 1	00 1	00 1	00 1	00 1	00 1	00 1	00 1	00 1	00 1	00 1	00 1	00
1	00 1	00 1	00 1	00 1	00 1	00 1	00 1	00 1	00 1	00 1	00 1	00 1	00
1	00 1	00 1	00 1	00 1	00 1	00 1	00 1	00 1	00 1	00 1	00 1	00 1	00
1	00 1	00 1	00 1	00 1	00 1	00 1	00 1	00 1	00 1	00 1	00 1	00 1	00
1	00 1	00 1	00 1	00 1	00 1	00 1	00 1	00 1	00 1	00 1	00 1	00 1	00
1	00 1	00 1	00 1	00 1	00 1	00 1	00 1	00 1	00 1	00 1	00 1	00 1	00
1	00 1	00 1	00 1	00 1	00 1	00 1	00 1	00 1	00 1	00 1	00 1	00 1	00
1	00 1	00 1	00 1	00 1	00 1	00 1	00 1	00 1	00 1	00 1	00 1	00 1	00
1	00 1	00 1	00 1	00 1	00 1	00 1	00 1	00 1	00 1	00 1	00 1	00 1	00
1	00 1	00 1	00 1	00 1	00 1	00 1	00 1	00 1	00 1	00 1	00 1	00 1	00
1	00 1	00 1	00 1	00 1	00 1	00 1	00 1	00 1	00 1	00 1	00 1	00 1	00
1	00 1	00 1	00 1	00 1	00 1	00 1	00 1	00 1	00 1	00 1	00 1	00 1	00
1	00 1	00 1	00 1	00 1	00 1	00 1	00 1	00 1	00 1	00 1	00 1	00 1	00
1	00 1	00 1	00 1	00 1	00 1	00 1	00 1	00 1	00 1	00 1	00 1	00 1	00
1	00 1	00 1	00 1	00 1	00 1	00 1	00 1	00 1	00 1	00 1	00 1	00 1	00
1	00 1	00 1	00 1	00 1	00 1	00 1	00 1	00 1	00 1	00 1	00 1	00 1	00
1	00 1	00 1	00 1	00 1	00 1	00 1	00 1	00 1	00 1	00 1	00 1	00 1	00
1	00 1	00 1	00 1	00 1	00 1	00 1	00 1	00 1	00 1	00 1	00 1	00 1	00
1	00 1	00 1	00 1	00 1	00 1	00 1	00 1	00 1	00 1	00 1	00 1	00 1	00
1	00 1	00 1	00 1	00 1	00 1	00 1	00 1	00 1	00 1	00 1	00 1	00 1	00
1	00 1	00 1	00 1	00 1	00 1	00 1	00 1	00 1	00 1	00 1	00 1	00 1	00
1	00 1	00 1	00 1	00 1	00 1	00 1	00 1	00 1	00 1	00 1	00 1	00 1	00
1	00 1	00 1	00 1	00 1	00 1	00 1	00 1	00 1	00 1	00 1	00 1	00 1	00
1	00 1	00 1	00 1	00 1	00 1	00 1	00 1	00 1	00 1	00 1	00 1	00 1	00
1	00 1	00 1	00 1	00 1	00 1	00 1	00 1	00 1	00 1	00 1	00 1	00 1	00
1	00 1	00 1	00 1	00 1	00 1	00 1	00 1	00 1	00 1	00 1	00 1	00 1	00
1	00 1	00 1	00 1	00 1	00 1	00 1	00 1	00 1	00 1	00 1	00 1	00 1	00
1	00 1	00 1	00 1	00 1	00 1	00 1	00 1	00 1	00 1	00 1	00 1	00 1	00
1	00 1	00 1	00 1	00 1	00 1	00 1	00 1	00 1	00 1	00 1	00 1	00 1	00
1	00 1	00 1	00 1	00 1	00 1	00 1	00 1	00 1	00 1	00 1	00 1	00 1	00
1	00 1	00 1	00 1	00 1	00 1	00 1	00 1	00 1	00 1	00 1	00 1	00 1	00
1	00 1	00 1	00 1	00 1	00 1	00 1	00 1	00 1	00 1	00 1	00 1	00 1	00
1	00 1	00 1	00 1	00 1	00 1	00 1	00 1	00 1	00 1	00 1	00 1	00 1	00
1	00 1	00 1	00 1	00 1	00 1	00 1	00 1	00 1	00 1	00 1	00 1	00 1	00
1	00 1	00 1	00 1	00 1	00 1	00 1	00 1	00 1	00 1	00 1	00 1	00 1	00
1	00 1	00 1	00 1	00 1	00 1	00 1	00 1	00 1	00 1	00 1	00 1	00 1	00
1	00 1	00 1	00 1	00 1	00 1	00 1	00 1	00 1	00 1	00 1	00 1	00 1	00
1	00 1	00 1	00 1	00 1	00 1	00 1	00 1	00 1	00 1	00 1	00 1	00 1	00
1	00 1	00 1	00 1	00 1	00 1	00 1	00 1	00 1	00 1	00 1	00 1	00 1	00
1	00 1	00 1	00 1	00 1	00 1	00 1	00 1	00 1	00 1	00 1	00 1	00 1	00
1	00 1	00 1	00 1	00 1	00 1	00 1	00 1	00 1	00 1	00 1	00 1	00 1	00
1	00 1	00 1	00 1	00 1	00 1	00 1	00 1	00 1	00 1	00 1	00 1	00 1	00
1	00 1	00 1	00 1	00 1	00 1	00 1	00 1	00 1	00 1	00 1	00 1	00 1	00
1	00 1	00 1	00 1	00 1	00 1	00 1	00 1	00 1	00 1	00 1	00 1	00 1	00
1	00 1	00 1	00 1	00 1	00 1	00 1	00 1	00 1	00 1	00 1	00 1	00 1	00
1	00 1	00 1	00 1	00 1	00 1	00 1	00 1	00 1	00 1	00 1	00 1	00 1	00
1	00 1	00 1	00 1	00 1	00 1	00 1	00 1	00 1	00 1	00 1	00 1	00 1	00
1	00 1	00 1	00 1	00 1	00 1	00 1	00 1	00 1	00 1	00 1	00 1	00 1	00
1	00 1	00 1	00 1	00 1	00 1	00 1	00 1	00 1	00 1	00 1	00 1	00 1	00
1	00 1	00 1	00 1	00 1	00 1	00 1	00 1	00 1	00 1	00 1	00 1	00 1	00
1	00 1	00 1	00 1	00 1	00 1	00 1	00 1	00 1	00 1	00 1	00 1	00 1	00
1	00 1	00 1	00 1	00 1	00 1	00 1	00 1	00 1	00 1	00 1	00 1	00 1	00
1	00 1	00 1	00 1	00 1	00 1	00 1	00 1	00 1	00 1	00 1	00 1	00 1	00
1	00 1	00 1	00 1	00 1	00 1	00 1	00 1	00 1	00 1	00 1	00 1	00 1	00
1	00 1	00 1	00 1	00 1	00 1	00 1	00 1	00 1	00 1	00 1	00 1	00 1	00
1	00 1	00 1	00 1	00 1	00 1	00 1	00 1	00 1	00 1	00 1	00 1	00 1	00
1	00 1	00 1	00 1	00 1	00 1	00 1	00 1	00 1	00 1	00 1	00 1	00 1	00
1	00 1	00 1	00 1	00 1	00 1	00 1	00 1	00 1	00 1	00 1	00 1	00 1	00
1	00 1	00 1	00 1	00 1	00 1	00 1	00 1	00 1	00 1	00 1	00 1	00 1	00
1	00 1	00 1	00 1	00 1	00 1	00 1	00 1	00 1	00 1	00 1	00 1	00 1	00
1	00 1	00 1	00 1	00 1	00 1	00 1	00 1	00 1	00 1	00 1	00 1	00 1	00
1	00 1	00 1	00 1	00 1	00 1	00 1	00 1	00 1	00 1	00 1	00 1	00 1	00
1	00 1	00 1	00 1	00 1	00 1	00 1	00 1	00 1	00 1	00 1	00 1	00 1	00
1	00 1	00 1	00 1	00 1	00 1	00 1	00 1	00 1	00 1	00 1	00 1	00 1	00
1	00 1	00 1	00 1	00 1	00 1	00 1	00 1	00 1	00 1	00 1	00 1	00 1	00
1	00 1	00 1	00 1	00 1	00 1	00 1	00 1	00 1	00 1	00 1	00 1	00 1	00
1	00 1	00 1	00 1	00 1	00 1	00 1	00 1	00 1	00 1	00 1	00 1	00 1	00
1	00 1	00 1	00 1	00 1	00 1	00 1	00 1	00 1	00 1	00 1	00 1	00 1	00
1	00 1	00 1	00 1	00 1	00 1	00 1	00 1	00 1	00 1	00 1	00 1	00 1	00
1	00 1	00 1	00 1	00 1	00 1	00 1	00 1	00 1	00 1	00 1	00 1	00 1	00
1	00 1	00 1	00 1	00 1	00 1	00 1	00 1	00 1	00 1	00 1	00 1	00 1	00
1	00 1	00 1	00 1	00 1	00 1	00 1	00 1	00 1	00 1	00 1	00 1	00 1	00
1	00 1	00 1	00 1	00 1	00 1	00 1	00 1	00 1	00 1	00 1	00 1	00 1	00
1	00 1	00 1	00 1	00 1	00 1	00 1	00 1	00 1	00 1	00 1	00 1	00 1	00
1	00 1	00 1	00 1	00 1	00 1	00 1	00 1	00 1	00 1	00 1	00 1	00 1	00
1	00 1	00 1	00 1	00 1	00 1	00 1	00 1	00 1	00 1	00 1	00 1	00 1	00
1	00 1	00 1	00 1	00 1	00 1	00 1	00 1	00 1	00 1	00 1	00 1	00 1	00
1	00 1	00 1	00 1	00 1	00 1	00 1	00 1	00 1	00 1	00 1	00 1	00 1	00
1	00 1	00 1	00 1	00 1	00 1	00 1	00 1	00 1	00 1	00 1	00 1	00 1	00
1	00 1	00 1	00 1	00 1	00 1	00 1	00 1	00 1	00 1	00 1	00 1	00 1	00
1	00 1	00 1	00 1	00 1	00 1	00 1	00 1	00 1	00 1	00 1	00 1	00 1	00
1	00 1	00 1	00 1	00 1	00 1	00 1	00 1	00 1	00 1	00 1	00 1	00 1	00
1	00 1	00 1	00 1	00 1	00 1	00 1	00 1	00 1	00 1	00 1	00 1	00 1	00
1	00 1	00 1	00 1	00 1	00 1	00 1	00 1	00 1	00 1	00 1	00 1	00 1	00
1	00 1	00 1	00 1	00 1	00 1	00 1	00 1	00 1	00 1	00 1	00 1	00 1	00
1	00 1	00 1	00 1	00 1	00 1	00 1	00 1	00 1	00 1	00 1	00 1	00 1	00
1	00 1	00 1	00 1	00 1	00 1	00 1	00 1	00 1	00 1	00 1	00 1	00 1	00
1	00 1	00 1	00 1	00 1	00 1	00 1	00 1	00 1	00 1	00 1	00 1	00 1	00
1	00 1	00 1	00 1	00 1	00 1	00 1	00 1	00 1	00 1	00 1	00 1	00 1	00
1	00 1	00 1	00 1	00 1	00 1	00 1	00 1	00 1	00 1	00 1	00 1	00 1	00
1	00 1	00 1	00 1	00 1	00 1	00 1	00 1	00 1	00 1	00 1	00 1	00 1	00
1	00 1	00 1	00 1	00 1	00 1	00 1	00 1	00 1	00 1	00 1	00 1	00 1	00
1	00 1	00 1	00 1	00 1	00 1	00 1	00 1	00 1	00 1	00 1	00 1	00 1	00
1	00 1	00 1	00 1	00 1	00 1	00 1	00 1	00 1	00 1	00 1	00 1	00 1	00
1	00 1	00 1	00 1	00 1	00 1	00 1	00 1	00 1	00 1	00 1	00 1	00 1	00
1	00 1	00 1	00 1	00 1	00 1	00 1	00 1	00 1	00 1	00 1	00 1	00 1	00
1	00 1	00 1	00 1	00 1	00 1	00 1	00 1	00 1	00 1	00 1	00 1	00 1	00
1	00 1	00 1	00 1	00 1	00 1	00 1	00 1	00 1	00 1	00 1	00 1	00 1	00
1	00 1	00 1	00 1	00 1	00 1	00 1	00 1	00 1	00 1	00 1	00 1	00 1	00
1	00 1	00 1	00 1	00 1	00 1	00 1	00 1	00 1	00 1	00 1	00 1	00 1	00
1	00 1	00 1	00 1	00 1	00 1	00 1	00 1	00 1	00 1	00 1	00 1	00 1	00
1	00 1	00 1	00 1	00 1	00 1	00 1	00 1	00 1	00 1	00 1	00 1	00 1	00
1	00 1	00 1	00 1	00 1	00 1	00 1	00 1	00 1	00 1	00 1	00 1	00 1	00
1	00 1	00 1	00 1	00 1	00 1	00 1	00 1	00 1	00 1	00 1	00 1	00 1	00
1	00 1	00 1	00 1	00 1	00 1	00 1	00 1	00 1	00 1	00 1	00 1	00 1	00
1	00 1	00 1	00 1	00 1	00 1	00 1	00 1	00 1	00 1	00 1	00 1	00 1	00
1	00 1	00 1	00 1	00 1	00 1	00 1	00 1	00 1	00 1	00 1	00 1	00 1	00
1	00 1	00 1	00 1	00 1	00 1	00 1	00 1	00 1	00 1	00 1	00 1	00 1	00
1	00 1	00 1	00 1	00 1	00 1	00 1	00 1	00 1	00 1	00 1	00 1	00 1	00
1	00 1	00 1	00 1	00 1	00 1	00 1	00 1	00 1	00 1	00 1	00 1	00 1	00
1	00 1	00 1	00 1	00 1	00 1	00 1	00 1	00 1	00 1	00 1	00 1	00 1	00
1	00 1	00 1	00 1	00 1	00 1	00 1	00 1	00 1	00 1	00 1	00 1	00 1	00
1	00 1	00 1	00 1	00 1	00 1	00 1	00 1	00 1	00 1	00 1	00 1	00 1	00
1	00 1	00 1	00 1	00 1	00 1	00 1	00 1	00 1	00 1	00 1	00 1	00 1	00
1	00 1	00 1	00 1	00 1	00 1	00 1	00 1	00 1	00 1	00 1	00 1	00 1	00
1	00 1	00 1	00 1	00 1	00 1	00 1	00 1	00 1	00 1	00 1	00 1	00 1	00
1	00 1	00 1	00 1	00 1	00 1	00 1	00 1	00 1	00 1	00 1	00 1	00 1	00
1	00 1	00 1	00 1	00 1	00 1	00 1	00 1	00 1	00 1	00 1	00 1	00 1	00
1	00 1	00 1	00 1	00 1	00 1	00 1	00 1	00 1	00 1	00 1	00 1	00 1	00
1	00 1	00 1	00 1	00 1	00 1	00 1	00 1	00 1	00 1	00 1	00 1	00 1	00
1	00 1	00 1	00 1	00 1	00 1	00 1	00 1	00 1	00 1	00 1	00 1	00 1	00
1	00 1	00 1	00 1	00 1	00 1	00 1	00 1	00 1	00 1	00 1	00 1	00 1	00
1	00 1	00 1	00 1	00 1	00 1	00 1	00 1	00 1	00 1	00 1	00 1	00 1	00
1	00 1	00 1	00 1	00 1	00 1	00 1	00 1	00 1	00 1	00 1	00 1	00 1	00
1	00 1	00 1	00 1	00 1	00 1	00 1	00 1	00 1	00 1	00 1	00 1	00 1	00
1	00 1	00 1	00 1	00 1	00 1	00 1	00 1	00 1	00 1	00 1	00 1	00 1	00
1	00 1	00 1	00 1	00 1	00 1	00 1	00 1	00 1	00 1	00 1	00 1	00 1	00
1	00 1	00 1	00 1	00 1	00 1	00 1	00 1	00 1	00 1	00 1	00 1	00 1	00
1	00 1	00 1	00 1	00 1	00 1	00 1	00 1	00 1	00 1	00 1	00 1	00 1	00
1	00 1	00 1	00 1	00 1	00 1	00 1	00 1	00 1	00 1	00 1	00 1	00 1	00
1	00 1	00 1	00 1	00 1	00 1	00 1	00 1	00 1	00 1	00 1	00 1	00 1	00
1	00 1	00 1	00 1	00 1	00 1	00 1	00 1	00 1	00 1	00 1	00 1	00 1	00
1	00 1	00 1	00 1	00 1	00 1	00 1	00 1	00 1	00 1	00 1	00 1	00 1	00
1	00 1	00 1	00 1	00 1	00 1	00 1	00 1	00 1	00 1	00 1	00 1	00 1	00
1	00 1	00 1	00 1	00 1	00 1	00 1	00 1	00 1	00 1	00 1	00 1	00 1	00
1	00 1	00 1	00 1	00 1	00 1	00 1	00 1	00 1	00 1	00 1	00 1	00 1	00
1	00 1	00 1	00 1	00 1	00 1	00 1	00 1	00 1	00 1	00 1	00 1	00 1	00
1	00 1	00 1	00 1	00 1	00 1	00 1	00 1	00 1	00 1	00 1	00 1	00 1	00
1	00 1	00 1	00 1	00 1	00 1	00 1	00 1	00 1	00 1	00 1	00 1	00 1	00
1	00 1	00 1	00 1	00 1	00 1	00 1	00 1	00 1	00 1	00 1	00 1	00 1	00
1	00 1	00 1	00 1	00 1	00 1	00 1	00 1	00 1	00 1	00 1	00 1	00 1	00
1	00 1	00 1	00 1	00 1	00 1	00 1	00 1	00 1	00 1	00 1	00 1	00 1	00
1	00 1	00 1	00 1	00 1	00 1	00 1	00 1	00 1	00 1	00 1	00 1	00 1	00
1	00 1	00 1	00 1	00 1	00 1	00 1	00 1	00 1	00 1	00 1	00 1	00 1	00
1	00 1	00 1	00 1	00 1	00 1	00 1	00 1	00 1	00 1	00 1	00 1	00 1	00
1	00 1	00 1	00 1	00 1	00 1	00 1	00 1	00 1	00 1	00 1	00 1	00 1	00
1	00 1	00 1	00 1	00 1	00 1	00 1	00 1	00 1	00 1	00 1	00 1	00 1	00
1	00 1	00 1	00 1	00 1	00 1	00 1	00 1	00 1	00 1	00 1	00 1	00 1	00
1	00 1	00 1	00 1	00 1	00 1	00 1	00 1	00 1	00 1	00 1	00 1	00 1	00
1	00 1	00 1	00 1	00 1	00 1	00 1	00 1	00 1	00 1	00 1	00 1	00 1	00
1	00 1	00 1	00 1	00 1	00 1	00 1	00 1	00 1	00 1	00 1	00 1	00 1	00
1	00 1	00 1	00 1	00 1	00 1	00 1	00 1	00 1	00 1	00 1	00 1	00 1	00
1	00 1	00 1	00 1	00 1	00 1	00 1	00 1	00 1	00 1	00 1	00 1	00 1	00
1	00 1	00 1	00 1	00 1	00 1	00 1	00 1	00 1	00 1	00 1	00 1	00 1	00
1	00 1	00 1	00 1	00 1	00 1	00 1	00 1	00 1	00 1	00 1	00 1	00 1	00
1	00 1	00 1	00 1	00 1	00 1	00 1	00 1	00 1	00 1	00 1	00 1	00 1	00
1	00 1	00 1	00 1	00 1	00 1	00 1	00 1	00 1	00 1	00 1	00 1	00 1	00
1	00 1	00 1	00 1	00 1	00 1	00 1	00 1	00 1	00 1	00 1	00 1	00 1	00
1	00 1	00 1	00 1	00 1	00 1	00 1	00 1	00 1	00 1	00 1	00 1	00 1	00
1	00 1	00 1	00 1	00 1	00 1	00 1	00 1	00 1	00 1	00 1	00 1	00 1	00
1	00 1	00 1	00 1	00 1	00 1	00 1	00 1	00 1	00 1	00 1	00 1	00 1	00
1	00 1	00 1	00 1	00 1	00 1	00 1	00 1	00 1	00 1	00 1	00 1	00 1	00
1	00 1	00 1	00 1	00 1	00 1	00 1	00 1	00 1	00 1	00 1	00 1	00 1	00
1	00 1	00 1	00 1	00 1	00 1	00 1	00 1	00 1	00 1	00 1	00 1	00 1	00
1	00 1	00 1	00 1	00 1	00 1	00 1	00 1	00 1	00 1	00 1	00 1	00 1	00
1	00 1	00 1	00 1	00 1	00 1	00 1	00 1	00 1	00 1	00 1	00 1	00 1	00
1	00 1	00 1	00 1	00 1	00 1	00 1	00 1	00 1	00 1	00 1	00 1	00 1	00
1	00 1	00 1	00 1	00 1	00 1	00 1	00 1	00 1	00 1	00 1	00 1	00 1	00
1	00 1	00 1	00 1	00 1	00 1	00 1	00 1	00 1	00 1	00 1	00 1	00 1	00
1	00 1	00 1	00 1	00 1	00 1	00 1	00 1	00 1	00 1	00 1	00 1	00 1	00
1	00 1	00 1	00 1	00 1	00 1	00 1	00 1	00 1	00 1	00 1	00 1	00 1	00
1	00 1	00 1	00 1	00 1	00 1	00 1	00 1	00 1	00 1	00 1	00 1	00 1	00
1	00 1	00 1	00 1	00 1	00 1	00 1	00 1	00 1	00 1	00 1	00 1	00 1	00
1	00 1	00 1	00 1	00 1	00 1	00 1	00 1	00 1	00 1	00 1	00 1	00 1	00
1	00 1	00 1	00 1	00 1	00 1	00 1	00 1	00 1	00 1	00 1	00 1	00 1	00
1	00 1	00 1	00 1	00 1	00 1	00 1	00 1	00 1	00 1	00 1	00 1	00 1	00
1	00 1	00 1	00 1	00 1	00 1	00 1	00 1	00 1	00 1	00 1	00 1	00 1	00
1	00 1	00 1	00 1	00 1	00 1	00 1	00 1	00 1	00 1	00 1	00 1	00 1	00
1	00 1	00 1	00 1	00 1	00 1	00 1	00 1	00 1	00 1	00 1	00 1	00 1	00
1	00 1	00 1	00 1	00 1	00 1	00 1	00 1	00 1	00 1	00 1	00 1	00 1	00
1	00 1	00 1	00 1	00 1	00 1	00 1	00 1	00 1	00 1	00 1	00 1	00 1	00
1	00 1	00 1	00 1	00 1	00 1	00 1	00 1	00 1	00 1	00 1	00 1	00 1	00
1	00 1	00 1	00 1	00 1	00 1	00 1	00 1	00 1	00 1	00 1	00 1	00 1	00
1	00 1	00 1	00 1	00 1	00 1	00 1	00 1	00 1	00 1	00 1	00 1	00 1	00
1	00 1	00 1	00 1	00 1	00 1	00 1	00 1	00 1	00 1	00 1	00 1	00 1	00
1	00 1	00 1	00 1	00 1	00 1	00 1	00 1	00 1	00 1	00 1	00 1	00 1	00
1	00 1	00 1	00 1	00 1	00 1	00 1	00 1	00 1	00 1	00 1	00 1	00 1	00
1	00 1	00 1	00 1	00 1	00 1	00 1	00 1	00 1	00 1	00 1	00 1	00 1	00
1	00 1	00 1	00 1	00 1	00 1	00 1	00 1	00 1	00 1	00 1	00 1	00 1	00
1	00 1	00 1	00 1	00 1	00 1	00 1	00 1	00 1	00 1	00 1	00 1	00 1	00
1	00 1	00 1	00 1	00 1	00 1	00 1	00 1	00 1	00 1	00 1	00 1	00 1	00
1	00 1	00 1	00 1	00 1	00 1	00 1	00 1	00 1	00 1	00 1	00 1	00 1	00
1	00 1	00 1	00 1	00 1	00 1	00 1	00 1	00 1	00 1	00 1	00 1	00 1	00
1	00 1	00 1	00 1	00 1	00 1	00 1	00 1	00 1	00 1	00 1	00 1	00 1	00
1	00 1	00 1	00 1	00 1	00 1	00 1	00 1	00 1	00 1	00 1	00 1	00 1	00
1	00 1	00 1	00 1	00 1	00 1	00 1	00 1	00 1	00 1	00 1	00 1	00 1	00
1	00 1	00 1	00 1	00 1	00 1	00 1	00 1	00 1	00 1	00 1	00 1	00 1	00
1	00 1	00 1	00 1	00 1	00 1	00 1	00 1	00 1	00 1	00 1	00 1	00 1	00
1	00 1	00 1	00 1	00 1	00 1	00 1	00 1	00 1	00 1	00 1	00 1	00 1	00
1	00 1	00 1	00 1	00 1	00 1	00 1	00 1	00 1	00 1	00 1	00 1	00 1	00
1	00 1	00 1	00 1	00 1	00 1	00 1	00 1	00 1	00 1	00 1	00 1	00 1	00
1	00 1	00 1	00 1	00 1	00 1	00 1	00 1	00 1	00 1	00 1	00 1	00 1	00
1	00 1	00 1	00 1	00 1	00 1	00 1	00 1	00 1	00 1	00 1	00 1	00 1	00
1	00 1	00 1	00 1	00 1	00 1	00 1	00 1	00 1	00 1	00 1	00 1	00 1	00
1	00 1	00 1	00 1	00 1	00 1	00 1	00 1	00 1	00 1	00 1	00 1	00 1	00
1	00 1	00 1	00 1	00 1	00 1	00 1	00 1	00 1	00 1	00 1	00 1	00 1	00
1	00 1	00 1	00 1	00 1	00 1	00 1	00 1	00 1	00 1	00 1	00 1	00 1	00
1	00 1	00 1	00 1	00 1	00 1	00 1	00 1	00 1	00 1	00 1	00 1	00 1	00
1	00 1	00 1	00 1	00 1	00 1	00 1	00 1	00 1	00 1	00 1	00 1	00 1	00
1	00 1	00 1	00 1	00 1	00 1	00 1	00 1	00 1	00 1	00 1	00 1	00 1	00
1	00 1	00 1	00 1	00 1	00 1	00 1	00 1	00 1	00 1	00 1	00 1	00 1	00
1	00 1	00 1	00 1	00 1	00 1	00 1	00 1	00 1	00 1	00 1	00 1	00 1	00
1	00 1	00 1	00 1	00 1	00 1	00 1	00 1	00 1	00 1	00 1	00 1	00 1	00
1	00 1	00 1	00 1	00 1	00 1	00 1	00 1	00 1	00 1	00 1	00 1	00 1	00
1	00 1	00 1	00 1	00 1	00 1	00 1	00 1	00 1	00 1	00 1	00 1	00 1	00
1	00 1	00 1	00 1	00 1	00 1	00 1	00 1	00 1	00 1	00 1	00 1	00 1	00
1	00 1	00 1	00 1	00 1	00 1	00 1	00 1	00 1	00 1	00 1	00 1	00 1	00
1	00 1	00 1	00 1	00 1	00 1	00 1	00 1	00 1	00 1	00 1	00 1	00 1	00
1	00 1	00 1	00 1	00 1	00 1	00 1	00 1	00 1	00 1	00 1	00 1	00 1	00
1	00 1	00 1	00 1	00 1	00 1	00 1	00 1	00 1	00 1	00 1	00 1	00 1	00
1	00 1	00 1	00 1	00 1	00 1	00 1	00 1	00 1	00 1	00 1	00 1	00 1	00
1	00 1	00 1	00 1	00 1	00 1	00 1	00 1	00 1	00 1	00 1	00 1	00 1	00
1	00 1	00 1	00 1	00 1	00 1	00 1	00 1	00 1	00 1	00 1	00 1	00 1	00
1	00 1	00 1	00 1	00 1	00 1	00 1	00 1	00 1	00 1	00 1	00 1	00 1	00
1	00 1	00 1	00 1	00 1	00 1	00 1	00 1	00 1	00 1	00 1	00 1	00 1	00
1	00 1	00 1	00 1	00 1	00 1	00 1	00 1	00 1	00 1	00 1	00 1	00 1	00
1	00 1	00 1	00 1	00 1	00 1	00 1	00 1	00 1	00 1	00 1	00 1	00 1	00
1	00 1	00 1	00 1	00 1	00 1	00 1	00 1	00 1	00 1	00 1	00 1	00 1	00
1	00 1	00 1	00 1	00 1	00 1	00 1	00 1	00 1	00 1	00 1	00 1	00 1	00
1	00 1	00 1	00 1	00 1	00 1	00 1	00 1	00 1	00 1	00 1	00 1	00 1	00
1	00 1	00 1	00 1	00 1	00 1	00 1	00 1	00 1	00 1	00 1	00 1	00 1	00
1	00 1	00 1	00 1	00 1	00 1	00 1	00 1	00 1	00 1	00 1	00 1	00 1	00
1	00 1	00 1	00 1	00 1	00 1	00 1	00 1	00 1	00 1	00 1	00 1	00 1	00
1	00 1	00 1	00 1	00 1	00 1	00 1	00 1	00 1	00 1	00 1	00 1	00 1	00
1	00 1	00 1	00 1	00 1	00 1	00 1	00 1	00 1	00 1	00 1	00 1	00 1	00
1	00 1	00 1	00 1	00 1	00 1	00 1	00 1	00 1	00 1	00 1	00 1	00 1	00
1	00 1	00 1	00 1	00 1	00 1	00 1	00 1	00 1	00 1	00 1	00 1	00 1	00
1	00 1	00 1	00 1	00 1	00 1	00 1	00 1	00 1	00 1	00 1	00 1	00 1	00
1	00 1	00 1	00 1	00 1	00 1	00 1	00 1	00 1	00 1	00 1	00 1	00 1	00
1	00 1	00 1	00 1	00 1	00 1	00 1	00 1	00 1	00 1	00 1	00 1	00 1	00
1	00 1	00 1	00 1	00 1	00 1	00 1	00 1	00 1	00 1	00 1	00 1	00 1	00
1	00 1	00 1	00 1	00 1	00 1	00 1	00 1	00 1	00 1	00 1	00 1	00 1	00
1	00 1	00 1	00 1	00 1	00 1	00 1	00 1	00 1	00 1	00 1	00 1	00 1	00
1	00 1	00 1	00 1	00 1	00 1	00 1	00 1	00 1	00 1	00 1	00 1	00 1	00
1	00 1	00 1	00 1	00 1	00 1	00 1	00 1	00 1	00 1	00 1	00 1	00 1	00
1	00 1	00 1	00 1	00 1	00 1	00 1	00 1	00 1	00 1	00 1	00 1	00 1	00
1	00 1	00 1	00 1	00 1	00 1	00 1	00 1	00 1	00 1	00 1	00 1	00 1	00
1	00 1	00 1	00 1	00 1	00 1	00 1	00 1	00 1	00 1	00 1	00 1	00 1	00
1	00 1	00 1	00 1	00 1	00 1	00 1	00 1	00 1	00 1	00 1	00 1	00 1	00
1	00 1	00 1	00 1	00 1	00 1	00 1	00 1	00 1	00 1	00 1	00 1	00 1	00
1	00 1	00 1	00 1	00 1	00 1	00 1	00 1	00 1	00 1	00 1	00 1	00 1	00
1	00 1	00 1	00 1	00 1	00 1	00 1	00 1	00 1	00 1	00 1	00 1	00 1	00
1	00 1	00 1	00 1	00 1	00 1	00 1	00 1	00 1	00 1	00 1	00 1	00 1	00
1	00 1	00 1	00 1	00 1	00 1	00 1	00 1	00 1	00 1	00 1	00 1	00 1	00
1	00 1	00 1	00 1	00 1	00 1	00 1	00 1	00 1	00 1	00 1	00 1	00 1	00
1	00 1	00 1	00 1	00 1	00 1	00 1	00 1	00 1	00 1	00 1	00 1	00 1	00
1	00 1	00 1	00 1	00 1	00 1	00 1	00 1	00 1	00 1	00 1	00 1	00 1	00
1	00 1	00 1	00 1	00 1	00 1	00 1	00 1	00 1	00 1	00 1	00 1	00 1	00
1	00 1	00 1	00 1	00 1	00 1	00 1	00 1	00 1	00 1	00 1	00 1	00 1	00
1	00 1	00 1	00 1	00 1	00 1	00 1	00 1	00 1	00 1	00 1	00 1	00 1	00
1	00 1	00 1	00 1	00 1	00 1	00 1	00 1	00 1	00 1	00 1	00 1	00 1	00
1	00 1	00 1	00 1	00 1	00 1	00 1	00 1	00 1	00 1	00 1	00 1	00 1	00
1	00 1	00 1	00 1	00 1	00 1	00 1	00 1	00 1	00 1	00 1	00 1	00 1	00
1	00 1	00 1	00 1	00 1	00 1	00 1	00 1	00 1	00 1	00 1	00 1	00 1	00
1	00 1	00 1	00 1	00 1	00 1	00 1	00 1	00 1	00 1	00 1	00 1	00 1	00
1	00 1	00 1	00 1	00 1	00 1	00 1	00 1	00 1	00 1	00 1	00 1	00 1	00
1	00 1	00 1	00 1	00 1	00 1	00 1	00 1	00 1	00 1	00 1	00 1	00 1	00
1	00 1	00 1	00 1	00 1	00 1	00 1	00 1	00 1	00 1	00 1	00 1	00 1	00
1	00 1	00 1	00 1	00 1	00 1	00 1	00 1	00 1	00 1	00 1	00 1	00 1	00
1	00 1	00 1	00 1	00 1	00 1	00 1	00 1	00 1	00 1	00 1	00 1	00 1	00
1	00 1	00 1	00 1	00 1	00 1	00 1	00 1	00 1	00 1	00 1	00 1	00 1	00
1	00 1	00 1	00 1	00 1	00 1	00 1	00 1	00 1	00 1	00 1	00 1	00 1	00
1	00 1	00 1	00 1	00 1	00 1	00 1	00 1	00 1	00 1	00 1	00 1	00 1	00
1	00 1	00 1	00 1	00 1	00 1	00 1	00 1	00 1	00 1	00 1	00 1	00 1	00
1	00 1	00 1	00 1	00 1	00 1	00 1	00 1	00 1	00 1	00 1	00 1	00 1	00
1	00 1	00 1	00 1	00 1	00 1	00 1	00 1	00 1	00 1	00 1	00 1	00 1	00
1	00 1	00 1	00 1	00 1	00 1	00 1	00 1	00 1	00 1	00 1	00 1	00 1	00
1	00 1	00 1	00 1	00 1	00 1	00 1	00 1	00 1	00 1	00 1	00 1	00 1	00
1	00 1	00 1	00 1	00 1	00 1	00 1	00 1	00 1	00 1	00 1	00 1	00 1	00
1	00 1	00 1	00 1	00 1	00 1	00 1	00 1	00 1	00 1	00 1	00 1	00 1	00
1	00 1	00 1	00 1	00 1	00 1	00 1	00 1	00 1	00 1	00 1	00 1	00 1	00
1	00 1	00 1	00 1	00 1	00 1	00 1	00 1	00 1	00 1	00 1	00 1	00 1	00
1	00 1	00 1	00 1	00 1	00 1	00 1	00 1	00 1	00 1	00 1	00 1	00 1	00
1	00 1	00 1	00 1	00 1	00 1	00 1	00 1	00 1	00 1	00 1	00 1	00 1	00
1	00 1	00 1	00 1	00 1	00 1	00 1	00 1	00 1	00 1	00 1	00 1	00 1	00
1	00 1	00 1	00 1	00 1	00 1	00 1	00 1	00 1	00 1	00 1	00 1	00 1	00
1	00 1	00 1	00 1	00 1	00 1	00 1	00 1	00 1	00 1	00 1	00 1	00 1	00
1	00 1	00 1	00 1	00 1	00 1	00 1	00 1	00 1	00 1	00 1	00 1	00 1	00
1	00 1	00 1	00 1	00 1	00 1	00 1	00 1	00 1	00 1	00 1	00 1	00 1	00
1	00 1	00 1	00 1	00 1	00 1	00 1	00 1	00 1	00 1	00 1	00 1	00 1	00
1	00 1	00 1	00 1	00 1	00 1	00 1	00 1	00 1	00 1	00 1	00 1	00 1	00
1	00 1	00 1	00 1	00 1	00 1	00 1	00 1	00 1	00 1	00 1	00 1	00 1	00
1	00 1	00 1	00 1	00 1	00 1	00 1	00 1	00 1	00 1	00 1	00 1	00 1	00
1	00 1	00 1	00 1	00 1	00 1	00 1	00 1	00 1	00 1	00 1	00 1	00 1	00
1	00 1	00 1	00 1	00 1	00 1	00 1	00 1	00 1	00 1	00 1	00 1	00 1	00
1	00 1	00 1	00 1	00 1	00 1	00 1	00 1	00 1	00 1	00 1	00 1	00 1	00
1	00 1	00 1	00 1	00 1	00 1	00 1	00 1	00 1	00 1	00 1	00 1	00 1	00
1	00 1	00 1	00 1	00 1	00 1	00 1	00 1	00 1	00 1	00 1	00 1	00 1	00
1	00 1	00 1	00 1	00 1	00 1	00 1	00 1	00 1	00 1	00 1	00 1	00 1	00
1	00 1	00 1	00 1	00 1	00 1	00 1	00 1	00 1	00 1	00 1	00 1	00 1	00
1	00 1	00 1	00 1	00 1	00 1	00 1	00 1	00 1	00 1	00 1	00 1	00 1	00
1	00 1	00 1	00 1	00 1	00 1	00 1	00 1	00 1	00 1	00 1	00 1	00 1	00
1	00 1	00 1	00 1	00 1	00 1	00 1	00 1	00 1	00 1	00 1	00 1	00 1	00
1	00 1	00 1	00 1	00 1	00 1	00 1	00 1	00 1	00 1	00 1	00 1	00 1	00
1	00 1	00 1	00 1	00 1	00 1	00 1	00 1	00 1	00 1	00 1	00 1	00 1	00
1	00 1	00 1	00 1	00 1	00 1	00 1	00 1	00 1	00 1	00 1	00 1	00 1	00
1	00 1	00 1	00 1	00 1	00 1	00 1	00 1	00 1	00 1	00 1	00 1	00 1	00
1	00 1	00 1	00 1	00 1	00 1	00 1	00 1	00 1	00 1	00 1	00 1	00 1	00
1	00 1	00 1	00 1	00 1	00 1	00 1	00 1	00 1	00 1	00 1	00 1	00 1	00
1	00 1	00 1	00 1	00 1	00 1	00 1	00 1	00 1	00 1	00 1	00 1	00 1	00
1	00 1	00 1	00 1	00 1	00 1	00 1	00 1	00 1	00 1	00 1	00 1	00 1	00
1	00 1	00 1	00 1	00 1	00 1	00 1	00 1	00 1	00 1	00 1	00 1	00 1	00
1	00 1	00 1	00 1	00 1	00 1	00 1	00 1	00 1	00 1	00 1	00 1	00 1	00
1	00 1	00 1	00 1	00 1	00 1	00 1	00 1	00 1	00 1	00 1	00 1	00 1	00
1	00 1	00 1	00 1	00 1	00 1	00 1	00 1	00 1	00 1	00 1	00 1	00 1	00
1	00 1	00 1	00 1	00 1	00 1	00 1	00 1	00 1	00 1	00 1	00 1	00 1	00
1	00 1	00 1	00 1	00 1	00 1	00 1	00 1	00 1	00 1	00 1	00 1	00 1	00
1	00 1	00 1	00 1	00 1	00 1	00 1	00 1	00 1	00 1	00 1	00 1	00 1	00
1	00 1	00 1	00 1	00 1	00 1	00 1	00 1	00 1	00 1	00 1	00 1	00 1	00
1	00 1	00 1	00 1	00 1	00 1	00 1	00 1	00 1	00 1	00 1	00 1	00 1	00
1	00 1	00 1	00 1	00 1	00 1	00 1	00 1	00 1	00 1	00 1	00 1	00 1	00
1	00 1	00 1	00 1	00 1	00 1	00 1	00 1	00 1	00 1	00 1	00 1	00 1	00
1	00 1	00 1	00 1	00 1	00 1	00 1	00 1	00 1	00 1	00 1	00 1	00 1	00
1	00 1	00 1	00 1	00 1	00 1	00 1	00 1	00 1	00 1	00 1	00 1	00 1	00
1	00 1	00 1	00 1	00 1	00 1	00 1	00 1	00 1	00 1	00 1	00 1	00 1	00
1	00 1	00 1	00 1	00 1	00 1	00 1	00 1	00 1	00 1	00 1	00 1	00 1	00
1	00 1	00 1	00 1	00 1	00 1	00 1	00 1	00 1	00 1	00 1	00 1	00 1	00
1	00 1	00 1	00 1	00 1	00 1	00 1	00 1	00 1	00 1	00 1	00 1	00 1	00
1	00 1	00 1	00 1	00 1	00 1	00 1	00 1	00 1	00 1	00 1	00 1	00 1	00
1	00 1	00 1	00 1	00 1	00 1	00 1	00 1	00 1	00 1	00 1	00 1	00 1	00
1	00 1	00 1	00 1	00 1	00 1	00 1	00 1	00 1	00 1	00 1	00 1	00 1	00
1	00 1	00 1	00 1	00 1	00 1	00 1	00 1	00 1	00 1	00 1	00 1	00 1	00
1	00 1	00 1	00 1	00 1	00 1	00 1	00 1	00 1	00 1	00 1	00 1	00 1	00
1	00 1	00 1	00 1	00 1	00 1	00 1	00 1	00 1	00 1	00 1	00 1	00 1	00
1	00 1	00 1	00 1	00 1	00 1	00 1	00 1	00 1	00 1	00 1	00 1	00 1	00
1	00 1	00 1	00 1	00 1	00 1	00 1	00 1	00 1	00 1	00 1	00 1	00 1	00
1	00 1	00 1	00 1	00 1	00 1	00 1	00 1	00 1	00 1	00 1	00 1	00 1	00
1	00 1	00 1	00 1	00 1	00 1	00 1	00 1	00 1	00 1	00 1	00 1	00 1	00
1	00 1	00 1	00 1	00 1	00 1	00 1	00 1	00 1	00 1	00 1	00 1	00 1	00
1	00 1	00 1	00 1	00 1	00 1	00 1	00 1	00 1	00 1	00 1	00 1	00 1	00
1	00 1	00 1	00 1	00 1	00 1	00 1	00 1	00 1	00 1	00 1	00 1	00 1	00
1	00 1	00 1	00 1	00 1	00 1	00 1	00 1	00 1	00 1	00 1	00 1	00 1	00
1	00 1	00 1	00 1	00 1	00 1	00 1	00 1	00 1	00 1	00 1	00 1	00 1	00
1	00 1	00 1	00 1	00 1	00 1	00 1	00 1	00 1	00 1	00 1	00 1	00 1	00
1	00 1	00 1	00 1	00 1	00 1	00 1	00 1	00 1	00 1	00 1	00 1	00 1	00
1	00 1	00 1	00 1	00 1	00 1	00 1	00 1	00 1	00 1	00 1	00 1	00 1	00
1	00 1	00 1	00 1	00 1	00 1	00 1	00 1	00 1	00 1	00 1	00 1	00 1	00
1	00 1	00 1	00 1	00 1	00 1	00 1	00 1	00 1	00 1	00 1	00 1	00 1	00
1	00 1	00 1	00 1	00 1	00 1	00 1	00 1	00 1	00 1	00 1	00 1	00 1	00
1	00 1	00 1	00 1	00 1	00 1	00 1	00 1	00 1	00 1	00 1	00 1	00 1	00
1	00 1	00 1	00 1	00 1	00 1	00 1	00 1	00 1	00 1	00 1	00 1	00 1	00
1	00 1	00 1	00 1	00 1	00 1	00 1	00 1	00 1	00 1	00 1	00 1	00 1	00
1	00 1	00 1	00 1	00 1	00 1	00 1	00 1	00 1	00 1	00 1	00 1	00 1	00
1	00 1	00 1	00 1	00 1	00 1	00 1	00 1	00 1	00 1	00 1	00 1	00 1	00
1	00 1	00 1	00 1	00 1	00 1	00 1	00 1	00 1	00 1	00 1	00 1	00 1	00
1	00 1	00 1	00 1	00 1	00 1	00 1	00 1	00 1	00 1	00 1	00 1	00 1	00
1	00 1	00 1	00 1	00 1	00 1	00 1	00 1	00 1	00 1	00 1	00 1	00 1	00
1	00 1	00 1	00 1	00 1	00 1	00 1	00 1	00 1	00 1	00 1	00 1	00 1	00
1	00 1	00 1	00 1	00 1	00 1	00 1	00 1	00 1	00 1	00 1	00 1	00 1	00
1	00 1	00 1	00 1	00 1	00 1	00 1	00 1	00 1	00 1	00 1	00 1	00 1	00
1	00 1	00 1	00 1	00 1	00 1	00 1	00 1	00 1	00 1	00 1	00 1	00 1	00
1	00 1	00 1	00 1	00 1	00 1	00 1	00 1	00 1	00 1	00 1	00 1	00 1	00
1	00 1	00 1	00 1	00 1	00 1	00 1	00 1	00 1	00 1	00 1	00 1	00 1	00
1	00 1	00 1	00 1	00 1	00 1	00 1	00 1	00 1	00 1	00 1	00 1	00 1	00
1	00 1	00 1	00 1	00 1	00 1	00 1	00 1	00 1	00 1	00 1	00 1	00 1	00
1	00 1	00 1	00 1	00 1	00 1	00 1	00 1	00 1	00 1	00 1	00 1	00 1	00
1	00 1	00 1	00 1	00 1	00 1	00 1	00 1	00 1	00 1	00 1	00 1	00 1	00
1	00 1	00 1	00 1	00 1	00 1	00 1	00 1	00 1	00 1	00 1	00 1	00 1	00
1	00 1	00 1	00 1	00 1	00 1	00 1	00 1	00 1	00 1	00 1	00 1	00 1	00
1	00 1	00 1	00 1	00 1	00 1	00 1	00 1	00 1	00 1	00 1	00 1	00 1	00
1	00 1	00 1	00 1	00 1	00 1	00 1	00 1	00 1	00 1	00 1	00 1	00 1	00
1	00 1	00 1	00 1	00 1	00 1	00 1	00 1	00 1	00 1	00 1	00 1	00 1	00
1	00 1	00 1	00 1	00 1	00 1	00 1	00 1	00 1	00 1	00 1	00 1	00 1	00
1	00 1	00 1	00 1	00 1	00 1	00 1	00 1	00 1	00 1	00 1	00 1	00 1	00
1	00 1	00 1	00 1	00 1	00 1	00 1	00 1	00 1	00 1	00 1	00 1	00 1	00
1	00 1	00 1	00 1	00 1	00 1	00 1	00 1	00 1	00 1	00 1	00 1	00 1	00
1	00 1	00 1	00 1	00 1	00 1	00 1	00 1	00 1	00 1	00 1	00 1	00 1	00
1	00 1	00 1	00 1	00 1	00 1	00 1	00 1	00 1	00 1	00 1	00 1	00 1	00
1	00 1	00 1	00 1	00 1	00 1	00 1	00 1	00 1	00 1	00 1	00 1	00 1	00
1	00 1	00 1	00 1	00 1	00 1	00 1	00 1	00 1	00 1	00 1	00 1	00 1	00
1	00 1	00 1	00 1	00 1	00 1	00 1	00 1	00 1	00 1	00 1	00 1	00 1	00
1	00 1	00 1	00 1	00 1	00 1	00 1	00 1	00 1	00 1	00 1	00 1	00 1	00
[truncated: 18,000 more rows]
