# Supplementary material for: The Computer Simulation of Therapy with the NMDA Antagonist in Excitotoxic Neurodegeneration in an Alzheimer’s Disease-like Pathology
Source: J Clin Med. 2022 Mar 27;11(7):1858. doi: 10.3390/jcm11071858 (PMC8999931; doi:10.3390/jcm11071858)
Supplement: Supplementary file 1 [file jcm-11-01858-s001.zip › Supplementary Materials/3_LTP duration/2_models of excitotoxicity severity AD/1_without memantine/1_mild.txt]

0	00 0	00 0	00 0	00 0	00 0	00 0	00 0	00 0	00 0	00 0	00 0	00 0	00
0	00 0	00 0	00 0	00 0	00 0	00 0	00 0	00 0	00 0	00 0	00 0	00 0	00
0	00 0	00 0	00 0	00 0	00 0	00 0	00 0	00 0	00 0	00 0	00 0	00 0	00
0	00 0	00 0	00 0	00 0	00 0	00 0	00 0	00 0	00 0	00 0	00 0	00 0	00
0	00 0	00 0	00 0	00 0	00 0	00 0	00 0	00 0	00 0	00 0	00 0	00 0	00
0	00 0	00 0	00 0	00 0	00 0	00 0	00 0	00 0	00 0	00 0	00 0	00 0	00
0	00 0	00 0	00 0	00 0	00 0	00 0	00 0	00 0	00 0	00 0	00 0	00 0	00
0	00 0	00 0	00 0	00 0	00 0	00 0	00 0	00 0	00 0	00 0	00 0	00 0	00
0	00 0	00 0	00 0	00 0	00 0	00 0	00 0	00 0	00 0	00 0	00 0	00 0	00
0	00 0	00 0	00 0	00 0	00 0	00 0	00 0	00 0	00 0	00 0	00 0	00 0	00
0	00 0	00 0	00 0	00 0	00 0	00 0	00 0	00 0	00 0	00 0	00 0	00 0	00
0	00 0	00 0	00 0	00 0	00 0	00 0	00 0	00 0	00 0	00 0	00 0	00 0	00
0	00 0	00 0	00 0	00 0	00 0	00 0	00 0	00 0	00 0	00 0	00 0	00 0	00
0	00 0	00 0	00 0	00 0	00 0	00 0	00 0	00 0	00 0	00 0	00 0	00 0	00
0	00 0	00 0	00 0	00 0	00 0	00 0	00 0	00 0	00 0	00 0	00 0	00 0	00
0	00 0	00 0	00 0	00 0	00 0	00 0	00 0	00 0	00 0	00 0	00 0	00 0	00
0	00 0	00 0	00 0	00 0	00 0	00 0	00 0	00 0	00 0	00 0	00 0	00 0	00
0	00 0	00 0	00 0	00 0	00 0	00 0	00 0	00 0	00 0	00 0	00 0	00 0	00
0	00 0	00 0	00 0	00 0	00 0	00 0	00 0	00 0	00 0	00 0	00 0	00 0	00
0	00 0	00 0	00 0	00 0	00 0	00 0	00 0	00 0	00 0	00 0	00 0	00 0	00
0	00 0	00 0	00 0	00 0	00 0	00 0	00 0	00 0	00 0	00 0	00 0	00 0	00
0	00 0	00 0	00 0	00 0	00 0	00 0	00 0	00 0	00 0	00 0	00 0	00 0	00
0	00 0	00 0	00 0	00 0	00 0	00 0	00 0	00 0	00 0	00 0	00 0	00 0	00
0	00 0	00 0	00 0	00 0	00 0	00 0	00 0	00 0	00 0	00 0	00 0	00 0	00
0	00 0	00 0	00 0	00 0	00 0	00 0	00 0	00 0	00 0	00 0	00 0	00 0	00
0	00 0	00 0	00 0	00 0	00 0	00 0	00 0	00 0	00 0	00 0	00 0	00 0	00
0	00 0	00 0	00 0	00 0	00 0	00 0	00 0	00 0	00 0	00 0	00 0	00 0	00
0	00 0	00 0	00 0	00 0	00 0	00 0	00 0	00 0	00 0	00 0	00 0	00 0	00
0	00 0	00 0	00 0	00 0	00 0	00 0	00 0	00 0	00 0	00 0	00 0	00 0	00
0	00 0	00 0	00 0	00 0	00 0	00 0	00 0	00 0	00 0	00 0	00 0	00 0	00
0	00 0	00 0	00 0	00 0	00 0	00 0	00 0	00 0	00 0	00 0	00 0	00 0	00
0	00 0	00 0	00 0	00 0	00 0	00 0	00 0	00 0	00 0	00 0	00 0	00 0	00
0	00 0	00 0	00 0	00 0	00 0	00 0	00 0	00 0	00 0	00 0	00 0	00 0	00
0	00 0	00 0	00 0	00 0	00 0	00 0	00 0	00 0	00 0	00 0	00 0	00 0	00
0	00 0	00 0	00 0	00 0	00 0	00 0	00 0	00 0	00 0	00 0	00 0	00 0	00
0	00 0	00 0	00 0	00 0	00 0	00 0	00 0	00 0	00 0	00 0	00 0	00 0	00
0	00 0	00 0	00 0	00 0	00 0	00 0	00 0	00 0	00 0	00 0	00 0	00 0	00
0	00 0	00 0	00 0	00 0	00 0	00 0	00 0	00 0	00 0	00 0	00 0	00 0	00
0	00 0	00 0	00 0	00 0	00 0	00 0	00 0	00 0	00 0	00 0	00 0	00 0	00
0	00 0	00 0	00 0	00 0	00 0	00 0	00 0	00 0	00 0	00 0	00 0	00 0	00
0	00 0	00 0	00 0	00 0	00 0	00 0	00 0	00 0	00 0	00 0	00 0	00 0	00
0	00 0	00 0	00 0	00 0	00 0	00 0	00 0	00 0	00 0	00 0	00 0	00 0	00
0	00 0	00 0	00 0	00 0	00 0	00 0	00 0	00 0	00 0	00 0	00 0	00 0	00
0	00 0	00 0	00 0	00 0	00 0	00 0	00 0	00 0	00 0	00 0	00 0	00 0	00
0	00 0	00 0	00 0	00 0	00 0	00 0	00 0	00 0	00 0	00 0	00 0	00 0	00
0	00 0	00 0	00 0	00 0	00 0	00 0	00 0	00 0	00 0	00 0	00 0	00 0	00
0	00 0	00 0	00 0	00 0	00 0	00 0	00 0	00 0	00 0	00 0	00 0	00 0	00
0	00 0	00 0	00 0	00 0	00 0	00 0	00 0	00 0	00 0	00 0	00 0	00 0	00
0	00 0	00 0	00 0	00 0	00 0	00 0	00 0	00 0	00 0	00 0	00 0	00 0	00
0	00 0	00 0	00 0	00 0	00 0	00 0	00 0	00 0	00 0	00 0	00 0	00 0	00
0	00 0	00 0	00 0	00 0	00 0	00 0	00 0	00 0	00 0	00 0	00 0	00 0	00
0	00 0	00 0	00 0	00 0	00 0	00 0	00 0	00 0	00 0	00 0	00 0	00 0	00
0	00 0	00 0	00 0	00 0	00 0	00 0	00 0	00 0	00 0	00 0	00 0	00 0	00
0	00 0	00 0	00 0	00 0	00 0	00 0	00 0	00 0	00 0	00 0	00 0	00 0	00
0	00 0	00 0	00 0	00 0	00 0	00 0	00 0	00 0	00 0	00 0	00 0	00 0	00
0	00 0	00 0	00 0	00 0	00 0	00 0	00 0	00 0	00 0	00 0	00 0	00 0	00
0	00 0	00 0	00 0	00 0	00 0	00 0	00 0	00 0	00 0	00 0	00 0	00 0	00
0	00 0	00 0	00 0	00 0	00 0	00 0	00 0	00 0	00 0	00 0	00 0	00 0	00
0	00 0	00 0	00 0	00 0	00 0	00 0	00 0	00 0	00 0	00 0	00 0	00 0	00
0	00 0	00 0	00 0	00 0	00 0	00 0	00 0	00 0	00 0	00 0	00 0	00 0	00
0	00 0	00 0	00 0	00 0	00 0	00 0	00 0	00 0	00 0	00 0	00 0	00 0	00
0	00 0	00 0	00 0	00 0	00 0	00 0	00 0	00 0	00 0	00 0	00 0	00 0	00
0	00 0	00 0	00 0	00 0	00 0	00 0	00 0	00 0	00 0	00 0	00 0	00 0	00
0	00 0	00 0	00 0	00 0	00 0	00 0	00 0	00 0	00 0	00 0	00 0	00 0	00
0	00 0	00 0	00 0	00 0	00 0	00 0	00 0	00 0	00 0	00 0	00 0	00 0	00
0	00 0	00 0	00 0	00 0	00 0	00 0	00 0	00 0	00 0	00 0	00 0	00 0	00
0	00 0	00 0	00 0	00 0	00 0	00 0	00 0	00 0	00 0	00 0	00 0	00 0	00
0	00 0	00 0	00 0	00 0	00 0	00 0	00 0	00 0	00 0	00 0	00 0	00 0	00
0	00 0	00 0	00 0	00 0	00 0	00 0	00 0	00 0	00 0	00 0	00 0	00 0	00
0	00 0	00 0	00 0	00 0	00 0	00 0	00 0	00 0	00 0	00 0	00 0	00 0	00
0	00 0	00 0	00 0	00 0	00 0	00 0	00 0	00 0	00 0	00 0	00 0	00 0	00
0	00 0	00 0	00 0	00 0	00 0	00 0	00 0	00 0	00 0	00 0	00 0	00 0	00
0	00 0	00 0	00 0	00 0	00 0	00 0	00 0	00 0	00 0	00 0	00 0	00 0	00
0	00 0	00 0	00 0	00 0	00 0	00 0	00 0	00 0	00 0	00 0	00 0	00 0	00
0	00 0	00 0	00 0	00 0	00 0	00 0	00 0	00 0	00 0	00 0	00 0	00 0	00
0	00 0	00 0	00 0	00 0	00 0	00 0	00 0	00 0	00 0	00 0	00 0	00 0	00
0	00 0	00 0	00 0	00 0	00 0	00 0	00 0	00 0	00 0	00 0	00 0	00 0	00
0	00 0	00 0	00 0	00 0	00 0	00 0	00 0	00 0	00 0	00 0	00 0	00 0	00
0	00 0	00 0	00 0	00 0	00 0	00 0	00 0	00 0	00 0	00 0	00 0	00 0	00
0	00 0	00 0	00 0	00 0	00 0	00 0	00 0	00 0	00 0	00 0	00 0	00 0	00
0	00 0	00 0	00 0	00 0	00 0	00 0	00 0	00 0	00 0	00 0	00 0	00 0	00
0	00 0	00 0	00 0	00 0	00 0	00 0	00 0	00 0	00 0	00 0	00 0	00 0	00
0	00 0	00 0	00 0	00 0	00 0	00 0	00 0	00 0	00 0	00 0	00 0	00 0	00
0	00 0	00 0	00 0	00 0	00 0	00 0	00 0	00 0	00 0	00 0	00 0	00 0	00
0	00 0	00 0	00 0	00 0	00 0	00 0	00 0	00 0	00 0	00 0	00 0	00 0	00
0	00 0	00 0	00 0	00 0	00 0	00 0	00 0	00 0	00 0	00 0	00 0	00 0	00
0	00 0	00 0	00 0	00 0	00 0	00 0	00 0	00 0	00 0	00 0	00 0	00 0	00
0	00 0	00 0	00 0	00 0	00 0	00 0	00 0	00 0	00 0	00 0	00 0	00 0	00
0	00 0	00 0	00 0	00 0	00 0	00 0	00 0	00 0	00 0	00 0	00 0	00 0	00
0	00 0	00 0	00 0	00 0	00 0	00 0	00 0	00 0	00 0	00 0	00 0	00 0	00
0	00 0	00 0	00 0	00 0	00 0	00 0	00 0	00 0	00 0	00 0	00 0	00 0	00
0	00 0	00 0	00 0	00 0	00 0	00 0	00 0	00 0	00 0	00 0	00 0	00 0	00
0	00 0	00 0	00 0	00 0	00 0	00 0	00 0	00 0	00 0	00 0	00 0	00 0	00
0	00 0	00 0	00 0	00 0	00 0	00 0	00 0	00 0	00 0	00 0	00 0	00 0	00
0	00 0	00 0	00 0	00 0	00 0	00 0	00 0	00 0	00 0	00 0	00 0	00 0	00
0	00 0	00 0	00 0	00 0	00 0	00 0	00 0	00 0	00 0	00 0	00 0	00 0	00
0	00 0	00 0	00 0	00 0	00 0	00 0	00 0	00 0	00 0	00 0	00 0	00 0	00
0	00 0	00 0	00 0	00 0	00 0	00 0	00 0	00 0	00 0	00 0	00 0	00 0	00
0	00 0	00 0	00 0	00 0	00 0	00 0	00 0	00 0	00 0	00 0	00 0	00 0	00
0	00 0	00 0	00 0	00 0	00 0	00 0	00 0	00 0	00 0	00 0	00 0	00 0	00
0	00 0	00 0	00 0	00 0	00 0	00 0	00 0	00 0	00 0	00 0	00 0	00 0	00
0	00 0	00 0	00 0	00 0	00 0	00 0	00 0	00 0	00 0	00 0	00 0	00 0	00
0	00 0	00 0	00 0	00 0	00 0	00 0	00 0	00 0	00 0	00 0	00 0	00 0	00
0	00 0	00 0	00 0	00 0	00 0	00 0	00 0	00 0	00 0	00 0	00 0	00 0	00
0	00 0	00 0	00 0	00 0	00 9	09 0	00 0	00 0	00 0	00 0	00 0	00 0	00
0	00 0	00 0	00 0	00 0	00 88	10 0	00 0	00 0	00 0	00 0	00 0	00 0	00
0	00 0	00 0	00 0	00 0	00 480	53 0	00 0	00 0	00 0	00 0	00 0	00 0	00
0	00 0	00 0	00 0	00 0	00 789	83 0	00 0	00 0	00 0	00 0	00 0	00 0	00
0	00 0	00 0	00 0	00 0	00 1033	12 0	00 0	00 0	00 0	00 0	00 0	00 0	00
0	00 0	00 0	00 0	00 0	00 1224	00 0	00 0	00 0	00 0	00 0	00 0	00 0	00
0	00 0	00 0	00 0	00 0	00 1373	28 0	00 0	00 0	00 0	00 0	00 0	00 0	00
0	00 0	00 0	00 0	00 0	00 1489	53 0	00 0	00 0	00 0	00 0	00 0	00 0	00
0	00 0	00 0	00 0	00 0	00 1579	56 0	00 0	00 0	00 0	00 0	00 0	00 0	00
0	00 0	00 0	00 0	00 0	00 1648	76 0	00 0	00 0	00 0	00 0	00 0	00 0	00
0	00 0	00 0	00 0	00 0	00 1701	44 0	00 0	00 0	00 0	00 0	00 0	00 0	00
0	00 0	00 0	00 0	00 0	00 1741	00 0	00 0	00 0	00 0	00 0	00 0	00 0	00
0	00 0	00 0	00 0	00 0	00 1770	14 0	00 0	00 0	00 0	00 0	00 0	00 0	00
0	00 0	00 0	00 0	00 0	00 1791	00 0	00 0	00 0	00 0	00 0	00 0	00 0	00
0	00 0	00 0	00 0	00 0	00 1805	30 0	00 0	00 0	00 0	00 0	00 0	00 0	00
0	00 0	00 0	00 0	00 0	00 1814	39 0	00 0	00 0	00 0	00 0	00 0	00 0	00
0	00 0	00 0	00 0	00 0	00 1819	33 0	00 0	00 0	00 0	00 0	00 0	00 0	00
0	00 0	00 0	00 0	00 0	00 1820	99 0	00 0	00 0	00 0	00 0	00 0	00 0	00
0	00 0	00 0	00 0	00 0	00 1820	04 0	00 0	00 0	00 0	00 0	00 0	00 0	00
0	00 0	00 0	00 0	00 0	00 1817	02 0	00 0	00 0	00 0	00 0	00 0	00 0	00
0	00 0	00 0	00 0	00 0	00 1812	36 0	00 0	00 0	00 0	00 0	00 0	00 0	00
0	00 0	00 0	00 0	00 0	00 1806	39 0	00 0	00 0	00 0	00 0	00 0	00 0	00
0	00 0	00 0	00 0	00 0	00 1799	38 0	00 0	00 0	00 0	00 0	00 0	00 0	00
0	00 0	00 0	00 0	00 0	00 1791	55 0	00 0	00 0	00 0	00 0	00 0	00 0	00
0	00 0	00 0	00 0	00 0	00 1783	07 0	00 0	00 0	00 0	00 0	00 0	00 0	00
0	00 0	00 0	00 0	00 0	00 1774	07 0	00 0	00 0	00 0	00 0	00 0	00 0	00
0	00 0	00 0	00 0	00 0	00 1764	65 0	00 0	00 0	00 0	00 0	00 0	00 0	00
0	00 0	00 0	00 0	00 0	00 1754	91 0	00 0	00 0	00 0	00 0	00 0	00 0	00
0	00 0	00 0	00 0	00 0	00 1744	91 0	00 0	00 0	00 0	00 0	00 0	00 0	00
0	00 0	00 0	00 0	00 0	00 1734	91 0	00 0	00 0	00 0	00 0	00 0	00 0	00
0	00 0	00 0	00 0	00 0	00 1724	91 0	00 0	00 0	00 0	00 0	00 0	00 0	00
0	00 0	00 0	00 0	00 0	00 1714	91 0	00 0	00 0	00 0	00 0	00 0	00 0	00
0	00 0	00 0	00 0	00 0	00 1704	91 0	00 0	00 0	00 0	00 0	00 0	00 0	00
0	00 0	00 0	00 0	00 0	00 1694	91 0	00 0	00 0	00 0	00 0	00 0	00 0	00
0	00 0	00 0	00 0	00 0	00 1684	91 0	00 0	00 0	00 0	00 0	00 0	00 0	00
0	00 0	00 0	00 0	00 0	00 1674	91 0	00 0	00 0	00 0	00 0	00 0	00 0	00
0	00 0	00 0	00 0	00 0	00 1664	91 0	00 0	00 0	00 0	00 0	00 0	00 0	00
0	00 0	00 0	00 0	00 0	00 1654	91 0	00 0	00 0	00 0	00 0	00 0	00 0	00
0	00 0	00 0	00 0	00 0	00 1644	91 0	00 0	00 0	00 0	00 0	00 0	00 0	00
0	00 0	00 0	00 0	00 0	00 1634	91 0	00 0	00 0	00 0	00 0	00 0	00 0	00
0	00 0	00 0	00 0	00 0	00 1624	91 0	00 0	00 0	00 0	00 0	00 0	00 0	00
0	00 0	00 0	00 0	00 0	00 1614	91 0	00 0	00 0	00 0	00 0	00 0	00 0	00
0	00 0	00 0	00 0	00 0	00 1604	91 0	00 0	00 0	00 0	00 0	00 0	00 0	00
0	00 0	00 0	00 0	00 0	00 1594	91 0	00 0	00 0	00 0	00 0	00 0	00 0	00
0	00 0	00 0	00 0	00 0	00 1584	91 0	00 0	00 0	00 0	00 0	00 0	00 0	00
0	00 0	00 0	00 0	00 0	00 1574	91 0	00 0	00 0	00 0	00 0	00 0	00 0	00
0	00 0	00 0	00 0	00 0	00 1564	91 0	00 0	00 0	00 0	00 0	00 0	00 0	00
0	00 0	00 0	00 0	00 0	00 1554	91 0	00 0	00 0	00 0	00 0	00 0	00 0	00
0	00 0	00 0	00 0	00 0	00 1544	91 0	00 0	00 0	00 0	00 0	00 0	00 0	00
0	00 0	00 0	00 0	00 0	00 1534	91 0	00 0	00 0	00 0	00 0	00 0	00 0	00
0	00 0	00 0	00 0	00 0	00 1524	91 0	00 0	00 0	00 0	00 0	00 0	00 0	00
0	00 0	00 0	00 0	00 0	00 1514	91 0	00 0	00 0	00 0	00 0	00 0	00 0	00
0	00 0	00 0	00 0	00 0	00 1504	91 0	00 0	00 0	00 0	00 0	00 0	00 0	00
0	00 0	00 0	00 0	00 0	00 1494	91 0	00 0	00 0	00 0	00 0	00 0	00 0	00
0	00 0	00 0	00 0	00 0	00 1484	91 0	00 0	00 0	00 0	00 0	00 0	00 0	00
0	00 0	00 0	00 0	00 0	00 1474	91 0	00 0	00 0	00 0	00 0	00 0	00 0	00
0	00 0	00 0	00 0	00 0	00 1464	91 0	00 0	00 0	00 0	00 0	00 0	00 0	00
0	00 0	00 0	00 0	00 0	00 1454	91 0	00 0	00 0	00 0	00 0	00 0	00 0	00
0	00 0	00 0	00 0	00 0	00 1444	91 0	00 0	00 0	00 0	00 0	00 0	00 0	00
0	00 0	00 0	00 0	00 0	00 1434	91 0	00 0	00 0	00 0	00 0	00 0	00 0	00
0	00 0	00 0	00 0	00 0	00 1424	91 0	00 0	00 0	00 0	00 0	00 0	00 0	00
0	00 0	00 0	00 0	00 0	00 1414	91 0	00 0	00 0	00 0	00 0	00 0	00 0	00
0	00 0	00 0	00 0	00 0	00 1404	91 0	00 0	00 0	00 0	00 0	00 0	00 0	00
0	00 0	00 0	00 0	00 0	00 1394	91 0	00 0	00 0	00 0	00 0	00 0	00 0	00
0	00 0	00 0	00 0	00 0	00 1384	91 0	00 0	00 0	00 0	00 0	00 0	00 0	00
0	00 0	00 0	00 0	00 0	00 1374	91 0	00 0	00 0	00 0	00 0	00 0	00 0	00
0	00 0	00 0	00 0	00 0	00 1364	91 0	00 0	00 0	00 0	00 0	00 0	00 0	00
0	00 0	00 0	00 0	00 0	00 1354	91 0	00 0	00 0	00 0	00 0	00 0	00 0	00
0	00 0	00 0	00 0	00 0	00 1344	91 0	00 0	00 0	00 0	00 0	00 0	00 0	00
0	00 0	00 0	00 0	00 0	00 1334	91 0	00 0	00 0	00 0	00 0	00 0	00 0	00
0	00 0	00 0	00 0	00 0	00 1324	91 0	00 0	00 0	00 0	00 0	00 0	00 0	00
0	00 0	00 0	00 0	00 0	00 1314	91 0	00 0	00 0	00 0	00 0	00 0	00 0	00
0	00 0	00 0	00 0	00 0	00 1304	91 0	00 0	00 0	00 0	00 0	00 0	00 0	00
0	00 0	00 0	00 0	00 0	00 1294	91 0	00 0	00 0	00 0	00 0	00 0	00 0	00
0	00 0	00 0	00 0	00 0	00 1284	91 0	00 0	00 0	00 0	00 0	00 0	00 0	00
0	00 0	00 0	00 0	00 0	00 1274	91 0	00 0	00 0	00 0	00 0	00 0	00 0	00
0	00 0	00 0	00 0	00 0	00 1264	91 0	00 0	00 0	00 0	00 0	00 0	00 0	00
0	00 0	00 0	00 0	00 0	00 1254	91 0	00 0	00 0	00 0	00 0	00 0	00 0	00
0	00 0	00 0	00 0	00 0	00 1244	91 0	00 0	00 0	00 0	00 0	00 0	00 0	00
0	00 0	00 0	00 0	00 0	00 1234	91 0	00 0	00 0	00 0	00 0	00 0	00 0	00
0	00 0	00 0	00 0	00 0	00 1224	91 0	00 0	00 0	00 0	00 0	00 0	00 0	00
0	00 0	00 0	00 0	00 0	00 1214	91 0	00 0	00 0	00 0	00 0	00 0	00 0	00
0	00 0	00 0	00 0	00 0	00 1204	91 0	00 0	00 0	00 0	00 0	00 0	00 0	00
0	00 0	00 0	00 0	00 0	00 1194	91 0	00 0	00 0	00 0	00 0	00 0	00 0	00
0	00 0	00 0	00 0	00 0	00 1184	91 0	00 0	00 0	00 0	00 0	00 0	00 0	00
0	00 0	00 0	00 0	00 0	00 1174	91 0	00 0	00 0	00 0	00 0	00 0	00 0	00
0	00 0	00 0	00 0	00 0	00 1164	91 0	00 0	00 0	00 0	00 0	00 0	00 0	00
0	00 0	00 0	00 0	00 0	00 1154	91 0	00 0	00 0	00 0	00 0	00 0	00 0	00
0	00 0	00 0	00 0	00 0	00 1144	91 0	00 0	00 0	00 0	00 0	00 0	00 0	00
0	00 0	00 0	00 0	00 0	00 1134	91 0	00 0	00 0	00 0	00 0	00 0	00 0	00
0	00 0	00 0	00 0	00 0	00 1124	91 0	00 0	00 0	00 0	00 0	00 0	00 0	00
0	00 0	00 0	00 0	00 0	00 1114	91 0	00 0	00 0	00 0	00 0	00 0	00 0	00
0	00 0	00 0	00 0	00 0	00 1104	91 0	00 0	00 0	00 0	00 0	00 0	00 0	00
0	00 0	00 0	00 0	00 0	00 1094	91 0	00 0	00 0	00 0	00 0	00 0	00 0	00
0	00 0	00 0	00 0	00 0	00 1084	91 0	00 0	00 0	00 0	00 0	00 0	00 0	00
0	00 0	00 0	00 0	00 0	00 1074	91 0	00 0	00 0	00 0	00 0	00 0	00 0	00
0	00 0	00 0	00 0	00 0	00 1064	91 0	00 0	00 0	00 0	00 0	00 0	00 0	00
0	00 0	00 0	00 0	00 0	00 1054	91 0	00 0	00 0	00 0	00 0	00 0	00 0	00
0	00 0	00 0	00 0	00 0	00 1044	91 0	00 0	00 0	00 0	00 0	00 0	00 0	00
0	00 0	00 0	00 0	00 0	00 1034	91 0	00 0	00 0	00 0	00 0	00 0	00 0	00
0	00 0	00 0	00 0	00 0	00 1024	91 0	00 0	00 0	00 0	00 0	00 0	00 0	00
0	00 0	00 0	00 0	00 0	00 1014	91 0	00 0	00 0	00 0	00 0	00 0	00 0	00
0	00 0	00 0	00 0	00 0	00 1004	91 0	00 0	00 0	00 0	00 0	00 0	00 0	00
0	00 0	00 0	00 0	00 0	00 994	91 0	00 0	00 0	00 0	00 0	00 0	00 0	00
0	00 0	00 0	00 0	00 0	00 984	91 0	00 0	00 0	00 0	00 0	00 0	00 0	00
0	00 0	00 0	00 0	00 0	00 974	91 0	00 0	00 0	00 0	00 0	00 0	00 0	00
0	00 0	00 0	00 0	00 0	00 964	91 0	00 0	00 0	00 0	00 0	00 0	00 0	00
0	00 0	00 0	00 0	00 0	00 954	91 0	00 0	00 0	00 0	00 0	00 0	00 0	00
0	00 0	00 0	00 0	00 0	00 944	91 0	00 0	00 0	00 0	00 0	00 0	00 0	00
0	00 0	00 0	00 0	00 0	00 934	91 0	00 0	00 0	00 0	00 0	00 0	00 0	00
0	00 0	00 0	00 0	00 0	00 924	91 0	00 0	00 0	00 0	00 0	00 0	00 0	00
0	00 0	00 0	00 0	00 0	00 914	91 0	00 0	00 0	00 0	00 0	00 0	00 0	00
0	00 0	00 0	00 0	00 0	00 904	91 0	00 0	00 0	00 0	00 0	00 0	00 0	00
0	00 0	00 0	00 0	00 0	00 894	91 0	00 0	00 0	00 0	00 0	00 0	00 0	00
0	00 0	00 0	00 0	00 0	00 884	91 0	00 0	00 0	00 0	00 0	00 0	00 0	00
0	00 0	00 0	00 0	00 0	00 874	91 0	00 0	00 0	00 0	00 0	00 0	00 0	00
0	00 0	00 0	00 0	00 0	00 864	91 0	00 0	00 0	00 0	00 0	00 0	00 0	00
0	00 0	00 0	00 0	00 0	00 854	91 0	00 0	00 0	00 0	00 0	00 0	00 0	00
0	00 0	00 0	00 0	00 0	00 844	91 0	00 0	00 0	00 0	00 0	00 0	00 0	00
0	00 0	00 0	00 0	00 0	00 834	91 0	00 0	00 0	00 0	00 0	00 0	00 0	00
0	00 0	00 0	00 0	00 0	00 824	91 0	00 0	00 0	00 0	00 0	00 0	00 0	00
0	00 0	00 0	00 0	00 0	00 814	91 0	00 0	00 0	00 0	00 0	00 0	00 0	00
0	00 0	00 0	00 0	00 0	00 804	91 0	00 0	00 0	00 0	00 0	00 0	00 0	00
0	00 0	00 0	00 0	00 0	00 794	91 0	00 0	00 0	00 0	00 0	00 0	00 0	00
0	00 0	00 0	00 0	00 0	00 784	91 0	00 0	00 0	00 0	00 0	00 0	00 0	00
0	00 0	00 0	00 0	00 0	00 774	91 0	00 0	00 0	00 0	00 0	00 0	00 0	00
0	00 0	00 0	00 0	00 0	00 764	91 0	00 0	00 0	00 0	00 0	00 0	00 0	00
0	00 0	00 0	00 0	00 0	00 754	91 0	00 0	00 0	00 0	00 0	00 0	00 0	00
0	00 0	00 0	00 0	00 0	00 744	91 0	00 0	00 0	00 0	00 0	00 0	00 0	00
0	00 0	00 0	00 0	00 0	00 734	91 0	00 0	00 0	00 0	00 0	00 0	00 0	00
0	00 0	00 0	00 0	00 0	00 724	91 0	00 0	00 0	00 0	00 0	00 0	00 0	00
0	00 0	00 0	00 0	00 0	00 714	91 0	00 0	00 0	00 0	00 0	00 0	00 0	00
0	00 0	00 0	00 0	00 0	00 704	91 0	00 0	00 0	00 0	00 0	00 0	00 0	00
0	00 0	00 0	00 0	00 0	00 694	91 0	00 0	00 0	00 0	00 0	00 0	00 0	00
0	00 0	00 0	00 0	00 0	00 684	91 0	00 0	00 0	00 0	00 0	00 0	00 0	00
0	00 0	00 0	00 0	00 0	00 674	91 0	00 0	00 0	00 0	00 0	00 0	00 0	00
0	00 0	00 0	00 0	00 0	00 664	91 0	00 0	00 0	00 0	00 0	00 0	00 0	00
0	00 0	00 0	00 0	00 0	00 654	91 0	00 0	00 0	00 0	00 0	00 0	00 0	00
0	00 0	00 0	00 0	00 0	00 644	91 0	00 0	00 0	00 0	00 0	00 0	00 0	00
0	00 0	00 0	00 0	00 0	00 634	91 0	00 0	00 0	00 0	00 0	00 0	00 0	00
0	00 0	00 0	00 0	00 0	00 624	91 0	00 0	00 0	00 0	00 0	00 0	00 0	00
0	00 0	00 0	00 0	00 0	00 614	91 0	00 0	00 0	00 0	00 0	00 0	00 0	00
0	00 0	00 0	00 0	00 0	00 604	91 0	00 0	00 0	00 0	00 0	00 0	00 0	00
0	00 0	00 0	00 0	00 0	00 594	91 0	00 0	00 0	00 0	00 0	00 0	00 0	00
0	00 0	00 0	00 0	00 0	00 584	91 0	00 0	00 0	00 0	00 0	00 0	00 0	00
0	00 0	00 0	00 0	00 0	00 574	91 0	00 0	00 0	00 0	00 0	00 0	00 0	00
0	00 0	00 0	00 0	00 0	00 564	91 0	00 0	00 0	00 0	00 0	00 0	00 0	00
0	00 0	00 0	00 0	00 0	00 554	91 0	00 0	00 0	00 0	00 0	00 0	00 0	00
0	00 0	00 0	00 0	00 0	00 544	91 0	00 0	00 0	00 0	00 0	00 0	00 0	00
0	00 0	00 0	00 0	00 0	00 534	91 0	00 0	00 0	00 0	00 0	00 0	00 0	00
0	00 0	00 0	00 0	00 0	00 524	91 0	00 0	00 0	00 0	00 0	00 0	00 0	00
0	00 0	00 0	00 0	00 0	00 514	91 0	00 0	00 0	00 0	00 0	00 0	00 0	00
0	00 0	00 0	00 0	00 0	00 504	91 0	00 0	00 0	00 0	00 0	00 0	00 0	00
0	00 0	00 0	00 0	00 0	00 494	91 0	00 0	00 0	00 0	00 0	00 0	00 0	00
0	00 0	00 0	00 0	00 0	00 484	91 0	00 0	00 0	00 0	00 0	00 0	00 0	00
0	00 0	00 0	00 0	00 0	00 474	91 0	00 0	00 0	00 0	00 0	00 0	00 0	00
0	00 0	00 0	00 0	00 0	00 464	91 0	00 0	00 0	00 0	00 0	00 0	00 0	00
0	00 0	00 0	00 0	00 0	00 454	91 0	00 0	00 0	00 0	00 0	00 0	00 0	00
0	00 0	00 0	00 0	00 0	00 444	91 0	00 0	00 0	00 0	00 0	00 0	00 0	00
0	00 0	00 0	00 0	00 0	00 434	91 0	00 0	00 0	00 0	00 0	00 0	00 0	00
0	00 0	00 0	00 0	00 0	00 424	91 0	00 0	00 0	00 0	00 0	00 0	00 0	00
0	00 0	00 0	00 0	00 0	00 414	91 0	00 0	00 0	00 0	00 0	00 0	00 0	00
0	00 0	00 0	00 0	00 0	00 404	91 0	00 0	00 0	00 0	00 0	00 0	00 0	00
0	00 0	00 0	00 0	00 0	00 394	91 0	00 0	00 0	00 0	00 0	00 0	00 0	00
0	00 0	00 0	00 0	00 0	00 384	91 0	00 0	00 0	00 0	00 0	00 0	00 0	00
0	00 0	00 0	00 0	00 0	00 374	91 0	00 0	00 0	00 0	00 0	00 0	00 0	00
0	00 0	00 0	00 0	00 0	00 364	91 0	00 0	00 0	00 0	00 0	00 0	00 0	00
0	00 0	00 0	00 0	00 0	00 354	91 0	00 0	00 0	00 0	00 0	00 0	00 0	00
0	00 0	00 0	00 0	00 0	00 344	91 0	00 0	00 0	00 0	00 0	00 0	00 0	00
0	00 0	00 0	00 0	00 0	00 334	91 0	00 0	00 0	00 0	00 0	00 0	00 0	00
0	00 0	00 0	00 0	00 0	00 324	91 0	00 0	00 0	00 0	00 0	00 0	00 0	00
0	00 0	00 0	00 0	00 0	00 314	91 0	00 0	00 0	00 0	00 0	00 0	00 0	00
0	00 0	00 0	00 0	00 0	00 304	91 0	00 0	00 0	00 0	00 0	00 0	00 0	00
0	00 0	00 0	00 0	00 0	00 294	91 0	00 0	00 0	00 0	00 0	00 0	00 0	00
0	00 0	00 0	00 0	00 0	00 284	91 0	00 0	00 0	00 0	00 0	00 0	00 0	00
0	00 0	00 0	00 0	00 0	00 274	91 0	00 0	00 0	00 0	00 0	00 0	00 0	00
0	00 0	00 0	00 0	00 0	00 264	91 0	00 0	00 0	00 0	00 0	00 0	00 0	00
0	00 0	00 0	00 0	00 0	00 254	91 0	00 0	00 0	00 0	00 0	00 0	00 0	00
0	00 0	00 0	00 0	00 0	00 244	91 0	00 0	00 0	00 0	00 0	00 0	00 0	00
0	00 0	00 0	00 0	00 0	00 234	91 0	00 0	00 0	00 0	00 0	00 0	00 0	00
0	00 0	00 0	00 0	00 0	00 224	91 0	00 0	00 0	00 0	00 0	00 0	00 0	00
0	00 0	00 0	00 0	00 0	00 214	91 0	00 0	00 0	00 0	00 0	00 0	00 0	00
0	00 0	00 0	00 0	00 0	00 204	91 0	00 0	00 0	00 0	00 0	00 0	00 0	00
0	00 0	00 0	00 0	00 0	00 194	91 0	00 0	00 0	00 0	00 0	00 0	00 0	00
0	00 0	00 0	00 0	00 0	00 184	91 0	00 0	00 0	00 0	00 0	00 0	00 0	00
0	00 0	00 0	00 0	00 0	00 174	91 0	00 0	00 0	00 0	00 0	00 0	00 0	00
0	00 0	00 0	00 0	00 0	00 164	91 0	00 0	00 0	00 0	00 0	00 0	00 0	00
0	00 0	00 0	00 0	00 0	00 154	91 0	00 0	00 0	00 0	00 0	00 0	00 0	00
0	00 0	00 0	00 0	00 0	00 144	91 0	00 0	00 0	00 0	00 0	00 0	00 0	00
0	00 0	00 0	00 0	00 0	00 134	91 0	00 0	00 0	00 0	00 0	00 0	00 0	00
0	00 0	00 0	00 0	00 0	00 124	91 0	00 0	00 0	00 0	00 0	00 0	00 0	00
0	00 0	00 0	00 0	00 0	00 114	91 0	00 0	00 0	00 0	00 0	00 0	00 0	00
0	00 0	00 0	00 0	00 0	00 104	91 0	00 0	00 0	00 0	00 0	00 0	00 0	00
0	00 0	00 0	00 0	00 0	00 94	91 0	00 0	00 0	00 0	00 0	00 0	00 0	00
0	00 0	00 0	00 0	00 0	00 84	91 0	00 0	00 0	00 0	00 0	00 0	00 0	00
0	00 0	00 0	00 0	00 0	00 74	91 0	00 0	00 0	00 0	00 0	00 0	00 0	00
0	00 0	00 0	00 0	00 0	00 64	91 0	00 0	00 0	00 0	00 0	00 0	00 0	00
0	00 0	00 0	00 0	00 0	00 54	91 0	00 0	00 0	00 0	00 0	00 0	00 0	00
0	00 0	00 0	00 0	00 0	00 44	91 0	00 0	00 0	00 0	00 0	00 0	00 0	00
0	00 0	00 0	00 0	00 0	00 34	91 0	00 0	00 0	00 0	00 0	00 0	00 0	00
0	00 0	00 0	00 0	00 0	00 24	91 0	00 0	00 0	00 0	00 0	00 0	00 0	00
0	00 0	00 0	00 0	00 0	00 14	91 0	00 0	00 0	00 0	00 0	00 0	00 0	00
0	00 0	00 0	00 0	00 0	00 4	91 0	00 0	00 0	00 0	00 0	00 0	00 0	00
0	00 0	00 0	00 0	00 0	00 0	00 0	00 0	00 0	00 0	00 0	00 0	00 0	00
0	00 0	00 0	00 0	00 0	00 0	00 0	00 0	00 0	00 0	00 0	00 0	00 0	00
0	00 0	00 0	00 0	00 0	00 0	00 0	00 0	00 0	00 0	00 0	00 0	00 0	00
0	00 0	00 0	00 0	00 0	00 0	00 0	00 0	00 0	00 0	00 0	00 0	00 0	00
0	00 0	00 0	00 0	00 0	00 0	00 0	00 0	00 0	00 0	00 0	00 0	00 0	00
0	00 0	00 0	00 0	00 0	00 0	00 0	00 0	00 0	00 0	00 0	00 0	00 0	00
0	00 0	00 0	00 0	00 0	00 0	00 0	00 0	00 0	00 0	00 0	00 0	00 0	00
0	00 0	00 0	00 0	00 0	00 0	00 0	00 0	00 0	00 0	00 0	00 0	00 0	00
0	00 0	00 0	00 0	00 0	00 0	00 0	00 0	00 0	00 0	00 0	00 0	00 0	00
0	00 0	00 0	00 0	00 0	00 0	00 0	00 0	00 0	00 0	00 0	00 0	00 0	00
0	00 0	00 0	00 0	00 0	00 0	00 0	00 0	00 0	00 0	00 0	00 0	00 0	00
0	00 0	00 0	00 0	00 0	00 0	00 0	00 0	00 0	00 0	00 0	00 0	00 0	00
0	00 0	00 0	00 0	00 0	00 0	00 0	00 0	00 0	00 0	00 0	00 0	00 0	00
0	00 0	00 0	00 0	00 0	00 0	00 0	00 0	00 0	00 0	00 0	00 0	00 0	00
0	00 0	00 0	00 0	00 0	00 0	00 0	00 0	00 0	00 0	00 0	00 0	00 0	00
0	00 0	00 0	00 0	00 0	00 0	00 0	00 0	00 0	00 0	00 0	00 0	00 0	00
0	00 0	00 0	00 0	00 0	00 0	00 0	00 0	00 0	00 0	00 0	00 0	00 0	00
0	00 0	00 0	00 0	00 0	00 0	00 0	00 0	00 0	00 0	00 0	00 0	00 0	00
0	00 0	00 0	00 0	00 0	00 0	00 0	00 0	00 0	00 0	00 0	00 0	00 0	00
0	00 0	00 0	00 0	00 0	00 0	00 0	00 0	00 0	00 0	00 0	00 0	00 0	00
0	00 0	00 0	00 0	00 0	00 0	00 0	00 0	00 0	00 0	00 0	00 0	00 0	00
0	00 0	00 0	00 0	00 0	00 0	00 0	00 0	00 0	00 0	00 0	00 0	00 0	00
0	00 0	00 0	00 0	00 0	00 0	00 0	00 0	00 0	00 0	00 0	00 0	00 0	00
0	00 0	00 0	00 0	00 0	00 0	00 0	00 0	00 0	00 0	00 0	00 0	00 0	00
0	00 0	00 0	00 0	00 0	00 0	00 0	00 0	00 0	00 0	00 0	00 0	00 0	00
0	00 0	00 0	00 0	00 0	00 0	00 0	00 0	00 0	00 0	00 0	00 0	00 0	00
0	00 0	00 0	00 0	00 0	00 0	00 0	00 0	00 0	00 0	00 0	00 0	00 0	00
0	00 0	00 0	00 0	00 0	00 0	00 0	00 0	00 0	00 0	00 0	00 0	00 0	00
0	00 0	00 0	00 0	00 0	00 0	00 0	00 0	00 0	00 0	00 0	00 0	00 0	00
0	00 0	00 0	00 0	00 0	00 0	00 0	00 0	00 0	00 0	00 0	00 0	00 0	00
0	00 0	00 0	00 0	00 0	00 0	00 0	00 0	00 0	00 0	00 0	00 0	00 0	00
0	00 0	00 0	00 0	00 0	00 0	00 0	00 0	00 0	00 0	00 0	00 0	00 0	00
0	00 0	00 0	00 0	00 0	00 0	00 0	00 0	00 0	00 0	00 0	00 0	00 0	00
0	00 0	00 0	00 0	00 0	00 0	00 0	00 0	00 0	00 0	00 0	00 0	00 0	00
0	00 0	00 0	00 0	00 0	00 0	00 0	00 0	00 0	00 0	00 0	00 0	00 0	00
0	00 0	00 0	00 0	00 0	00 0	00 0	00 0	00 0	00 0	00 0	00 0	00 0	00
0	00 0	00 0	00 0	00 0	00 0	00 0	00 0	00 0	00 0	00 0	00 0	00 0	00
0	00 0	00 0	00 0	00 0	00 0	00 0	00 0	00 0	00 0	00 0	00 0	00 0	00
0	00 0	00 0	00 0	00 0	00 0	00 0	00 0	00 0	00 0	00 0	00 0	00 0	00
0	00 0	00 0	00 0	00 0	00 0	00 0	00 0	00 0	00 0	00 0	00 0	00 0	00
0	00 0	00 0	00 0	00 0	00 0	00 0	00 0	00 0	00 0	00 0	00 0	00 0	00
0	00 0	00 0	00 0	00 0	00 0	00 0	00 0	00 0	00 0	00 0	00 0	00 0	00
0	00 0	00 0	00 0	00 0	00 0	00 0	00 0	00 0	00 0	00 0	00 0	00 0	00
0	00 0	00 0	00 0	00 0	00 0	00 0	00 0	00 0	00 0	00 0	00 0	00 0	00
0	00 0	00 0	00 0	00 0	00 0	00 0	00 0	00 0	00 0	00 0	00 0	00 0	00
0	00 0	00 0	00 0	00 0	00 0	00 0	00 0	00 0	00 0	00 0	00 0	00 0	00
0	00 0	00 0	00 0	00 0	00 0	00 0	00 0	00 0	00 0	00 0	00 0	00 0	00
0	00 0	00 0	00 0	00 0	00 0	00 0	00 0	00 0	00 0	00 0	00 0	00 0	00
0	00 0	00 0	00 0	00 0	00 0	00 0	00 0	00 0	00 0	00 0	00 0	00 0	00
0	00 0	00 0	00 0	00 0	00 0	00 0	00 0	00 0	00 0	00 0	00 0	00 0	00
0	00 0	00 0	00 0	00 0	00 0	00 0	00 0	00 0	00 0	00 0	00 0	00 0	00
0	00 0	00 0	00 0	00 0	00 0	00 0	00 0	00 0	00 0	00 0	00 0	00 0	00
0	00 0	00 0	00 0	00 0	00 0	00 0	00 0	00 0	00 0	00 0	00 0	00 0	00
0	00 0	00 0	00 0	00 0	00 0	00 0	00 0	00 0	00 0	00 0	00 0	00 0	00
0	00 0	00 0	00 0	00 0	00 0	00 0	00 0	00 0	00 0	00 0	00 0	00 0	00
0	00 0	00 0	00 0	00 0	00 0	00 0	00 0	00 0	00 0	00 0	00 0	00 0	00
0	00 0	00 0	00 0	00 0	00 0	00 0	00 0	00 0	00 0	00 0	00 0	00 0	00
0	00 0	00 0	00 0	00 0	00 0	00 0	00 0	00 0	00 0	00 0	00 0	00 0	00
0	00 0	00 0	00 0	00 0	00 0	00 0	00 0	00 0	00 0	00 0	00 0	00 0	00
0	00 0	00 0	00 0	00 0	00 0	00 0	00 0	00 0	00 0	00 0	00 0	00 0	00
0	00 0	00 0	00 0	00 0	00 0	00 0	00 0	00 0	00 0	00 0	00 0	00 0	00
0	00 0	00 0	00 0	00 0	00 0	00 0	00 0	00 0	00 0	00 0	00 0	00 0	00
0	00 0	00 0	00 0	00 0	00 0	00 0	00 0	00 0	00 0	00 0	00 0	00 0	00
0	00 0	00 0	00 0	00 0	00 0	00 0	00 0	00 0	00 0	00 0	00 0	00 0	00
0	00 0	00 0	00 0	00 0	00 0	00 0	00 0	00 0	00 0	00 0	00 0	00 0	00
0	00 0	00 0	00 0	00 0	00 0	00 0	00 0	00 0	00 0	00 0	00 0	00 0	00
0	00 0	00 0	00 0	00 0	00 0	00 0	00 0	00 0	00 0	00 0	00 0	00 0	00
0	00 0	00 0	00 0	00 0	00 0	00 0	00 0	00 0	00 0	00 0	00 0	00 0	00
0	00 0	00 0	00 0	00 0	00 0	00 0	00 0	00 0	00 0	00 0	00 0	00 0	00
0	00 0	00 0	00 0	00 0	00 0	00 0	00 0	00 0	00 0	00 0	00 0	00 0	00
0	00 0	00 0	00 0	00 0	00 0	00 0	00 0	00 0	00 0	00 0	00 0	00 0	00
0	00 0	00 0	00 0	00 0	00 0	00 0	00 0	00 0	00 0	00 0	00 0	00 0	00
0	00 0	00 0	00 0	00 0	00 0	00 0	00 0	00 0	00 0	00 0	00 0	00 0	00
0	00 0	00 0	00 0	00 0	00 0	00 0	00 0	00 0	00 0	00 0	00 0	00 0	00
0	00 0	00 0	00 0	00 0	00 0	00 0	00 0	00 0	00 0	00 0	00 0	00 0	00
0	00 0	00 0	00 0	00 0	00 0	00 0	00 0	00 0	00 0	00 0	00 0	00 0	00
0	00 0	00 0	00 0	00 0	00 0	00 0	00 0	00 0	00 0	00 0	00 0	00 0	00
0	00 0	00 0	00 0	00 0	00 0	00 0	00 0	00 0	00 0	00 0	00 0	00 0	00
0	00 0	00 0	00 0	00 0	00 0	00 0	00 0	00 0	00 0	00 0	00 0	00 0	00
0	00 0	00 0	00 0	00 0	00 0	00 0	00 0	00 0	00 0	00 0	00 0	00 0	00
0	00 0	00 0	00 0	00 0	00 0	00 0	00 0	00 0	00 0	00 0	00 0	00 0	00
0	00 0	00 0	00 0	00 0	00 0	00 0	00 0	00 0	00 0	00 0	00 0	00 0	00
0	00 0	00 0	00 0	00 0	00 0	00 0	00 0	00 0	00 0	00 0	00 0	00 0	00
0	00 0	00 0	00 0	00 0	00 0	00 0	00 0	00 0	00 0	00 0	00 0	00 0	00
0	00 0	00 0	00 0	00 0	00 0	00 0	00 0	00 0	00 0	00 0	00 0	00 0	00
0	00 0	00 0	00 0	00 0	00 0	00 0	00 0	00 0	00 0	00 0	00 0	00 0	00
0	00 0	00 0	00 0	00 0	00 0	00 0	00 0	00 0	00 0	00 0	00 0	00 0	00
0	00 0	00 0	00 0	00 0	00 0	00 0	00 0	00 0	00 0	00 0	00 0	00 0	00
0	00 0	00 0	00 0	00 0	00 0	00 0	00 0	00 0	00 0	00 0	00 0	00 0	00
0	00 0	00 0	00 0	00 0	00 0	00 0	00 0	00 0	00 0	00 0	00 0	00 0	00
0	00 0	00 0	00 0	00 0	00 0	00 0	00 0	00 0	00 0	00 0	00 0	00 0	00
0	00 0	00 0	00 0	00 0	00 0	00 0	00 0	00 0	00 0	00 0	00 0	00 0	00
0	00 0	00 0	00 0	00 0	00 0	00 0	00 0	00 0	00 0	00 0	00 0	00 0	00
0	00 0	00 0	00 0	00 0	00 0	00 0	00 0	00 0	00 0	00 0	00 0	00 0	00
0	00 0	00 0	00 0	00 0	00 0	00 0	00 0	00 0	00 0	00 0	00 0	00 0	00
0	00 0	00 0	00 0	00 0	00 0	00 0	00 0	00 0	00 0	00 0	00 0	00 0	00
0	00 0	00 0	00 0	00 0	00 0	00 0	00 0	00 0	00 0	00 0	00 0	00 0	00
0	00 0	00 0	00 0	00 0	00 0	00 0	00 0	00 0	00 0	00 0	00 0	00 0	00
0	00 0	00 0	00 0	00 0	00 0	00 0	00 0	00 0	00 0	00 0	00 0	00 0	00
0	00 0	00 0	00 0	00 0	00 0	00 0	00 0	00 0	00 0	00 0	00 0	00 0	00
0	00 0	00 0	00 0	00 0	00 0	00 0	00 0	00 0	00 0	00 0	00 0	00 0	00
0	00 0	00 0	00 0	00 0	00 0	00 0	00 0	00 0	00 0	00 0	00 0	00 0	00
0	00 0	00 0	00 0	00 0	00 0	00 0	00 0	00 0	00 0	00 0	00 0	00 0	00
0	00 0	00 0	00 0	00 0	00 0	00 0	00 0	00 0	00 0	00 0	00 0	00 0	00
0	00 0	00 0	00 0	00 0	00 0	00 0	00 0	00 0	00 0	00 0	00 0	00 0	00
0	00 0	00 0	00 0	00 0	00 0	00 0	00 0	00 0	00 0	00 0	00 0	00 0	00
0	00 0	00 0	00 0	00 0	00 0	00 0	00 0	00 0	00 0	00 0	00 0	00 0	00
0	00 0	00 0	00 0	00 0	00 0	00 0	00 0	00 0	00 0	00 0	00 0	00 0	00
0	00 0	00 0	00 0	00 0	00 0	00 0	00 0	00 0	00 0	00 0	00 0	00 0	00
0	00 0	00 0	00 0	00 0	00 0	00 0	00 0	00 0	00 0	00 0	00 0	00 0	00
0	00 0	00 0	00 0	00 0	00 0	00 0	00 0	00 0	00 0	00 0	00 0	00 0	00
0	00 0	00 0	00 0	00 0	00 0	00 0	00 0	00 0	00 0	00 0	00 0	00 0	00
0	00 0	00 0	00 0	00 0	00 0	00 0	00 0	00 0	00 0	00 0	00 0	00 0	00
0	00 0	00 0	00 0	00 0	00 0	00 0	00 0	00 0	00 0	00 0	00 0	00 0	00
0	00 0	00 0	00 0	00 0	00 0	00 0	00 0	00 0	00 0	00 0	00 0	00 0	00
0	00 0	00 0	00 0	00 0	00 0	00 0	00 0	00 0	00 0	00 0	00 0	00 0	00
0	00 0	00 0	00 0	00 0	00 0	00 0	00 0	00 0	00 0	00 0	00 0	00 0	00
0	00 0	00 0	00 0	00 0	00 0	00 0	00 0	00 0	00 0	00 0	00 0	00 0	00
0	00 0	00 0	00 0	00 0	00 0	00 0	00 0	00 0	00 0	00 0	00 0	00 0	00
0	00 0	00 0	00 0	00 0	00 0	00 0	00 0	00 0	00 0	00 0	00 0	00 0	00
0	00 0	00 0	00 0	00 0	00 0	00 0	00 0	00 0	00 0	00 0	00 0	00 0	00
0	00 0	00 0	00 0	00 0	00 0	00 0	00 0	00 0	00 0	00 0	00 0	00 0	00
0	00 0	00 0	00 0	00 0	00 0	00 0	00 0	00 0	00 0	00 0	00 0	00 0	00
0	00 0	00 0	00 0	00 0	00 0	00 0	00 0	00 0	00 0	00 0	00 0	00 0	00
0	00 0	00 0	00 0	00 0	00 0	00 0	00 0	00 0	00 0	00 0	00 0	00 0	00
0	00 0	00 0	00 0	00 0	00 0	00 0	00 0	00 0	00 0	00 0	00 0	00 0	00
0	00 0	00 0	00 0	00 0	00 0	00 0	00 0	00 0	00 0	00 0	00 0	00 0	00
0	00 0	00 0	00 0	00 0	00 0	00 0	00 0	00 0	00 0	00 0	00 0	00 0	00
0	00 0	00 0	00 0	00 0	00 0	00 0	00 0	00 0	00 0	00 0	00 0	00 0	00
0	00 0	00 0	00 0	00 0	00 0	00 0	00 0	00 0	00 0	00 0	00 0	00 0	00
0	00 0	00 0	00 0	00 0	00 0	00 0	00 0	00 0	00 0	00 0	00 0	00 0	00
0	00 0	00 0	00 0	00 0	00 0	00 0	00 0	00 0	00 0	00 0	00 0	00 0	00
0	00 0	00 0	00 0	00 0	00 0	00 0	00 0	00 0	00 0	00 0	00 0	00 0	00
0	00 0	00 0	00 0	00 0	00 0	00 0	00 0	00 0	00 0	00 0	00 0	00 0	00
0	00 0	00 0	00 0	00 0	00 0	00 0	00 0	00 0	00 0	00 0	00 0	00 0	00
0	00 0	00 0	00 0	00 0	00 0	00 0	00 0	00 0	00 0	00 0	00 0	00 0	00
0	00 0	00 0	00 0	00 0	00 0	00 0	00 0	00 0	00 0	00 0	00 0	00 0	00
0	00 0	00 0	00 0	00 0	00 0	00 0	00 0	00 0	00 0	00 0	00 0	00 0	00
0	00 0	00 0	00 0	00 0	00 0	00 0	00 0	00 0	00 0	00 0	00 0	00 0	00
0	00 0	00 0	00 0	00 0	00 0	00 0	00 0	00 0	00 0	00 0	00 0	00 0	00
0	00 0	00 0	00 0	00 0	00 0	00 0	00 0	00 0	00 0	00 0	00 0	00 0	00
0	00 0	00 0	00 0	00 0	00 0	00 0	00 0	00 0	00 0	00 0	00 0	00 0	00
0	00 0	00 0	00 0	00 0	00 0	00 0	00 0	00 0	00 0	00 0	00 0	00 0	00
0	00 0	00 0	00 0	00 0	00 0	00 0	00 0	00 0	00 0	00 0	00 0	00 0	00
0	00 0	00 0	00 0	00 0	00 0	00 0	00 0	00 0	00 0	00 0	00 0	00 0	00
0	00 0	00 0	00 0	00 0	00 0	00 0	00 0	00 0	00 0	00 0	00 0	00 0	00
0	00 0	00 0	00 0	00 0	00 0	00 0	00 0	00 0	00 0	00 0	00 0	00 0	00
0	00 0	00 0	00 0	00 0	00 0	00 0	00 0	00 0	00 0	00 0	00 0	00 0	00
0	00 0	00 0	00 0	00 0	00 0	00 0	00 0	00 0	00 0	00 0	00 0	00 0	00
0	00 0	00 0	00 0	00 0	00 0	00 0	00 0	00 0	00 0	00 0	00 0	00 0	00
0	00 0	00 0	00 0	00 0	00 0	00 0	00 0	00 0	00 0	00 0	00 0	00 0	00
0	00 0	00 0	00 0	00 0	00 0	00 0	00 0	00 0	00 0	00 0	00 0	00 0	00
0	00 0	00 0	00 0	00 0	00 0	00 0	00 0	00 0	00 0	00 0	00 0	00 0	00
0	00 0	00 0	00 0	00 0	00 0	00 0	00 0	00 0	00 0	00 0	00 0	00 0	00
0	00 0	00 0	00 0	00 0	00 0	00 0	00 0	00 0	00 0	00 0	00 0	00 0	00
0	00 0	00 0	00 0	00 0	00 0	00 0	00 0	00 0	00 0	00 0	00 0	00 0	00
0	00 0	00 0	00 0	00 0	00 0	00 0	00 0	00 0	00 0	00 0	00 0	00 0	00
0	00 0	00 0	00 0	00 0	00 0	00 0	00 0	00 0	00 0	00 0	00 0	00 0	00
0	00 0	00 0	00 0	00 0	00 0	00 0	00 0	00 0	00 0	00 0	00 0	00 0	00
0	00 0	00 0	00 0	00 0	00 0	00 0	00 0	00 0	00 0	00 0	00 0	00 0	00
0	00 0	00 0	00 0	00 0	00 0	00 0	00 0	00 0	00 0	00 0	00 0	00 0	00
0	00 0	00 0	00 0	00 0	00 0	00 0	00 0	00 0	00 0	00 0	00 0	00 0	00
0	00 0	00 0	00 0	00 0	00 0	00 0	00 0	00 0	00 0	00 0	00 0	00 0	00
0	00 0	00 0	00 0	00 0	00 0	00 0	00 0	00 0	00 0	00 0	00 0	00 0	00
0	00 0	00 0	00 0	00 0	00 0	00 0	00 0	00 0	00 0	00 0	00 0	00 0	00
0	00 0	00 0	00 0	00 0	00 0	00 0	00 0	00 0	00 0	00 0	00 0	00 0	00
0	00 0	00 0	00 0	00 0	00 0	00 0	00 0	00 0	00 0	00 0	00 0	00 0	00
0	00 0	00 0	00 0	00 0	00 0	00 0	00 0	00 0	00 0	00 0	00 0	00 0	00
0	00 0	00 0	00 0	00 0	00 0	00 0	00 0	00 0	00 0	00 0	00 0	00 0	00
0	00 0	00 0	00 0	00 0	00 0	00 0	00 0	00 0	00 0	00 0	00 0	00 0	00
0	00 0	00 0	00 0	00 0	00 0	00 0	00 0	00 0	00 0	00 0	00 0	00 0	00
0	00 0	00 0	00 0	00 0	00 0	00 0	00 0	00 0	00 0	00 0	00 0	00 0	00
0	00 0	00 0	00 0	00 0	00 0	00 0	00 0	00 0	00 0	00 0	00 0	00 0	00
0	00 0	00 0	00 0	00 0	00 0	00 0	00 0	00 0	00 0	00 0	00 0	00 0	00
0	00 0	00 0	00 0	00 0	00 0	00 0	00 0	00 0	00 0	00 0	00 0	00 0	00
0	00 0	00 0	00 0	00 0	00 0	00 0	00 0	00 0	00 0	00 0	00 0	00 0	00
0	00 0	00 0	00 0	00 0	00 0	00 0	00 0	00 0	00 0	00 0	00 0	00 0	00
0	00 0	00 0	00 0	00 0	00 0	00 0	00 0	00 0	00 0	00 0	00 0	00 0	00
0	00 0	00 0	00 0	00 0	00 0	00 0	00 0	00 0	00 0	00 0	00 0	00 0	00
0	00 0	00 0	00 0	00 0	00 0	00 0	00 0	00 0	00 0	00 0	00 0	00 0	00
0	00 0	00 0	00 0	00 0	00 0	00 0	00 0	00 0	00 0	00 0	00 0	00 0	00
0	00 0	00 0	00 0	00 0	00 0	00 0	00 0	00 0	00 0	00 0	00 0	00 0	00
0	00 0	00 0	00 0	00 0	00 0	00 0	00 0	00 0	00 0	00 0	00 0	00 0	00
0	00 0	00 0	00 0	00 0	00 0	00 0	00 0	00 0	00 0	00 0	00 0	00 0	00
0	00 0	00 0	00 0	00 0	00 0	00 0	00 0	00 0	00 0	00 0	00 0	00 0	00
0	00 0	00 0	00 0	00 0	00 0	00 0	00 0	00 0	00 0	00 0	00 0	00 0	00
0	00 0	00 0	00 0	00 0	00 0	00 0	00 0	00 0	00 0	00 0	00 0	00 0	00
0	00 0	00 0	00 0	00 0	00 0	00 0	00 0	00 0	00 0	00 0	00 0	00 0	00
0	00 0	00 0	00 0	00 0	00 0	00 0	00 0	00 0	00 0	00 0	00 0	00 0	00
0	00 0	00 0	00 0	00 0	00 0	00 0	00 0	00 0	00 0	00 0	00 0	00 0	00
0	00 0	00 0	00 0	00 0	00 0	00 0	00 0	00 0	00 0	00 0	00 0	00 0	00
0	00 0	00 0	00 0	00 0	00 0	00 0	00 0	00 0	00 0	00 0	00 0	00 0	00
0	00 0	00 0	00 0	00 0	00 0	00 0	00 0	00 0	00 0	00 0	00 0	00 0	00
0	00 0	00 0	00 0	00 0	00 0	00 0	00 0	00 0	00 0	00 0	00 0	00 0	00
0	00 0	00 0	00 0	00 0	00 0	00 0	00 0	00 0	00 0	00 0	00 0	00 0	00
0	00 0	00 0	00 0	00 0	00 0	00 0	00 0	00 0	00 0	00 0	00 0	00 0	00
0	00 0	00 0	00 0	00 0	00 0	00 0	00 0	00 0	00 0	00 0	00 0	00 0	00
0	00 0	00 0	00 0	00 0	00 0	00 0	00 0	00 0	00 0	00 0	00 0	00 0	00
0	00 0	00 0	00 0	00 0	00 0	00 0	00 0	00 0	00 0	00 0	00 0	00 0	00
0	00 0	00 0	00 0	00 0	00 0	00 0	00 0	00 0	00 0	00 0	00 0	00 0	00
0	00 0	00 0	00 0	00 0	00 0	00 0	00 0	00 0	00 0	00 0	00 0	00 0	00
0	00 0	00 0	00 0	00 0	00 0	00 0	00 0	00 0	00 0	00 0	00 0	00 0	00
0	00 0	00 0	00 0	00 0	00 0	00 0	00 0	00 0	00 0	00 0	00 0	00 0	00
0	00 0	00 0	00 0	00 0	00 0	00 0	00 0	00 0	00 0	00 0	00 0	00 0	00
0	00 0	00 0	00 0	00 0	00 0	00 0	00 0	00 0	00 0	00 0	00 0	00 0	00
0	00 0	00 0	00 0	00 0	00 0	00 0	00 0	00 0	00 0	00 0	00 0	00 0	00
0	00 0	00 0	00 0	00 0	00 0	00 0	00 0	00 0	00 0	00 0	00 0	00 0	00
0	00 0	00 0	00 0	00 0	00 0	00 0	00 0	00 0	00 0	00 0	00 0	00 0	00
0	00 0	00 0	00 0	00 0	00 0	00 0	00 0	00 0	00 0	00 0	00 0	00 0	00
0	00 0	00 0	00 0	00 0	00 0	00 0	00 0	00 0	00 0	00 0	00 0	00 0	00
0	00 0	00 0	00 0	00 0	00 0	00 0	00 0	00 0	00 0	00 0	00 0	00 0	00
0	00 0	00 0	00 0	00 0	00 0	00 0	00 0	00 0	00 0	00 0	00 0	00 0	00
0	00 0	00 0	00 0	00 0	00 0	00 0	00 0	00 0	00 0	00 0	00 0	00 0	00
0	00 0	00 0	00 0	00 0	00 0	00 0	00 0	00 0	00 0	00 0	00 0	00 0	00
0	00 0	00 0	00 0	00 0	00 0	00 0	00 0	00 0	00 0	00 0	00 0	00 0	00
0	00 0	00 0	00 0	00 0	00 0	00 0	00 0	00 0	00 0	00 0	00 0	00 0	00
0	00 0	00 0	00 0	00 0	00 0	00 0	00 0	00 0	00 0	00 0	00 0	00 0	00
0	00 0	00 0	00 0	00 0	00 0	00 0	00 0	00 0	00 0	00 0	00 0	00 0	00
0	00 0	00 0	00 0	00 0	00 0	00 0	00 0	00 0	00 0	00 0	00 0	00 0	00
0	00 0	00 0	00 0	00 0	00 0	00 0	00 0	00 0	00 0	00 0	00 0	00 0	00
0	00 0	00 0	00 0	00 0	00 0	00 0	00 0	00 0	00 0	00 0	00 0	00 0	00
0	00 0	00 0	00 0	00 0	00 0	00 0	00 0	00 0	00 0	00 0	00 0	00 0	00
0	00 0	00 0	00 0	00 0	00 0	00 0	00 0	00 0	00 0	00 0	00 0	00 0	00
0	00 0	00 0	00 0	00 0	00 0	00 0	00 0	00 0	00 0	00 0	00 0	00 0	00
0	00 0	00 0	00 0	00 0	00 0	00 0	00 0	00 0	00 0	00 0	00 0	00 0	00
0	00 0	00 0	00 0	00 0	00 0	00 0	00 0	00 0	00 0	00 0	00 0	00 0	00
0	00 0	00 0	00 0	00 0	00 0	00 0	00 0	00 0	00 0	00 0	00 0	00 0	00
0	00 0	00 0	00 0	00 0	00 0	00 0	00 0	00 0	00 0	00 0	00 0	00 0	00
0	00 0	00 0	00 0	00 0	00 0	00 0	00 0	00 0	00 0	00 0	00 0	00 0	00
0	00 0	00 0	00 0	00 0	00 0	00 0	00 0	00 0	00 0	00 0	00 0	00 0	00
0	00 0	00 0	00 0	00 0	00 0	00 0	00 0	00 0	00 0	00 0	00 0	00 0	00
0	00 0	00 0	00 0	00 0	00 0	00 0	00 0	00 0	00 0	00 0	00 0	00 0	00
0	00 0	00 0	00 0	00 0	00 0	00 0	00 0	00 0	00 0	00 0	00 0	00 0	00
0	00 0	00 0	00 0	00 0	00 0	00 0	00 0	00 0	00 0	00 0	00 0	00 0	00
0	00 0	00 0	00 0	00 0	00 0	00 0	00 0	00 0	00 0	00 0	00 0	00 0	00
0	00 0	00 0	00 0	00 0	00 0	00 0	00 0	00 0	00 0	00 0	00 0	00 0	00
0	00 0	00 0	00 0	00 0	00 0	00 0	00 0	00 0	00 0	00 0	00 0	00 0	00
0	00 0	00 0	00 0	00 0	00 0	00 0	00 0	00 0	00 0	00 0	00 0	00 0	00
0	00 0	00 0	00 0	00 0	00 0	00 0	00 0	00 0	00 0	00 0	00 0	00 0	00
0	00 0	00 0	00 0	00 0	00 0	00 0	00 0	00 0	00 0	00 0	00 0	00 0	00
0	00 0	00 0	00 0	00 0	00 0	00 0	00 0	00 0	00 0	00 0	00 0	00 0	00
0	00 0	00 0	00 0	00 0	00 0	00 0	00 0	00 0	00 0	00 0	00 0	00 0	00
0	00 0	00 0	00 0	00 0	00 0	00 0	00 0	00 0	00 0	00 0	00 0	00 0	00
0	00 0	00 0	00 0	00 0	00 0	00 0	00 0	00 0	00 0	00 0	00 0	00 0	00
0	00 0	00 0	00 0	00 0	00 0	00 0	00 0	00 0	00 0	00 0	00 0	00 0	00
0	00 0	00 0	00 0	00 0	00 0	00 0	00 0	00 0	00 0	00 0	00 0	00 0	00
0	00 0	00 0	00 0	00 0	00 0	00 0	00 0	00 0	00 0	00 0	00 0	00 0	00
0	00 0	00 0	00 0	00 0	00 0	00 0	00 0	00 0	00 0	00 0	00 0	00 0	00
0	00 0	00 0	00 0	00 0	00 0	00 0	00 0	00 0	00 0	00 0	00 0	00 0	00
0	00 0	00 0	00 0	00 0	00 0	00 0	00 0	00 0	00 0	00 0	00 0	00 0	00
0	00 0	00 0	00 0	00 0	00 0	00 0	00 0	00 0	00 0	00 0	00 0	00 0	00
0	00 0	00 0	00 0	00 0	00 0	00 0	00 0	00 0	00 0	00 0	00 0	00 0	00
0	00 0	00 0	00 0	00 0	00 0	00 0	00 0	00 0	00 0	00 0	00 0	00 0	00
0	00 0	00 0	00 0	00 0	00 0	00 0	00 0	00 0	00 0	00 0	00 0	00 0	00
0	00 0	00 0	00 0	00 0	00 0	00 0	00 0	00 0	00 0	00 0	00 0	00 0	00
0	00 0	00 0	00 0	00 0	00 0	00 0	00 0	00 0	00 0	00 0	00 0	00 0	00
0	00 0	00 0	00 0	00 0	00 0	00 0	00 0	00 0	00 0	00 0	00 0	00 0	00
0	00 0	00 0	00 0	00 0	00 0	00 0	00 0	00 0	00 0	00 0	00 0	00 0	00
0	00 0	00 0	00 0	00 0	00 0	00 0	00 0	00 0	00 0	00 0	00 0	00 0	00
0	00 0	00 0	00 0	00 0	00 0	00 0	00 0	00 0	00 0	00 0	00 0	00 0	00
0	00 0	00 0	00 0	00 0	00 0	00 0	00 0	00 0	00 0	00 0	00 0	00 0	00
0	00 0	00 0	00 0	00 0	00 0	00 0	00 0	00 0	00 0	00 0	00 0	00 0	00
0	00 0	00 0	00 0	00 0	00 0	00 0	00 0	00 0	00 0	00 0	00 0	00 0	00
0	00 0	00 0	00 0	00 0	00 0	00 0	00 0	00 0	00 0	00 0	00 0	00 0	00
0	00 0	00 0	00 0	00 0	00 0	00 0	00 0	00 0	00 0	00 0	00 0	00 0	00
0	00 0	00 0	00 0	00 0	00 0	00 0	00 0	00 0	00 0	00 0	00 0	00 0	00
0	00 0	00 0	00 0	00 0	00 0	00 0	00 0	00 0	00 0	00 0	00 0	00 0	00
0	00 0	00 0	00 0	00 0	00 0	00 0	00 0	00 0	00 0	00 0	00 0	00 0	00
0	00 0	00 0	00 0	00 0	00 0	00 0	00 0	00 0	00 0	00 0	00 0	00 0	00
0	00 0	00 0	00 0	00 0	00 0	00 0	00 0	00 0	00 0	00 0	00 0	00 0	00
0	00 0	00 0	00 0	00 0	00 0	00 0	00 0	00 0	00 0	00 0	00 0	00 0	00
0	00 0	00 0	00 0	00 0	00 0	00 0	00 0	00 0	00 0	00 0	00 0	00 0	00
0	00 0	00 0	00 0	00 0	00 0	00 0	00 0	00 0	00 0	00 0	00 0	00 0	00
0	00 0	00 0	00 0	00 0	00 0	00 0	00 0	00 0	00 0	00 0	00 0	00 0	00
0	00 0	00 0	00 0	00 0	00 0	00 0	00 0	00 0	00 0	00 0	00 0	00 0	00
0	00 0	00 0	00 0	00 0	00 0	00 0	00 0	00 0	00 0	00 0	00 0	00 0	00
0	00 0	00 0	00 0	00 0	00 0	00 0	00 0	00 0	00 0	00 0	00 0	00 0	00
0	00 0	00 0	00 0	00 0	00 0	00 0	00 0	00 0	00 0	00 0	00 0	00 0	00
0	00 0	00 0	00 0	00 0	00 0	00 0	00 0	00 0	00 0	00 0	00 0	00 0	00
0	00 0	00 0	00 0	00 0	00 0	00 0	00 0	00 0	00 0	00 0	00 0	00 0	00
0	00 0	00 0	00 0	00 0	00 0	00 0	00 0	00 0	00 0	00 0	00 0	00 0	00
0	00 0	00 0	00 0	00 0	00 0	00 0	00 0	00 0	00 0	00 0	00 0	00 0	00
0	00 0	00 0	00 0	00 0	00 0	00 0	00 0	00 0	00 0	00 0	00 0	00 0	00
0	00 0	00 0	00 0	00 0	00 0	00 0	00 0	00 0	00 0	00 0	00 0	00 0	00
0	00 0	00 0	00 0	00 0	00 0	00 0	00 0	00 0	00 0	00 0	00 0	00 0	00
0	00 0	00 0	00 0	00 0	00 0	00 0	00 0	00 0	00 0	00 0	00 0	00 0	00
0	00 0	00 0	00 0	00 0	00 0	00 0	00 0	00 0	00 0	00 0	00 0	00 0	00
0	00 0	00 0	00 0	00 0	00 0	00 0	00 0	00 0	00 0	00 0	00 0	00 0	00
0	00 0	00 0	00 0	00 0	00 0	00 0	00 0	00 0	00 0	00 0	00 0	00 0	00
0	00 0	00 0	00 0	00 0	00 0	00 0	00 0	00 0	00 0	00 0	00 0	00 0	00
0	00 0	00 0	00 0	00 0	00 0	00 0	00 0	00 0	00 0	00 0	00 0	00 0	00
0	00 0	00 0	00 0	00 0	00 0	00 0	00 0	00 0	00 0	00 0	00 0	00 0	00
0	00 0	00 0	00 0	00 0	00 0	00 0	00 0	00 0	00 0	00 0	00 0	00 0	00
0	00 0	00 0	00 0	00 0	00 0	00 0	00 0	00 0	00 0	00 0	00 0	00 0	00
0	00 0	00 0	00 0	00 0	00 0	00 0	00 0	00 0	00 0	00 0	00 0	00 0	00
0	00 0	00 0	00 0	00 0	00 0	00 0	00 0	00 0	00 0	00 0	00 0	00 0	00
0	00 0	00 0	00 0	00 0	00 0	00 0	00 0	00 0	00 0	00 0	00 0	00 0	00
0	00 0	00 0	00 0	00 0	00 0	00 0	00 0	00 0	00 0	00 0	00 0	00 0	00
0	00 0	00 0	00 0	00 0	00 0	00 0	00 0	00 0	00 0	00 0	00 0	00 0	00
0	00 0	00 0	00 0	00 0	00 0	00 0	00 0	00 0	00 0	00 0	00 0	00 0	00
0	00 0	00 0	00 0	00 0	00 0	00 0	00 0	00 0	00 0	00 0	00 0	00 0	00
0	00 0	00 0	00 0	00 0	00 0	00 0	00 0	00 0	00 0	00 0	00 0	00 0	00
0	00 0	00 0	00 0	00 0	00 0	00 0	00 0	00 0	00 0	00 0	00 0	00 0	00
0	00 0	00 0	00 0	00 0	00 0	00 0	00 0	00 0	00 0	00 0	00 0	00 0	00
0	00 0	00 0	00 0	00 0	00 0	00 0	00 0	00 0	00 0	00 0	00 0	00 0	00
0	00 0	00 0	00 0	00 0	00 0	00 0	00 0	00 0	00 0	00 0	00 0	00 0	00
0	00 0	00 0	00 0	00 0	00 0	00 0	00 0	00 0	00 0	00 0	00 0	00 0	00
0	00 0	00 0	00 0	00 0	00 0	00 0	00 0	00 0	00 0	00 0	00 0	00 0	00
0	00 0	00 0	00 0	00 0	00 0	00 0	00 0	00 0	00 0	00 0	00 0	00 0	00
0	00 0	00 0	00 0	00 0	00 0	00 0	00 0	00 0	00 0	00 0	00 0	00 0	00
0	00 0	00 0	00 0	00 0	00 0	00 0	00 0	00 0	00 0	00 0	00 0	00 0	00
0	00 0	00 0	00 0	00 0	00 0	00 0	00 0	00 0	00 0	00 0	00 0	00 0	00
0	00 0	00 0	00 0	00 0	00 0	00 0	00 0	00 0	00 0	00 0	00 0	00 0	00
0	00 0	00 0	00 0	00 0	00 0	00 0	00 0	00 0	00 0	00 0	00 0	00 0	00
0	00 0	00 0	00 0	00 0	00 0	00 0	00 0	00 0	00 0	00 0	00 0	00 0	00
0	00 0	00 0	00 0	00 0	00 0	00 0	00 0	00 0	00 0	00 0	00 0	00 0	00
0	00 0	00 0	00 0	00 0	00 0	00 0	00 0	00 0	00 0	00 0	00 0	00 0	00
0	00 0	00 0	00 0	00 0	00 0	00 0	00 0	00 0	00 0	00 0	00 0	00 0	00
0	00 0	00 0	00 0	00 0	00 0	00 0	00 0	00 0	00 0	00 0	00 0	00 0	00
0	00 0	00 0	00 0	00 0	00 0	00 0	00 0	00 0	00 0	00 0	00 0	00 0	00
0	00 0	00 0	00 0	00 0	00 0	00 0	00 0	00 0	00 0	00 0	00 0	00 0	00
0	00 0	00 0	00 0	00 0	00 0	00 0	00 0	00 0	00 0	00 0	00 0	00 0	00
0	00 0	00 0	00 0	00 0	00 0	00 0	00 0	00 0	00 0	00 0	00 0	00 0	00
0	00 0	00 0	00 0	00 0	00 0	00 0	00 0	00 0	00 0	00 0	00 0	00 0	00
0	00 0	00 0	00 0	00 0	00 0	00 0	00 0	00 0	00 0	00 0	00 0	00 0	00
0	00 0	00 0	00 0	00 0	00 0	00 0	00 0	00 0	00 0	00 0	00 0	00 0	00
0	00 0	00 0	00 0	00 0	00 0	00 0	00 0	00 0	00 0	00 0	00 0	00 0	00
0	00 0	00 0	00 0	00 0	00 0	00 0	00 0	00 0	00 0	00 0	00 0	00 0	00
0	00 0	00 0	00 0	00 0	00 0	00 0	00 0	00 0	00 0	00 0	00 0	00 0	00
0	00 0	00 0	00 0	00 0	00 0	00 0	00 0	00 0	00 0	00 0	00 0	00 0	00
0	00 0	00 0	00 0	00 0	00 0	00 0	00 0	00 0	00 0	00 0	00 0	00 0	00
0	00 0	00 0	00 0	00 0	00 0	00 0	00 0	00 0	00 0	00 0	00 0	00 0	00
0	00 0	00 0	00 0	00 0	00 0	00 0	00 0	00 0	00 0	00 0	00 0	00 0	00
0	00 0	00 0	00 0	00 0	00 0	00 0	00 0	00 0	00 0	00 0	00 0	00 0	00
0	00 0	00 0	00 0	00 0	00 0	00 0	00 0	00 0	00 0	00 0	00 0	00 0	00
0	00 0	00 0	00 0	00 0	00 0	00 0	00 0	00 0	00 0	00 0	00 0	00 0	00
0	00 0	00 0	00 0	00 0	00 0	00 0	00 0	00 0	00 0	00 0	00 0	00 0	00
0	00 0	00 0	00 0	00 0	00 0	00 9	09 9	09 9	09 0	00 0	00 0	00 0	00
0	00 0	00 0	00 0	00 0	00 0	00 88	10 88	10 88	10 0	00 0	00 0	00 0	00
0	00 0	00 0	00 0	00 0	00 0	00 480	53 480	53 480	53 0	00 0	00 0	00 0	00
0	00 0	00 0	00 0	00 0	00 0	00 789	83 789	83 789	83 0	00 0	00 0	00 0	00
0	00 0	00 0	00 0	00 0	00 0	00 1033	12 1033	12 1033	12 0	00 0	00 0	00 0	00
0	00 0	00 0	00 0	00 0	00 0	00 1224	00 1224	00 1224	00 0	00 0	00 0	00 0	00
0	00 0	00 0	00 0	00 0	00 0	00 1373	28 1373	28 1373	28 0	00 0	00 0	00 0	00
0	00 0	00 0	00 0	00 0	00 0	00 1489	53 1489	53 1489	53 0	00 0	00 0	00 0	00
0	00 0	00 0	00 0	00 0	00 0	00 1579	56 1579	56 1579	56 0	00 0	00 0	00 0	00
0	00 0	00 0	00 0	00 0	00 0	00 1648	76 1648	76 1648	76 0	00 0	00 0	00 0	00
0	00 0	00 0	00 0	00 0	00 0	00 1701	44 1701	44 1701	44 0	00 0	00 0	00 0	00
0	00 0	00 0	00 0	00 0	00 0	00 1741	00 1741	00 1741	00 0	00 0	00 0	00 0	00
0	00 0	00 0	00 0	00 0	00 0	00 1770	14 1770	14 1770	14 0	00 0	00 0	00 0	00
0	00 0	00 0	00 0	00 0	00 0	00 1791	00 1791	00 1791	00 0	00 0	00 0	00 0	00
0	00 0	00 0	00 0	00 0	00 0	00 1805	30 1805	30 1805	30 0	00 0	00 0	00 0	00
0	00 0	00 0	00 0	00 0	00 0	00 1814	39 1814	39 1814	39 0	00 0	00 0	00 0	00
0	00 0	00 0	00 0	00 0	00 0	00 1819	33 1819	33 1819	33 0	00 0	00 0	00 0	00
0	00 0	00 0	00 0	00 0	00 0	00 1820	99 1820	99 1820	99 0	00 0	00 0	00 0	00
0	00 0	00 0	00 0	00 0	00 0	00 1820	04 1820	04 1820	04 0	00 0	00 0	00 0	00
0	00 0	00 0	00 0	00 0	00 0	00 1817	02 1817	02 1817	02 0	00 0	00 0	00 0	00
0	00 0	00 0	00 0	00 0	00 0	00 1812	36 1812	36 1812	36 0	00 0	00 0	00 0	00
0	00 0	00 0	00 0	00 0	00 0	00 1806	39 1806	39 1806	39 0	00 0	00 0	00 0	00
0	00 0	00 0	00 0	00 0	00 0	00 1799	38 1799	38 1799	38 0	00 0	00 0	00 0	00
0	00 0	00 0	00 0	00 0	00 0	00 1791	55 1791	55 1791	55 0	00 0	00 0	00 0	00
0	00 0	00 0	00 0	00 0	00 0	00 1783	07 1783	07 1783	07 0	00 0	00 0	00 0	00
0	00 0	00 0	00 0	00 0	00 0	00 1774	07 1774	07 1774	07 9	09 9	09 9	09 9	09
0	00 0	00 0	00 0	00 0	00 0	00 1764	65 1764	65 1764	65 88	10 88	10 88	10 88	10
0	00 0	00 0	00 0	00 0	00 0	00 1754	91 1754	91 1754	91 480	53 480	53 480	53 480	53
0	00 0	00 0	00 0	00 0	00 0	00 1744	91 1744	91 1744	91 789	83 789	83 789	83 789	83
0	00 0	00 0	00 0	00 0	00 0	00 1734	91 1734	91 1734	91 1033	12 1033	12 1033	12 1033	12
0	00 0	00 0	00 0	00 0	00 0	00 1724	91 1724	91 1724	91 1224	00 1224	00 1224	00 1224	00
0	00 0	00 0	00 0	00 0	00 0	00 1714	91 1714	91 1714	91 1373	28 1373	28 1373	28 1373	28
0	00 0	00 0	00 0	00 0	00 0	00 1704	91 1704	91 1704	91 1489	53 1489	53 1489	53 1489	53
0	00 0	00 0	00 0	00 0	00 0	00 1694	91 1694	91 1694	91 1579	56 1579	56 1579	56 1579	56
0	00 0	00 0	00 0	00 0	00 0	00 1684	91 1684	91 1684	91 1648	76 1648	76 1648	76 1648	76
0	00 0	00 0	00 0	00 0	00 0	00 1674	91 1674	91 1674	91 1701	44 1701	44 1701	44 1701	44
0	00 0	00 0	00 0	00 0	00 0	00 1664	91 1664	91 1664	91 1741	00 1741	00 1741	00 1741	00
0	00 0	00 0	00 0	00 0	00 0	00 1654	91 1654	91 1654	91 1770	14 1770	14 1770	14 1770	14
0	00 0	00 0	00 0	00 0	00 0	00 1644	91 1644	91 1644	91 1791	00 1791	00 1791	00 1791	00
0	00 0	00 0	00 0	00 0	00 0	00 1634	91 1634	91 1634	91 1805	30 1805	30 1805	30 1805	30
0	00 0	00 0	00 0	00 0	00 0	00 1624	91 1624	91 1624	91 1814	39 1814	39 1814	39 1814	39
0	00 0	00 0	00 0	00 0	00 0	00 1614	91 1614	91 1614	91 1819	33 1819	33 1819	33 1819	33
0	00 0	00 0	00 0	00 0	00 0	00 1604	91 1604	91 1604	91 1820	99 1820	99 1820	99 1820	99
0	00 0	00 0	00 0	00 0	00 0	00 1594	91 1594	91 1594	91 1820	04 1820	04 1820	04 1820	04
0	00 0	00 0	00 0	00 0	00 0	00 1584	91 1584	91 1584	91 1817	02 1817	02 1817	02 1817	02
0	00 0	00 0	00 0	00 0	00 0	00 1574	91 1574	91 1574	91 1812	36 1812	36 1812	36 1812	36
0	00 0	00 0	00 0	00 0	00 0	00 1564	91 1564	91 1564	91 1806	39 1806	39 1806	39 1806	39
0	00 0	00 0	00 0	00 0	00 0	00 1554	91 1554	91 1554	91 1799	38 1799	38 1799	38 1799	38
0	00 0	00 0	00 0	00 0	00 0	00 1544	91 1544	91 1544	91 1791	55 1791	55 1791	55 1791	55
0	00 0	00 0	00 0	00 0	00 0	00 1534	91 1534	91 1534	91 1783	07 1783	07 1783	07 1783	07
0	00 0	00 0	00 0	00 0	00 0	00 1524	91 1524	91 1524	91 1774	07 1774	07 1774	07 1774	07
0	00 0	00 0	00 0	00 0	00 0	00 1514	91 1514	91 1514	91 1764	65 1764	65 1764	65 1764	65
0	00 0	00 0	00 0	00 0	00 0	00 1504	91 1504	91 1504	91 1754	91 1754	91 1754	91 1754	91
0	00 0	00 0	00 0	00 0	00 0	00 1494	91 1494	91 1494	91 1744	91 1744	91 1744	91 1744	91
0	00 0	00 0	00 0	00 0	00 0	00 1484	91 1484	91 1484	91 1734	91 1734	91 1734	91 1734	91
0	00 0	00 0	00 0	00 0	00 0	00 1474	91 1474	91 1474	91 1724	91 1724	91 1724	91 1724	91
0	00 0	00 0	00 0	00 0	00 0	00 1464	91 1464	91 1464	91 1714	91 1714	91 1714	91 1714	91
0	00 0	00 0	00 0	00 0	00 0	00 1454	91 1454	91 1454	91 1704	91 1704	91 1704	91 1704	91
0	00 0	00 0	00 0	00 0	00 0	00 1444	91 1444	91 1444	91 1694	91 1694	91 1694	91 1694	91
0	00 0	00 0	00 0	00 0	00 0	00 1434	91 1434	91 1434	91 1684	91 1684	91 1684	91 1684	91
0	00 0	00 0	00 0	00 0	00 0	00 1424	91 1424	91 1424	91 1674	91 1674	91 1674	91 1674	91
0	00 0	00 0	00 0	00 0	00 0	00 1414	91 1414	91 1414	91 1664	91 1664	91 1664	91 1664	91
0	00 0	00 0	00 0	00 0	00 0	00 1404	91 1404	91 1404	91 1654	91 1654	91 1654	91 1654	91
0	00 0	00 0	00 0	00 0	00 0	00 1394	91 1394	91 1394	91 1644	91 1644	91 1644	91 1644	91
0	00 0	00 0	00 0	00 0	00 0	00 1384	91 1384	91 1384	91 1634	91 1634	91 1634	91 1634	91
0	00 0	00 0	00 0	00 0	00 0	00 1374	91 1374	91 1374	91 1624	91 1624	91 1624	91 1624	91
0	00 0	00 0	00 0	00 0	00 0	00 1364	91 1364	91 1364	91 1614	91 1614	91 1614	91 1614	91
0	00 0	00 0	00 0	00 0	00 0	00 1354	91 1354	91 1354	91 1604	91 1604	91 1604	91 1604	91
0	00 0	00 0	00 0	00 0	00 0	00 1344	91 1344	91 1344	91 1594	91 1594	91 1594	91 1594	91
0	00 0	00 0	00 0	00 0	00 0	00 1334	91 1334	91 1334	91 1584	91 1584	91 1584	91 1584	91
0	00 0	00 0	00 0	00 0	00 0	00 1324	91 1324	91 1324	91 1574	91 1574	91 1574	91 1574	91
0	00 0	00 0	00 0	00 0	00 0	00 1314	91 1314	91 1314	91 1564	91 1564	91 1564	91 1564	91
0	00 0	00 0	00 0	00 0	00 0	00 1304	91 1304	91 1304	91 1554	91 1554	91 1554	91 1554	91
0	00 0	00 0	00 0	00 0	00 0	00 1294	91 1294	91 1294	91 1544	91 1544	91 1544	91 1544	91
0	00 0	00 0	00 0	00 0	00 0	00 1284	91 1284	91 1284	91 1534	91 1534	91 1534	91 1534	91
0	00 0	00 0	00 0	00 0	00 0	00 1274	91 1274	91 1274	91 1524	91 1524	91 1524	91 1524	91
0	00 0	00 0	00 0	00 0	00 0	00 1264	91 1264	91 1264	91 1514	91 1514	91 1514	91 1514	91
0	00 0	00 0	00 0	00 0	00 0	00 1254	91 1254	91 1254	91 1504	91 1504	91 1504	91 1504	91
0	00 0	00 0	00 0	00 0	00 0	00 1244	91 1244	91 1244	91 1494	91 1494	91 1494	91 1494	91
0	00 0	00 0	00 0	00 0	00 0	00 1234	91 1234	91 1234	91 1484	91 1484	91 1484	91 1484	91
0	00 0	00 0	00 0	00 0	00 0	00 1224	91 1224	91 1224	91 1474	91 1474	91 1474	91 1474	91
0	00 0	00 0	00 0	00 0	00 0	00 1214	91 1214	91 1214	91 1464	91 1464	91 1464	91 1464	91
0	00 0	00 0	00 0	00 0	00 0	00 1204	91 1204	91 1204	91 1454	91 1454	91 1454	91 1454	91
0	00 0	00 0	00 0	00 0	00 0	00 1194	91 1194	91 1194	91 1444	91 1444	91 1444	91 1444	91
0	00 0	00 0	00 0	00 0	00 0	00 1184	91 1184	91 1184	91 1434	91 1434	91 1434	91 1434	91
0	00 0	00 0	00 0	00 0	00 0	00 1174	91 1174	91 1174	91 1424	91 1424	91 1424	91 1424	91
0	00 0	00 0	00 0	00 0	00 0	00 1164	91 1164	91 1164	91 1414	91 1414	91 1414	91 1414	91
0	00 0	00 0	00 0	00 0	00 0	00 1154	91 1154	91 1154	91 1404	91 1404	91 1404	91 1404	91
0	00 0	00 0	00 0	00 0	00 0	00 1144	91 1144	91 1144	91 1394	91 1394	91 1394	91 1394	91
0	00 0	00 0	00 0	00 0	00 0	00 1134	91 1134	91 1134	91 1384	91 1384	91 1384	91 1384	91
0	00 0	00 0	00 0	00 0	00 0	00 1124	91 1124	91 1124	91 1374	91 1374	91 1374	91 1374	91
0	00 0	00 0	00 0	00 0	00 0	00 1114	91 1114	91 1114	91 1364	91 1364	91 1364	91 1364	91
0	00 0	00 0	00 0	00 0	00 0	00 1104	91 1104	91 1104	91 1354	91 1354	91 1354	91 1354	91
0	00 0	00 0	00 0	00 0	00 0	00 1094	91 1094	91 1094	91 1344	91 1344	91 1344	91 1344	91
0	00 0	00 0	00 0	00 0	00 0	00 1084	91 1084	91 1084	91 1334	91 1334	91 1334	91 1334	91
0	00 0	00 0	00 0	00 0	00 0	00 1074	91 1074	91 1074	91 1324	91 1324	91 1324	91 1324	91
0	00 0	00 0	00 0	00 0	00 0	00 1064	91 1064	91 1064	91 1314	91 1314	91 1314	91 1314	91
0	00 0	00 0	00 0	00 0	00 0	00 1054	91 1054	91 1054	91 1304	91 1304	91 1304	91 1304	91
0	00 0	00 0	00 0	00 0	00 0	00 1044	91 1044	91 1044	91 1294	91 1294	91 1294	91 1294	91
0	00 0	00 0	00 0	00 0	00 0	00 1034	91 1034	91 1034	91 1284	91 1284	91 1284	91 1284	91
0	00 0	00 0	00 0	00 0	00 0	00 1024	91 1024	91 1024	91 1274	91 1274	91 1274	91 1274	91
0	00 0	00 0	00 0	00 0	00 0	00 1014	91 1014	91 1014	91 1264	91 1264	91 1264	91 1264	91
0	00 0	00 0	00 0	00 0	00 0	00 1004	91 1004	91 1004	91 1254	91 1254	91 1254	91 1254	91
0	00 0	00 0	00 0	00 0	00 0	00 994	91 994	91 994	91 1244	91 1244	91 1244	91 1244	91
0	00 0	00 0	00 0	00 0	00 0	00 984	91 984	91 984	91 1234	91 1234	91 1234	91 1234	91
0	00 0	00 0	00 0	00 0	00 0	00 974	91 974	91 974	91 1224	91 1224	91 1224	91 1224	91
0	00 0	00 0	00 0	00 0	00 0	00 964	91 964	91 964	91 1214	91 1214	91 1214	91 1214	91
0	00 0	00 0	00 0	00 0	00 0	00 954	91 954	91 954	91 1204	91 1204	91 1204	91 1204	91
0	00 0	00 0	00 0	00 0	00 0	00 944	91 944	91 944	91 1194	91 1194	91 1194	91 1194	91
0	00 0	00 0	00 0	00 0	00 0	00 934	91 934	91 934	91 1184	91 1184	91 1184	91 1184	91
0	00 0	00 0	00 0	00 0	00 0	00 924	91 924	91 924	91 1174	91 1174	91 1174	91 1174	91
0	00 0	00 0	00 0	00 0	00 0	00 914	91 914	91 914	91 1164	91 1164	91 1164	91 1164	91
0	00 0	00 0	00 0	00 0	00 0	00 904	91 904	91 904	91 1154	91 1154	91 1154	91 1154	91
0	00 0	00 0	00 0	00 0	00 0	00 894	91 894	91 894	91 1144	91 1144	91 1144	91 1144	91
0	00 0	00 0	00 0	00 0	00 0	00 884	91 884	91 884	91 1134	91 1134	91 1134	91 1134	91
0	00 0	00 0	00 0	00 0	00 0	00 874	91 874	91 874	91 1124	91 1124	91 1124	91 1124	91
0	00 0	00 0	00 0	00 0	00 0	00 864	91 864	91 864	91 1114	91 1114	91 1114	91 1114	91
0	00 0	00 0	00 0	00 0	00 0	00 854	91 854	91 854	91 1104	91 1104	91 1104	91 1104	91
0	00 0	00 0	00 0	00 0	00 0	00 844	91 844	91 844	91 1094	91 1094	91 1094	91 1094	91
0	00 0	00 0	00 0	00 0	00 0	00 834	91 834	91 834	91 1084	91 1084	91 1084	91 1084	91
0	00 0	00 0	00 0	00 0	00 0	00 824	91 824	91 824	91 1074	91 1074	91 1074	91 1074	91
0	00 0	00 0	00 0	00 0	00 0	00 814	91 814	91 814	91 1064	91 1064	91 1064	91 1064	91
0	00 0	00 0	00 0	00 0	00 0	00 804	91 804	91 804	91 1054	91 1054	91 1054	91 1054	91
0	00 0	00 0	00 0	00 0	00 0	00 794	91 794	91 794	91 1044	91 1044	91 1044	91 1044	91
0	00 0	00 0	00 0	00 0	00 0	00 784	91 784	91 784	91 1034	91 1034	91 1034	91 1034	91
0	00 0	00 0	00 0	00 0	00 0	00 774	91 774	91 774	91 1024	91 1024	91 1024	91 1024	91
0	00 0	00 0	00 0	00 0	00 0	00 764	91 764	91 764	91 1014	91 1014	91 1014	91 1014	91
0	00 0	00 0	00 0	00 0	00 0	00 754	91 754	91 754	91 1004	91 1004	91 1004	91 1004	91
0	00 0	00 0	00 0	00 0	00 0	00 744	91 744	91 744	91 994	91 994	91 994	91 994	91
0	00 0	00 0	00 0	00 0	00 0	00 734	91 734	91 734	91 984	91 984	91 984	91 984	91
0	00 0	00 0	00 0	00 0	00 0	00 724	91 724	91 724	91 974	91 974	91 974	91 974	91
0	00 0	00 0	00 0	00 0	00 0	00 714	91 714	91 714	91 964	91 964	91 964	91 964	91
0	00 0	00 0	00 0	00 0	00 0	00 704	91 704	91 704	91 954	91 954	91 954	91 954	91
0	00 0	00 0	00 0	00 0	00 0	00 694	91 694	91 694	91 944	91 944	91 944	91 944	91
0	00 0	00 0	00 0	00 0	00 0	00 684	91 684	91 684	91 934	91 934	91 934	91 934	91
0	00 0	00 0	00 0	00 0	00 0	00 674	91 674	91 674	91 924	91 924	91 924	91 924	91
0	00 0	00 0	00 0	00 0	00 0	00 664	91 664	91 664	91 914	91 914	91 914	91 914	91
0	00 0	00 0	00 0	00 0	00 0	00 654	91 654	91 654	91 904	91 904	91 904	91 904	91
0	00 0	00 0	00 0	00 0	00 0	00 644	91 644	91 644	91 894	91 894	91 894	91 894	91
0	00 0	00 0	00 0	00 0	00 0	00 634	91 634	91 634	91 884	91 884	91 884	91 884	91
0	00 0	00 0	00 0	00 0	00 0	00 624	91 624	91 624	91 874	91 874	91 874	91 874	91
0	00 0	00 0	00 0	00 0	00 0	00 614	91 614	91 614	91 864	91 864	91 864	91 864	91
0	00 0	00 0	00 0	00 0	00 0	00 604	91 604	91 604	91 854	91 854	91 854	91 854	91
0	00 0	00 0	00 0	00 0	00 0	00 594	91 594	91 594	91 844	91 844	91 844	91 844	91
0	00 0	00 0	00 0	00 0	00 0	00 584	91 584	91 584	91 834	91 834	91 834	91 834	91
0	00 0	00 0	00 0	00 0	00 0	00 574	91 574	91 574	91 824	91 824	91 824	91 824	91
0	00 0	00 0	00 0	00 0	00 0	00 564	91 564	91 564	91 814	91 814	91 814	91 814	91
0	00 0	00 0	00 0	00 0	00 0	00 554	91 554	91 554	91 804	91 804	91 804	91 804	91
0	00 0	00 0	00 0	00 0	00 0	00 544	91 544	91 544	91 794	91 794	91 794	91 794	91
0	00 0	00 0	00 0	00 0	00 0	00 534	91 534	91 534	91 784	91 784	91 784	91 784	91
0	00 0	00 0	00 0	00 0	00 0	00 524	91 524	91 524	91 774	91 774	91 774	91 774	91
0	00 0	00 0	00 0	00 0	00 0	00 514	91 514	91 514	91 764	91 764	91 764	91 764	91
0	00 0	00 0	00 0	00 0	00 0	00 504	91 504	91 504	91 754	91 754	91 754	91 754	91
0	00 0	00 0	00 0	00 0	00 0	00 494	91 494	91 494	91 744	91 744	91 744	91 744	91
0	00 0	00 0	00 0	00 0	00 0	00 484	91 484	91 484	91 734	91 734	91 734	91 734	91
0	00 0	00 0	00 0	00 0	00 0	00 474	91 474	91 474	91 724	91 724	91 724	91 724	91
0	00 0	00 0	00 0	00 0	00 0	00 464	91 464	91 464	91 714	91 714	91 714	91 714	91
0	00 0	00 0	00 0	00 0	00 0	00 454	91 454	91 454	91 704	91 704	91 704	91 704	91
0	00 0	00 0	00 0	00 0	00 0	00 444	91 444	91 444	91 694	91 694	91 694	91 694	91
0	00 0	00 0	00 0	00 0	00 0	00 434	91 434	91 434	91 684	91 684	91 684	91 684	91
0	00 0	00 0	00 0	00 0	00 0	00 424	91 424	91 424	91 674	91 674	91 674	91 674	91
0	00 0	00 0	00 0	00 0	00 0	00 414	91 414	91 414	91 664	91 664	91 664	91 664	91
0	00 0	00 0	00 0	00 0	00 0	00 404	91 404	91 404	91 654	91 654	91 654	91 654	91
0	00 0	00 0	00 0	00 0	00 0	00 394	91 394	91 394	91 644	91 644	91 644	91 644	91
0	00 0	00 0	00 0	00 0	00 0	00 384	91 384	91 384	91 634	91 634	91 634	91 634	91
0	00 0	00 0	00 0	00 0	00 0	00 374	91 374	91 374	91 624	91 624	91 624	91 624	91
0	00 0	00 0	00 0	00 0	00 0	00 364	91 364	91 364	91 614	91 614	91 614	91 614	91
0	00 0	00 0	00 0	00 0	00 0	00 354	91 354	91 354	91 604	91 604	91 604	91 604	91
0	00 0	00 0	00 0	00 0	00 0	00 344	91 344	91 344	91 594	91 594	91 594	91 594	91
0	00 0	00 0	00 0	00 0	00 0	00 334	91 334	91 334	91 584	91 584	91 584	91 584	91
0	00 0	00 0	00 0	00 0	00 0	00 324	91 324	91 324	91 574	91 574	91 574	91 574	91
0	00 0	00 0	00 0	00 0	00 0	00 314	91 314	91 314	91 564	91 564	91 564	91 564	91
0	00 0	00 0	00 0	00 0	00 0	00 304	91 304	91 304	91 554	91 554	91 554	91 554	91
0	00 0	00 0	00 0	00 0	00 0	00 294	91 294	91 294	91 544	91 544	91 544	91 544	91
0	00 0	00 0	00 0	00 0	00 0	00 284	91 284	91 284	91 534	91 534	91 534	91 534	91
0	00 0	00 0	00 0	00 0	00 0	00 274	91 274	91 274	91 524	91 524	91 524	91 524	91
0	00 0	00 0	00 0	00 0	00 0	00 264	91 264	91 264	91 514	91 514	91 514	91 514	91
0	00 0	00 0	00 0	00 0	00 0	00 254	91 254	91 254	91 504	91 504	91 504	91 504	91
0	00 0	00 0	00 0	00 0	00 0	00 244	91 244	91 244	91 494	91 494	91 494	91 494	91
0	00 0	00 0	00 0	00 0	00 0	00 234	91 234	91 234	91 484	91 484	91 484	91 484	91
0	00 0	00 0	00 0	00 0	00 0	00 224	91 224	91 224	91 474	91 474	91 474	91 474	91
0	00 0	00 0	00 0	00 0	00 0	00 214	91 214	91 214	91 464	91 464	91 464	91 464	91
0	00 0	00 0	00 0	00 0	00 0	00 204	91 204	91 204	91 454	91 454	91 454	91 454	91
0	00 0	00 0	00 0	00 0	00 0	00 194	91 194	91 194	91 444	91 444	91 444	91 444	91
0	00 0	00 0	00 0	00 0	00 0	00 184	91 184	91 184	91 434	91 434	91 434	91 434	91
0	00 0	00 0	00 0	00 0	00 0	00 174	91 174	91 174	91 424	91 424	91 424	91 424	91
0	00 0	00 0	00 0	00 0	00 0	00 164	91 164	91 164	91 414	91 414	91 414	91 414	91
0	00 0	00 0	00 0	00 0	00 0	00 154	91 154	91 154	91 404	91 404	91 404	91 404	91
0	00 0	00 0	00 0	00 0	00 0	00 144	91 144	91 144	91 394	91 394	91 394	91 394	91
0	00 0	00 0	00 0	00 0	00 0	00 134	91 134	91 134	91 384	91 384	91 384	91 384	91
0	00 0	00 0	00 0	00 0	00 0	00 124	91 124	91 124	91 374	91 374	91 374	91 374	91
0	00 0	00 0	00 0	00 0	00 0	00 114	91 114	91 114	91 364	91 364	91 364	91 364	91
0	00 0	00 0	00 0	00 0	00 0	00 104	91 104	91 104	91 354	91 354	91 354	91 354	91
0	00 0	00 0	00 0	00 0	00 0	00 94	91 94	91 94	91 344	91 344	91 344	91 344	91
0	00 0	00 0	00 0	00 0	00 0	00 84	91 84	91 84	91 334	91 334	91 334	91 334	91
0	00 0	00 0	00 0	00 0	00 0	00 74	91 74	91 74	91 324	91 324	91 324	91 324	91
0	00 0	00 0	00 0	00 0	00 0	00 64	91 64	91 64	91 314	91 314	91 314	91 314	91
0	00 0	00 0	00 0	00 0	00 0	00 54	91 54	91 54	91 304	91 304	91 304	91 304	91
0	00 0	00 0	00 0	00 0	00 0	00 44	91 44	91 44	91 294	91 294	91 294	91 294	91
0	00 0	00 0	00 0	00 0	00 0	00 34	91 34	91 34	91 284	91 284	91 284	91 284	91
0	00 0	00 0	00 0	00 0	00 0	00 24	91 24	91 24	91 274	91 274	91 274	91 274	91
0	00 0	00 0	00 0	00 0	00 0	00 14	91 14	91 14	91 264	91 264	91 264	91 264	91
0	00 0	00 0	00 0	00 0	00 0	00 4	91 4	91 4	91 254	91 254	91 254	91 254	91
0	00 0	00 0	00 0	00 0	00 0	00 0	00 0	00 0	00 244	91 244	91 244	91 244	91
0	00 0	00 0	00 0	00 0	00 0	00 0	00 0	00 0	00 234	91 234	91 234	91 234	91
0	00 0	00 0	00 0	00 0	00 0	00 0	00 0	00 0	00 224	91 224	91 224	91 224	91
0	00 0	00 0	00 0	00 0	00 0	00 0	00 0	00 0	00 214	91 214	91 214	91 214	91
0	00 0	00 0	00 0	00 0	00 0	00 0	00 0	00 0	00 204	91 204	91 204	91 204	91
0	00 0	00 0	00 0	00 0	00 0	00 0	00 0	00 0	00 194	91 194	91 194	91 194	91
0	00 0	00 0	00 0	00 0	00 0	00 0	00 0	00 0	00 184	91 184	91 184	91 184	91
0	00 0	00 0	00 0	00 0	00 0	00 0	00 0	00 0	00 174	91 174	91 174	91 174	91
0	00 0	00 0	00 0	00 0	00 0	00 0	00 0	00 0	00 164	91 164	91 164	91 164	91
0	00 0	00 0	00 0	00 0	00 0	00 0	00 0	00 0	00 154	91 154	91 154	91 154	91
0	00 0	00 0	00 0	00 0	00 0	00 0	00 0	00 0	00 144	91 144	91 144	91 144	91
0	00 0	00 0	00 0	00 0	00 0	00 0	00 0	00 0	00 134	91 134	91 134	91 134	91
0	00 0	00 0	00 0	00 0	00 0	00 0	00 0	00 0	00 124	91 124	91 124	91 124	91
0	00 0	00 0	00 0	00 0	00 0	00 0	00 0	00 0	00 114	91 114	91 114	91 114	91
0	00 0	00 0	00 0	00 0	00 0	00 0	00 0	00 0	00 104	91 104	91 104	91 104	91
0	00 0	00 0	00 0	00 0	00 0	00 0	00 0	00 0	00 94	91 94	91 94	91 94	91
0	00 0	00 0	00 0	00 0	00 0	00 0	00 0	00 0	00 84	91 84	91 84	91 84	91
0	00 0	00 0	00 0	00 0	00 0	00 0	00 0	00 0	00 74	91 74	91 74	91 74	91
0	00 0	00 0	00 0	00 0	00 0	00 0	00 0	00 0	00 64	91 64	91 64	91 64	91
0	00 0	00 0	00 0	00 0	00 0	00 0	00 0	00 0	00 54	91 54	91 54	91 54	91
0	00 0	00 0	00 0	00 0	00 0	00 0	00 0	00 0	00 44	91 44	91 44	91 44	91
0	00 0	00 0	00 0	00 0	00 0	00 0	00 0	00 0	00 34	91 34	91 34	91 34	91
0	00 0	00 0	00 0	00 0	00 0	00 0	00 0	00 0	00 24	91 24	91 24	91 24	91
0	00 0	00 0	00 0	00 0	00 0	00 0	00 0	00 0	00 14	91 14	91 14	91 14	91
0	00 0	00 0	00 0	00 0	00 0	00 0	00 0	00 0	00 4	91 4	91 4	91 4	91
0	00 0	00 0	00 0	00 0	00 0	00 0	00 0	00 0	00 0	00 0	00 0	00 0	00
0	00 0	00 0	00 0	00 0	00 0	00 0	00 0	00 0	00 0	00 0	00 0	00 0	00
0	00 0	00 0	00 0	00 0	00 0	00 0	00 0	00 0	00 0	00 0	00 0	00 0	00
0	00 0	00 0	00 0	00 0	00 0	00 0	00 0	00 0	00 0	00 0	00 0	00 0	00
0	00 0	00 0	00 0	00 0	00 0	00 0	00 0	00 0	00 0	00 0	00 0	00 0	00
0	00 0	00 0	00 0	00 0	00 0	00 0	00 0	00 0	00 0	00 0	00 0	00 0	00
0	00 0	00 0	00 0	00 0	00 0	00 0	00 0	00 0	00 0	00 0	00 0	00 0	00
0	00 0	00 0	00 0	00 0	00 0	00 0	00 0	00 0	00 0	00 0	00 0	00 0	00
0	00 0	00 0	00 0	00 0	00 0	00 0	00 0	00 0	00 0	00 0	00 0	00 0	00
0	00 0	00 0	00 0	00 0	00 0	00 0	00 0	00 0	00 0	00 0	00 0	00 0	00
0	00 0	00 0	00 0	00 0	00 0	00 0	00 0	00 0	00 0	00 0	00 0	00 0	00
0	00 0	00 0	00 0	00 0	00 0	00 0	00 0	00 0	00 0	00 0	00 0	00 0	00
0	00 0	00 0	00 0	00 0	00 0	00 0	00 0	00 0	00 0	00 0	00 0	00 0	00
0	00 0	00 0	00 0	00 0	00 0	00 0	00 0	00 0	00 0	00 0	00 0	00 0	00
0	00 0	00 0	00 0	00 0	00 0	00 0	00 0	00 0	00 0	00 0	00 0	00 0	00
0	00 0	00 0	00 0	00 0	00 0	00 0	00 0	00 0	00 0	00 0	00 0	00 0	00
0	00 0	00 0	00 0	00 0	00 0	00 0	00 0	00 0	00 0	00 0	00 0	00 0	00
0	00 0	00 0	00 0	00 0	00 0	00 0	00 0	00 0	00 0	00 0	00 0	00 0	00
0	00 0	00 0	00 0	00 0	00 0	00 0	00 0	00 0	00 0	00 0	00 0	00 0	00
0	00 0	00 0	00 0	00 0	00 0	00 0	00 0	00 0	00 0	00 0	00 0	00 0	00
0	00 0	00 0	00 0	00 0	00 0	00 0	00 0	00 0	00 0	00 0	00 0	00 0	00
0	00 0	00 0	00 0	00 0	00 0	00 0	00 0	00 0	00 0	00 0	00 0	00 0	00
0	00 0	00 0	00 0	00 0	00 0	00 0	00 0	00 0	00 0	00 0	00 0	00 0	00
0	00 0	00 0	00 0	00 0	00 0	00 0	00 0	00 0	00 0	00 0	00 0	00 0	00
0	00 0	00 0	00 0	00 0	00 0	00 0	00 0	00 0	00 0	00 0	00 0	00 0	00
0	00 0	00 0	00 0	00 0	00 0	00 0	00 0	00 0	00 0	00 0	00 0	00 0	00
0	00 0	00 0	00 0	00 0	00 0	00 0	00 0	00 0	00 0	00 0	00 0	00 0	00
0	00 0	00 0	00 0	00 0	00 0	00 0	00 0	00 0	00 0	00 0	00 0	00 0	00
0	00 0	00 0	00 0	00 0	00 0	00 0	00 0	00 0	00 0	00 0	00 0	00 0	00
0	00 0	00 0	00 0	00 0	00 0	00 0	00 0	00 0	00 0	00 0	00 0	00 0	00
0	00 0	00 0	00 0	00 0	00 0	00 0	00 0	00 0	00 0	00 0	00 0	00 0	00
0	00 0	00 0	00 0	00 0	00 0	00 0	00 0	00 0	00 0	00 0	00 0	00 0	00
0	00 0	00 0	00 0	00 0	00 0	00 0	00 0	00 0	00 0	00 0	00 0	00 0	00
0	00 0	00 0	00 0	00 0	00 0	00 0	00 0	00 0	00 0	00 0	00 0	00 0	00
0	00 0	00 0	00 0	00 0	00 0	00 0	00 0	00 0	00 0	00 0	00 0	00 0	00
0	00 0	00 0	00 0	00 0	00 0	00 0	00 0	00 0	00 0	00 0	00 0	00 0	00
0	00 0	00 0	00 0	00 0	00 0	00 0	00 0	00 0	00 0	00 0	00 0	00 0	00
0	00 0	00 0	00 0	00 0	00 0	00 0	00 0	00 0	00 0	00 0	00 0	00 0	00
0	00 0	00 0	00 0	00 0	00 0	00 0	00 0	00 0	00 0	00 0	00 0	00 0	00
0	00 0	00 0	00 0	00 0	00 0	00 0	00 0	00 0	00 0	00 0	00 0	00 0	00
0	00 0	00 0	00 0	00 0	00 0	00 0	00 0	00 0	00 0	00 0	00 0	00 0	00
0	00 0	00 0	00 0	00 0	00 0	00 0	00 0	00 0	00 0	00 0	00 0	00 0	00
0	00 0	00 0	00 0	00 0	00 0	00 0	00 0	00 0	00 0	00 0	00 0	00 0	00
0	00 0	00 0	00 0	00 0	00 0	00 0	00 0	00 0	00 0	00 0	00 0	00 0	00
0	00 0	00 0	00 0	00 0	00 0	00 0	00 0	00 0	00 0	00 0	00 0	00 0	00
0	00 0	00 0	00 0	00 0	00 0	00 0	00 0	00 0	00 0	00 0	00 0	00 0	00
0	00 0	00 0	00 0	00 0	00 0	00 0	00 0	00 0	00 0	00 0	00 0	00 0	00
0	00 0	00 0	00 0	00 0	00 0	00 0	00 0	00 0	00 0	00 0	00 0	00 0	00
0	00 0	00 0	00 0	00 0	00 0	00 0	00 0	00 0	00 0	00 0	00 0	00 0	00
0	00 0	00 0	00 0	00 0	00 0	00 0	00 0	00 0	00 0	00 0	00 0	00 0	00
0	00 0	00 0	00 0	00 0	00 0	00 0	00 0	00 0	00 0	00 0	00 0	00 0	00
0	00 0	00 0	00 0	00 0	00 0	00 0	00 0	00 0	00 0	00 0	00 0	00 0	00
0	00 0	00 0	00 0	00 0	00 0	00 0	00 0	00 0	00 0	00 0	00 0	00 0	00
0	00 0	00 0	00 0	00 0	00 0	00 0	00 0	00 0	00 0	00 0	00 0	00 0	00
0	00 0	00 0	00 0	00 0	00 0	00 0	00 0	00 0	00 0	00 0	00 0	00 0	00
0	00 0	00 0	00 0	00 0	00 0	00 0	00 0	00 0	00 0	00 0	00 0	00 0	00
0	00 0	00 0	00 0	00 0	00 0	00 0	00 0	00 0	00 0	00 0	00 0	00 0	00
0	00 0	00 0	00 0	00 0	00 0	00 0	00 0	00 0	00 0	00 0	00 0	00 0	00
0	00 0	00 0	00 0	00 0	00 0	00 0	00 0	00 0	00 0	00 0	00 0	00 0	00
0	00 0	00 0	00 0	00 0	00 0	00 0	00 0	00 0	00 0	00 0	00 0	00 0	00
0	00 0	00 0	00 0	00 0	00 0	00 0	00 0	00 0	00 0	00 0	00 0	00 0	00
0	00 0	00 0	00 0	00 0	00 0	00 0	00 0	00 0	00 0	00 0	00 0	00 0	00
0	00 0	00 0	00 0	00 0	00 0	00 0	00 0	00 0	00 0	00 0	00 0	00 0	00
0	00 0	00 0	00 0	00 0	00 0	00 0	00 0	00 0	00 0	00 0	00 0	00 0	00
0	00 0	00 0	00 0	00 0	00 0	00 0	00 0	00 0	00 0	00 0	00 0	00 0	00
0	00 0	00 0	00 0	00 0	00 0	00 0	00 0	00 0	00 0	00 0	00 0	00 0	00
0	00 0	00 0	00 0	00 0	00 0	00 0	00 0	00 0	00 0	00 0	00 0	00 0	00
0	00 0	00 0	00 0	00 0	00 0	00 0	00 0	00 0	00 0	00 0	00 0	00 0	00
0	00 0	00 0	00 0	00 0	00 0	00 0	00 0	00 0	00 0	00 0	00 0	00 0	00
0	00 0	00 0	00 0	00 0	00 0	00 0	00 0	00 0	00 0	00 0	00 0	00 0	00
0	00 0	00 0	00 0	00 0	00 0	00 0	00 0	00 0	00 0	00 0	00 0	00 0	00
0	00 0	00 0	00 0	00 0	00 0	00 0	00 0	00 0	00 0	00 0	00 0	00 0	00
0	00 0	00 0	00 0	00 0	00 0	00 0	00 0	00 0	00 0	00 0	00 0	00 0	00
0	00 0	00 0	00 0	00 0	00 0	00 0	00 0	00 0	00 0	00 0	00 0	00 0	00
0	00 0	00 0	00 0	00 0	00 0	00 0	00 0	00 0	00 0	00 0	00 0	00 0	00
0	00 0	00 0	00 0	00 0	00 0	00 0	00 0	00 0	00 0	00 0	00 0	00 0	00
0	00 0	00 0	00 0	00 0	00 0	00 0	00 0	00 0	00 0	00 0	00 0	00 0	00
0	00 0	00 0	00 0	00 0	00 0	00 0	00 0	00 0	00 0	00 0	00 0	00 0	00
0	00 0	00 0	00 0	00 0	00 0	00 0	00 0	00 0	00 0	00 0	00 0	00 0	00
0	00 0	00 0	00 0	00 0	00 0	00 0	00 0	00 0	00 0	00 0	00 0	00 0	00
0	00 0	00 0	00 0	00 0	00 0	00 0	00 0	00 0	00 0	00 0	00 0	00 0	00
0	00 0	00 0	00 0	00 0	00 0	00 0	00 0	00 0	00 0	00 0	00 0	00 0	00
0	00 0	00 0	00 0	00 0	00 0	00 0	00 0	00 0	00 0	00 0	00 0	00 0	00
0	00 0	00 0	00 0	00 0	00 0	00 0	00 0	00 0	00 0	00 0	00 0	00 0	00
0	00 0	00 0	00 0	00 0	00 0	00 0	00 0	00 0	00 0	00 0	00 0	00 0	00
0	00 0	00 0	00 0	00 0	00 0	00 0	00 0	00 0	00 0	00 0	00 0	00 0	00
0	00 0	00 0	00 0	00 0	00 0	00 0	00 0	00 0	00 0	00 0	00 0	00 0	00
0	00 0	00 0	00 0	00 0	00 0	00 0	00 0	00 0	00 0	00 0	00 0	00 0	00
0	00 0	00 0	00 0	00 0	00 0	00 0	00 0	00 0	00 0	00 0	00 0	00 0	00
0	00 0	00 0	00 0	00 0	00 0	00 0	00 0	00 0	00 0	00 0	00 0	00 0	00
0	00 0	00 0	00 0	00 0	00 0	00 0	00 0	00 0	00 0	00 0	00 0	00 0	00
0	00 0	00 0	00 0	00 0	00 0	00 0	00 0	00 0	00 0	00 0	00 0	00 0	00
0	00 0	00 0	00 0	00 0	00 0	00 0	00 0	00 0	00 0	00 0	00 0	00 0	00
0	00 0	00 0	00 0	00 0	00 0	00 0	00 0	00 0	00 0	00 0	00 0	00 0	00
0	00 0	00 0	00 0	00 0	00 0	00 0	00 0	00 0	00 0	00 0	00 0	00 0	00
0	00 0	00 0	00 0	00 0	00 0	00 0	00 0	00 0	00 0	00 0	00 0	00 0	00
0	00 0	00 0	00 0	00 0	00 0	00 0	00 0	00 0	00 0	00 0	00 0	00 0	00
0	00 0	00 0	00 0	00 0	00 0	00 0	00 0	00 0	00 0	00 0	00 0	00 0	00
0	00 0	00 0	00 0	00 0	00 0	00 0	00 0	00 0	00 0	00 0	00 0	00 0	00
0	00 0	00 0	00 0	00 0	00 0	00 0	00 0	00 0	00 0	00 0	00 0	00 0	00
0	00 0	00 0	00 0	00 0	00 0	00 0	00 0	00 0	00 0	00 0	00 0	00 0	00
0	00 0	00 0	00 0	00 0	00 0	00 0	00 0	00 0	00 0	00 0	00 0	00 0	00
0	00 0	00 0	00 0	00 0	00 0	00 0	00 0	00 0	00 0	00 0	00 0	00 0	00
0	00 0	00 0	00 0	00 0	00 0	00 0	00 0	00 0	00 0	00 0	00 0	00 0	00
0	00 0	00 0	00 0	00 0	00 0	00 0	00 0	00 0	00 0	00 0	00 0	00 0	00
0	00 0	00 0	00 0	00 0	00 0	00 0	00 0	00 0	00 0	00 0	00 0	00 0	00
0	00 0	00 0	00 0	00 0	00 0	00 0	00 0	00 0	00 0	00 0	00 0	00 0	00
0	00 0	00 0	00 0	00 0	00 0	00 0	00 0	00 0	00 0	00 0	00 0	00 0	00
0	00 0	00 0	00 0	00 0	00 0	00 0	00 0	00 0	00 0	00 0	00 0	00 0	00
0	00 0	00 0	00 0	00 0	00 0	00 0	00 0	00 0	00 0	00 0	00 0	00 0	00
0	00 0	00 0	00 0	00 0	00 0	00 0	00 0	00 0	00 0	00 0	00 0	00 0	00
0	00 0	00 0	00 0	00 0	00 0	00 0	00 0	00 0	00 0	00 0	00 0	00 0	00
0	00 0	00 0	00 0	00 0	00 0	00 0	00 0	00 0	00 0	00 0	00 0	00 0	00
0	00 0	00 0	00 0	00 0	00 0	00 0	00 0	00 0	00 0	00 0	00 0	00 0	00
0	00 0	00 0	00 0	00 0	00 0	00 0	00 0	00 0	00 0	00 0	00 0	00 0	00
0	00 0	00 0	00 0	00 0	00 0	00 0	00 0	00 0	00 0	00 0	00 0	00 0	00
0	00 0	00 0	00 0	00 0	00 0	00 0	00 0	00 0	00 0	00 0	00 0	00 0	00
0	00 0	00 0	00 0	00 0	00 0	00 0	00 0	00 0	00 0	00 0	00 0	00 0	00
0	00 0	00 0	00 0	00 0	00 0	00 0	00 0	00 0	00 0	00 0	00 0	00 0	00
0	00 0	00 0	00 0	00 0	00 0	00 0	00 0	00 0	00 0	00 0	00 0	00 0	00
0	00 0	00 0	00 0	00 0	00 0	00 0	00 0	00 0	00 0	00 0	00 0	00 0	00
0	00 0	00 0	00 0	00 0	00 0	00 0	00 0	00 0	00 0	00 0	00 0	00 0	00
0	00 0	00 0	00 0	00 0	00 0	00 0	00 0	00 0	00 0	00 0	00 0	00 0	00
0	00 0	00 0	00 0	00 0	00 0	00 0	00 0	00 0	00 0	00 0	00 0	00 0	00
0	00 0	00 0	00 0	00 0	00 0	00 0	00 0	00 0	00 0	00 0	00 0	00 0	00
0	00 0	00 0	00 0	00 0	00 0	00 0	00 0	00 0	00 0	00 0	00 0	00 0	00
0	00 0	00 0	00 0	00 0	00 0	00 0	00 0	00 0	00 0	00 0	00 0	00 0	00
0	00 0	00 0	00 0	00 0	00 0	00 0	00 0	00 0	00 0	00 0	00 0	00 0	00
0	00 0	00 0	00 0	00 0	00 0	00 0	00 0	00 0	00 0	00 0	00 0	00 0	00
0	00 0	00 0	00 0	00 0	00 0	00 0	00 0	00 0	00 0	00 0	00 0	00 0	00
0	00 0	00 0	00 0	00 0	00 0	00 0	00 0	00 0	00 0	00 0	00 0	00 0	00
0	00 0	00 0	00 0	00 0	00 0	00 0	00 0	00 0	00 0	00 0	00 0	00 0	00
0	00 0	00 0	00 0	00 9	09 9	09 0	00 0	00 0	00 0	00 0	00 0	00 0	00
0	00 0	00 0	00 0	00 88	10 88	10 0	00 0	00 0	00 0	00 0	00 0	00 0	00
0	00 0	00 0	00 0	00 480	53 480	53 0	00 0	00 0	00 0	00 0	00 0	00 0	00
0	00 0	00 0	00 0	00 789	83 789	83 0	00 0	00 0	00 0	00 0	00 0	00 0	00
0	00 0	00 0	00 0	00 1033	12 1033	12 0	00 0	00 0	00 0	00 0	00 0	00 0	00
0	00 0	00 0	00 0	00 1224	00 1224	00 0	00 0	00 0	00 0	00 0	00 0	00 0	00
0	00 0	00 0	00 0	00 1373	28 1373	28 0	00 0	00 0	00 0	00 0	00 0	00 0	00
0	00 0	00 0	00 0	00 1489	53 1489	53 0	00 0	00 0	00 0	00 0	00 0	00 0	00
0	00 0	00 0	00 0	00 1579	56 1579	56 0	00 0	00 0	00 0	00 0	00 0	00 0	00
0	00 0	00 0	00 0	00 1648	76 1648	76 0	00 0	00 0	00 0	00 0	00 0	00 0	00
0	00 0	00 0	00 0	00 1701	44 1701	44 0	00 0	00 0	00 0	00 0	00 0	00 0	00
0	00 0	00 0	00 0	00 1741	00 1741	00 0	00 0	00 0	00 0	00 0	00 0	00 0	00
0	00 0	00 0	00 0	00 1770	14 1770	14 0	00 0	00 0	00 0	00 0	00 0	00 0	00
0	00 0	00 0	00 0	00 1791	00 1791	00 0	00 0	00 0	00 0	00 0	00 0	00 0	00
0	00 0	00 0	00 0	00 1805	30 1805	30 0	00 0	00 0	00 0	00 0	00 0	00 0	00
0	00 0	00 0	00 0	00 1814	39 1814	39 0	00 0	00 0	00 0	00 0	00 0	00 0	00
0	00 0	00 0	00 0	00 1819	33 1819	33 0	00 0	00 0	00 0	00 0	00 0	00 0	00
0	00 0	00 0	00 0	00 1820	99 1820	99 0	00 0	00 0	00 0	00 0	00 0	00 0	00
0	00 0	00 0	00 0	00 1820	04 1820	04 0	00 0	00 0	00 0	00 0	00 0	00 0	00
0	00 0	00 0	00 0	00 1817	02 1817	02 0	00 0	00 0	00 0	00 0	00 0	00 0	00
0	00 0	00 0	00 0	00 1812	36 1812	36 0	00 0	00 0	00 0	00 0	00 0	00 0	00
0	00 0	00 0	00 0	00 1806	39 1806	39 0	00 0	00 0	00 0	00 0	00 0	00 0	00
0	00 0	00 0	00 0	00 1799	38 1799	38 0	00 0	00 0	00 0	00 0	00 0	00 0	00
0	00 0	00 0	00 0	00 1791	55 1791	55 0	00 0	00 0	00 0	00 0	00 0	00 0	00
0	00 0	00 0	00 0	00 1783	07 1783	07 0	00 0	00 0	00 0	00 0	00 0	00 0	00
0	00 0	00 0	00 0	00 1774	07 1774	07 0	00 0	00 0	00 0	00 0	00 0	00 0	00
0	00 0	00 0	00 0	00 1764	65 1764	65 0	00 0	00 0	00 0	00 0	00 0	00 0	00
0	00 0	00 0	00 0	00 1754	91 1754	91 0	00 0	00 0	00 0	00 0	00 0	00 0	00
0	00 0	00 0	00 0	00 1744	91 1744	91 0	00 0	00 0	00 0	00 0	00 0	00 0	00
0	00 0	00 0	00 0	00 1734	91 1734	91 0	00 0	00 0	00 0	00 0	00 0	00 0	00
0	00 0	00 0	00 0	00 1724	91 1724	91 0	00 0	00 0	00 0	00 0	00 0	00 0	00
0	00 0	00 0	00 0	00 1714	91 1714	91 0	00 0	00 0	00 0	00 0	00 0	00 0	00
0	00 0	00 0	00 0	00 1704	91 1704	91 0	00 0	00 0	00 0	00 0	00 0	00 0	00
0	00 0	00 0	00 0	00 1694	91 1694	91 0	00 0	00 0	00 0	00 0	00 0	00 0	00
0	00 0	00 0	00 0	00 1684	91 1684	91 0	00 0	00 0	00 0	00 0	00 0	00 0	00
0	00 0	00 0	00 0	00 1674	91 1674	91 0	00 0	00 0	00 0	00 0	00 0	00 0	00
0	00 0	00 0	00 0	00 1664	91 1664	91 0	00 0	00 0	00 0	00 0	00 0	00 0	00
0	00 0	00 0	00 0	00 1654	91 1654	91 0	00 0	00 0	00 0	00 0	00 0	00 0	00
0	00 0	00 0	00 0	00 1644	91 1644	91 0	00 0	00 0	00 0	00 0	00 0	00 0	00
0	00 0	00 0	00 0	00 1634	91 1634	91 0	00 0	00 0	00 0	00 0	00 0	00 0	00
0	00 0	00 0	00 0	00 1624	91 1624	91 0	00 0	00 0	00 0	00 0	00 0	00 0	00
0	00 0	00 0	00 0	00 1614	91 1614	91 0	00 0	00 0	00 0	00 0	00 0	00 0	00
0	00 0	00 0	00 0	00 1604	91 1604	91 0	00 0	00 0	00 0	00 0	00 0	00 0	00
0	00 0	00 0	00 0	00 1594	91 1594	91 0	00 0	00 0	00 0	00 0	00 0	00 0	00
0	00 0	00 0	00 0	00 1584	91 1584	91 0	00 0	00 0	00 0	00 0	00 0	00 0	00
0	00 0	00 0	00 0	00 1574	91 1574	91 0	00 0	00 0	00 0	00 0	00 0	00 0	00
0	00 0	00 0	00 0	00 1564	91 1564	91 0	00 0	00 0	00 0	00 0	00 0	00 0	00
0	00 0	00 0	00 0	00 1554	91 1554	91 0	00 0	00 0	00 0	00 0	00 0	00 0	00
0	00 0	00 0	00 0	00 1544	91 1544	91 0	00 0	00 0	00 0	00 0	00 0	00 0	00
0	00 0	00 0	00 0	00 1534	91 1534	91 0	00 0	00 0	00 0	00 0	00 0	00 0	00
0	00 0	00 0	00 0	00 1524	91 1524	91 0	00 0	00 0	00 0	00 0	00 0	00 0	00
0	00 0	00 0	00 0	00 1514	91 1514	91 0	00 0	00 0	00 0	00 0	00 0	00 0	00
0	00 0	00 0	00 0	00 1504	91 1504	91 0	00 0	00 0	00 0	00 0	00 0	00 0	00
0	00 0	00 0	00 0	00 1494	91 1494	91 0	00 0	00 0	00 0	00 0	00 0	00 0	00
0	00 0	00 0	00 0	00 1484	91 1484	91 0	00 0	00 0	00 0	00 0	00 0	00 0	00
0	00 0	00 0	00 0	00 1474	91 1474	91 0	00 0	00 0	00 0	00 0	00 0	00 0	00
0	00 0	00 0	00 0	00 1464	91 1464	91 0	00 0	00 0	00 0	00 0	00 0	00 0	00
0	00 0	00 0	00 0	00 1454	91 1454	91 0	00 0	00 0	00 0	00 0	00 0	00 0	00
0	00 0	00 0	00 0	00 1444	91 1444	91 0	00 0	00 0	00 0	00 0	00 0	00 0	00
0	00 0	00 0	00 0	00 1434	91 1434	91 0	00 0	00 0	00 0	00 0	00 0	00 0	00
0	00 0	00 0	00 0	00 1424	91 1424	91 0	00 0	00 0	00 0	00 0	00 0	00 0	00
0	00 0	00 0	00 0	00 1414	91 1414	91 0	00 0	00 0	00 0	00 0	00 0	00 0	00
0	00 0	00 0	00 0	00 1404	91 1404	91 0	00 0	00 0	00 0	00 0	00 0	00 0	00
0	00 0	00 0	00 0	00 1394	91 1394	91 0	00 0	00 0	00 0	00 0	00 0	00 0	00
0	00 0	00 0	00 0	00 1384	91 1384	91 0	00 0	00 0	00 0	00 0	00 0	00 0	00
0	00 0	00 0	00 0	00 1374	91 1374	91 0	00 0	00 0	00 0	00 0	00 0	00 0	00
0	00 0	00 0	00 0	00 1364	91 1364	91 0	00 0	00 0	00 0	00 0	00 0	00 0	00
0	00 0	00 0	00 0	00 1354	91 1354	91 0	00 0	00 0	00 0	00 0	00 0	00 0	00
0	00 0	00 0	00 0	00 1344	91 1344	91 0	00 0	00 0	00 0	00 0	00 0	00 0	00
0	00 0	00 0	00 0	00 1334	91 1334	91 0	00 0	00 0	00 0	00 0	00 0	00 0	00
0	00 0	00 0	00 0	00 1324	91 1324	91 0	00 0	00 0	00 0	00 0	00 0	00 0	00
0	00 0	00 0	00 0	00 1314	91 1314	91 0	00 0	00 0	00 0	00 0	00 0	00 0	00
0	00 0	00 0	00 0	00 1304	91 1304	91 0	00 0	00 0	00 0	00 0	00 0	00 0	00
0	00 0	00 0	00 0	00 1294	91 1294	91 0	00 0	00 0	00 0	00 0	00 0	00 0	00
0	00 0	00 0	00 0	00 1284	91 1284	91 0	00 0	00 0	00 0	00 0	00 0	00 0	00
0	00 0	00 0	00 0	00 1274	91 1274	91 0	00 0	00 0	00 0	00 0	00 0	00 0	00
0	00 0	00 0	00 0	00 1264	91 1264	91 0	00 0	00 0	00 0	00 0	00 0	00 0	00
0	00 0	00 0	00 0	00 1254	91 1254	91 0	00 0	00 0	00 0	00 0	00 0	00 0	00
0	00 0	00 0	00 0	00 1244	91 1244	91 0	00 0	00 0	00 0	00 0	00 0	00 0	00
0	00 0	00 0	00 0	00 1234	91 1234	91 0	00 0	00 0	00 0	00 0	00 0	00 0	00
0	00 0	00 0	00 0	00 1224	91 1224	91 0	00 0	00 0	00 0	00 0	00 0	00 0	00
0	00 0	00 0	00 0	00 1214	91 1214	91 0	00 0	00 0	00 0	00 0	00 0	00 0	00
0	00 0	00 0	00 0	00 1204	91 1204	91 0	00 0	00 0	00 0	00 0	00 0	00 0	00
0	00 0	00 0	00 0	00 1194	91 1194	91 0	00 0	00 0	00 0	00 0	00 0	00 0	00
0	00 0	00 0	00 0	00 1184	91 1184	91 0	00 0	00 0	00 0	00 0	00 0	00 0	00
0	00 0	00 0	00 0	00 1174	91 1174	91 0	00 0	00 0	00 0	00 0	00 0	00 0	00
0	00 0	00 0	00 0	00 1164	91 1164	91 0	00 0	00 0	00 0	00 0	00 0	00 0	00
0	00 0	00 0	00 0	00 1154	91 1154	91 0	00 0	00 0	00 0	00 0	00 0	00 0	00
0	00 0	00 0	00 0	00 1144	91 1144	91 0	00 0	00 0	00 0	00 0	00 0	00 0	00
0	00 0	00 0	00 0	00 1134	91 1134	91 0	00 0	00 0	00 0	00 0	00 0	00 0	00
0	00 0	00 0	00 0	00 1124	91 1124	91 0	00 0	00 0	00 0	00 0	00 0	00 0	00
0	00 0	00 0	00 0	00 1114	91 1114	91 0	00 0	00 0	00 0	00 0	00 0	00 0	00
0	00 0	00 0	00 0	00 1104	91 1104	91 0	00 0	00 0	00 0	00 0	00 0	00 0	00
0	00 0	00 0	00 0	00 1094	91 1094	91 0	00 0	00 0	00 0	00 0	00 0	00 0	00
0	00 0	00 0	00 0	00 1084	91 1084	91 0	00 0	00 0	00 0	00 0	00 0	00 0	00
0	00 0	00 0	00 0	00 1074	91 1074	91 0	00 0	00 0	00 0	00 0	00 0	00 0	00
0	00 0	00 0	00 0	00 1064	91 1064	91 0	00 0	00 0	00 0	00 0	00 0	00 0	00
0	00 0	00 0	00 0	00 1054	91 1054	91 0	00 0	00 0	00 0	00 0	00 0	00 0	00
0	00 0	00 0	00 0	00 1044	91 1044	91 0	00 0	00 0	00 0	00 0	00 0	00 0	00
0	00 0	00 0	00 0	00 1034	91 1034	91 0	00 0	00 0	00 0	00 0	00 0	00 0	00
0	00 0	00 0	00 0	00 1024	91 1024	91 0	00 0	00 0	00 0	00 0	00 0	00 0	00
0	00 0	00 0	00 0	00 1014	91 1014	91 0	00 0	00 0	00 0	00 0	00 0	00 0	00
0	00 0	00 0	00 0	00 1004	91 1004	91 0	00 0	00 0	00 0	00 0	00 0	00 0	00
0	00 0	00 0	00 0	00 994	91 994	91 0	00 0	00 0	00 0	00 0	00 0	00 0	00
0	00 0	00 0	00 0	00 984	91 984	91 0	00 0	00 0	00 0	00 0	00 0	00 0	00
0	00 0	00 0	00 0	00 974	91 974	91 0	00 0	00 0	00 0	00 0	00 0	00 0	00
0	00 0	00 0	00 0	00 964	91 964	91 0	00 0	00 0	00 0	00 0	00 0	00 0	00
0	00 0	00 0	00 0	00 954	91 954	91 0	00 0	00 0	00 0	00 0	00 0	00 0	00
0	00 0	00 0	00 0	00 944	91 944	91 0	00 0	00 0	00 0	00 0	00 0	00 0	00
0	00 0	00 0	00 0	00 934	91 934	91 0	00 0	00 0	00 0	00 0	00 0	00 0	00
0	00 0	00 0	00 0	00 924	91 924	91 0	00 0	00 0	00 0	00 0	00 0	00 0	00
0	00 0	00 0	00 0	00 914	91 914	91 0	00 0	00 0	00 0	00 0	00 0	00 0	00
0	00 0	00 0	00 0	00 904	91 904	91 0	00 0	00 0	00 0	00 0	00 0	00 0	00
0	00 0	00 0	00 0	00 894	91 894	91 0	00 0	00 0	00 0	00 0	00 0	00 0	00
0	00 0	00 0	00 0	00 884	91 884	91 0	00 0	00 0	00 0	00 0	00 0	00 0	00
0	00 0	00 0	00 0	00 874	91 874	91 0	00 0	00 0	00 0	00 0	00 0	00 0	00
0	00 0	00 0	00 0	00 864	91 864	91 0	00 0	00 0	00 0	00 0	00 0	00 0	00
0	00 0	00 0	00 0	00 854	91 854	91 0	00 0	00 0	00 0	00 0	00 0	00 0	00
0	00 0	00 0	00 0	00 844	91 844	91 0	00 0	00 0	00 0	00 0	00 0	00 0	00
0	00 0	00 0	00 0	00 834	91 834	91 0	00 0	00 0	00 0	00 0	00 0	00 0	00
0	00 0	00 0	00 0	00 824	91 824	91 0	00 0	00 0	00 0	00 0	00 0	00 0	00
0	00 0	00 0	00 0	00 814	91 814	91 0	00 0	00 0	00 0	00 0	00 0	00 0	00
0	00 0	00 0	00 0	00 804	91 804	91 0	00 0	00 0	00 0	00 0	00 0	00 0	00
0	00 0	00 0	00 0	00 794	91 794	91 0	00 0	00 0	00 0	00 0	00 0	00 0	00
0	00 0	00 0	00 0	00 784	91 784	91 0	00 0	00 0	00 0	00 0	00 0	00 0	00
0	00 0	00 0	00 0	00 774	91 774	91 0	00 0	00 0	00 0	00 0	00 0	00 0	00
0	00 0	00 0	00 0	00 764	91 764	91 0	00 0	00 0	00 0	00 0	00 0	00 0	00
0	00 0	00 0	00 0	00 754	91 754	91 0	00 0	00 0	00 0	00 0	00 0	00 0	00
0	00 0	00 0	00 0	00 744	91 744	91 0	00 0	00 0	00 0	00 0	00 0	00 0	00
0	00 0	00 0	00 0	00 734	91 734	91 0	00 0	00 0	00 0	00 0	00 0	00 0	00
0	00 0	00 0	00 0	00 724	91 724	91 0	00 0	00 0	00 0	00 0	00 0	00 0	00
0	00 0	00 0	00 0	00 714	91 714	91 0	00 0	00 0	00 0	00 0	00 0	00 0	00
0	00 0	00 0	00 0	00 704	91 704	91 0	00 0	00 0	00 0	00 0	00 0	00 0	00
0	00 0	00 0	00 0	00 694	91 694	91 0	00 0	00 0	00 0	00 0	00 0	00 0	00
0	00 0	00 0	00 0	00 684	91 684	91 0	00 0	00 0	00 0	00 0	00 0	00 0	00
0	00 0	00 0	00 0	00 674	91 674	91 0	00 0	00 0	00 0	00 0	00 0	00 0	00
0	00 0	00 0	00 0	00 664	91 664	91 0	00 0	00 0	00 0	00 0	00 0	00 0	00
0	00 0	00 0	00 0	00 654	91 654	91 0	00 0	00 0	00 0	00 0	00 0	00 0	00
0	00 0	00 0	00 0	00 644	91 644	91 0	00 0	00 0	00 0	00 0	00 0	00 0	00
0	00 0	00 0	00 0	00 634	91 634	91 0	00 0	00 0	00 0	00 0	00 0	00 0	00
0	00 0	00 0	00 0	00 624	91 624	91 0	00 0	00 0	00 0	00 0	00 0	00 0	00
0	00 0	00 0	00 0	00 614	91 614	91 0	00 0	00 0	00 0	00 0	00 0	00 0	00
0	00 0	00 0	00 0	00 604	91 604	91 0	00 0	00 0	00 0	00 0	00 0	00 0	00
0	00 0	00 0	00 0	00 594	91 594	91 0	00 0	00 0	00 0	00 0	00 0	00 0	00
0	00 0	00 0	00 0	00 584	91 584	91 0	00 0	00 0	00 0	00 0	00 0	00 0	00
0	00 0	00 0	00 0	00 574	91 574	91 0	00 0	00 0	00 0	00 0	00 0	00 0	00
0	00 0	00 0	00 0	00 564	91 564	91 0	00 0	00 0	00 0	00 0	00 0	00 0	00
0	00 0	00 0	00 0	00 554	91 554	91 0	00 0	00 0	00 0	00 0	00 0	00 0	00
0	00 0	00 0	00 0	00 544	91 544	91 0	00 0	00 0	00 0	00 0	00 0	00 0	00
0	00 0	00 0	00 0	00 534	91 534	91 0	00 0	00 0	00 0	00 0	00 0	00 0	00
0	00 0	00 0	00 0	00 524	91 524	91 0	00 0	00 0	00 0	00 0	00 0	00 0	00
0	00 0	00 0	00 0	00 514	91 514	91 0	00 0	00 0	00 0	00 0	00 0	00 0	00
0	00 0	00 0	00 0	00 504	91 504	91 0	00 0	00 0	00 0	00 0	00 0	00 0	00
0	00 0	00 0	00 0	00 494	91 494	91 0	00 0	00 0	00 0	00 0	00 0	00 0	00
0	00 0	00 0	00 0	00 484	91 484	91 0	00 0	00 0	00 0	00 0	00 0	00 0	00
0	00 0	00 0	00 0	00 474	91 474	91 0	00 0	00 0	00 0	00 0	00 0	00 0	00
0	00 0	00 0	00 0	00 464	91 464	91 0	00 0	00 0	00 0	00 0	00 0	00 0	00
0	00 0	00 0	00 0	00 454	91 454	91 0	00 0	00 0	00 0	00 0	00 0	00 0	00
0	00 0	00 0	00 0	00 444	91 444	91 0	00 0	00 0	00 0	00 0	00 0	00 0	00
0	00 0	00 0	00 0	00 434	91 434	91 0	00 0	00 0	00 0	00 0	00 0	00 0	00
0	00 0	00 0	00 0	00 424	91 424	91 0	00 0	00 0	00 0	00 0	00 0	00 0	00
0	00 0	00 0	00 0	00 414	91 414	91 0	00 0	00 0	00 0	00 0	00 0	00 0	00
0	00 0	00 0	00 0	00 404	91 404	91 0	00 0	00 0	00 0	00 0	00 0	00 0	00
0	00 0	00 0	00 0	00 394	91 394	91 0	00 0	00 0	00 0	00 0	00 0	00 0	00
0	00 0	00 0	00 0	00 384	91 384	91 0	00 0	00 0	00 0	00 0	00 0	00 0	00
0	00 0	00 0	00 0	00 374	91 374	91 0	00 0	00 0	00 0	00 0	00 0	00 0	00
0	00 0	00 0	00 0	00 364	91 364	91 0	00 0	00 0	00 0	00 0	00 0	00 0	00
0	00 0	00 0	00 0	00 354	91 354	91 0	00 0	00 0	00 0	00 0	00 0	00 0	00
0	00 0	00 0	00 0	00 344	91 344	91 0	00 0	00 0	00 0	00 0	00 0	00 0	00
0	00 0	00 0	00 0	00 334	91 334	91 0	00 0	00 0	00 0	00 0	00 0	00 0	00
0	00 0	00 0	00 0	00 324	91 324	91 0	00 0	00 0	00 0	00 0	00 0	00 0	00
0	00 0	00 0	00 0	00 314	91 314	91 0	00 0	00 0	00 0	00 0	00 0	00 0	00
0	00 0	00 0	00 0	00 304	91 304	91 0	00 0	00 0	00 0	00 0	00 0	00 0	00
0	00 0	00 0	00 0	00 294	91 294	91 0	00 0	00 0	00 0	00 0	00 0	00 0	00
0	00 0	00 0	00 0	00 284	91 284	91 0	00 0	00 0	00 0	00 0	00 0	00 0	00
0	00 0	00 0	00 0	00 274	91 274	91 0	00 0	00 0	00 0	00 0	00 0	00 0	00
0	00 0	00 0	00 0	00 264	91 264	91 0	00 0	00 0	00 0	00 0	00 0	00 0	00
0	00 0	00 0	00 0	00 254	91 254	91 0	00 0	00 0	00 0	00 0	00 0	00 0	00
0	00 0	00 0	00 0	00 244	91 244	91 0	00 0	00 0	00 0	00 0	00 0	00 0	00
0	00 0	00 0	00 0	00 234	91 234	91 0	00 0	00 0	00 0	00 0	00 0	00 0	00
0	00 0	00 0	00 0	00 224	91 224	91 0	00 0	00 0	00 0	00 0	00 0	00 0	00
0	00 0	00 0	00 0	00 214	91 214	91 0	00 0	00 0	00 0	00 0	00 0	00 0	00
0	00 0	00 0	00 0	00 204	91 204	91 0	00 0	00 0	00 0	00 0	00 0	00 0	00
0	00 0	00 0	00 0	00 194	91 194	91 0	00 0	00 0	00 0	00 0	00 0	00 0	00
0	00 0	00 0	00 0	00 184	91 184	91 0	00 0	00 0	00 0	00 0	00 0	00 0	00
0	00 0	00 0	00 0	00 174	91 174	91 0	00 0	00 0	00 0	00 0	00 0	00 0	00
0	00 0	00 0	00 0	00 164	91 164	91 0	00 0	00 0	00 0	00 0	00 0	00 0	00
0	00 0	00 0	00 0	00 154	91 154	91 0	00 0	00 0	00 0	00 0	00 0	00 0	00
0	00 0	00 0	00 0	00 144	91 144	91 0	00 0	00 0	00 0	00 0	00 0	00 0	00
0	00 0	00 0	00 0	00 134	91 134	91 0	00 0	00 0	00 0	00 0	00 0	00 0	00
0	00 0	00 0	00 0	00 124	91 124	91 0	00 0	00 0	00 0	00 0	00 0	00 0	00
0	00 0	00 0	00 0	00 114	91 114	91 0	00 0	00 0	00 0	00 0	00 0	00 0	00
0	00 0	00 0	00 0	00 104	91 104	91 0	00 0	00 0	00 0	00 0	00 0	00 0	00
0	00 0	00 0	00 0	00 94	91 94	91 0	00 0	00 0	00 0	00 0	00 0	00 0	00
0	00 0	00 0	00 0	00 84	91 84	91 0	00 0	00 0	00 0	00 0	00 0	00 0	00
0	00 0	00 0	00 0	00 74	91 74	91 0	00 0	00 0	00 0	00 0	00 0	00 0	00
0	00 0	00 0	00 0	00 64	91 64	91 0	00 0	00 0	00 0	00 0	00 0	00 0	00
0	00 0	00 0	00 0	00 54	91 54	91 0	00 0	00 0	00 0	00 0	00 0	00 0	00
0	00 0	00 0	00 0	00 44	91 44	91 0	00 0	00 0	00 0	00 0	00 0	00 0	00
0	00 0	00 0	00 0	00 34	91 34	91 0	00 0	00 0	00 0	00 0	00 0	00 0	00
0	00 0	00 0	00 0	00 24	91 24	91 0	00 0	00 0	00 0	00 0	00 0	00 0	00
0	00 0	00 0	00 0	00 14	91 14	91 0	00 0	00 0	00 0	00 0	00 0	00 0	00
0	00 0	00 0	00 0	00 4	91 4	91 0	00 0	00 0	00 0	00 0	00 0	00 0	00
0	00 0	00 0	00 0	00 0	00 0	00 0	00 0	00 0	00 0	00 0	00 0	00 0	00
0	00 0	00 0	00 0	00 0	00 0	00 0	00 0	00 0	00 0	00 0	00 0	00 0	00
0	00 0	00 0	00 0	00 0	00 0	00 0	00 0	00 0	00 0	00 0	00 0	00 0	00
0	00 0	00 0	00 0	00 0	00 0	00 0	00 0	00 0	00 0	00 0	00 0	00 0	00
0	00 0	00 0	00 0	00 0	00 0	00 0	00 0	00 0	00 0	00 0	00 0	00 0	00
0	00 0	00 0	00 0	00 0	00 0	00 0	00 0	00 0	00 0	00 0	00 0	00 0	00
0	00 0	00 0	00 0	00 0	00 0	00 0	00 0	00 0	00 0	00 0	00 0	00 0	00
0	00 0	00 0	00 0	00 0	00 0	00 0	00 0	00 0	00 0	00 0	00 0	00 0	00
0	00 0	00 0	00 0	00 0	00 0	00 0	00 0	00 0	00 0	00 0	00 0	00 0	00
0	00 0	00 0	00 0	00 0	00 0	00 0	00 0	00 0	00 0	00 0	00 0	00 0	00
0	00 0	00 0	00 0	00 0	00 0	00 0	00 0	00 0	00 0	00 0	00 0	00 0	00
0	00 0	00 0	00 0	00 0	00 0	00 0	00 0	00 0	00 0	00 0	00 0	00 0	00
0	00 0	00 0	00 0	00 0	00 0	00 0	00 0	00 0	00 0	00 0	00 0	00 0	00
0	00 0	00 0	00 0	00 0	00 0	00 0	00 0	00 0	00 0	00 0	00 0	00 0	00
0	00 0	00 0	00 0	00 0	00 0	00 0	00 0	00 0	00 0	00 0	00 0	00 0	00
0	00 0	00 0	00 0	00 0	00 0	00 0	00 0	00 0	00 0	00 0	00 0	00 0	00
0	00 0	00 0	00 0	00 0	00 0	00 0	00 0	00 0	00 0	00 0	00 0	00 0	00
0	00 0	00 0	00 0	00 0	00 0	00 0	00 0	00 0	00 0	00 0	00 0	00 0	00
0	00 0	00 0	00 0	00 0	00 0	00 0	00 0	00 0	00 0	00 0	00 0	00 0	00
0	00 0	00 0	00 0	00 0	00 0	00 0	00 0	00 0	00 0	00 0	00 0	00 0	00
0	00 0	00 0	00 0	00 0	00 0	00 0	00 0	00 0	00 0	00 0	00 0	00 0	00
0	00 0	00 0	00 0	00 0	00 0	00 0	00 0	00 0	00 0	00 0	00 0	00 0	00
0	00 0	00 0	00 0	00 0	00 0	00 0	00 0	00 0	00 0	00 0	00 0	00 0	00
0	00 0	00 0	00 0	00 0	00 0	00 0	00 0	00 0	00 0	00 0	00 0	00 0	00
0	00 0	00 0	00 0	00 0	00 0	00 0	00 0	00 0	00 0	00 0	00 0	00 0	00
0	00 0	00 0	00 0	00 0	00 0	00 0	00 0	00 0	00 0	00 0	00 0	00 0	00
0	00 0	00 0	00 0	00 0	00 0	00 0	00 0	00 0	00 0	00 0	00 0	00 0	00
0	00 0	00 0	00 0	00 0	00 0	00 0	00 0	00 0	00 0	00 0	00 0	00 0	00
0	00 0	00 0	00 0	00 0	00 0	00 0	00 0	00 0	00 0	00 0	00 0	00 0	00
0	00 0	00 0	00 0	00 0	00 0	00 0	00 0	00 0	00 0	00 0	00 0	00 0	00
0	00 0	00 0	00 0	00 0	00 0	00 0	00 0	00 0	00 0	00 0	00 0	00 0	00
0	00 0	00 0	00 0	00 0	00 0	00 0	00 0	00 0	00 0	00 0	00 0	00 0	00
0	00 0	00 0	00 0	00 0	00 0	00 0	00 0	00 0	00 0	00 0	00 0	00 0	00
0	00 0	00 0	00 0	00 0	00 0	00 0	00 0	00 0	00 0	00 0	00 0	00 0	00
0	00 0	00 0	00 0	00 0	00 0	00 0	00 0	00 0	00 0	00 0	00 0	00 0	00
0	00 0	00 0	00 0	00 0	00 0	00 0	00 0	00 0	00 0	00 0	00 0	00 0	00
0	00 0	00 0	00 0	00 0	00 0	00 0	00 0	00 0	00 0	00 0	00 0	00 0	00
0	00 0	00 0	00 0	00 0	00 0	00 0	00 0	00 0	00 0	00 0	00 0	00 0	00
0	00 0	00 0	00 0	00 0	00 0	00 0	00 0	00 0	00 0	00 0	00 0	00 0	00
0	00 0	00 0	00 0	00 0	00 0	00 0	00 0	00 0	00 0	00 0	00 0	00 0	00
0	00 0	00 0	00 0	00 0	00 0	00 0	00 0	00 0	00 0	00 0	00 0	00 0	00
0	00 0	00 0	00 0	00 0	00 0	00 0	00 0	00 0	00 0	00 0	00 0	00 0	00
0	00 0	00 0	00 0	00 0	00 0	00 0	00 0	00 0	00 0	00 0	00 0	00 0	00
0	00 0	00 0	00 0	00 0	00 0	00 0	00 0	00 0	00 0	00 0	00 0	00 0	00
0	00 0	00 0	00 0	00 0	00 0	00 0	00 0	00 0	00 0	00 0	00 0	00 0	00
0	00 0	00 0	00 0	00 0	00 0	00 0	00 0	00 0	00 0	00 0	00 0	00 0	00
0	00 0	00 0	00 0	00 0	00 0	00 0	00 0	00 0	00 0	00 0	00 0	00 0	00
0	00 0	00 0	00 0	00 0	00 0	00 0	00 0	00 0	00 0	00 0	00 0	00 0	00
0	00 0	00 0	00 0	00 0	00 0	00 0	00 0	00 0	00 0	00 0	00 0	00 0	00
0	00 0	00 0	00 0	00 0	00 0	00 0	00 0	00 0	00 0	00 0	00 0	00 0	00
0	00 0	00 0	00 0	00 0	00 0	00 0	00 0	00 0	00 0	00 0	00 0	00 0	00
0	00 0	00 0	00 0	00 0	00 0	00 0	00 0	00 0	00 0	00 0	00 0	00 0	00
0	00 0	00 0	00 0	00 0	00 0	00 0	00 0	00 0	00 0	00 0	00 0	00 0	00
0	00 0	00 0	00 0	00 0	00 0	00 0	00 0	00 0	00 0	00 0	00 0	00 0	00
0	00 0	00 0	00 0	00 0	00 0	00 0	00 0	00 0	00 0	00 0	00 0	00 0	00
0	00 0	00 0	00 0	00 0	00 0	00 0	00 0	00 0	00 0	00 0	00 0	00 0	00
0	00 0	00 0	00 0	00 0	00 0	00 0	00 0	00 0	00 0	00 0	00 0	00 0	00
0	00 0	00 0	00 0	00 0	00 0	00 0	00 0	00 0	00 0	00 0	00 0	00 0	00
0	00 0	00 0	00 0	00 0	00 0	00 0	00 0	00 0	00 0	00 0	00 0	00 0	00
0	00 0	00 0	00 0	00 0	00 0	00 0	00 0	00 0	00 0	00 0	00 0	00 0	00
0	00 0	00 0	00 0	00 0	00 0	00 0	00 0	00 0	00 0	00 0	00 0	00 0	00
0	00 0	00 0	00 0	00 0	00 0	00 0	00 0	00 0	00 0	00 0	00 0	00 0	00
0	00 0	00 0	00 0	00 0	00 0	00 0	00 0	00 0	00 0	00 0	00 0	00 0	00
0	00 0	00 0	00 0	00 0	00 0	00 0	00 0	00 0	00 0	00 0	00 0	00 0	00
0	00 0	00 0	00 0	00 0	00 0	00 0	00 0	00 0	00 0	00 0	00 0	00 0	00
0	00 0	00 0	00 0	00 0	00 0	00 0	00 0	00 0	00 0	00 0	00 0	00 0	00
0	00 0	00 0	00 0	00 0	00 0	00 0	00 0	00 0	00 0	00 0	00 0	00 0	00
0	00 0	00 0	00 0	00 0	00 0	00 0	00 0	00 0	00 0	00 0	00 0	00 0	00
0	00 0	00 0	00 0	00 0	00 0	00 0	00 0	00 0	00 0	00 0	00 0	00 0	00
0	00 0	00 0	00 0	00 0	00 0	00 0	00 0	00 0	00 0	00 0	00 0	00 0	00
0	00 0	00 0	00 0	00 0	00 0	00 0	00 0	00 0	00 0	00 0	00 0	00 0	00
0	00 0	00 0	00 0	00 0	00 0	00 0	00 0	00 0	00 0	00 0	00 0	00 0	00
0	00 0	00 0	00 0	00 0	00 0	00 0	00 0	00 0	00 0	00 0	00 0	00 0	00
0	00 0	00 0	00 0	00 0	00 0	00 0	00 0	00 0	00 0	00 0	00 0	00 0	00
0	00 0	00 0	00 0	00 0	00 0	00 0	00 0	00 0	00 0	00 0	00 0	00 0	00
0	00 0	00 0	00 0	00 0	00 0	00 0	00 0	00 0	00 0	00 0	00 0	00 0	00
0	00 0	00 0	00 0	00 0	00 0	00 0	00 0	00 0	00 0	00 0	00 0	00 0	00
0	00 0	00 0	00 0	00 0	00 0	00 0	00 0	00 0	00 0	00 0	00 0	00 0	00
0	00 0	00 0	00 0	00 0	00 0	00 0	00 0	00 0	00 0	00 0	00 0	00 0	00
0	00 0	00 0	00 0	00 0	00 0	00 0	00 0	00 0	00 0	00 0	00 0	00 0	00
0	00 0	00 0	00 0	00 0	00 0	00 0	00 0	00 0	00 0	00 0	00 0	00 0	00
0	00 0	00 0	00 0	00 0	00 0	00 0	00 0	00 0	00 0	00 0	00 0	00 0	00
0	00 0	00 0	00 0	00 0	00 0	00 0	00 0	00 0	00 0	00 0	00 0	00 0	00
0	00 0	00 0	00 0	00 0	00 0	00 0	00 0	00 0	00 0	00 0	00 0	00 0	00
0	00 0	00 0	00 0	00 0	00 0	00 0	00 0	00 0	00 0	00 0	00 0	00 0	00
0	00 0	00 0	00 0	00 0	00 0	00 0	00 0	00 0	00 0	00 0	00 0	00 0	00
0	00 0	00 0	00 0	00 0	00 0	00 0	00 0	00 0	00 0	00 0	00 0	00 0	00
0	00 0	00 0	00 0	00 0	00 0	00 0	00 0	00 0	00 0	00 0	00 0	00 0	00
0	00 0	00 0	00 0	00 0	00 0	00 0	00 0	00 0	00 0	00 0	00 0	00 0	00
0	00 0	00 0	00 0	00 0	00 0	00 0	00 0	00 0	00 0	00 0	00 0	00 0	00
0	00 0	00 0	00 0	00 0	00 0	00 0	00 0	00 0	00 0	00 0	00 0	00 0	00
0	00 0	00 0	00 0	00 0	00 0	00 0	00 0	00 0	00 0	00 0	00 0	00 0	00
0	00 0	00 0	00 0	00 0	00 0	00 0	00 0	00 0	00 0	00 0	00 0	00 0	00
0	00 0	00 0	00 0	00 0	00 0	00 0	00 0	00 0	00 0	00 0	00 0	00 0	00
0	00 0	00 0	00 0	00 0	00 0	00 0	00 0	00 0	00 0	00 0	00 0	00 0	00
0	00 0	00 0	00 0	00 0	00 0	00 0	00 0	00 0	00 0	00 0	00 0	00 0	00
0	00 0	00 0	00 0	00 0	00 0	00 0	00 0	00 0	00 0	00 0	00 0	00 0	00
0	00 0	00 0	00 0	00 0	00 0	00 0	00 0	00 0	00 0	00 0	00 0	00 0	00
0	00 0	00 0	00 0	00 0	00 0	00 0	00 0	00 0	00 0	00 0	00 0	00 0	00
0	00 0	00 0	00 0	00 0	00 0	00 0	00 0	00 0	00 0	00 0	00 0	00 0	00
0	00 0	00 0	00 0	00 0	00 0	00 0	00 0	00 0	00 0	00 0	00 0	00 0	00
0	00 0	00 0	00 0	00 0	00 0	00 0	00 0	00 0	00 0	00 0	00 0	00 0	00
0	00 0	00 0	00 0	00 0	00 0	00 0	00 0	00 0	00 0	00 0	00 0	00 0	00
0	00 0	00 0	00 0	00 0	00 0	00 0	00 0	00 0	00 0	00 0	00 0	00 0	00
0	00 0	00 0	00 0	00 0	00 0	00 0	00 0	00 0	00 0	00 0	00 0	00 0	00
0	00 0	00 0	00 0	00 0	00 0	00 0	00 0	00 0	00 0	00 0	00 0	00 0	00
0	00 0	00 0	00 0	00 0	00 0	00 0	00 0	00 0	00 0	00 0	00 0	00 0	00
0	00 0	00 0	00 0	00 0	00 0	00 0	00 0	00 0	00 0	00 0	00 0	00 0	00
0	00 0	00 0	00 0	00 0	00 0	00 0	00 0	00 0	00 0	00 0	00 0	00 0	00
0	00 0	00 0	00 0	00 0	00 0	00 0	00 0	00 0	00 0	00 0	00 0	00 0	00
0	00 0	00 0	00 0	00 0	00 0	00 0	00 0	00 0	00 0	00 0	00 0	00 0	00
0	00 0	00 0	00 0	00 0	00 0	00 0	00 0	00 0	00 0	00 0	00 0	00 0	00
0	00 0	00 0	00 0	00 0	00 0	00 0	00 0	00 0	00 0	00 0	00 0	00 0	00
0	00 0	00 0	00 0	00 0	00 0	00 0	00 0	00 0	00 0	00 0	00 0	00 0	00
0	00 0	00 0	00 0	00 0	00 0	00 0	00 0	00 0	00 0	00 0	00 0	00 0	00
0	00 0	00 0	00 0	00 0	00 0	00 0	00 0	00 0	00 0	00 0	00 0	00 0	00
0	00 0	00 0	00 0	00 0	00 0	00 0	00 0	00 0	00 0	00 0	00 0	00 0	00
0	00 0	00 0	00 0	00 0	00 0	00 0	00 0	00 0	00 0	00 0	00 0	00 0	00
0	00 0	00 0	00 0	00 0	00 0	00 0	00 0	00 0	00 0	00 0	00 0	00 0	00
0	00 0	00 0	00 0	00 0	00 0	00 0	00 0	00 0	00 0	00 0	00 0	00 0	00
0	00 0	00 0	00 0	00 0	00 0	00 0	00 0	00 0	00 0	00 0	00 0	00 0	00
0	00 0	00 0	00 0	00 0	00 0	00 0	00 0	00 0	00 0	00 0	00 0	00 0	00
0	00 0	00 0	00 0	00 0	00 0	00 0	00 0	00 0	00 0	00 0	00 0	00 0	00
0	00 0	00 0	00 0	00 0	00 0	00 0	00 0	00 0	00 0	00 0	00 0	00 0	00
0	00 0	00 0	00 0	00 0	00 0	00 0	00 0	00 0	00 0	00 0	00 0	00 0	00
0	00 0	00 0	00 0	00 0	00 0	00 0	00 0	00 0	00 0	00 0	00 0	00 0	00
0	00 0	00 0	00 0	00 0	00 0	00 0	00 0	00 0	00 0	00 0	00 0	00 0	00
0	00 0	00 0	00 0	00 0	00 0	00 0	00 0	00 0	00 0	00 0	00 0	00 0	00
0	00 0	00 0	00 0	00 0	00 0	00 0	00 0	00 0	00 0	00 0	00 0	00 0	00
0	00 0	00 0	00 0	00 0	00 0	00 0	00 0	00 0	00 0	00 0	00 0	00 0	00
0	00 0	00 0	00 0	00 0	00 0	00 0	00 0	00 0	00 0	00 0	00 0	00 0	00
0	00 0	00 0	00 0	00 0	00 0	00 0	00 0	00 0	00 0	00 0	00 0	00 0	00
0	00 0	00 0	00 0	00 0	00 0	00 0	00 0	00 0	00 0	00 0	00 0	00 0	00
0	00 0	00 0	00 0	00 0	00 0	00 0	00 0	00 0	00 0	00 0	00 0	00 0	00
0	00 0	00 0	00 0	00 0	00 0	00 0	00 0	00 0	00 0	00 0	00 0	00 0	00
0	00 0	00 0	00 0	00 0	00 0	00 0	00 0	00 0	00 0	00 0	00 0	00 0	00
0	00 0	00 0	00 0	00 0	00 0	00 0	00 0	00 0	00 0	00 0	00 0	00 0	00
0	00 0	00 0	00 0	00 0	00 0	00 0	00 0	00 0	00 0	00 0	00 0	00 0	00
0	00 0	00 0	00 0	00 0	00 0	00 0	00 0	00 0	00 0	00 0	00 0	00 0	00
0	00 0	00 0	00 0	00 0	00 0	00 0	00 0	00 0	00 0	00 0	00 0	00 0	00
0	00 0	00 0	00 0	00 0	00 0	00 0	00 0	00 0	00 0	00 0	00 0	00 0	00
0	00 0	00 0	00 0	00 0	00 0	00 0	00 0	00 0	00 0	00 0	00 0	00 0	00
0	00 0	00 0	00 0	00 0	00 0	00 0	00 0	00 0	00 0	00 0	00 0	00 0	00
0	00 0	00 0	00 0	00 0	00 0	00 0	00 0	00 0	00 0	00 0	00 0	00 0	00
0	00 0	00 0	00 0	00 0	00 0	00 0	00 0	00 0	00 0	00 0	00 0	00 0	00
0	00 0	00 0	00 0	00 0	00 0	00 0	00 0	00 0	00 0	00 0	00 0	00 0	00
0	00 0	00 0	00 0	00 0	00 0	00 0	00 0	00 0	00 0	00 0	00 0	00 0	00
0	00 0	00 0	00 0	00 0	00 0	00 0	00 0	00 0	00 0	00 0	00 0	00 0	00
0	00 0	00 0	00 0	00 0	00 0	00 0	00 0	00 0	00 0	00 0	00 0	00 0	00
0	00 0	00 0	00 0	00 0	00 0	00 0	00 0	00 0	00 0	00 0	00 0	00 0	00
0	00 0	00 0	00 0	00 0	00 0	00 0	00 0	00 0	00 0	00 0	00 0	00 0	00
0	00 0	00 0	00 0	00 0	00 0	00 0	00 0	00 0	00 0	00 0	00 0	00 0	00
0	00 0	00 0	00 0	00 0	00 0	00 0	00 0	00 0	00 0	00 0	00 0	00 0	00
0	00 0	00 0	00 0	00 0	00 0	00 0	00 0	00 0	00 0	00 0	00 0	00 0	00
0	00 0	00 0	00 0	00 0	00 0	00 0	00 0	00 0	00 0	00 0	00 0	00 0	00
0	00 0	00 0	00 0	00 0	00 0	00 0	00 0	00 0	00 0	00 0	00 0	00 0	00
0	00 0	00 0	00 0	00 0	00 0	00 0	00 0	00 0	00 0	00 0	00 0	00 0	00
0	00 0	00 0	00 0	00 0	00 0	00 9	09 9	09 9	09 0	00 0	00 0	00 0	00
0	00 0	00 0	00 0	00 0	00 0	00 88	10 88	10 88	10 0	00 0	00 0	00 0	00
0	00 0	00 0	00 0	00 0	00 0	00 480	53 480	53 480	53 0	00 0	00 0	00 0	00
0	00 0	00 0	00 0	00 0	00 0	00 789	83 789	83 789	83 0	00 0	00 0	00 0	00
0	00 0	00 0	00 0	00 0	00 0	00 1033	12 1033	12 1033	12 0	00 0	00 0	00 0	00
0	00 0	00 0	00 0	00 0	00 0	00 1224	00 1224	00 1224	00 0	00 0	00 0	00 0	00
0	00 0	00 0	00 0	00 0	00 0	00 1373	28 1373	28 1373	28 0	00 0	00 0	00 0	00
0	00 0	00 0	00 0	00 0	00 0	00 1489	53 1489	53 1489	53 0	00 0	00 0	00 0	00
0	00 0	00 0	00 0	00 0	00 0	00 1579	56 1579	56 1579	56 0	00 0	00 0	00 0	00
0	00 0	00 0	00 0	00 0	00 0	00 1648	76 1648	76 1648	76 0	00 0	00 0	00 0	00
0	00 0	00 0	00 0	00 0	00 0	00 1701	44 1701	44 1701	44 0	00 0	00 0	00 0	00
0	00 0	00 0	00 0	00 0	00 0	00 1741	00 1741	00 1741	00 0	00 0	00 0	00 0	00
0	00 0	00 0	00 0	00 0	00 0	00 1770	14 1770	14 1770	14 0	00 0	00 0	00 0	00
0	00 0	00 0	00 0	00 0	00 0	00 1791	00 1791	00 1791	00 0	00 0	00 0	00 0	00
0	00 0	00 0	00 0	00 0	00 0	00 1805	30 1805	30 1805	30 0	00 0	00 0	00 0	00
0	00 0	00 0	00 0	00 0	00 0	00 1814	39 1814	39 1814	39 0	00 0	00 0	00 0	00
0	00 0	00 0	00 0	00 0	00 0	00 1819	33 1819	33 1819	33 0	00 0	00 0	00 0	00
0	00 0	00 0	00 0	00 0	00 0	00 1820	99 1820	99 1820	99 0	00 0	00 0	00 0	00
0	00 0	00 0	00 0	00 0	00 0	00 1820	04 1820	04 1820	04 0	00 0	00 0	00 0	00
0	00 0	00 0	00 0	00 0	00 0	00 1817	02 1817	02 1817	02 0	00 0	00 0	00 0	00
0	00 0	00 0	00 0	00 0	00 0	00 1812	36 1812	36 1812	36 0	00 0	00 0	00 0	00
0	00 0	00 0	00 0	00 0	00 0	00 1806	39 1806	39 1806	39 0	00 0	00 0	00 0	00
0	00 0	00 0	00 0	00 0	00 0	00 1799	38 1799	38 1799	38 0	00 0	00 0	00 0	00
0	00 0	00 0	00 0	00 0	00 0	00 1791	55 1791	55 1791	55 0	00 0	00 0	00 0	00
0	00 0	00 0	00 0	00 0	00 0	00 1783	07 1783	07 1783	07 0	00 0	00 0	00 0	00
0	00 0	00 0	00 0	00 0	00 0	00 1774	07 1774	07 1774	07 0	00 0	00 0	00 0	00
0	00 0	00 0	00 0	00 0	00 0	00 1764	65 1764	65 1764	65 0	00 0	00 0	00 0	00
0	00 0	00 0	00 0	00 0	00 0	00 1754	91 1754	91 1754	91 0	00 0	00 0	00 0	00
0	00 0	00 0	00 0	00 0	00 0	00 1744	91 1744	91 1744	91 0	00 0	00 0	00 0	00
0	00 0	00 0	00 0	00 0	00 0	00 1734	91 1734	91 1734	91 0	00 0	00 0	00 0	00
0	00 0	00 0	00 0	00 0	00 0	00 1724	91 1724	91 1724	91 0	00 0	00 0	00 0	00
0	00 0	00 0	00 0	00 0	00 0	00 1714	91 1714	91 1714	91 0	00 0	00 0	00 0	00
0	00 0	00 0	00 0	00 0	00 0	00 1704	91 1704	91 1704	91 0	00 0	00 0	00 0	00
0	00 0	00 0	00 0	00 0	00 0	00 1694	91 1694	91 1694	91 0	00 0	00 0	00 0	00
0	00 0	00 0	00 0	00 0	00 0	00 1684	91 1684	91 1684	91 0	00 0	00 0	00 0	00
0	00 0	00 0	00 0	00 0	00 0	00 1674	91 1674	91 1674	91 0	00 0	00 0	00 0	00
0	00 0	00 0	00 0	00 0	00 0	00 1664	91 1664	91 1664	91 0	00 0	00 0	00 0	00
0	00 0	00 0	00 0	00 0	00 0	00 1654	91 1654	91 1654	91 0	00 0	00 0	00 0	00
0	00 0	00 0	00 0	00 0	00 0	00 1644	91 1644	91 1644	91 0	00 0	00 0	00 0	00
0	00 0	00 0	00 0	00 0	00 0	00 1634	91 1634	91 1634	91 0	00 0	00 0	00 0	00
0	00 0	00 0	00 0	00 0	00 0	00 1624	91 1624	91 1624	91 0	00 0	00 0	00 0	00
0	00 0	00 0	00 0	00 0	00 0	00 1614	91 1614	91 1614	91 0	00 0	00 0	00 0	00
0	00 0	00 0	00 0	00 0	00 0	00 1604	91 1604	91 1604	91 0	00 0	00 0	00 0	00
0	00 0	00 0	00 0	00 0	00 0	00 1594	91 1594	91 1594	91 0	00 0	00 0	00 0	00
0	00 0	00 0	00 0	00 0	00 0	00 1584	91 1584	91 1584	91 0	00 0	00 0	00 0	00
0	00 0	00 0	00 0	00 0	00 0	00 1574	91 1574	91 1574	91 0	00 0	00 0	00 0	00
0	00 0	00 0	00 0	00 0	00 0	00 1564	91 1564	91 1564	91 0	00 0	00 0	00 0	00
0	00 0	00 0	00 0	00 0	00 0	00 1554	91 1554	91 1554	91 0	00 0	00 0	00 0	00
0	00 0	00 0	00 0	00 0	00 0	00 1544	91 1544	91 1544	91 0	00 0	00 0	00 0	00
0	00 0	00 0	00 0	00 0	00 0	00 1534	91 1534	91 1534	91 0	00 0	00 0	00 0	00
0	00 0	00 0	00 0	00 0	00 0	00 1524	91 1524	91 1524	91 0	00 0	00 0	00 0	00
0	00 0	00 0	00 0	00 0	00 0	00 1514	91 1514	91 1514	91 0	00 0	00 0	00 0	00
0	00 0	00 0	00 0	00 0	00 0	00 1504	91 1504	91 1504	91 0	00 0	00 0	00 0	00
0	00 0	00 0	00 0	00 0	00 0	00 1494	91 1494	91 1494	91 0	00 0	00 0	00 0	00
0	00 0	00 0	00 0	00 0	00 0	00 1484	91 1484	91 1484	91 0	00 0	00 0	00 0	00
0	00 0	00 0	00 0	00 0	00 0	00 1474	91 1474	91 1474	91 0	00 0	00 0	00 0	00
0	00 0	00 0	00 0	00 0	00 0	00 1464	91 1464	91 1464	91 0	00 0	00 0	00 0	00
0	00 0	00 0	00 0	00 0	00 0	00 1454	91 1454	91 1454	91 0	00 0	00 0	00 0	00
0	00 0	00 0	00 0	00 0	00 0	00 1444	91 1444	91 1444	91 0	00 0	00 0	00 0	00
0	00 0	00 0	00 0	00 0	00 0	00 1434	91 1434	91 1434	91 0	00 0	00 0	00 0	00
0	00 0	00 0	00 0	00 0	00 0	00 1424	91 1424	91 1424	91 0	00 0	00 0	00 0	00
0	00 0	00 0	00 0	00 0	00 0	00 1414	91 1414	91 1414	91 0	00 0	00 0	00 0	00
0	00 0	00 0	00 0	00 0	00 0	00 1404	91 1404	91 1404	91 0	00 0	00 0	00 0	00
0	00 0	00 0	00 0	00 0	00 0	00 1394	91 1394	91 1394	91 0	00 0	00 0	00 0	00
0	00 0	00 0	00 0	00 0	00 0	00 1384	91 1384	91 1384	91 0	00 0	00 0	00 0	00
0	00 0	00 0	00 0	00 0	00 0	00 1374	91 1374	91 1374	91 0	00 0	00 0	00 0	00
0	00 0	00 0	00 0	00 0	00 0	00 1364	91 1364	91 1364	91 0	00 0	00 0	00 0	00
0	00 0	00 0	00 0	00 0	00 0	00 1354	91 1354	91 1354	91 0	00 0	00 0	00 0	00
0	00 0	00 0	00 0	00 0	00 0	00 1344	91 1344	91 1344	91 0	00 0	00 0	00 0	00
0	00 0	00 0	00 0	00 0	00 0	00 1334	91 1334	91 1334	91 0	00 0	00 0	00 0	00
0	00 0	00 0	00 0	00 0	00 0	00 1324	91 1324	91 1324	91 0	00 0	00 0	00 0	00
0	00 0	00 0	00 0	00 0	00 0	00 1314	91 1314	91 1314	91 0	00 0	00 0	00 0	00
0	00 0	00 0	00 0	00 0	00 0	00 1304	91 1304	91 1304	91 0	00 0	00 0	00 0	00
0	00 0	00 0	00 0	00 0	00 0	00 1294	91 1294	91 1294	91 0	00 0	00 0	00 0	00
0	00 0	00 0	00 0	00 0	00 0	00 1284	91 1284	91 1284	91 0	00 0	00 0	00 0	00
0	00 0	00 0	00 0	00 0	00 0	00 1274	91 1274	91 1274	91 0	00 0	00 0	00 0	00
0	00 0	00 0	00 0	00 0	00 0	00 1264	91 1264	91 1264	91 0	00 0	00 0	00 0	00
0	00 0	00 0	00 0	00 0	00 0	00 1254	91 1254	91 1254	91 0	00 0	00 0	00 0	00
0	00 0	00 0	00 0	00 0	00 0	00 1244	91 1244	91 1244	91 0	00 0	00 0	00 0	00
0	00 0	00 0	00 0	00 0	00 0	00 1234	91 1234	91 1234	91 0	00 0	00 0	00 0	00
0	00 0	00 0	00 0	00 0	00 0	00 1224	91 1224	91 1224	91 0	00 0	00 0	00 0	00
0	00 0	00 0	00 0	00 0	00 0	00 1214	91 1214	91 1214	91 0	00 0	00 0	00 0	00
0	00 0	00 0	00 0	00 0	00 0	00 1204	91 1204	91 1204	91 0	00 0	00 0	00 0	00
0	00 0	00 0	00 0	00 0	00 0	00 1194	91 1194	91 1194	91 0	00 0	00 0	00 0	00
0	00 0	00 0	00 0	00 0	00 0	00 1184	91 1184	91 1184	91 0	00 0	00 0	00 0	00
0	00 0	00 0	00 0	00 0	00 0	00 1174	91 1174	91 1174	91 0	00 0	00 0	00 0	00
0	00 0	00 0	00 0	00 0	00 0	00 1164	91 1164	91 1164	91 0	00 0	00 0	00 0	00
0	00 0	00 0	00 0	00 0	00 0	00 1154	91 1154	91 1154	91 0	00 0	00 0	00 0	00
0	00 0	00 0	00 0	00 0	00 0	00 1144	91 1144	91 1144	91 0	00 0	00 0	00 0	00
0	00 0	00 0	00 0	00 0	00 0	00 1134	91 1134	91 1134	91 0	00 0	00 0	00 0	00
0	00 0	00 0	00 0	00 0	00 0	00 1124	91 1124	91 1124	91 0	00 0	00 0	00 0	00
0	00 0	00 0	00 0	00 0	00 0	00 1114	91 1114	91 1114	91 0	00 0	00 0	00 0	00
0	00 0	00 0	00 0	00 0	00 0	00 1104	91 1104	91 1104	91 0	00 0	00 0	00 0	00
0	00 0	00 0	00 0	00 0	00 0	00 1094	91 1094	91 1094	91 0	00 0	00 0	00 0	00
0	00 0	00 0	00 0	00 0	00 0	00 1084	91 1084	91 1084	91 0	00 0	00 0	00 0	00
0	00 0	00 0	00 0	00 0	00 0	00 1074	91 1074	91 1074	91 0	00 0	00 0	00 0	00
0	00 0	00 0	00 0	00 0	00 0	00 1064	91 1064	91 1064	91 0	00 0	00 0	00 0	00
0	00 0	00 0	00 0	00 0	00 0	00 1054	91 1054	91 1054	91 0	00 0	00 0	00 0	00
0	00 0	00 0	00 0	00 0	00 0	00 1044	91 1044	91 1044	91 0	00 0	00 0	00 0	00
0	00 0	00 0	00 0	00 0	00 0	00 1034	91 1034	91 1034	91 0	00 0	00 0	00 0	00
0	00 0	00 0	00 0	00 0	00 0	00 1024	91 1024	91 1024	91 0	00 0	00 0	00 0	00
0	00 0	00 0	00 0	00 0	00 0	00 1014	91 1014	91 1014	91 0	00 0	00 0	00 0	00
0	00 0	00 0	00 0	00 0	00 0	00 1004	91 1004	91 1004	91 0	00 0	00 0	00 0	00
0	00 0	00 0	00 0	00 0	00 0	00 994	91 994	91 994	91 9	09 9	09 9	09 9	09
0	00 0	00 0	00 0	00 0	00 0	00 984	91 984	91 984	91 88	10 88	10 88	10 88	10
0	00 0	00 0	00 0	00 0	00 0	00 974	91 974	91 974	91 480	53 480	53 480	53 480	53
0	00 0	00 0	00 0	00 0	00 0	00 964	91 964	91 964	91 872	96 872	96 872	96 872	96
0	00 0	00 0	00 0	00 0	00 0	00 954	91 954	91 954	91 1182	25 1182	25 1182	25 1182	25
0	00 0	00 0	00 0	00 0	00 0	00 944	91 944	91 944	91 1425	55 1425	55 1425	55 1425	55
0	00 0	00 0	00 0	00 0	00 0	00 934	91 934	91 934	91 1616	43 1616	43 1616	43 1616	43
0	00 0	00 0	00 0	00 0	00 0	00 924	91 924	91 924	91 1765	71 1765	71 1765	71 1765	71
0	00 0	00 0	00 0	00 0	00 0	00 914	91 914	91 914	91 1881	96 1881	96 1881	96 1881	96
0	00 0	00 0	00 0	00 0	00 0	00 904	91 904	91 904	91 1971	99 1971	99 1971	99 1971	99
0	00 0	00 0	00 0	00 0	00 0	00 894	91 894	91 894	91 2041	19 2041	19 2041	19 2041	19
0	00 0	00 0	00 0	00 0	00 0	00 884	91 884	91 884	91 2093	87 2093	87 2093	87 2093	87
0	00 0	00 0	00 0	00 0	00 0	00 874	91 874	91 874	91 2133	43 2133	43 2133	43 2133	43
0	00 0	00 0	00 0	00 0	00 0	00 864	91 864	91 864	91 2162	56 2162	56 2162	56 2162	56
0	00 0	00 0	00 0	00 0	00 0	00 854	91 854	91 854	91 2183	43 2183	43 2183	43 2183	43
0	00 0	00 0	00 0	00 0	00 0	00 844	91 844	91 844	91 2197	73 2197	73 2197	73 2197	73
0	00 0	00 0	00 0	00 0	00 0	00 834	91 834	91 834	91 2206	81 2206	81 2206	81 2206	81
0	00 0	00 0	00 0	00 0	00 0	00 824	91 824	91 824	91 2211	76 2211	76 2211	76 2211	76
0	00 0	00 0	00 0	00 0	00 0	00 814	91 814	91 814	91 2213	42 2213	42 2213	42 2213	42
0	00 0	00 0	00 0	00 0	00 0	00 804	91 804	91 804	91 2212	47 2212	47 2212	47 2212	47
0	00 0	00 0	00 0	00 0	00 0	00 794	91 794	91 794	91 2209	45 2209	45 2209	45 2209	45
0	00 0	00 0	00 0	00 0	00 0	00 784	91 784	91 784	91 2204	79 2204	79 2204	79 2204	79
0	00 0	00 0	00 0	00 0	00 0	00 774	91 774	91 774	91 2198	82 2198	82 2198	82 2198	82
0	00 0	00 0	00 0	00 0	00 0	00 764	91 764	91 764	91 2191	81 2191	81 2191	81 2191	81
0	00 0	00 0	00 0	00 0	00 0	00 754	91 754	91 754	91 2183	98 2183	98 2183	98 2183	98
0	00 0	00 0	00 0	00 0	00 0	00 744	91 744	91 744	91 2175	50 2175	50 2175	50 2175	50
0	00 0	00 0	00 0	00 0	00 0	00 734	91 734	91 734	91 2166	50 2166	50 2166	50 2166	50
0	00 0	00 0	00 0	00 0	00 0	00 724	91 724	91 724	91 2157	08 2157	08 2157	08 2157	08
0	00 0	00 0	00 0	00 0	00 0	00 714	91 714	91 714	91 2147	34 2147	34 2147	34 2147	34
0	00 0	00 0	00 0	00 0	00 0	00 704	91 704	91 704	91 2137	34 2137	34 2137	34 2137	34
0	00 0	00 0	00 0	00 0	00 0	00 694	91 694	91 694	91 2127	34 2127	34 2127	34 2127	34
0	00 0	00 0	00 0	00 0	00 0	00 684	91 684	91 684	91 2117	34 2117	34 2117	34 2117	34
0	00 0	00 0	00 0	00 0	00 0	00 674	91 674	91 674	91 2107	34 2107	34 2107	34 2107	34
0	00 0	00 0	00 0	00 0	00 0	00 664	91 664	91 664	91 2097	34 2097	34 2097	34 2097	34
0	00 0	00 0	00 0	00 0	00 0	00 654	91 654	91 654	91 2087	34 2087	34 2087	34 2087	34
0	00 0	00 0	00 0	00 0	00 0	00 644	91 644	91 644	91 2077	34 2077	34 2077	34 2077	34
0	00 0	00 0	00 0	00 0	00 0	00 634	91 634	91 634	91 2067	34 2067	34 2067	34 2067	34
0	00 0	00 0	00 0	00 0	00 0	00 624	91 624	91 624	91 2057	34 2057	34 2057	34 2057	34
0	00 0	00 0	00 0	00 0	00 0	00 614	91 614	91 614	91 2047	34 2047	34 2047	34 2047	34
0	00 0	00 0	00 0	00 0	00 0	00 604	91 604	91 604	91 2037	34 2037	34 2037	34 2037	34
0	00 0	00 0	00 0	00 0	00 0	00 594	91 594	91 594	91 2027	34 2027	34 2027	34 2027	34
0	00 0	00 0	00 0	00 0	00 0	00 584	91 584	91 584	91 2017	34 2017	34 2017	34 2017	34
0	00 0	00 0	00 0	00 0	00 0	00 574	91 574	91 574	91 2007	34 2007	34 2007	34 2007	34
0	00 0	00 0	00 0	00 0	00 0	00 564	91 564	91 564	91 1997	34 1997	34 1997	34 1997	34
0	00 0	00 0	00 0	00 0	00 0	00 554	91 554	91 554	91 1987	34 1987	34 1987	34 1987	34
0	00 0	00 0	00 0	00 0	00 0	00 544	91 544	91 544	91 1977	34 1977	34 1977	34 1977	34
0	00 0	00 0	00 0	00 0	00 0	00 534	91 534	91 534	91 1967	34 1967	34 1967	34 1967	34
0	00 0	00 0	00 0	00 0	00 0	00 524	91 524	91 524	91 1957	34 1957	34 1957	34 1957	34
0	00 0	00 0	00 0	00 0	00 0	00 514	91 514	91 514	91 1947	34 1947	34 1947	34 1947	34
0	00 0	00 0	00 0	00 0	00 0	00 504	91 504	91 504	91 1937	34 1937	34 1937	34 1937	34
0	00 0	00 0	00 0	00 0	00 0	00 494	91 494	91 494	91 1927	34 1927	34 1927	34 1927	34
0	00 0	00 0	00 0	00 0	00 0	00 484	91 484	91 484	91 1917	34 1917	34 1917	34 1917	34
0	00 0	00 0	00 0	00 0	00 0	00 474	91 474	91 474	91 1907	34 1907	34 1907	34 1907	34
0	00 0	00 0	00 0	00 0	00 0	00 464	91 464	91 464	91 1897	34 1897	34 1897	34 1897	34
0	00 0	00 0	00 0	00 0	00 0	00 454	91 454	91 454	91 1887	34 1887	34 1887	34 1887	34
0	00 0	00 0	00 0	00 0	00 0	00 444	91 444	91 444	91 1877	34 1877	34 1877	34 1877	34
0	00 0	00 0	00 0	00 0	00 0	00 434	91 434	91 434	91 1867	34 1867	34 1867	34 1867	34
0	00 0	00 0	00 0	00 0	00 0	00 424	91 424	91 424	91 1857	34 1857	34 1857	34 1857	34
0	00 0	00 0	00 0	00 0	00 0	00 414	91 414	91 414	91 1847	34 1847	34 1847	34 1847	34
0	00 0	00 0	00 0	00 0	00 0	00 404	91 404	91 404	91 1837	34 1837	34 1837	34 1837	34
0	00 0	00 0	00 0	00 0	00 0	00 394	91 394	91 394	91 1827	34 1827	34 1827	34 1827	34
0	00 0	00 0	00 0	00 0	00 0	00 384	91 384	91 384	91 1817	34 1817	34 1817	34 1817	34
0	00 0	00 0	00 0	00 0	00 0	00 374	91 374	91 374	91 1807	34 1807	34 1807	34 1807	34
0	00 0	00 0	00 0	00 0	00 0	00 364	91 364	91 364	91 1797	34 1797	34 1797	34 1797	34
0	00 0	00 0	00 0	00 0	00 0	00 354	91 354	91 354	91 1787	34 1787	34 1787	34 1787	34
0	00 0	00 0	00 0	00 0	00 0	00 344	91 344	91 344	91 1777	34 1777	34 1777	34 1777	34
0	00 0	00 0	00 0	00 0	00 0	00 334	91 334	91 334	91 1767	34 1767	34 1767	34 1767	34
0	00 0	00 0	00 0	00 0	00 0	00 324	91 324	91 324	91 1757	34 1757	34 1757	34 1757	34
0	00 0	00 0	00 0	00 0	00 0	00 314	91 314	91 314	91 1747	34 1747	34 1747	34 1747	34
0	00 0	00 0	00 0	00 0	00 0	00 304	91 304	91 304	91 1737	34 1737	34 1737	34 1737	34
0	00 0	00 0	00 0	00 0	00 0	00 294	91 294	91 294	91 1727	34 1727	34 1727	34 1727	34
0	00 0	00 0	00 0	00 0	00 0	00 284	91 284	91 284	91 1717	34 1717	34 1717	34 1717	34
0	00 0	00 0	00 0	00 0	00 0	00 274	91 274	91 274	91 1707	34 1707	34 1707	34 1707	34
0	00 0	00 0	00 0	00 0	00 0	00 264	91 264	91 264	91 1697	34 1697	34 1697	34 1697	34
0	00 0	00 0	00 0	00 0	00 0	00 254	91 254	91 254	91 1687	34 1687	34 1687	34 1687	34
0	00 0	00 0	00 0	00 0	00 0	00 244	91 244	91 244	91 1677	34 1677	34 1677	34 1677	34
0	00 0	00 0	00 0	00 0	00 0	00 234	91 234	91 234	91 1667	34 1667	34 1667	34 1667	34
0	00 0	00 0	00 0	00 0	00 0	00 224	91 224	91 224	91 1657	34 1657	34 1657	34 1657	34
0	00 0	00 0	00 0	00 0	00 0	00 214	91 214	91 214	91 1647	34 1647	34 1647	34 1647	34
0	00 0	00 0	00 0	00 0	00 0	00 204	91 204	91 204	91 1637	34 1637	34 1637	34 1637	34
0	00 0	00 0	00 0	00 0	00 0	00 194	91 194	91 194	91 1627	34 1627	34 1627	34 1627	34
0	00 0	00 0	00 0	00 0	00 0	00 184	91 184	91 184	91 1617	34 1617	34 1617	34 1617	34
0	00 0	00 0	00 0	00 0	00 0	00 174	91 174	91 174	91 1607	34 1607	34 1607	34 1607	34
0	00 0	00 0	00 0	00 0	00 0	00 164	91 164	91 164	91 1597	34 1597	34 1597	34 1597	34
0	00 0	00 0	00 0	00 0	00 0	00 154	91 154	91 154	91 1587	34 1587	34 1587	34 1587	34
0	00 0	00 0	00 0	00 0	00 0	00 144	91 144	91 144	91 1577	34 1577	34 1577	34 1577	34
0	00 0	00 0	00 0	00 0	00 0	00 134	91 134	91 134	91 1567	34 1567	34 1567	34 1567	34
0	00 0	00 0	00 0	00 0	00 0	00 124	91 124	91 124	91 1557	34 1557	34 1557	34 1557	34
0	00 0	00 0	00 0	00 0	00 0	00 114	91 114	91 114	91 1547	34 1547	34 1547	34 1547	34
0	00 0	00 0	00 0	00 0	00 0	00 104	91 104	91 104	91 1537	34 1537	34 1537	34 1537	34
0	00 0	00 0	00 0	00 0	00 0	00 94	91 94	91 94	91 1527	34 1527	34 1527	34 1527	34
0	00 0	00 0	00 0	00 0	00 0	00 84	91 84	91 84	91 1517	34 1517	34 1517	34 1517	34
0	00 0	00 0	00 0	00 0	00 0	00 74	91 74	91 74	91 1507	34 1507	34 1507	34 1507	34
0	00 0	00 0	00 0	00 0	00 0	00 64	91 64	91 64	91 1497	34 1497	34 1497	34 1497	34
0	00 0	00 0	00 0	00 0	00 0	00 54	91 54	91 54	91 1487	34 1487	34 1487	34 1487	34
0	00 0	00 0	00 0	00 0	00 0	00 44	91 44	91 44	91 1477	34 1477	34 1477	34 1477	34
0	00 0	00 0	00 0	00 0	00 0	00 34	91 34	91 34	91 1467	34 1467	34 1467	34 1467	34
0	00 0	00 0	00 0	00 0	00 0	00 24	91 24	91 24	91 1457	34 1457	34 1457	34 1457	34
0	00 0	00 0	00 0	00 0	00 0	00 14	91 14	91 14	91 1447	34 1447	34 1447	34 1447	34
0	00 0	00 0	00 0	00 0	00 0	00 4	91 4	91 4	91 1437	34 1437	34 1437	34 1437	34
0	00 0	00 0	00 0	00 0	00 0	00 0	00 0	00 0	00 1427	34 1427	34 1427	34 1427	34
0	00 0	00 0	00 0	00 0	00 0	00 0	00 0	00 0	00 1417	34 1417	34 1417	34 1417	34
0	00 0	00 0	00 0	00 0	00 0	00 0	00 0	00 0	00 1407	34 1407	34 1407	34 1407	34
0	00 0	00 0	00 0	00 0	00 0	00 0	00 0	00 0	00 1397	34 1397	34 1397	34 1397	34
0	00 0	00 0	00 0	00 0	00 0	00 0	00 0	00 0	00 1387	34 1387	34 1387	34 1387	34
0	00 0	00 0	00 0	00 0	00 0	00 0	00 0	00 0	00 1377	34 1377	34 1377	34 1377	34
0	00 0	00 0	00 0	00 0	00 0	00 0	00 0	00 0	00 1367	34 1367	34 1367	34 1367	34
0	00 0	00 0	00 0	00 0	00 0	00 0	00 0	00 0	00 1357	34 1357	34 1357	34 1357	34
0	00 0	00 0	00 0	00 0	00 0	00 0	00 0	00 0	00 1347	34 1347	34 1347	34 1347	34
0	00 0	00 0	00 0	00 0	00 0	00 0	00 0	00 0	00 1337	34 1337	34 1337	34 1337	34
0	00 0	00 0	00 0	00 0	00 0	00 0	00 0	00 0	00 1327	34 1327	34 1327	34 1327	34
0	00 0	00 0	00 0	00 0	00 0	00 0	00 0	00 0	00 1317	34 1317	34 1317	34 1317	34
0	00 0	00 0	00 0	00 0	00 0	00 0	00 0	00 0	00 1307	34 1307	34 1307	34 1307	34
0	00 0	00 0	00 0	00 0	00 0	00 0	00 0	00 0	00 1297	34 1297	34 1297	34 1297	34
0	00 0	00 0	00 0	00 0	00 0	00 0	00 0	00 0	00 1287	34 1287	34 1287	34 1287	34
0	00 0	00 0	00 0	00 0	00 0	00 0	00 0	00 0	00 1277	34 1277	34 1277	34 1277	34
0	00 0	00 0	00 0	00 0	00 0	00 0	00 0	00 0	00 1267	34 1267	34 1267	34 1267	34
0	00 0	00 0	00 0	00 0	00 0	00 0	00 0	00 0	00 1257	34 1257	34 1257	34 1257	34
0	00 0	00 0	00 0	00 0	00 0	00 0	00 0	00 0	00 1247	34 1247	34 1247	34 1247	34
0	00 0	00 0	00 0	00 0	00 0	00 0	00 0	00 0	00 1237	34 1237	34 1237	34 1237	34
0	00 0	00 0	00 0	00 0	00 0	00 0	00 0	00 0	00 1227	34 1227	34 1227	34 1227	34
0	00 0	00 0	00 0	00 0	00 0	00 0	00 0	00 0	00 1217	34 1217	34 1217	34 1217	34
0	00 0	00 0	00 0	00 0	00 0	00 0	00 0	00 0	00 1207	34 1207	34 1207	34 1207	34
0	00 0	00 0	00 0	00 0	00 0	00 0	00 0	00 0	00 1197	34 1197	34 1197	34 1197	34
0	00 0	00 0	00 0	00 0	00 0	00 0	00 0	00 0	00 1187	34 1187	34 1187	34 1187	34
0	00 0	00 0	00 0	00 0	00 0	00 0	00 0	00 0	00 1177	34 1177	34 1177	34 1177	34
0	00 0	00 0	00 0	00 0	00 0	00 0	00 0	00 0	00 1167	34 1167	34 1167	34 1167	34
0	00 0	00 0	00 0	00 0	00 0	00 0	00 0	00 0	00 1157	34 1157	34 1157	34 1157	34
0	00 0	00 0	00 0	00 0	00 0	00 0	00 0	00 0	00 1147	34 1147	34 1147	34 1147	34
0	00 0	00 0	00 0	00 0	00 0	00 0	00 0	00 0	00 1137	34 1137	34 1137	34 1137	34
0	00 0	00 0	00 0	00 0	00 0	00 0	00 0	00 0	00 1127	34 1127	34 1127	34 1127	34
0	00 0	00 0	00 0	00 0	00 0	00 0	00 0	00 0	00 1117	34 1117	34 1117	34 1117	34
0	00 0	00 0	00 0	00 0	00 0	00 0	00 0	00 0	00 1107	34 1107	34 1107	34 1107	34
0	00 0	00 0	00 0	00 0	00 0	00 0	00 0	00 0	00 1097	34 1097	34 1097	34 1097	34
0	00 0	00 0	00 0	00 0	00 0	00 0	00 0	00 0	00 1087	34 1087	34 1087	34 1087	34
0	00 0	00 0	00 0	00 0	00 0	00 0	00 0	00 0	00 1077	34 1077	34 1077	34 1077	34
0	00 0	00 0	00 0	00 0	00 0	00 0	00 0	00 0	00 1067	34 1067	34 1067	34 1067	34
0	00 0	00 0	00 0	00 0	00 0	00 0	00 0	00 0	00 1057	34 1057	34 1057	34 1057	34
0	00 0	00 0	00 0	00 0	00 0	00 0	00 0	00 0	00 1047	34 1047	34 1047	34 1047	34
0	00 0	00 0	00 0	00 0	00 0	00 0	00 0	00 0	00 1037	34 1037	34 1037	34 1037	34
0	00 0	00 0	00 0	00 0	00 0	00 0	00 0	00 0	00 1027	34 1027	34 1027	34 1027	34
0	00 0	00 0	00 0	00 0	00 0	00 0	00 0	00 0	00 1017	34 1017	34 1017	34 1017	34
0	00 0	00 0	00 0	00 0	00 0	00 0	00 0	00 0	00 1007	34 1007	34 1007	34 1007	34
0	00 0	00 0	00 0	00 0	00 0	00 0	00 0	00 0	00 997	34 997	34 997	34 997	34
0	00 0	00 0	00 0	00 0	00 0	00 0	00 0	00 0	00 987	34 987	34 987	34 987	34
0	00 0	00 0	00 0	00 0	00 0	00 0	00 0	00 0	00 977	34 977	34 977	34 977	34
0	00 0	00 0	00 0	00 0	00 0	00 0	00 0	00 0	00 967	34 967	34 967	34 967	34
0	00 0	00 0	00 0	00 0	00 0	00 0	00 0	00 0	00 957	34 957	34 957	34 957	34
0	00 0	00 0	00 0	00 0	00 0	00 0	00 0	00 0	00 947	34 947	34 947	34 947	34
0	00 0	00 0	00 0	00 0	00 0	00 0	00 0	00 0	00 937	34 937	34 937	34 937	34
0	00 0	00 0	00 0	00 0	00 0	00 0	00 0	00 0	00 927	34 927	34 927	34 927	34
0	00 0	00 0	00 0	00 0	00 0	00 0	00 0	00 0	00 917	34 917	34 917	34 917	34
0	00 0	00 0	00 0	00 0	00 0	00 0	00 0	00 0	00 907	34 907	34 907	34 907	34
0	00 0	00 0	00 0	00 0	00 0	00 0	00 0	00 0	00 897	34 897	34 897	34 897	34
0	00 0	00 0	00 0	00 0	00 0	00 0	00 0	00 0	00 887	34 887	34 887	34 887	34
0	00 0	00 0	00 0	00 0	00 0	00 0	00 0	00 0	00 877	34 877	34 877	34 877	34
0	00 0	00 0	00 0	00 0	00 0	00 0	00 0	00 0	00 867	34 867	34 867	34 867	34
0	00 0	00 0	00 0	00 0	00 0	00 0	00 0	00 0	00 857	34 857	34 857	34 857	34
0	00 0	00 0	00 0	00 0	00 0	00 0	00 0	00 0	00 847	34 847	34 847	34 847	34
0	00 0	00 0	00 0	00 0	00 0	00 0	00 0	00 0	00 837	34 837	34 837	34 837	34
0	00 0	00 0	00 0	00 0	00 0	00 0	00 0	00 0	00 827	34 827	34 827	34 827	34
0	00 0	00 0	00 0	00 0	00 0	00 0	00 0	00 0	00 817	34 817	34 817	34 817	34
0	00 0	00 0	00 0	00 0	00 0	00 0	00 0	00 0	00 807	34 807	34 807	34 807	34
0	00 0	00 0	00 0	00 0	00 0	00 0	00 0	00 0	00 797	34 797	34 797	34 797	34
0	00 0	00 0	00 0	00 0	00 0	00 0	00 0	00 0	00 787	34 787	34 787	34 787	34
0	00 0	00 0	00 0	00 0	00 0	00 0	00 0	00 0	00 777	34 777	34 777	34 777	34
0	00 0	00 0	00 0	00 0	00 0	00 0	00 0	00 0	00 767	34 767	34 767	34 767	34
0	00 0	00 0	00 0	00 0	00 0	00 0	00 0	00 0	00 757	34 757	34 757	34 757	34
0	00 0	00 0	00 0	00 0	00 0	00 0	00 0	00 0	00 747	34 747	34 747	34 747	34
0	00 0	00 0	00 0	00 0	00 0	00 0	00 0	00 0	00 737	34 737	34 737	34 737	34
0	00 0	00 0	00 0	00 0	00 0	00 0	00 0	00 0	00 727	34 727	34 727	34 727	34
0	00 0	00 0	00 0	00 0	00 0	00 0	00 0	00 0	00 717	34 717	34 717	34 717	34
0	00 0	00 0	00 0	00 0	00 0	00 0	00 0	00 0	00 707	34 707	34 707	34 707	34
0	00 0	00 0	00 0	00 0	00 0	00 0	00 0	00 0	00 697	34 697	34 697	34 697	34
0	00 0	00 0	00 0	00 0	00 0	00 0	00 0	00 0	00 687	34 687	34 687	34 687	34
0	00 0	00 0	00 0	00 0	00 0	00 0	00 0	00 0	00 677	34 677	34 677	34 677	34
0	00 0	00 0	00 0	00 0	00 0	00 0	00 0	00 0	00 667	34 667	34 667	34 667	34
0	00 0	00 0	00 0	00 0	00 0	00 0	00 0	00 0	00 657	34 657	34 657	34 657	34
0	00 0	00 0	00 0	00 0	00 0	00 0	00 0	00 0	00 647	34 647	34 647	34 647	34
0	00 0	00 0	00 0	00 0	00 0	00 0	00 0	00 0	00 637	34 637	34 637	34 637	34
0	00 0	00 0	00 0	00 0	00 0	00 0	00 0	00 0	00 627	34 627	34 627	34 627	34
0	00 0	00 0	00 0	00 0	00 0	00 0	00 0	00 0	00 617	34 617	34 617	34 617	34
0	00 0	00 0	00 0	00 0	00 0	00 0	00 0	00 0	00 607	34 607	34 607	34 607	34
0	00 0	00 0	00 0	00 0	00 0	00 0	00 0	00 0	00 597	34 597	34 597	34 597	34
0	00 0	00 0	00 0	00 0	00 0	00 0	00 0	00 0	00 587	34 587	34 587	34 587	34
0	00 0	00 0	00 0	00 0	00 0	00 0	00 0	00 0	00 577	34 577	34 577	34 577	34
0	00 0	00 0	00 0	00 0	00 0	00 0	00 0	00 0	00 567	34 567	34 567	34 567	34
0	00 0	00 0	00 0	00 0	00 0	00 0	00 0	00 0	00 557	34 557	34 557	34 557	34
0	00 0	00 0	00 0	00 0	00 0	00 0	00 0	00 0	00 547	34 547	34 547	34 547	34
0	00 0	00 0	00 0	00 0	00 0	00 0	00 0	00 0	00 537	34 537	34 537	34 537	34
0	00 0	00 0	00 0	00 0	00 0	00 0	00 0	00 0	00 527	34 527	34 527	34 527	34
0	00 0	00 0	00 0	00 0	00 0	00 0	00 0	00 0	00 517	34 517	34 517	34 517	34
0	00 0	00 0	00 0	00 0	00 0	00 0	00 0	00 0	00 507	34 507	34 507	34 507	34
0	00 0	00 0	00 0	00 0	00 0	00 0	00 0	00 0	00 497	34 497	34 497	34 497	34
0	00 0	00 0	00 0	00 0	00 0	00 0	00 0	00 0	00 487	34 487	34 487	34 487	34
0	00 0	00 0	00 0	00 0	00 0	00 0	00 0	00 0	00 477	34 477	34 477	34 477	34
0	00 0	00 0	00 0	00 0	00 0	00 0	00 0	00 0	00 467	34 467	34 467	34 467	34
0	00 0	00 0	00 0	00 0	00 0	00 0	00 0	00 0	00 457	34 457	34 457	34 457	34
0	00 0	00 0	00 0	00 0	00 0	00 0	00 0	00 0	00 447	34 447	34 447	34 447	34
0	00 0	00 0	00 0	00 0	00 0	00 0	00 0	00 0	00 437	34 437	34 437	34 437	34
0	00 0	00 0	00 0	00 0	00 0	00 0	00 0	00 0	00 427	34 427	34 427	34 427	34
0	00 0	00 0	00 0	00 0	00 0	00 0	00 0	00 0	00 417	34 417	34 417	34 417	34
0	00 0	00 0	00 0	00 0	00 0	00 0	00 0	00 0	00 407	34 407	34 407	34 407	34
0	00 0	00 0	00 0	00 0	00 0	00 0	00 0	00 0	00 397	34 397	34 397	34 397	34
0	00 0	00 0	00 0	00 0	00 0	00 0	00 0	00 0	00 387	34 387	34 387	34 387	34
0	00 0	00 0	00 0	00 0	00 0	00 0	00 0	00 0	00 377	34 377	34 377	34 377	34
0	00 0	00 0	00 0	00 0	00 0	00 0	00 0	00 0	00 367	34 367	34 367	34 367	34
0	00 0	00 0	00 0	00 0	00 0	00 0	00 0	00 0	00 357	34 357	34 357	34 357	34
0	00 0	00 0	00 0	00 0	00 0	00 0	00 0	00 0	00 347	34 347	34 347	34 347	34
0	00 0	00 0	00 0	00 0	00 0	00 0	00 0	00 0	00 337	34 337	34 337	34 337	34
0	00 0	00 0	00 0	00 0	00 0	00 0	00 0	00 0	00 327	34 327	34 327	34 327	34
0	00 0	00 0	00 0	00 0	00 0	00 0	00 0	00 0	00 317	34 317	34 317	34 317	34
0	00 0	00 0	00 0	00 0	00 0	00 0	00 0	00 0	00 307	34 307	34 307	34 307	34
0	00 0	00 0	00 0	00 0	00 0	00 0	00 0	00 0	00 297	34 297	34 297	34 297	34
0	00 0	00 0	00 0	00 0	00 0	00 0	00 0	00 0	00 287	34 287	34 287	34 287	34
0	00 0	00 0	00 0	00 0	00 0	00 0	00 0	00 0	00 277	34 277	34 277	34 277	34
0	00 0	00 0	00 0	00 0	00 0	00 0	00 0	00 0	00 267	34 267	34 267	34 267	34
0	00 0	00 0	00 0	00 0	00 0	00 0	00 0	00 0	00 257	34 257	34 257	34 257	34
0	00 0	00 0	00 0	00 0	00 0	00 0	00 0	00 0	00 247	34 247	34 247	34 247	34
0	00 0	00 0	00 0	00 0	00 0	00 0	00 0	00 0	00 237	34 237	34 237	34 237	34
0	00 0	00 0	00 0	00 0	00 0	00 0	00 0	00 0	00 227	34 227	34 227	34 227	34
0	00 0	00 0	00 0	00 0	00 0	00 0	00 0	00 0	00 217	34 217	34 217	34 217	34
0	00 0	00 0	00 0	00 0	00 0	00 0	00 0	00 0	00 207	34 207	34 207	34 207	34
0	00 0	00 0	00 0	00 0	00 0	00 0	00 0	00 0	00 197	34 197	34 197	34 197	34
0	00 0	00 0	00 0	00 0	00 0	00 0	00 0	00 0	00 187	34 187	34 187	34 187	34
0	00 0	00 0	00 0	00 0	00 0	00 0	00 0	00 0	00 177	34 177	34 177	34 177	34
0	00 0	00 0	00 0	00 0	00 0	00 0	00 0	00 0	00 167	34 167	34 167	34 167	34
0	00 0	00 0	00 0	00 0	00 0	00 0	00 0	00 0	00 157	34 157	34 157	34 157	34
0	00 0	00 0	00 0	00 0	00 0	00 0	00 0	00 0	00 147	34 147	34 147	34 147	34
0	00 0	00 0	00 0	00 0	00 0	00 0	00 0	00 0	00 137	34 137	34 137	34 137	34
0	00 0	00 0	00 0	00 0	00 0	00 0	00 0	00 0	00 127	34 127	34 127	34 127	34
0	00 0	00 0	00 0	00 0	00 0	00 0	00 0	00 0	00 117	34 117	34 117	34 117	34
0	00 0	00 0	00 0	00 0	00 0	00 0	00 0	00 0	00 107	34 107	34 107	34 107	34
0	00 0	00 0	00 0	00 0	00 0	00 0	00 0	00 0	00 97	34 97	34 97	34 97	34
0	00 0	00 0	00 0	00 0	00 0	00 0	00 0	00 0	00 87	34 87	34 87	34 87	34
0	00 0	00 0	00 0	00 0	00 0	00 0	00 0	00 0	00 77	34 77	34 77	34 77	34
0	00 0	00 0	00 0	00 0	00 0	00 0	00 0	00 0	00 67	34 67	34 67	34 67	34
0	00 0	00 0	00 0	00 0	00 0	00 0	00 0	00 0	00 57	34 57	34 57	34 57	34
0	00 0	00 0	00 0	00 0	00 0	00 0	00 0	00 0	00 47	34 47	34 47	34 47	34
0	00 0	00 0	00 0	00 0	00 0	00 0	00 0	00 0	00 37	34 37	34 37	34 37	34
0	00 0	00 0	00 0	00 0	00 0	00 0	00 0	00 0	00 27	34 27	34 27	34 27	34
0	00 0	00 0	00 0	00 0	00 0	00 0	00 0	00 0	00 17	34 17	34 17	34 17	34
0	00 0	00 0	00 0	00 0	00 0	00 0	00 0	00 0	00 7	34 7	34 7	34 7	34
0	00 0	00 0	00 0	00 0	00 0	00 0	00 0	00 0	00 0	00 0	00 0	00 0	00
0	00 0	00 0	00 0	00 0	00 0	00 0	00 0	00 0	00 0	00 0	00 0	00 0	00
0	00 0	00 0	00 0	00 0	00 0	00 0	00 0	00 0	00 0	00 0	00 0	00 0	00
0	00 0	00 0	00 0	00 0	00 0	00 0	00 0	00 0	00 0	00 0	00 0	00 0	00
0	00 0	00 0	00 0	00 0	00 0	00 0	00 0	00 0	00 0	00 0	00 0	00 0	00
0	00 0	00 0	00 0	00 0	00 0	00 0	00 0	00 0	00 0	00 0	00 0	00 0	00
0	00 0	00 0	00 0	00 0	00 0	00 0	00 0	00 0	00 0	00 0	00 0	00 0	00
0	00 0	00 0	00 0	00 0	00 0	00 0	00 0	00 0	00 0	00 0	00 0	00 0	00
0	00 0	00 0	00 0	00 0	00 0	00 0	00 0	00 0	00 0	00 0	00 0	00 0	00
0	00 0	00 0	00 0	00 0	00 0	00 0	00 0	00 0	00 0	00 0	00 0	00 0	00
0	00 0	00 0	00 0	00 0	00 0	00 0	00 0	00 0	00 0	00 0	00 0	00 0	00
0	00 0	00 0	00 0	00 0	00 0	00 0	00 0	00 0	00 0	00 0	00 0	00 0	00
0	00 0	00 0	00 0	00 0	00 0	00 0	00 0	00 0	00 0	00 0	00 0	00 0	00
0	00 0	00 0	00 0	00 0	00 0	00 0	00 0	00 0	00 0	00 0	00 0	00 0	00
0	00 0	00 0	00 0	00 0	00 0	00 0	00 0	00 0	00 0	00 0	00 0	00 0	00
0	00 0	00 0	00 0	00 0	00 0	00 0	00 0	00 0	00 0	00 0	00 0	00 0	00
0	00 0	00 0	00 0	00 0	00 0	00 0	00 0	00 0	00 0	00 0	00 0	00 0	00
0	00 0	00 0	00 0	00 0	00 0	00 0	00 0	00 0	00 0	00 0	00 0	00 0	00
0	00 0	00 0	00 0	00 0	00 0	00 0	00 0	00 0	00 0	00 0	00 0	00 0	00
0	00 0	00 0	00 0	00 0	00 0	00 0	00 0	00 0	00 0	00 0	00 0	00 0	00
0	00 0	00 0	00 0	00 0	00 0	00 0	00 0	00 0	00 0	00 0	00 0	00 0	00
0	00 0	00 0	00 0	00 0	00 0	00 0	00 0	00 0	00 0	00 0	00 0	00 0	00
0	00 0	00 0	00 0	00 0	00 0	00 0	00 0	00 0	00 0	00 0	00 0	00 0	00
0	00 0	00 0	00 0	00 0	00 0	00 0	00 0	00 0	00 0	00 0	00 0	00 0	00
0	00 0	00 0	00 0	00 0	00 0	00 0	00 0	00 0	00 0	00 0	00 0	00 0	00
0	00 0	00 0	00 0	00 0	00 0	00 0	00 0	00 0	00 0	00 0	00 0	00 0	00
0	00 0	00 0	00 0	00 0	00 0	00 0	00 0	00 0	00 0	00 0	00 0	00 0	00
0	00 0	00 0	00 0	00 0	00 0	00 0	00 0	00 0	00 0	00 0	00 0	00 0	00
0	00 0	00 0	00 0	00 0	00 0	00 0	00 0	00 0	00 0	00 0	00 0	00 0	00
0	00 0	00 0	00 0	00 0	00 0	00 0	00 0	00 0	00 0	00 0	00 0	00 0	00
0	00 0	00 0	00 0	00 0	00 0	00 0	00 0	00 0	00 0	00 0	00 0	00 0	00
0	00 0	00 0	00 0	00 0	00 0	00 0	00 0	00 0	00 0	00 0	00 0	00 0	00
0	00 0	00 0	00 0	00 0	00 0	00 0	00 0	00 0	00 0	00 0	00 0	00 0	00
0	00 0	00 0	00 0	00 0	00 0	00 0	00 0	00 0	00 0	00 0	00 0	00 0	00
0	00 0	00 0	00 0	00 0	00 0	00 0	00 0	00 0	00 0	00 0	00 0	00 0	00
0	00 0	00 0	00 0	00 0	00 0	00 0	00 0	00 0	00 0	00 0	00 0	00 0	00
0	00 0	00 0	00 0	00 0	00 0	00 0	00 0	00 0	00 0	00 0	00 0	00 0	00
0	00 0	00 0	00 0	00 0	00 0	00 0	00 0	00 0	00 0	00 0	00 0	00 0	00
0	00 0	00 0	00 0	00 0	00 0	00 0	00 0	00 0	00 0	00 0	00 0	00 0	00
0	00 0	00 0	00 0	00 0	00 0	00 0	00 0	00 0	00 0	00 0	00 0	00 0	00
0	00 0	00 0	00 0	00 0	00 0	00 0	00 0	00 0	00 0	00 0	00 0	00 0	00
0	00 0	00 0	00 0	00 0	00 0	00 0	00 0	00 0	00 0	00 0	00 0	00 0	00
0	00 0	00 0	00 0	00 0	00 0	00 0	00 0	00 0	00 0	00 0	00 0	00 0	00
0	00 0	00 0	00 0	00 0	00 0	00 0	00 0	00 0	00 0	00 0	00 0	00 0	00
0	00 0	00 0	00 0	00 0	00 0	00 0	00 0	00 0	00 0	00 0	00 0	00 0	00
0	00 0	00 0	00 0	00 0	00 0	00 0	00 0	00 0	00 0	00 0	00 0	00 0	00
0	00 0	00 0	00 0	00 0	00 0	00 0	00 0	00 0	00 0	00 0	00 0	00 0	00
0	00 0	00 0	00 0	00 0	00 0	00 0	00 0	00 0	00 0	00 0	00 0	00 0	00
0	00 0	00 0	00 0	00 0	00 0	00 0	00 0	00 0	00 0	00 0	00 0	00 0	00
0	00 0	00 0	00 0	00 0	00 0	00 0	00 0	00 0	00 0	00 0	00 0	00 0	00
0	00 0	00 0	00 0	00 0	00 0	00 0	00 0	00 0	00 0	00 0	00 0	00 0	00
0	00 0	00 0	00 0	00 0	00 0	00 0	00 0	00 0	00 0	00 0	00 0	00 0	00
0	00 0	00 0	00 0	00 0	00 0	00 0	00 0	00 0	00 0	00 0	00 0	00 0	00
0	00 0	00 0	00 0	00 0	00 0	00 0	00 0	00 0	00 0	00 0	00 0	00 0	00
0	00 0	00 0	00 0	00 0	00 0	00 0	00 0	00 0	00 0	00 0	00 0	00 0	00
0	00 0	00 0	00 0	00 0	00 0	00 0	00 0	00 0	00 0	00 0	00 0	00 0	00
0	00 0	00 0	00 0	00 0	00 0	00 0	00 0	00 0	00 0	00 0	00 0	00 0	00
0	00 0	00 0	00 0	00 0	00 0	00 0	00 0	00 0	00 0	00 0	00 0	00 0	00
0	00 0	00 0	00 0	00 0	00 0	00 0	00 0	00 0	00 0	00 0	00 0	00 0	00
0	00 0	00 0	00 0	00 0	00 0	00 0	00 0	00 0	00 0	00 0	00 0	00 0	00
0	00 0	00 0	00 0	00 0	00 0	00 0	00 0	00 0	00 0	00 0	00 0	00 0	00
0	00 0	00 0	00 0	00 0	00 0	00 0	00 0	00 0	00 0	00 0	00 0	00 0	00
0	00 0	00 0	00 0	00 0	00 0	00 0	00 0	00 0	00 0	00 0	00 0	00 0	00
0	00 0	00 0	00 0	00 0	00 0	00 0	00 0	00 0	00 0	00 0	00 0	00 0	00
0	00 0	00 0	00 0	00 0	00 0	00 0	00 0	00 0	00 0	00 0	00 0	00 0	00
0	00 0	00 0	00 0	00 0	00 0	00 0	00 0	00 0	00 0	00 0	00 0	00 0	00
0	00 0	00 0	00 0	00 0	00 0	00 0	00 0	00 0	00 0	00 0	00 0	00 0	00
0	00 0	00 0	00 0	00 0	00 0	00 0	00 0	00 0	00 0	00 0	00 0	00 0	00
0	00 0	00 0	00 0	00 0	00 0	00 0	00 0	00 0	00 0	00 0	00 0	00 0	00
0	00 0	00 0	00 0	00 0	00 0	00 0	00 0	00 0	00 0	00 0	00 0	00 0	00
0	00 0	00 0	00 0	00 0	00 0	00 0	00 0	00 0	00 0	00 0	00 0	00 0	00
0	00 0	00 0	00 0	00 0	00 0	00 0	00 0	00 0	00 0	00 0	00 0	00 0	00
0	00 0	00 0	00 0	00 0	00 0	00 0	00 0	00 0	00 0	00 0	00 0	00 0	00
0	00 0	00 0	00 0	00 0	00 0	00 0	00 0	00 0	00 0	00 0	00 0	00 0	00
0	00 0	00 0	00 0	00 0	00 0	00 0	00 0	00 0	00 0	00 0	00 0	00 0	00
0	00 0	00 0	00 0	00 0	00 0	00 0	00 0	00 0	00 0	00 0	00 0	00 0	00
0	00 0	00 0	00 0	00 0	00 0	00 0	00 0	00 0	00 0	00 0	00 0	00 0	00
0	00 0	00 0	00 0	00 0	00 0	00 0	00 0	00 0	00 0	00 0	00 0	00 0	00
0	00 0	00 0	00 0	00 0	00 0	00 0	00 0	00 0	00 0	00 0	00 0	00 0	00
0	00 0	00 0	00 0	00 0	00 0	00 0	00 0	00 0	00 0	00 0	00 0	00 0	00
0	00 0	00 0	00 0	00 0	00 0	00 0	00 0	00 0	00 0	00 0	00 0	00 0	00
0	00 0	00 0	00 0	00 0	00 0	00 0	00 0	00 0	00 0	00 0	00 0	00 0	00
0	00 0	00 0	00 0	00 0	00 0	00 0	00 0	00 0	00 0	00 0	00 0	00 0	00
0	00 0	00 0	00 0	00 0	00 0	00 0	00 0	00 0	00 0	00 0	00 0	00 0	00
0	00 0	00 0	00 0	00 0	00 0	00 0	00 0	00 0	00 0	00 0	00 0	00 0	00
0	00 0	00 0	00 0	00 0	00 0	00 0	00 0	00 0	00 0	00 0	00 0	00 0	00
0	00 0	00 0	00 0	00 0	00 0	00 0	00 0	00 0	00 0	00 0	00 0	00 0	00
0	00 0	00 0	00 0	00 0	00 0	00 0	00 0	00 0	00 0	00 0	00 0	00 0	00
0	00 0	00 0	00 0	00 0	00 0	00 0	00 0	00 0	00 0	00 0	00 0	00 0	00
0	00 0	00 0	00 0	00 0	00 0	00 0	00 0	00 0	00 0	00 0	00 0	00 0	00
0	00 0	00 0	00 0	00 0	00 0	00 0	00 0	00 0	00 0	00 0	00 0	00 0	00
0	00 0	00 0	00 0	00 0	00 0	00 0	00 0	00 0	00 0	00 0	00 0	00 0	00
0	00 0	00 0	00 0	00 0	00 0	00 0	00 0	00 0	00 0	00 0	00 0	00 0	00
0	00 0	00 0	00 0	00 0	00 0	00 0	00 0	00 0	00 0	00 0	00 0	00 0	00
0	00 0	00 0	00 0	00 0	00 0	00 0	00 0	00 0	00 0	00 0	00 0	00 0	00
0	00 0	00 0	00 0	00 0	00 0	00 0	00 0	00 0	00 0	00 0	00 0	00 0	00
0	00 0	00 0	00 0	00 0	00 0	00 0	00 0	00 0	00 0	00 0	00 0	00 0	00
0	00 0	00 0	00 0	00 0	00 0	00 0	00 0	00 0	00 0	00 0	00 0	00 0	00
0	00 0	00 0	00 0	00 0	00 0	00 0	00 0	00 0	00 0	00 0	00 0	00 0	00
0	00 0	00 0	00 0	00 0	00 0	00 0	00 0	00 0	00 0	00 0	00 0	00 0	00
0	00 0	00 0	00 0	00 0	00 0	00 0	00 0	00 0	00 0	00 0	00 0	00 0	00
0	00 0	00 0	00 0	00 0	00 0	00 0	00 0	00 0	00 0	00 0	00 0	00 0	00
0	00 0	00 0	00 0	00 0	00 0	00 0	00 0	00 0	00 0	00 0	00 0	00 0	00
0	00 0	00 0	00 0	00 0	00 0	00 0	00 0	00 0	00 0	00 0	00 0	00 0	00
0	00 0	00 0	00 0	00 0	00 0	00 0	00 0	00 0	00 0	00 0	00 0	00 0	00
0	00 0	00 0	00 0	00 0	00 0	00 0	00 0	00 0	00 0	00 0	00 0	00 0	00
0	00 0	00 0	00 0	00 0	00 0	00 0	00 0	00 0	00 0	00 0	00 0	00 0	00
0	00 0	00 0	00 0	00 0	00 0	00 0	00 0	00 0	00 0	00 0	00 0	00 0	00
0	00 0	00 0	00 0	00 0	00 0	00 0	00 0	00 0	00 0	00 0	00 0	00 0	00
0	00 0	00 0	00 0	00 0	00 0	00 0	00 0	00 0	00 0	00 0	00 0	00 0	00
0	00 0	00 0	00 0	00 0	00 0	00 0	00 0	00 0	00 0	00 0	00 0	00 0	00
0	00 0	00 0	00 0	00 0	00 0	00 0	00 0	00 0	00 0	00 0	00 0	00 0	00
0	00 0	00 0	00 0	00 0	00 0	00 0	00 0	00 0	00 0	00 0	00 0	00 0	00
0	00 0	00 0	00 0	00 0	00 0	00 0	00 0	00 0	00 0	00 0	00 0	00 0	00
0	00 0	00 0	00 0	00 0	00 0	00 0	00 0	00 0	00 0	00 0	00 0	00 0	00
0	00 0	00 0	00 0	00 0	00 0	00 0	00 0	00 0	00 0	00 0	00 0	00 0	00
0	00 0	00 0	00 0	00 0	00 0	00 0	00 0	00 0	00 0	00 0	00 0	00 0	00
0	00 0	00 0	00 0	00 0	00 0	00 0	00 0	00 0	00 0	00 0	00 0	00 0	00
0	00 0	00 0	00 0	00 0	00 0	00 0	00 0	00 0	00 0	00 0	00 0	00 0	00
0	00 0	00 0	00 0	00 0	00 0	00 0	00 0	00 0	00 0	00 0	00 0	00 0	00
0	00 0	00 0	00 0	00 0	00 0	00 0	00 0	00 0	00 0	00 0	00 0	00 0	00
0	00 0	00 0	00 0	00 0	00 0	00 0	00 0	00 0	00 0	00 0	00 0	00 0	00
0	00 0	00 0	00 0	00 0	00 0	00 0	00 0	00 0	00 0	00 0	00 0	00 0	00
0	00 0	00 0	00 0	00 0	00 0	00 0	00 0	00 0	00 0	00 0	00 0	00 0	00
0	00 0	00 0	00 0	00 0	00 0	00 0	00 0	00 0	00 0	00 0	00 0	00 0	00
0	00 0	00 0	00 0	00 0	00 0	00 0	00 0	00 0	00 0	00 0	00 0	00 0	00
0	00 0	00 0	00 0	00 0	00 0	00 0	00 0	00 0	00 0	00 0	00 0	00 0	00
0	00 0	00 0	00 0	00 0	00 0	00 0	00 0	00 0	00 0	00 0	00 0	00 0	00
0	00 0	00 0	00 0	00 0	00 0	00 0	00 0	00 0	00 0	00 0	00 0	00 0	00
0	00 0	00 0	00 0	00 0	00 0	00 0	00 0	00 0	00 0	00 0	00 0	00 0	00
0	00 0	00 0	00 0	00 0	00 0	00 0	00 0	00 0	00 0	00 0	00 0	00 0	00
0	00 0	00 0	00 0	00 0	00 0	00 0	00 0	00 0	00 0	00 0	00 0	00 0	00
0	00 0	00 0	00 0	00 0	00 0	00 0	00 0	00 0	00 0	00 0	00 0	00 0	00
0	00 0	00 0	00 0	00 0	00 0	00 0	00 0	00 0	00 0	00 0	00 0	00 0	00
0	00 0	00 0	00 0	00 0	00 0	00 0	00 0	00 0	00 0	00 0	00 0	00 0	00
0	00 0	00 0	00 0	00 0	00 0	00 0	00 0	00 0	00 0	00 0	00 0	00 0	00
0	00 0	00 0	00 0	00 0	00 0	00 0	00 0	00 0	00 0	00 0	00 0	00 0	00
0	00 0	00 0	00 0	00 0	00 0	00 0	00 0	00 0	00 0	00 0	00 0	00 0	00
0	00 0	00 0	00 0	00 0	00 0	00 0	00 0	00 0	00 0	00 0	00 0	00 0	00
0	00 0	00 0	00 0	00 0	00 0	00 0	00 0	00 0	00 0	00 0	00 0	00 0	00
0	00 0	00 0	00 0	00 0	00 0	00 0	00 0	00 0	00 0	00 0	00 0	00 0	00
0	00 0	00 0	00 0	00 0	00 0	00 0	00 0	00 0	00 0	00 0	00 0	00 0	00
0	00 0	00 0	00 0	00 0	00 0	00 0	00 0	00 0	00 0	00 0	00 0	00 0	00
0	00 0	00 0	00 0	00 0	00 0	00 0	00 0	00 0	00 0	00 0	00 0	00 0	00
0	00 0	00 0	00 0	00 0	00 0	00 0	00 0	00 0	00 0	00 0	00 0	00 0	00
0	00 0	00 0	00 0	00 0	00 0	00 0	00 0	00 0	00 0	00 0	00 0	00 0	00
0	00 0	00 0	00 0	00 0	00 0	00 0	00 0	00 0	00 0	00 0	00 0	00 0	00
0	00 0	00 0	00 0	00 0	00 0	00 0	00 0	00 0	00 0	00 0	00 0	00 0	00
0	00 0	00 0	00 0	00 0	00 0	00 0	00 0	00 0	00 0	00 0	00 0	00 0	00
0	00 0	00 0	00 0	00 0	00 0	00 0	00 0	00 0	00 0	00 0	00 0	00 0	00
0	00 0	00 0	00 0	00 0	00 0	00 0	00 0	00 0	00 0	00 0	00 0	00 0	00
0	00 0	00 0	00 0	00 0	00 0	00 0	00 0	00 0	00 0	00 0	00 0	00 0	00
0	00 0	00 0	00 0	00 0	00 0	00 0	00 0	00 0	00 0	00 0	00 0	00 0	00
0	00 0	00 0	00 0	00 0	00 0	00 0	00 0	00 0	00 0	00 0	00 0	00 0	00
0	00 0	00 0	00 0	00 0	00 0	00 0	00 0	00 0	00 0	00 0	00 0	00 0	00
0	00 0	00 0	00 0	00 0	00 0	00 0	00 0	00 0	00 0	00 0	00 0	00 0	00
0	00 0	00 0	00 0	00 0	00 0	00 0	00 0	00 0	00 0	00 0	00 0	00 0	00
0	00 0	00 0	00 0	00 0	00 0	00 0	00 0	00 0	00 0	00 0	00 0	00 0	00
0	00 0	00 0	00 0	00 0	00 0	00 0	00 0	00 0	00 0	00 0	00 0	00 0	00
0	00 0	00 0	00 0	00 0	00 0	00 0	00 0	00 0	00 0	00 0	00 0	00 0	00
0	00 0	00 0	00 0	00 0	00 0	00 0	00 0	00 0	00 0	00 0	00 0	00 0	00
0	00 0	00 0	00 0	00 0	00 0	00 0	00 0	00 0	00 0	00 0	00 0	00 0	00
0	00 0	00 0	00 0	00 0	00 0	00 0	00 0	00 0	00 0	00 0	00 0	00 0	00
0	00 0	00 0	00 0	00 0	00 0	00 0	00 0	00 0	00 0	00 0	00 0	00 0	00
0	00 0	00 0	00 0	00 0	00 0	00 0	00 0	00 0	00 0	00 0	00 0	00 0	00
0	00 0	00 0	00 0	00 0	00 0	00 0	00 0	00 0	00 0	00 0	00 0	00 0	00
0	00 0	00 0	00 0	00 0	00 0	00 0	00 0	00 0	00 0	00 0	00 0	00 0	00
0	00 0	00 0	00 0	00 0	00 0	00 0	00 0	00 0	00 0	00 0	00 0	00 0	00
0	00 0	00 0	00 0	00 0	00 0	00 0	00 0	00 0	00 0	00 0	00 0	00 0	00
0	00 0	00 0	00 0	00 0	00 0	00 0	00 0	00 0	00 0	00 0	00 0	00 0	00
0	00 0	00 0	00 0	00 0	00 0	00 0	00 0	00 0	00 0	00 0	00 0	00 0	00
0	00 0	00 0	00 0	00 0	00 0	00 0	00 0	00 0	00 0	00 0	00 0	00 0	00
0	00 0	00 0	00 0	00 0	00 0	00 0	00 0	00 0	00 0	00 0	00 0	00 0	00
0	00 0	00 0	00 0	00 0	00 0	00 0	00 0	00 0	00 0	00 0	00 0	00 0	00
0	00 0	00 0	00 0	00 0	00 0	00 0	00 0	00 0	00 0	00 0	00 0	00 0	00
0	00 0	00 0	00 0	00 0	00 0	00 0	00 0	00 0	00 0	00 0	00 0	00 0	00
0	00 0	00 0	00 0	00 0	00 0	00 0	00 0	00 0	00 0	00 0	00 0	00 0	00
0	00 0	00 0	00 0	00 0	00 0	00 0	00 0	00 0	00 0	00 0	00 0	00 0	00
0	00 0	00 0	00 0	00 0	00 0	00 0	00 0	00 0	00 0	00 0	00 0	00 0	00
0	00 0	00 0	00 0	00 0	00 0	00 0	00 0	00 0	00 0	00 0	00 0	00 0	00
0	00 0	00 0	00 0	00 0	00 0	00 0	00 0	00 0	00 0	00 0	00 0	00 0	00
0	00 0	00 0	00 0	00 0	00 0	00 0	00 0	00 0	00 0	00 0	00 0	00 0	00
0	00 0	00 0	00 0	00 0	00 0	00 0	00 0	00 0	00 0	00 0	00 0	00 0	00
0	00 0	00 0	00 0	00 0	00 0	00 0	00 0	00 0	00 0	00 0	00 0	00 0	00
0	00 0	00 0	00 0	00 0	00 0	00 0	00 0	00 0	00 0	00 0	00 0	00 0	00
0	00 0	00 0	00 0	00 0	00 0	00 0	00 0	00 0	00 0	00 0	00 0	00 0	00
0	00 0	00 0	00 0	00 0	00 0	00 0	00 0	00 0	00 0	00 0	00 0	00 0	00
0	00 0	00 0	00 0	00 0	00 0	00 0	00 0	00 0	00 0	00 0	00 0	00 0	00
0	00 0	00 0	00 0	00 0	00 0	00 0	00 0	00 0	00 0	00 0	00 0	00 0	00
0	00 0	00 0	00 0	00 0	00 0	00 0	00 0	00 0	00 0	00 0	00 0	00 0	00
0	00 0	00 0	00 0	00 0	00 0	00 0	00 0	00 0	00 0	00 0	00 0	00 0	00
0	00 0	00 0	00 0	00 0	00 0	00 0	00 0	00 0	00 0	00 0	00 0	00 0	00
0	00 0	00 0	00 0	00 0	00 0	00 0	00 0	00 0	00 0	00 0	00 0	00 0	00
0	00 0	00 0	00 0	00 0	00 0	00 0	00 0	00 0	00 0	00 0	00 0	00 0	00
0	00 0	00 0	00 0	00 9	09 9	09 0	00 0	00 0	00 0	00 0	00 0	00 0	00
0	00 0	00 0	00 0	00 88	10 88	10 0	00 0	00 0	00 0	00 0	00 0	00 0	00
0	00 0	00 0	00 0	00 480	53 480	53 0	00 0	00 0	00 0	00 0	00 0	00 0	00
0	00 0	00 0	00 0	00 789	83 789	83 0	00 0	00 0	00 0	00 0	00 0	00 0	00
0	00 0	00 0	00 0	00 1033	12 1033	12 0	00 0	00 0	00 0	00 0	00 0	00 0	00
0	00 0	00 0	00 0	00 1224	00 1224	00 0	00 0	00 0	00 0	00 0	00 0	00 0	00
0	00 0	00 0	00 0	00 1373	28 1373	28 0	00 0	00 0	00 0	00 0	00 0	00 0	00
0	00 0	00 0	00 0	00 1489	53 1489	53 0	00 0	00 0	00 0	00 0	00 0	00 0	00
0	00 0	00 0	00 0	00 1579	56 1579	56 0	00 0	00 0	00 0	00 0	00 0	00 0	00
0	00 0	00 0	00 0	00 1648	76 1648	76 0	00 0	00 0	00 0	00 0	00 0	00 0	00
0	00 0	00 0	00 0	00 1701	44 1701	44 0	00 0	00 0	00 0	00 0	00 0	00 0	00
0	00 0	00 0	00 0	00 1741	00 1741	00 0	00 0	00 0	00 0	00 0	00 0	00 0	00
0	00 0	00 0	00 0	00 1770	14 1770	14 0	00 0	00 0	00 0	00 0	00 0	00 0	00
0	00 0	00 0	00 0	00 1791	00 1791	00 0	00 0	00 0	00 0	00 0	00 0	00 0	00
0	00 0	00 0	00 0	00 1805	30 1805	30 0	00 0	00 0	00 0	00 0	00 0	00 0	00
0	00 0	00 0	00 0	00 1814	39 1814	39 0	00 0	00 0	00 0	00 0	00 0	00 0	00
0	00 0	00 0	00 0	00 1819	33 1819	33 0	00 0	00 0	00 0	00 0	00 0	00 0	00
0	00 0	00 0	00 0	00 1820	99 1820	99 0	00 0	00 0	00 0	00 0	00 0	00 0	00
0	00 0	00 0	00 0	00 1820	04 1820	04 0	00 0	00 0	00 0	00 0	00 0	00 0	00
0	00 0	00 0	00 0	00 1817	02 1817	02 0	00 0	00 0	00 0	00 0	00 0	00 0	00
0	00 0	00 0	00 0	00 1812	36 1812	36 9	09 9	09 9	09 0	00 0	00 0	00 0	00
0	00 0	00 0	00 0	00 1806	39 1806	39 88	10 88	10 88	10 0	00 0	00 0	00 0	00
0	00 0	00 0	00 0	00 1799	38 1799	38 480	53 480	53 480	53 0	00 0	00 0	00 0	00
0	00 0	00 0	00 0	00 1791	55 1791	55 789	83 789	83 789	83 0	00 0	00 0	00 0	00
0	00 0	00 0	00 0	00 1783	07 1783	07 1033	12 1033	12 1033	12 0	00 0	00 0	00 0	00
0	00 0	00 0	00 0	00 1774	07 1774	07 1224	00 1224	00 1224	00 0	00 0	00 0	00 0	00
0	00 0	00 0	00 0	00 1764	65 1764	65 1373	28 1373	28 1373	28 0	00 0	00 0	00 0	00
0	00 0	00 0	00 0	00 1754	91 1754	91 1489	53 1489	53 1489	53 0	00 0	00 0	00 0	00
0	00 0	00 0	00 0	00 1744	91 1744	91 1579	56 1579	56 1579	56 0	00 0	00 0	00 0	00
0	00 0	00 0	00 0	00 1734	91 1734	91 1648	76 1648	76 1648	76 0	00 0	00 0	00 0	00
0	00 0	00 0	00 0	00 1724	91 1724	91 1701	44 1701	44 1701	44 0	00 0	00 0	00 0	00
0	00 0	00 0	00 0	00 1714	91 1714	91 1741	00 1741	00 1741	00 0	00 0	00 0	00 0	00
0	00 0	00 0	00 0	00 1704	91 1704	91 1770	14 1770	14 1770	14 0	00 0	00 0	00 0	00
0	00 0	00 0	00 0	00 1694	91 1694	91 1791	00 1791	00 1791	00 0	00 0	00 0	00 0	00
0	00 0	00 0	00 0	00 1684	91 1684	91 1805	30 1805	30 1805	30 0	00 0	00 0	00 0	00
0	00 0	00 0	00 0	00 1674	91 1674	91 1814	39 1814	39 1814	39 0	00 0	00 0	00 0	00
0	00 0	00 0	00 0	00 1664	91 1664	91 1819	33 1819	33 1819	33 0	00 0	00 0	00 0	00
0	00 0	00 0	00 0	00 1654	91 1654	91 1820	99 1820	99 1820	99 0	00 0	00 0	00 0	00
0	00 0	00 0	00 0	00 1644	91 1644	91 1820	04 1820	04 1820	04 0	00 0	00 0	00 0	00
0	00 0	00 0	00 0	00 1634	91 1634	91 1817	02 1817	02 1817	02 0	00 0	00 0	00 0	00
0	00 0	00 0	00 0	00 1624	91 1624	91 1812	36 1812	36 1812	36 0	00 0	00 0	00 0	00
0	00 0	00 0	00 0	00 1614	91 1614	91 1806	39 1806	39 1806	39 0	00 0	00 0	00 0	00
0	00 0	00 0	00 0	00 1604	91 1604	91 1799	38 1799	38 1799	38 0	00 0	00 0	00 0	00
0	00 0	00 0	00 0	00 1594	91 1594	91 1791	55 1791	55 1791	55 0	00 0	00 0	00 0	00
0	00 0	00 0	00 0	00 1584	91 1584	91 1783	07 1783	07 1783	07 0	00 0	00 0	00 0	00
0	00 0	00 0	00 0	00 1574	91 1574	91 1774	07 1774	07 1774	07 0	00 0	00 0	00 0	00
0	00 0	00 0	00 0	00 1564	91 1564	91 1764	65 1764	65 1764	65 0	00 0	00 0	00 0	00
0	00 0	00 0	00 0	00 1554	91 1554	91 1754	91 1754	91 1754	91 0	00 0	00 0	00 0	00
0	00 0	00 0	00 0	00 1544	91 1544	91 1744	91 1744	91 1744	91 0	00 0	00 0	00 0	00
0	00 0	00 0	00 0	00 1534	91 1534	91 1734	91 1734	91 1734	91 0	00 0	00 0	00 0	00
0	00 0	00 0	00 0	00 1524	91 1524	91 1724	91 1724	91 1724	91 0	00 0	00 0	00 0	00
0	00 0	00 0	00 0	00 1514	91 1514	91 1714	91 1714	91 1714	91 0	00 0	00 0	00 0	00
0	00 0	00 0	00 0	00 1504	91 1504	91 1704	91 1704	91 1704	91 0	00 0	00 0	00 0	00
0	00 0	00 0	00 0	00 1494	91 1494	91 1694	91 1694	91 1694	91 0	00 0	00 0	00 0	00
0	00 0	00 0	00 0	00 1484	91 1484	91 1684	91 1684	91 1684	91 0	00 0	00 0	00 0	00
0	00 0	00 0	00 0	00 1474	91 1474	91 1674	91 1674	91 1674	91 0	00 0	00 0	00 0	00
0	00 0	00 0	00 0	00 1464	91 1464	91 1664	91 1664	91 1664	91 0	00 0	00 0	00 0	00
0	00 0	00 0	00 0	00 1454	91 1454	91 1654	91 1654	91 1654	91 0	00 0	00 0	00 0	00
0	00 0	00 0	00 0	00 1444	91 1444	91 1644	91 1644	91 1644	91 0	00 0	00 0	00 0	00
0	00 0	00 0	00 0	00 1434	91 1434	91 1634	91 1634	91 1634	91 0	00 0	00 0	00 0	00
0	00 0	00 0	00 0	00 1424	91 1424	91 1624	91 1624	91 1624	91 0	00 0	00 0	00 0	00
0	00 0	00 0	00 0	00 1414	91 1414	91 1614	91 1614	91 1614	91 0	00 0	00 0	00 0	00
0	00 0	00 0	00 0	00 1404	91 1404	91 1604	91 1604	91 1604	91 0	00 0	00 0	00 0	00
0	00 0	00 0	00 0	00 1394	91 1394	91 1594	91 1594	91 1594	91 0	00 0	00 0	00 0	00
0	00 0	00 0	00 0	00 1384	91 1384	91 1584	91 1584	91 1584	91 0	00 0	00 0	00 0	00
0	00 0	00 0	00 0	00 1374	91 1374	91 1574	91 1574	91 1574	91 0	00 0	00 0	00 0	00
0	00 0	00 0	00 0	00 1364	91 1364	91 1564	91 1564	91 1564	91 0	00 0	00 0	00 0	00
0	00 0	00 0	00 0	00 1354	91 1354	91 1554	91 1554	91 1554	91 0	00 0	00 0	00 0	00
0	00 0	00 0	00 0	00 1344	91 1344	91 1544	91 1544	91 1544	91 0	00 0	00 0	00 0	00
0	00 0	00 0	00 0	00 1334	91 1334	91 1534	91 1534	91 1534	91 0	00 0	00 0	00 0	00
0	00 0	00 0	00 0	00 1324	91 1324	91 1524	91 1524	91 1524	91 0	00 0	00 0	00 0	00
0	00 0	00 0	00 0	00 1314	91 1314	91 1514	91 1514	91 1514	91 0	00 0	00 0	00 0	00
0	00 0	00 0	00 0	00 1304	91 1304	91 1504	91 1504	91 1504	91 0	00 0	00 0	00 0	00
0	00 0	00 0	00 0	00 1294	91 1294	91 1494	91 1494	91 1494	91 0	00 0	00 0	00 0	00
0	00 0	00 0	00 0	00 1284	91 1284	91 1484	91 1484	91 1484	91 0	00 0	00 0	00 0	00
0	00 0	00 0	00 0	00 1274	91 1274	91 1474	91 1474	91 1474	91 0	00 0	00 0	00 0	00
0	00 0	00 0	00 0	00 1264	91 1264	91 1464	91 1464	91 1464	91 0	00 0	00 0	00 0	00
0	00 0	00 0	00 0	00 1254	91 1254	91 1454	91 1454	91 1454	91 0	00 0	00 0	00 0	00
0	00 0	00 0	00 0	00 1244	91 1244	91 1444	91 1444	91 1444	91 0	00 0	00 0	00 0	00
0	00 0	00 0	00 0	00 1234	91 1234	91 1434	91 1434	91 1434	91 0	00 0	00 0	00 0	00
0	00 0	00 0	00 0	00 1224	91 1224	91 1424	91 1424	91 1424	91 0	00 0	00 0	00 0	00
0	00 0	00 0	00 0	00 1214	91 1214	91 1414	91 1414	91 1414	91 0	00 0	00 0	00 0	00
0	00 0	00 0	00 0	00 1204	91 1204	91 1404	91 1404	91 1404	91 0	00 0	00 0	00 0	00
0	00 0	00 0	00 0	00 1194	91 1194	91 1394	91 1394	91 1394	91 0	00 0	00 0	00 0	00
0	00 0	00 0	00 0	00 1184	91 1184	91 1384	91 1384	91 1384	91 0	00 0	00 0	00 0	00
0	00 0	00 0	00 0	00 1174	91 1174	91 1374	91 1374	91 1374	91 0	00 0	00 0	00 0	00
0	00 0	00 0	00 0	00 1164	91 1164	91 1364	91 1364	91 1364	91 0	00 0	00 0	00 0	00
0	00 0	00 0	00 0	00 1154	91 1154	91 1354	91 1354	91 1354	91 0	00 0	00 0	00 0	00
0	00 0	00 0	00 0	00 1144	91 1144	91 1344	91 1344	91 1344	91 0	00 0	00 0	00 0	00
0	00 0	00 0	00 0	00 1134	91 1134	91 1334	91 1334	91 1334	91 0	00 0	00 0	00 0	00
0	00 0	00 0	00 0	00 1124	91 1124	91 1324	91 1324	91 1324	91 0	00 0	00 0	00 0	00
0	00 0	00 0	00 0	00 1114	91 1114	91 1314	91 1314	91 1314	91 0	00 0	00 0	00 0	00
0	00 0	00 0	00 0	00 1104	91 1104	91 1304	91 1304	91 1304	91 0	00 0	00 0	00 0	00
0	00 0	00 0	00 0	00 1094	91 1094	91 1294	91 1294	91 1294	91 0	00 0	00 0	00 0	00
0	00 0	00 0	00 0	00 1084	91 1084	91 1284	91 1284	91 1284	91 0	00 0	00 0	00 0	00
0	00 0	00 0	00 0	00 1074	91 1074	91 1274	91 1274	91 1274	91 0	00 0	00 0	00 0	00
[truncated: 18,000 more rows]
