# Supplementary material for: The Computer Simulation of Therapy with the NMDA Antagonist in Excitotoxic Neurodegeneration in an Alzheimer’s Disease-like Pathology
Source: J Clin Med. 2022 Mar 27;11(7):1858. doi: 10.3390/jcm11071858 (PMC8999931; doi:10.3390/jcm11071858)
Supplement: Supplementary file 1 [file jcm-11-01858-s001.zip › Supplementary Materials/3_LTP duration/2_models of excitotoxicity severity AD/1_without memantine/3_advanced.txt]

0	00 0	00 0	00 0	00 0	00 0	00 0	00 0	00 0	00 0	00 0	00 0	00 0	00
0	00 0	00 0	00 0	00 0	00 0	00 0	00 0	00 0	00 0	00 0	00 0	00 0	00
0	00 0	00 0	00 0	00 0	00 0	00 0	00 0	00 0	00 0	00 0	00 0	00 0	00
0	00 0	00 0	00 0	00 0	00 0	00 0	00 0	00 0	00 0	00 0	00 0	00 0	00
0	00 0	00 0	00 0	00 0	00 0	00 0	00 0	00 0	00 0	00 0	00 0	00 0	00
0	00 0	00 0	00 0	00 0	00 0	00 0	00 0	00 0	00 0	00 0	00 0	00 0	00
0	00 0	00 0	00 0	00 0	00 0	00 0	00 0	00 0	00 0	00 0	00 0	00 0	00
0	00 0	00 0	00 0	00 0	00 0	00 0	00 0	00 0	00 0	00 0	00 0	00 0	00
0	00 0	00 0	00 0	00 0	00 0	00 0	00 0	00 0	00 0	00 0	00 0	00 0	00
0	00 0	00 0	00 0	00 0	00 0	00 0	00 0	00 0	00 0	00 0	00 0	00 0	00
0	00 0	00 0	00 0	00 0	00 0	00 0	00 0	00 0	00 0	00 0	00 0	00 0	00
0	00 0	00 0	00 0	00 0	00 0	00 0	00 0	00 0	00 0	00 0	00 0	00 0	00
0	00 0	00 0	00 0	00 0	00 0	00 0	00 0	00 0	00 0	00 0	00 0	00 0	00
0	00 0	00 0	00 0	00 0	00 0	00 0	00 0	00 0	00 0	00 0	00 0	00 0	00
0	00 0	00 0	00 0	00 0	00 0	00 0	00 0	00 0	00 0	00 0	00 0	00 0	00
0	00 0	00 0	00 0	00 0	00 0	00 0	00 0	00 0	00 0	00 0	00 0	00 0	00
0	00 0	00 0	00 0	00 0	00 0	00 0	00 0	00 0	00 0	00 0	00 0	00 0	00
0	00 0	00 0	00 0	00 0	00 0	00 0	00 0	00 0	00 0	00 0	00 0	00 0	00
0	00 0	00 0	00 0	00 0	00 0	00 0	00 0	00 0	00 0	00 0	00 0	00 0	00
0	00 0	00 0	00 0	00 0	00 0	00 0	00 0	00 0	00 0	00 0	00 0	00 0	00
0	00 0	00 0	00 0	00 0	00 0	00 0	00 0	00 0	00 0	00 0	00 0	00 0	00
0	00 0	00 0	00 0	00 0	00 0	00 0	00 0	00 0	00 0	00 0	00 0	00 0	00
0	00 0	00 0	00 0	00 0	00 0	00 0	00 0	00 0	00 0	00 0	00 0	00 0	00
0	00 0	00 0	00 0	00 0	00 0	00 0	00 0	00 0	00 0	00 0	00 0	00 0	00
0	00 0	00 0	00 0	00 0	00 0	00 0	00 0	00 0	00 0	00 0	00 0	00 0	00
0	00 0	00 0	00 0	00 0	00 0	00 0	00 0	00 0	00 0	00 0	00 0	00 0	00
0	00 0	00 0	00 0	00 0	00 0	00 0	00 0	00 0	00 0	00 0	00 0	00 0	00
0	00 0	00 0	00 0	00 0	00 0	00 0	00 0	00 0	00 0	00 0	00 0	00 0	00
0	00 0	00 0	00 0	00 0	00 0	00 0	00 0	00 0	00 0	00 0	00 0	00 0	00
0	00 0	00 0	00 0	00 0	00 0	00 0	00 0	00 0	00 0	00 0	00 0	00 0	00
0	00 0	00 0	00 0	00 0	00 0	00 0	00 0	00 0	00 0	00 0	00 0	00 0	00
0	00 0	00 0	00 0	00 0	00 0	00 0	00 0	00 0	00 0	00 0	00 0	00 0	00
0	00 0	00 0	00 0	00 0	00 0	00 0	00 0	00 0	00 0	00 0	00 0	00 0	00
0	00 0	00 0	00 0	00 0	00 0	00 0	00 0	00 0	00 0	00 0	00 0	00 0	00
0	00 0	00 0	00 0	00 0	00 0	00 0	00 0	00 0	00 0	00 0	00 0	00 0	00
0	00 0	00 0	00 0	00 0	00 0	00 0	00 0	00 0	00 0	00 0	00 0	00 0	00
0	00 0	00 0	00 0	00 0	00 0	00 0	00 0	00 0	00 0	00 0	00 0	00 0	00
0	00 0	00 0	00 0	00 0	00 0	00 0	00 0	00 0	00 0	00 0	00 0	00 0	00
0	00 0	00 0	00 0	00 0	00 0	00 0	00 0	00 0	00 0	00 0	00 0	00 0	00
0	00 0	00 0	00 0	00 0	00 0	00 0	00 0	00 0	00 0	00 0	00 0	00 0	00
0	00 0	00 0	00 0	00 0	00 0	00 0	00 0	00 0	00 0	00 0	00 0	00 0	00
0	00 0	00 0	00 0	00 0	00 0	00 0	00 0	00 0	00 0	00 0	00 0	00 0	00
0	00 0	00 0	00 0	00 0	00 0	00 0	00 0	00 0	00 0	00 0	00 0	00 0	00
0	00 0	00 0	00 0	00 0	00 0	00 0	00 0	00 0	00 0	00 0	00 0	00 0	00
0	00 0	00 0	00 0	00 0	00 0	00 0	00 0	00 0	00 0	00 0	00 0	00 0	00
0	00 0	00 0	00 0	00 0	00 0	00 0	00 0	00 0	00 0	00 0	00 0	00 0	00
0	00 0	00 0	00 0	00 0	00 0	00 0	00 0	00 0	00 0	00 0	00 0	00 0	00
0	00 0	00 0	00 0	00 0	00 0	00 0	00 0	00 0	00 0	00 0	00 0	00 0	00
0	00 0	00 0	00 0	00 0	00 0	00 0	00 0	00 0	00 0	00 0	00 0	00 0	00
0	00 0	00 0	00 0	00 0	00 0	00 0	00 0	00 0	00 0	00 0	00 0	00 0	00
0	00 0	00 0	00 0	00 0	00 0	00 0	00 0	00 0	00 0	00 0	00 0	00 0	00
0	00 0	00 0	00 0	00 0	00 0	00 0	00 0	00 0	00 0	00 0	00 0	00 0	00
0	00 0	00 0	00 0	00 0	00 0	00 0	00 0	00 0	00 0	00 0	00 0	00 0	00
0	00 0	00 0	00 0	00 0	00 0	00 0	00 0	00 0	00 0	00 0	00 0	00 0	00
0	00 0	00 0	00 0	00 0	00 0	00 0	00 0	00 0	00 0	00 0	00 0	00 0	00
0	00 0	00 0	00 0	00 0	00 0	00 0	00 0	00 0	00 0	00 0	00 0	00 0	00
0	00 0	00 0	00 0	00 0	00 0	00 0	00 0	00 0	00 0	00 0	00 0	00 0	00
0	00 0	00 0	00 0	00 0	00 0	00 0	00 0	00 0	00 0	00 0	00 0	00 0	00
0	00 0	00 0	00 0	00 0	00 0	00 0	00 0	00 0	00 0	00 0	00 0	00 0	00
0	00 0	00 0	00 0	00 0	00 0	00 0	00 0	00 0	00 0	00 0	00 0	00 0	00
0	00 0	00 0	00 0	00 0	00 0	00 0	00 0	00 0	00 0	00 0	00 0	00 0	00
0	00 0	00 0	00 0	00 0	00 0	00 0	00 0	00 0	00 0	00 0	00 0	00 0	00
0	00 0	00 0	00 0	00 0	00 0	00 0	00 0	00 0	00 0	00 0	00 0	00 0	00
0	00 0	00 0	00 0	00 0	00 0	00 0	00 0	00 0	00 0	00 0	00 0	00 0	00
0	00 0	00 0	00 0	00 0	00 0	00 0	00 0	00 0	00 0	00 0	00 0	00 0	00
0	00 0	00 0	00 0	00 0	00 0	00 0	00 0	00 0	00 0	00 0	00 0	00 0	00
0	00 0	00 0	00 0	00 0	00 0	00 0	00 0	00 0	00 0	00 0	00 0	00 0	00
0	00 0	00 0	00 0	00 0	00 0	00 0	00 0	00 0	00 0	00 0	00 0	00 0	00
0	00 0	00 0	00 0	00 0	00 0	00 0	00 0	00 0	00 0	00 0	00 0	00 0	00
0	00 0	00 0	00 0	00 0	00 0	00 0	00 0	00 0	00 0	00 0	00 0	00 0	00
0	00 0	00 0	00 0	00 0	00 0	00 0	00 0	00 0	00 0	00 0	00 0	00 0	00
0	00 0	00 0	00 0	00 0	00 0	00 0	00 0	00 0	00 0	00 0	00 0	00 0	00
0	00 0	00 0	00 0	00 0	00 0	00 0	00 0	00 0	00 0	00 0	00 0	00 0	00
0	00 0	00 0	00 0	00 0	00 0	00 0	00 0	00 0	00 0	00 0	00 0	00 0	00
0	00 0	00 0	00 0	00 0	00 0	00 0	00 0	00 0	00 0	00 0	00 0	00 0	00
0	00 0	00 0	00 0	00 0	00 0	00 0	00 0	00 0	00 0	00 0	00 0	00 0	00
0	00 0	00 0	00 0	00 0	00 0	00 0	00 0	00 0	00 0	00 0	00 0	00 0	00
0	00 0	00 0	00 0	00 0	00 0	00 0	00 0	00 0	00 0	00 0	00 0	00 0	00
0	00 0	00 0	00 0	00 0	00 0	00 0	00 0	00 0	00 0	00 0	00 0	00 0	00
0	00 0	00 0	00 0	00 0	00 0	00 0	00 0	00 0	00 0	00 0	00 0	00 0	00
0	00 0	00 0	00 0	00 0	00 0	00 0	00 0	00 0	00 0	00 0	00 0	00 0	00
0	00 0	00 0	00 0	00 0	00 0	00 0	00 0	00 0	00 0	00 0	00 0	00 0	00
0	00 0	00 0	00 0	00 0	00 0	00 0	00 0	00 0	00 0	00 0	00 0	00 0	00
0	00 0	00 0	00 0	00 0	00 0	00 0	00 0	00 0	00 0	00 0	00 0	00 0	00
0	00 0	00 0	00 0	00 0	00 0	00 0	00 0	00 0	00 0	00 0	00 0	00 0	00
0	00 0	00 0	00 0	00 0	00 0	00 0	00 0	00 0	00 0	00 0	00 0	00 0	00
0	00 0	00 0	00 0	00 0	00 0	00 0	00 0	00 0	00 0	00 0	00 0	00 0	00
0	00 0	00 0	00 0	00 0	00 0	00 0	00 0	00 0	00 0	00 0	00 0	00 0	00
0	00 0	00 0	00 0	00 0	00 0	00 0	00 0	00 0	00 0	00 0	00 0	00 0	00
0	00 0	00 0	00 0	00 0	00 0	00 0	00 0	00 0	00 0	00 0	00 0	00 0	00
0	00 0	00 0	00 0	00 0	00 0	00 0	00 0	00 0	00 0	00 0	00 0	00 0	00
0	00 0	00 0	00 0	00 0	00 0	00 0	00 0	00 0	00 0	00 0	00 0	00 0	00
0	00 0	00 0	00 0	00 0	00 0	00 0	00 0	00 0	00 0	00 0	00 0	00 0	00
0	00 0	00 0	00 0	00 0	00 0	00 0	00 0	00 0	00 0	00 0	00 0	00 0	00
0	00 0	00 0	00 0	00 0	00 0	00 0	00 0	00 0	00 0	00 0	00 0	00 0	00
0	00 0	00 0	00 0	00 0	00 0	00 0	00 0	00 0	00 0	00 0	00 0	00 0	00
0	00 0	00 0	00 0	00 0	00 0	00 0	00 0	00 0	00 0	00 0	00 0	00 0	00
0	00 0	00 0	00 0	00 0	00 0	00 0	00 0	00 0	00 0	00 0	00 0	00 0	00
0	00 0	00 0	00 0	00 0	00 0	00 0	00 0	00 0	00 0	00 0	00 0	00 0	00
0	00 0	00 0	00 0	00 0	00 0	00 0	00 0	00 0	00 0	00 0	00 0	00 0	00
0	00 0	00 0	00 0	00 0	00 0	00 0	00 0	00 0	00 0	00 0	00 0	00 0	00
0	00 0	00 0	00 0	00 0	00 0	00 0	00 0	00 0	00 0	00 0	00 0	00 0	00
0	00 0	00 0	00 0	00 0	00 0	00 0	00 0	00 0	00 0	00 0	00 0	00 0	00
0	00 0	00 0	00 0	00 0	00 0	00 0	00 0	00 0	00 0	00 0	00 0	00 0	00
0	00 0	00 0	00 0	00 0	00 9	09 0	00 0	00 0	00 0	00 0	00 0	00 0	00
0	00 0	00 0	00 0	00 0	00 88	10 0	00 0	00 0	00 0	00 0	00 0	00 0	00
0	00 0	00 0	00 0	00 0	00 480	53 0	00 0	00 0	00 0	00 0	00 0	00 0	00
0	00 0	00 0	00 0	00 0	00 789	83 0	00 0	00 0	00 0	00 0	00 0	00 0	00
0	00 0	00 0	00 0	00 0	00 1033	12 0	00 0	00 0	00 0	00 0	00 0	00 0	00
0	00 0	00 0	00 0	00 0	00 1224	00 0	00 0	00 0	00 0	00 0	00 0	00 0	00
0	00 0	00 0	00 0	00 0	00 1373	28 0	00 0	00 0	00 0	00 0	00 0	00 0	00
0	00 0	00 0	00 0	00 0	00 1489	53 0	00 0	00 0	00 0	00 0	00 0	00 0	00
0	00 0	00 0	00 0	00 0	00 1579	56 0	00 0	00 0	00 0	00 0	00 0	00 0	00
0	00 0	00 0	00 0	00 0	00 1648	76 0	00 0	00 0	00 0	00 0	00 0	00 0	00
0	00 0	00 0	00 0	00 0	00 1701	44 0	00 0	00 0	00 0	00 0	00 0	00 0	00
0	00 0	00 0	00 0	00 0	00 1741	00 0	00 0	00 0	00 0	00 0	00 0	00 0	00
0	00 0	00 0	00 0	00 0	00 1770	14 0	00 0	00 0	00 0	00 0	00 0	00 0	00
0	00 0	00 0	00 0	00 0	00 1791	00 0	00 0	00 0	00 0	00 0	00 0	00 0	00
0	00 0	00 0	00 0	00 0	00 1805	30 0	00 0	00 0	00 0	00 0	00 0	00 0	00
0	00 0	00 0	00 0	00 0	00 1814	39 0	00 0	00 0	00 0	00 0	00 0	00 0	00
0	00 0	00 0	00 0	00 0	00 1819	33 0	00 0	00 0	00 0	00 0	00 0	00 0	00
0	00 0	00 0	00 0	00 0	00 1820	99 0	00 0	00 0	00 0	00 0	00 0	00 0	00
0	00 0	00 0	00 0	00 0	00 1820	04 0	00 0	00 0	00 0	00 0	00 0	00 0	00
0	00 0	00 0	00 0	00 0	00 1817	02 0	00 0	00 0	00 0	00 0	00 0	00 0	00
0	00 0	00 0	00 0	00 0	00 1812	36 0	00 0	00 0	00 0	00 0	00 0	00 0	00
0	00 0	00 0	00 0	00 0	00 1806	39 0	00 0	00 0	00 0	00 0	00 0	00 0	00
0	00 0	00 0	00 0	00 0	00 1799	38 0	00 0	00 0	00 0	00 0	00 0	00 0	00
0	00 0	00 0	00 0	00 0	00 1791	55 0	00 0	00 0	00 0	00 0	00 0	00 0	00
0	00 0	00 0	00 0	00 0	00 1783	07 0	00 0	00 0	00 0	00 0	00 0	00 0	00
0	00 0	00 0	00 0	00 0	00 1774	07 0	00 0	00 0	00 0	00 0	00 0	00 0	00
0	00 0	00 0	00 0	00 0	00 1764	65 0	00 0	00 0	00 0	00 0	00 0	00 0	00
0	00 0	00 0	00 0	00 0	00 1754	91 0	00 0	00 0	00 0	00 0	00 0	00 0	00
0	00 0	00 0	00 0	00 0	00 1744	91 0	00 0	00 0	00 0	00 0	00 0	00 0	00
0	00 0	00 0	00 0	00 0	00 1734	91 0	00 0	00 0	00 0	00 0	00 0	00 0	00
0	00 0	00 0	00 0	00 0	00 1724	91 0	00 0	00 0	00 0	00 0	00 0	00 0	00
0	00 0	00 0	00 0	00 0	00 1714	91 0	00 0	00 0	00 0	00 0	00 0	00 0	00
0	00 0	00 0	00 0	00 0	00 1704	91 0	00 0	00 0	00 0	00 0	00 0	00 0	00
0	00 0	00 0	00 0	00 0	00 1694	91 0	00 0	00 0	00 0	00 0	00 0	00 0	00
0	00 0	00 0	00 0	00 0	00 1684	91 0	00 0	00 0	00 0	00 0	00 0	00 0	00
0	00 0	00 0	00 0	00 0	00 1674	91 0	00 0	00 0	00 0	00 0	00 0	00 0	00
0	00 0	00 0	00 0	00 0	00 1664	91 0	00 0	00 0	00 0	00 0	00 0	00 0	00
0	00 0	00 0	00 0	00 0	00 1654	91 0	00 0	00 0	00 0	00 0	00 0	00 0	00
0	00 0	00 0	00 0	00 0	00 1644	91 0	00 0	00 0	00 0	00 0	00 0	00 0	00
0	00 0	00 0	00 0	00 0	00 1634	91 0	00 0	00 0	00 0	00 0	00 0	00 0	00
0	00 0	00 0	00 0	00 0	00 1624	91 0	00 0	00 0	00 0	00 0	00 0	00 0	00
0	00 0	00 0	00 0	00 0	00 1614	91 0	00 0	00 0	00 0	00 0	00 0	00 0	00
0	00 0	00 0	00 0	00 0	00 1604	91 0	00 0	00 0	00 0	00 0	00 0	00 0	00
0	00 0	00 0	00 0	00 0	00 1594	91 0	00 0	00 0	00 0	00 0	00 0	00 0	00
0	00 0	00 0	00 0	00 0	00 1584	91 0	00 0	00 0	00 0	00 0	00 0	00 0	00
0	00 0	00 0	00 0	00 0	00 1574	91 0	00 0	00 0	00 0	00 0	00 0	00 0	00
0	00 0	00 0	00 0	00 0	00 1564	91 0	00 0	00 0	00 0	00 0	00 0	00 0	00
0	00 0	00 0	00 0	00 0	00 1554	91 0	00 0	00 0	00 0	00 0	00 0	00 0	00
0	00 0	00 0	00 0	00 0	00 1544	91 0	00 0	00 0	00 0	00 0	00 0	00 0	00
0	00 0	00 0	00 0	00 0	00 1534	91 0	00 0	00 0	00 0	00 0	00 0	00 0	00
0	00 0	00 0	00 0	00 0	00 1524	91 0	00 0	00 0	00 0	00 0	00 0	00 0	00
0	00 0	00 0	00 0	00 0	00 1514	91 0	00 0	00 0	00 0	00 0	00 0	00 0	00
0	00 0	00 0	00 0	00 0	00 1504	91 0	00 0	00 0	00 0	00 0	00 0	00 0	00
0	00 0	00 0	00 0	00 0	00 1494	91 0	00 0	00 0	00 0	00 0	00 0	00 0	00
0	00 0	00 0	00 0	00 0	00 1484	91 0	00 0	00 0	00 0	00 0	00 0	00 0	00
0	00 0	00 0	00 0	00 0	00 1474	91 0	00 0	00 0	00 0	00 0	00 0	00 0	00
0	00 0	00 0	00 0	00 0	00 1464	91 0	00 0	00 0	00 0	00 0	00 0	00 0	00
0	00 0	00 0	00 0	00 0	00 1454	91 0	00 0	00 0	00 0	00 0	00 0	00 0	00
0	00 0	00 0	00 0	00 0	00 1444	91 0	00 0	00 0	00 0	00 0	00 0	00 0	00
0	00 0	00 0	00 0	00 0	00 1434	91 0	00 0	00 0	00 0	00 0	00 0	00 0	00
0	00 0	00 0	00 0	00 0	00 1424	91 0	00 0	00 0	00 0	00 0	00 0	00 0	00
0	00 0	00 0	00 0	00 0	00 1414	91 0	00 0	00 0	00 0	00 0	00 0	00 0	00
0	00 0	00 0	00 0	00 0	00 1404	91 0	00 0	00 0	00 0	00 0	00 0	00 0	00
0	00 0	00 0	00 0	00 0	00 1394	91 0	00 0	00 0	00 0	00 0	00 0	00 0	00
0	00 0	00 0	00 0	00 0	00 1384	91 0	00 0	00 0	00 0	00 0	00 0	00 0	00
0	00 0	00 0	00 0	00 0	00 1374	91 0	00 0	00 0	00 0	00 0	00 0	00 0	00
0	00 0	00 0	00 0	00 0	00 1364	91 0	00 0	00 0	00 0	00 0	00 0	00 0	00
0	00 0	00 0	00 0	00 0	00 1354	91 0	00 0	00 0	00 0	00 0	00 0	00 0	00
0	00 0	00 0	00 0	00 0	00 1344	91 0	00 0	00 0	00 0	00 0	00 0	00 0	00
0	00 0	00 0	00 0	00 0	00 1334	91 0	00 0	00 0	00 0	00 0	00 0	00 0	00
0	00 0	00 0	00 0	00 0	00 1324	91 0	00 0	00 0	00 0	00 0	00 0	00 0	00
0	00 0	00 0	00 0	00 0	00 1314	91 0	00 0	00 0	00 0	00 0	00 0	00 0	00
0	00 0	00 0	00 0	00 0	00 1304	91 0	00 0	00 0	00 0	00 0	00 0	00 0	00
0	00 0	00 0	00 0	00 0	00 1294	91 0	00 0	00 0	00 0	00 0	00 0	00 0	00
0	00 0	00 0	00 0	00 0	00 1284	91 0	00 0	00 0	00 0	00 0	00 0	00 0	00
0	00 0	00 0	00 0	00 0	00 1274	91 0	00 0	00 0	00 0	00 0	00 0	00 0	00
0	00 0	00 0	00 0	00 0	00 1264	91 0	00 0	00 0	00 0	00 0	00 0	00 0	00
0	00 0	00 0	00 0	00 0	00 1254	91 0	00 0	00 0	00 0	00 0	00 0	00 0	00
0	00 0	00 0	00 0	00 0	00 1244	91 0	00 0	00 0	00 0	00 0	00 0	00 0	00
0	00 0	00 0	00 0	00 0	00 1234	91 0	00 0	00 0	00 0	00 0	00 0	00 0	00
0	00 0	00 0	00 0	00 0	00 1224	91 0	00 0	00 0	00 0	00 0	00 0	00 0	00
0	00 0	00 0	00 0	00 0	00 1214	91 0	00 0	00 0	00 0	00 0	00 0	00 0	00
0	00 0	00 0	00 0	00 0	00 1204	91 0	00 0	00 0	00 0	00 0	00 0	00 0	00
0	00 0	00 0	00 0	00 0	00 1194	91 0	00 0	00 0	00 0	00 0	00 0	00 0	00
0	00 0	00 0	00 0	00 0	00 1184	91 0	00 0	00 0	00 0	00 0	00 0	00 0	00
0	00 0	00 0	00 0	00 0	00 1174	91 0	00 0	00 0	00 0	00 0	00 0	00 0	00
0	00 0	00 0	00 0	00 0	00 1164	91 0	00 0	00 0	00 0	00 0	00 0	00 0	00
0	00 0	00 0	00 0	00 0	00 1154	91 0	00 0	00 0	00 0	00 0	00 0	00 0	00
0	00 0	00 0	00 0	00 0	00 1144	91 0	00 0	00 0	00 0	00 0	00 0	00 0	00
0	00 0	00 0	00 0	00 0	00 1134	91 0	00 0	00 0	00 0	00 0	00 0	00 0	00
0	00 0	00 0	00 0	00 0	00 1124	91 0	00 0	00 0	00 0	00 0	00 0	00 0	00
0	00 0	00 0	00 0	00 0	00 1114	91 0	00 0	00 0	00 0	00 0	00 0	00 0	00
0	00 0	00 0	00 0	00 0	00 1104	91 0	00 0	00 0	00 0	00 0	00 0	00 0	00
0	00 0	00 0	00 0	00 0	00 1094	91 0	00 0	00 0	00 0	00 0	00 0	00 0	00
0	00 0	00 0	00 0	00 0	00 1084	91 0	00 0	00 0	00 0	00 0	00 0	00 0	00
0	00 0	00 0	00 0	00 0	00 1074	91 0	00 0	00 0	00 0	00 0	00 0	00 0	00
0	00 0	00 0	00 0	00 0	00 1064	91 0	00 0	00 0	00 0	00 0	00 0	00 0	00
0	00 0	00 0	00 0	00 0	00 1054	91 0	00 0	00 0	00 0	00 0	00 0	00 0	00
0	00 0	00 0	00 0	00 0	00 1044	91 0	00 0	00 0	00 0	00 0	00 0	00 0	00
0	00 0	00 0	00 0	00 0	00 1034	91 0	00 0	00 0	00 0	00 0	00 0	00 0	00
0	00 0	00 0	00 0	00 0	00 1024	91 0	00 0	00 0	00 0	00 0	00 0	00 0	00
0	00 0	00 0	00 0	00 0	00 1014	91 0	00 0	00 0	00 0	00 0	00 0	00 0	00
0	00 0	00 0	00 0	00 0	00 1004	91 0	00 0	00 0	00 0	00 0	00 0	00 0	00
0	00 0	00 0	00 0	00 0	00 994	91 0	00 0	00 0	00 0	00 0	00 0	00 0	00
0	00 0	00 0	00 0	00 0	00 984	91 0	00 0	00 0	00 0	00 0	00 0	00 0	00
0	00 0	00 0	00 0	00 0	00 974	91 0	00 0	00 0	00 0	00 0	00 0	00 0	00
0	00 0	00 0	00 0	00 0	00 964	91 0	00 0	00 0	00 0	00 0	00 0	00 0	00
0	00 0	00 0	00 0	00 0	00 954	91 0	00 0	00 0	00 0	00 0	00 0	00 0	00
0	00 0	00 0	00 0	00 0	00 944	91 0	00 0	00 0	00 0	00 0	00 0	00 0	00
0	00 0	00 0	00 0	00 0	00 934	91 0	00 0	00 0	00 0	00 0	00 0	00 0	00
0	00 0	00 0	00 0	00 0	00 924	91 0	00 0	00 0	00 0	00 0	00 0	00 0	00
0	00 0	00 0	00 0	00 0	00 914	91 0	00 0	00 0	00 0	00 0	00 0	00 0	00
0	00 0	00 0	00 0	00 0	00 904	91 0	00 0	00 0	00 0	00 0	00 0	00 0	00
0	00 0	00 0	00 0	00 0	00 894	91 0	00 0	00 0	00 0	00 0	00 0	00 0	00
0	00 0	00 0	00 0	00 0	00 884	91 0	00 0	00 0	00 0	00 0	00 0	00 0	00
0	00 0	00 0	00 0	00 0	00 874	91 0	00 0	00 0	00 0	00 0	00 0	00 0	00
0	00 0	00 0	00 0	00 0	00 864	91 0	00 0	00 0	00 0	00 0	00 0	00 0	00
0	00 0	00 0	00 0	00 0	00 854	91 0	00 0	00 0	00 0	00 0	00 0	00 0	00
0	00 0	00 0	00 0	00 0	00 844	91 0	00 0	00 0	00 0	00 0	00 0	00 0	00
0	00 0	00 0	00 0	00 0	00 834	91 0	00 0	00 0	00 0	00 0	00 0	00 0	00
0	00 0	00 0	00 0	00 0	00 824	91 0	00 0	00 0	00 0	00 0	00 0	00 0	00
0	00 0	00 0	00 0	00 0	00 814	91 0	00 0	00 0	00 0	00 0	00 0	00 0	00
0	00 0	00 0	00 0	00 0	00 804	91 0	00 0	00 0	00 0	00 0	00 0	00 0	00
0	00 0	00 0	00 0	00 0	00 794	91 0	00 0	00 0	00 0	00 0	00 0	00 0	00
0	00 0	00 0	00 0	00 0	00 784	91 0	00 0	00 0	00 0	00 0	00 0	00 0	00
0	00 0	00 0	00 0	00 0	00 774	91 0	00 0	00 0	00 0	00 0	00 0	00 0	00
0	00 0	00 0	00 0	00 0	00 764	91 0	00 0	00 0	00 0	00 0	00 0	00 0	00
0	00 0	00 0	00 0	00 0	00 754	91 0	00 0	00 0	00 0	00 0	00 0	00 0	00
0	00 0	00 0	00 0	00 0	00 744	91 0	00 0	00 0	00 0	00 0	00 0	00 0	00
0	00 0	00 0	00 0	00 0	00 734	91 0	00 0	00 0	00 0	00 0	00 0	00 0	00
0	00 0	00 0	00 0	00 0	00 724	91 0	00 0	00 0	00 0	00 0	00 0	00 0	00
0	00 0	00 0	00 0	00 0	00 714	91 0	00 0	00 0	00 0	00 0	00 0	00 0	00
0	00 0	00 0	00 0	00 0	00 704	91 0	00 0	00 0	00 0	00 0	00 0	00 0	00
0	00 0	00 0	00 0	00 0	00 694	91 0	00 0	00 0	00 0	00 0	00 0	00 0	00
0	00 0	00 0	00 0	00 0	00 684	91 0	00 0	00 0	00 0	00 0	00 0	00 0	00
0	00 0	00 0	00 0	00 0	00 674	91 0	00 0	00 0	00 0	00 0	00 0	00 0	00
0	00 0	00 0	00 0	00 0	00 664	91 0	00 0	00 0	00 0	00 0	00 0	00 0	00
0	00 0	00 0	00 0	00 0	00 654	91 0	00 0	00 0	00 0	00 0	00 0	00 0	00
0	00 0	00 0	00 0	00 0	00 644	91 0	00 0	00 0	00 0	00 0	00 0	00 0	00
0	00 0	00 0	00 0	00 0	00 634	91 0	00 0	00 0	00 0	00 0	00 0	00 0	00
0	00 0	00 0	00 0	00 0	00 624	91 0	00 0	00 0	00 0	00 0	00 0	00 0	00
0	00 0	00 0	00 0	00 0	00 614	91 0	00 0	00 0	00 0	00 0	00 0	00 0	00
0	00 0	00 0	00 0	00 0	00 604	91 0	00 0	00 0	00 0	00 0	00 0	00 0	00
0	00 0	00 0	00 0	00 0	00 594	91 0	00 0	00 0	00 0	00 0	00 0	00 0	00
0	00 0	00 0	00 0	00 0	00 584	91 0	00 0	00 0	00 0	00 0	00 0	00 0	00
0	00 0	00 0	00 0	00 0	00 574	91 0	00 0	00 0	00 0	00 0	00 0	00 0	00
0	00 0	00 0	00 0	00 0	00 564	91 0	00 0	00 0	00 0	00 0	00 0	00 0	00
0	00 0	00 0	00 0	00 0	00 554	91 0	00 0	00 0	00 0	00 0	00 0	00 0	00
0	00 0	00 0	00 0	00 0	00 544	91 0	00 0	00 0	00 0	00 0	00 0	00 0	00
0	00 0	00 0	00 0	00 0	00 534	91 0	00 0	00 0	00 0	00 0	00 0	00 0	00
0	00 0	00 0	00 0	00 0	00 524	91 0	00 0	00 0	00 0	00 0	00 0	00 0	00
0	00 0	00 0	00 0	00 0	00 514	91 0	00 0	00 0	00 0	00 0	00 0	00 0	00
0	00 0	00 0	00 0	00 0	00 504	91 0	00 0	00 0	00 0	00 0	00 0	00 0	00
0	00 0	00 0	00 0	00 0	00 494	91 0	00 0	00 0	00 0	00 0	00 0	00 0	00
0	00 0	00 0	00 0	00 0	00 484	91 0	00 0	00 0	00 0	00 0	00 0	00 0	00
0	00 0	00 0	00 0	00 0	00 474	91 0	00 0	00 0	00 0	00 0	00 0	00 0	00
0	00 0	00 0	00 0	00 0	00 464	91 0	00 0	00 0	00 0	00 0	00 0	00 0	00
0	00 0	00 0	00 0	00 0	00 454	91 0	00 0	00 0	00 0	00 0	00 0	00 0	00
0	00 0	00 0	00 0	00 0	00 444	91 0	00 0	00 0	00 0	00 0	00 0	00 0	00
0	00 0	00 0	00 0	00 0	00 434	91 0	00 0	00 0	00 0	00 0	00 0	00 0	00
0	00 0	00 0	00 0	00 0	00 424	91 0	00 0	00 0	00 0	00 0	00 0	00 0	00
0	00 0	00 0	00 0	00 0	00 414	91 0	00 0	00 0	00 0	00 0	00 0	00 0	00
0	00 0	00 0	00 0	00 0	00 404	91 0	00 0	00 0	00 0	00 0	00 0	00 0	00
0	00 0	00 0	00 0	00 0	00 394	91 0	00 0	00 0	00 0	00 0	00 0	00 0	00
0	00 0	00 0	00 0	00 0	00 384	91 0	00 0	00 0	00 0	00 0	00 0	00 0	00
0	00 0	00 0	00 0	00 0	00 374	91 0	00 0	00 0	00 0	00 0	00 0	00 0	00
0	00 0	00 0	00 0	00 0	00 364	91 0	00 0	00 0	00 0	00 0	00 0	00 0	00
0	00 0	00 0	00 0	00 0	00 354	91 0	00 0	00 0	00 0	00 0	00 0	00 0	00
0	00 0	00 0	00 0	00 0	00 344	91 0	00 0	00 0	00 0	00 0	00 0	00 0	00
0	00 0	00 0	00 0	00 0	00 334	91 0	00 0	00 0	00 0	00 0	00 0	00 0	00
0	00 0	00 0	00 0	00 0	00 324	91 0	00 0	00 0	00 0	00 0	00 0	00 0	00
0	00 0	00 0	00 0	00 0	00 314	91 0	00 0	00 0	00 0	00 0	00 0	00 0	00
0	00 0	00 0	00 0	00 0	00 304	91 0	00 0	00 0	00 0	00 0	00 0	00 0	00
0	00 0	00 0	00 0	00 0	00 294	91 0	00 0	00 0	00 0	00 0	00 0	00 0	00
0	00 0	00 0	00 0	00 0	00 284	91 0	00 0	00 0	00 0	00 0	00 0	00 0	00
0	00 0	00 0	00 0	00 0	00 274	91 0	00 0	00 0	00 0	00 0	00 0	00 0	00
0	00 0	00 0	00 0	00 0	00 264	91 0	00 0	00 0	00 0	00 0	00 0	00 0	00
0	00 0	00 0	00 0	00 0	00 254	91 0	00 0	00 0	00 0	00 0	00 0	00 0	00
0	00 0	00 0	00 0	00 0	00 244	91 0	00 0	00 0	00 0	00 0	00 0	00 0	00
0	00 0	00 0	00 0	00 0	00 234	91 0	00 0	00 0	00 0	00 0	00 0	00 0	00
0	00 0	00 0	00 0	00 0	00 224	91 0	00 0	00 0	00 0	00 0	00 0	00 0	00
0	00 0	00 0	00 0	00 0	00 214	91 0	00 0	00 0	00 0	00 0	00 0	00 0	00
0	00 0	00 0	00 0	00 0	00 204	91 0	00 0	00 0	00 0	00 0	00 0	00 0	00
0	00 0	00 0	00 0	00 0	00 194	91 0	00 0	00 0	00 0	00 0	00 0	00 0	00
0	00 0	00 0	00 0	00 0	00 184	91 0	00 0	00 0	00 0	00 0	00 0	00 0	00
0	00 0	00 0	00 0	00 0	00 174	91 0	00 0	00 0	00 0	00 0	00 0	00 0	00
0	00 0	00 0	00 0	00 0	00 164	91 0	00 0	00 0	00 0	00 0	00 0	00 0	00
0	00 0	00 0	00 0	00 0	00 154	91 0	00 0	00 0	00 0	00 0	00 0	00 0	00
0	00 0	00 0	00 0	00 0	00 144	91 0	00 0	00 0	00 0	00 0	00 0	00 0	00
0	00 0	00 0	00 0	00 0	00 134	91 0	00 0	00 0	00 0	00 0	00 0	00 0	00
0	00 0	00 0	00 0	00 0	00 124	91 0	00 0	00 0	00 0	00 0	00 0	00 0	00
0	00 0	00 0	00 0	00 0	00 114	91 0	00 0	00 0	00 0	00 0	00 0	00 0	00
0	00 0	00 0	00 0	00 0	00 104	91 0	00 0	00 0	00 0	00 0	00 0	00 0	00
0	00 0	00 0	00 0	00 0	00 94	91 0	00 0	00 0	00 0	00 0	00 0	00 0	00
0	00 0	00 0	00 0	00 0	00 84	91 0	00 0	00 0	00 0	00 0	00 0	00 0	00
0	00 0	00 0	00 0	00 0	00 74	91 0	00 0	00 0	00 0	00 0	00 0	00 0	00
0	00 0	00 0	00 0	00 0	00 64	91 0	00 0	00 0	00 0	00 0	00 0	00 0	00
0	00 0	00 0	00 0	00 0	00 54	91 0	00 0	00 0	00 0	00 0	00 0	00 0	00
0	00 0	00 0	00 0	00 0	00 44	91 0	00 0	00 0	00 0	00 0	00 0	00 0	00
0	00 0	00 0	00 0	00 0	00 34	91 0	00 0	00 0	00 0	00 0	00 0	00 0	00
0	00 0	00 0	00 0	00 0	00 24	91 0	00 0	00 0	00 0	00 0	00 0	00 0	00
0	00 0	00 0	00 0	00 0	00 14	91 0	00 0	00 0	00 0	00 0	00 0	00 0	00
0	00 0	00 0	00 0	00 0	00 4	91 0	00 0	00 0	00 0	00 0	00 0	00 0	00
0	00 0	00 0	00 0	00 0	00 0	00 0	00 0	00 0	00 0	00 0	00 0	00 0	00
0	00 0	00 0	00 0	00 0	00 0	00 0	00 0	00 0	00 0	00 0	00 0	00 0	00
0	00 0	00 0	00 0	00 0	00 0	00 0	00 0	00 0	00 0	00 0	00 0	00 0	00
0	00 0	00 0	00 0	00 0	00 0	00 0	00 0	00 0	00 0	00 0	00 0	00 0	00
0	00 0	00 0	00 0	00 0	00 0	00 0	00 0	00 0	00 0	00 0	00 0	00 0	00
0	00 0	00 0	00 0	00 0	00 0	00 0	00 0	00 0	00 0	00 0	00 0	00 0	00
0	00 0	00 0	00 0	00 0	00 0	00 0	00 0	00 0	00 0	00 0	00 0	00 0	00
0	00 0	00 0	00 0	00 0	00 0	00 0	00 0	00 0	00 0	00 0	00 0	00 0	00
0	00 0	00 0	00 0	00 0	00 0	00 0	00 0	00 0	00 0	00 0	00 0	00 0	00
0	00 0	00 0	00 0	00 0	00 0	00 0	00 0	00 0	00 0	00 0	00 0	00 0	00
0	00 0	00 0	00 0	00 0	00 0	00 0	00 0	00 0	00 0	00 0	00 0	00 0	00
0	00 0	00 0	00 0	00 0	00 0	00 0	00 0	00 0	00 0	00 0	00 0	00 0	00
0	00 0	00 0	00 0	00 0	00 0	00 0	00 0	00 0	00 0	00 0	00 0	00 0	00
0	00 0	00 0	00 0	00 0	00 0	00 0	00 0	00 0	00 0	00 0	00 0	00 0	00
0	00 0	00 0	00 0	00 0	00 0	00 0	00 0	00 0	00 0	00 0	00 0	00 0	00
0	00 0	00 0	00 0	00 0	00 0	00 0	00 0	00 0	00 0	00 0	00 0	00 0	00
0	00 0	00 0	00 0	00 0	00 0	00 0	00 0	00 0	00 0	00 0	00 0	00 0	00
0	00 0	00 0	00 0	00 0	00 0	00 0	00 0	00 0	00 0	00 0	00 0	00 0	00
0	00 0	00 0	00 0	00 0	00 0	00 0	00 0	00 0	00 0	00 0	00 0	00 0	00
0	00 0	00 0	00 0	00 0	00 0	00 0	00 0	00 0	00 0	00 0	00 0	00 0	00
0	00 0	00 0	00 0	00 0	00 0	00 0	00 0	00 0	00 0	00 0	00 0	00 0	00
0	00 0	00 0	00 0	00 0	00 0	00 0	00 0	00 0	00 0	00 0	00 0	00 0	00
0	00 0	00 0	00 0	00 0	00 0	00 0	00 0	00 0	00 0	00 0	00 0	00 0	00
0	00 0	00 0	00 0	00 0	00 0	00 0	00 0	00 0	00 0	00 0	00 0	00 0	00
0	00 0	00 0	00 0	00 0	00 0	00 0	00 0	00 0	00 0	00 0	00 0	00 0	00
0	00 0	00 0	00 0	00 0	00 0	00 0	00 0	00 0	00 0	00 0	00 0	00 0	00
0	00 0	00 0	00 0	00 0	00 0	00 0	00 0	00 0	00 0	00 0	00 0	00 0	00
0	00 0	00 0	00 0	00 0	00 0	00 0	00 0	00 0	00 0	00 0	00 0	00 0	00
0	00 0	00 0	00 0	00 0	00 0	00 0	00 0	00 0	00 0	00 0	00 0	00 0	00
0	00 0	00 0	00 0	00 0	00 0	00 0	00 0	00 0	00 0	00 0	00 0	00 0	00
0	00 0	00 0	00 0	00 0	00 0	00 0	00 0	00 0	00 0	00 0	00 0	00 0	00
0	00 0	00 0	00 0	00 0	00 0	00 0	00 0	00 0	00 0	00 0	00 0	00 0	00
0	00 0	00 0	00 0	00 0	00 0	00 0	00 0	00 0	00 0	00 0	00 0	00 0	00
0	00 0	00 0	00 0	00 0	00 0	00 0	00 0	00 0	00 0	00 0	00 0	00 0	00
0	00 0	00 0	00 0	00 0	00 0	00 0	00 0	00 0	00 0	00 0	00 0	00 0	00
0	00 0	00 0	00 0	00 0	00 0	00 0	00 0	00 0	00 0	00 0	00 0	00 0	00
0	00 0	00 0	00 0	00 0	00 0	00 0	00 0	00 0	00 0	00 0	00 0	00 0	00
0	00 0	00 0	00 0	00 0	00 0	00 0	00 0	00 0	00 0	00 0	00 0	00 0	00
0	00 0	00 0	00 0	00 0	00 0	00 0	00 0	00 0	00 0	00 0	00 0	00 0	00
0	00 0	00 0	00 0	00 0	00 0	00 0	00 0	00 0	00 0	00 0	00 0	00 0	00
0	00 0	00 0	00 0	00 0	00 0	00 0	00 0	00 0	00 0	00 0	00 0	00 0	00
0	00 0	00 0	00 0	00 0	00 0	00 0	00 0	00 0	00 0	00 0	00 0	00 0	00
0	00 0	00 0	00 0	00 0	00 0	00 0	00 0	00 0	00 0	00 0	00 0	00 0	00
0	00 0	00 0	00 0	00 0	00 0	00 0	00 0	00 0	00 0	00 0	00 0	00 0	00
0	00 0	00 0	00 0	00 0	00 0	00 0	00 0	00 0	00 0	00 0	00 0	00 0	00
0	00 0	00 0	00 0	00 0	00 0	00 0	00 0	00 0	00 0	00 0	00 0	00 0	00
0	00 0	00 0	00 0	00 0	00 0	00 0	00 0	00 0	00 0	00 0	00 0	00 0	00
0	00 0	00 0	00 0	00 0	00 0	00 0	00 0	00 0	00 0	00 0	00 0	00 0	00
0	00 0	00 0	00 0	00 0	00 0	00 0	00 0	00 0	00 0	00 0	00 0	00 0	00
0	00 0	00 0	00 0	00 0	00 0	00 0	00 0	00 0	00 0	00 0	00 0	00 0	00
0	00 0	00 0	00 0	00 0	00 0	00 0	00 0	00 0	00 0	00 0	00 0	00 0	00
0	00 0	00 0	00 0	00 0	00 0	00 0	00 0	00 0	00 0	00 0	00 0	00 0	00
0	00 0	00 0	00 0	00 0	00 0	00 0	00 0	00 0	00 0	00 0	00 0	00 0	00
0	00 0	00 0	00 0	00 0	00 0	00 0	00 0	00 0	00 0	00 0	00 0	00 0	00
0	00 0	00 0	00 0	00 0	00 0	00 0	00 0	00 0	00 0	00 0	00 0	00 0	00
0	00 0	00 0	00 0	00 0	00 0	00 0	00 0	00 0	00 0	00 0	00 0	00 0	00
0	00 0	00 0	00 0	00 0	00 0	00 0	00 0	00 0	00 0	00 0	00 0	00 0	00
0	00 0	00 0	00 0	00 0	00 0	00 0	00 0	00 0	00 0	00 0	00 0	00 0	00
0	00 0	00 0	00 0	00 0	00 0	00 0	00 0	00 0	00 0	00 0	00 0	00 0	00
0	00 0	00 0	00 0	00 0	00 0	00 0	00 0	00 0	00 0	00 0	00 0	00 0	00
0	00 0	00 0	00 0	00 0	00 0	00 0	00 0	00 0	00 0	00 0	00 0	00 0	00
0	00 0	00 0	00 0	00 0	00 0	00 0	00 0	00 0	00 0	00 0	00 0	00 0	00
0	00 0	00 0	00 0	00 0	00 0	00 0	00 0	00 0	00 0	00 0	00 0	00 0	00
0	00 0	00 0	00 0	00 0	00 0	00 0	00 0	00 0	00 0	00 0	00 0	00 0	00
0	00 0	00 0	00 0	00 0	00 0	00 0	00 0	00 0	00 0	00 0	00 0	00 0	00
0	00 0	00 0	00 0	00 0	00 0	00 0	00 0	00 0	00 0	00 0	00 0	00 0	00
0	00 0	00 0	00 0	00 0	00 0	00 0	00 0	00 0	00 0	00 0	00 0	00 0	00
0	00 0	00 0	00 0	00 0	00 0	00 0	00 0	00 0	00 0	00 0	00 0	00 0	00
0	00 0	00 0	00 0	00 0	00 0	00 0	00 0	00 0	00 0	00 0	00 0	00 0	00
0	00 0	00 0	00 0	00 0	00 0	00 0	00 0	00 0	00 0	00 0	00 0	00 0	00
0	00 0	00 0	00 0	00 0	00 0	00 0	00 0	00 0	00 0	00 0	00 0	00 0	00
0	00 0	00 0	00 0	00 0	00 0	00 0	00 0	00 0	00 0	00 0	00 0	00 0	00
0	00 0	00 0	00 0	00 0	00 0	00 0	00 0	00 0	00 0	00 0	00 0	00 0	00
0	00 0	00 0	00 0	00 0	00 0	00 0	00 0	00 0	00 0	00 0	00 0	00 0	00
0	00 0	00 0	00 0	00 0	00 0	00 0	00 0	00 0	00 0	00 0	00 0	00 0	00
0	00 0	00 0	00 0	00 0	00 0	00 0	00 0	00 0	00 0	00 0	00 0	00 0	00
0	00 0	00 0	00 0	00 0	00 0	00 0	00 0	00 0	00 0	00 0	00 0	00 0	00
0	00 0	00 0	00 0	00 0	00 0	00 0	00 0	00 0	00 0	00 0	00 0	00 0	00
0	00 0	00 0	00 0	00 0	00 0	00 0	00 0	00 0	00 0	00 0	00 0	00 0	00
0	00 0	00 0	00 0	00 0	00 0	00 0	00 0	00 0	00 0	00 0	00 0	00 0	00
0	00 0	00 0	00 0	00 0	00 0	00 0	00 0	00 0	00 0	00 0	00 0	00 0	00
0	00 0	00 0	00 0	00 0	00 0	00 0	00 0	00 0	00 0	00 0	00 0	00 0	00
0	00 0	00 0	00 0	00 0	00 0	00 0	00 0	00 0	00 0	00 0	00 0	00 0	00
0	00 0	00 0	00 0	00 0	00 0	00 0	00 0	00 0	00 0	00 0	00 0	00 0	00
0	00 0	00 0	00 0	00 0	00 0	00 0	00 0	00 0	00 0	00 0	00 0	00 0	00
0	00 0	00 0	00 0	00 0	00 0	00 0	00 0	00 0	00 0	00 0	00 0	00 0	00
0	00 0	00 0	00 0	00 0	00 0	00 0	00 0	00 0	00 0	00 0	00 0	00 0	00
0	00 0	00 0	00 0	00 0	00 0	00 0	00 0	00 0	00 0	00 0	00 0	00 0	00
0	00 0	00 0	00 0	00 0	00 0	00 0	00 0	00 0	00 0	00 0	00 0	00 0	00
0	00 0	00 0	00 0	00 0	00 0	00 0	00 0	00 0	00 0	00 0	00 0	00 0	00
0	00 0	00 0	00 0	00 0	00 0	00 0	00 0	00 0	00 0	00 0	00 0	00 0	00
0	00 0	00 0	00 0	00 0	00 0	00 0	00 0	00 0	00 0	00 0	00 0	00 0	00
0	00 0	00 0	00 0	00 0	00 0	00 0	00 0	00 0	00 0	00 0	00 0	00 0	00
0	00 0	00 0	00 0	00 0	00 0	00 0	00 0	00 0	00 0	00 0	00 0	00 0	00
0	00 0	00 0	00 0	00 0	00 0	00 0	00 0	00 0	00 0	00 0	00 0	00 0	00
0	00 0	00 0	00 0	00 0	00 0	00 0	00 0	00 0	00 0	00 0	00 0	00 0	00
0	00 0	00 0	00 0	00 0	00 0	00 0	00 0	00 0	00 0	00 0	00 0	00 0	00
0	00 0	00 0	00 0	00 0	00 0	00 0	00 0	00 0	00 0	00 0	00 0	00 0	00
0	00 0	00 0	00 0	00 0	00 0	00 0	00 0	00 0	00 0	00 0	00 0	00 0	00
0	00 0	00 0	00 0	00 0	00 0	00 0	00 0	00 0	00 0	00 0	00 0	00 0	00
0	00 0	00 0	00 0	00 0	00 0	00 0	00 0	00 0	00 0	00 0	00 0	00 0	00
0	00 0	00 0	00 0	00 0	00 0	00 0	00 0	00 0	00 0	00 0	00 0	00 0	00
0	00 0	00 0	00 0	00 0	00 0	00 0	00 0	00 0	00 0	00 0	00 0	00 0	00
0	00 0	00 0	00 0	00 0	00 0	00 0	00 0	00 0	00 0	00 0	00 0	00 0	00
0	00 0	00 0	00 0	00 0	00 0	00 0	00 0	00 0	00 0	00 0	00 0	00 0	00
0	00 0	00 0	00 0	00 0	00 0	00 0	00 0	00 0	00 0	00 0	00 0	00 0	00
0	00 0	00 0	00 0	00 0	00 0	00 0	00 0	00 0	00 0	00 0	00 0	00 0	00
0	00 0	00 0	00 0	00 0	00 0	00 0	00 0	00 0	00 0	00 0	00 0	00 0	00
0	00 0	00 0	00 0	00 0	00 0	00 0	00 0	00 0	00 0	00 0	00 0	00 0	00
0	00 0	00 0	00 0	00 0	00 0	00 0	00 0	00 0	00 0	00 0	00 0	00 0	00
0	00 0	00 0	00 0	00 0	00 0	00 0	00 0	00 0	00 0	00 0	00 0	00 0	00
0	00 0	00 0	00 0	00 0	00 0	00 0	00 0	00 0	00 0	00 0	00 0	00 0	00
0	00 0	00 0	00 0	00 0	00 0	00 0	00 0	00 0	00 0	00 0	00 0	00 0	00
0	00 0	00 0	00 0	00 0	00 0	00 0	00 0	00 0	00 0	00 0	00 0	00 0	00
0	00 0	00 0	00 0	00 0	00 0	00 0	00 0	00 0	00 0	00 0	00 0	00 0	00
0	00 0	00 0	00 0	00 0	00 0	00 0	00 0	00 0	00 0	00 0	00 0	00 0	00
0	00 0	00 0	00 0	00 0	00 0	00 0	00 0	00 0	00 0	00 0	00 0	00 0	00
0	00 0	00 0	00 0	00 0	00 0	00 0	00 0	00 0	00 0	00 0	00 0	00 0	00
0	00 0	00 0	00 0	00 0	00 0	00 0	00 0	00 0	00 0	00 0	00 0	00 0	00
0	00 0	00 0	00 0	00 0	00 0	00 0	00 0	00 0	00 0	00 0	00 0	00 0	00
0	00 0	00 0	00 0	00 0	00 0	00 0	00 0	00 0	00 0	00 0	00 0	00 0	00
0	00 0	00 0	00 0	00 0	00 0	00 0	00 0	00 0	00 0	00 0	00 0	00 0	00
0	00 0	00 0	00 0	00 0	00 0	00 0	00 0	00 0	00 0	00 0	00 0	00 0	00
0	00 0	00 0	00 0	00 0	00 0	00 0	00 0	00 0	00 0	00 0	00 0	00 0	00
0	00 0	00 0	00 0	00 0	00 0	00 0	00 0	00 0	00 0	00 0	00 0	00 0	00
0	00 0	00 0	00 0	00 0	00 0	00 0	00 0	00 0	00 0	00 0	00 0	00 0	00
0	00 0	00 0	00 0	00 0	00 0	00 0	00 0	00 0	00 0	00 0	00 0	00 0	00
0	00 0	00 0	00 0	00 0	00 0	00 0	00 0	00 0	00 0	00 0	00 0	00 0	00
0	00 0	00 0	00 0	00 0	00 0	00 0	00 0	00 0	00 0	00 0	00 0	00 0	00
0	00 0	00 0	00 0	00 0	00 0	00 0	00 0	00 0	00 0	00 0	00 0	00 0	00
0	00 0	00 0	00 0	00 0	00 0	00 0	00 0	00 0	00 0	00 0	00 0	00 0	00
0	00 0	00 0	00 0	00 0	00 0	00 0	00 0	00 0	00 0	00 0	00 0	00 0	00
0	00 0	00 0	00 0	00 0	00 0	00 0	00 0	00 0	00 0	00 0	00 0	00 0	00
0	00 0	00 0	00 0	00 0	00 0	00 0	00 0	00 0	00 0	00 0	00 0	00 0	00
0	00 0	00 0	00 0	00 0	00 0	00 0	00 0	00 0	00 0	00 0	00 0	00 0	00
0	00 0	00 0	00 0	00 0	00 0	00 0	00 0	00 0	00 0	00 0	00 0	00 0	00
0	00 0	00 0	00 0	00 0	00 0	00 0	00 0	00 0	00 0	00 0	00 0	00 0	00
0	00 0	00 0	00 0	00 0	00 0	00 0	00 0	00 0	00 0	00 0	00 0	00 0	00
0	00 0	00 0	00 0	00 0	00 0	00 0	00 0	00 0	00 0	00 0	00 0	00 0	00
0	00 0	00 0	00 0	00 0	00 0	00 0	00 0	00 0	00 0	00 0	00 0	00 0	00
0	00 0	00 0	00 0	00 0	00 0	00 0	00 0	00 0	00 0	00 0	00 0	00 0	00
0	00 0	00 0	00 0	00 0	00 0	00 0	00 0	00 0	00 0	00 0	00 0	00 0	00
0	00 0	00 0	00 0	00 0	00 0	00 0	00 0	00 0	00 0	00 0	00 0	00 0	00
0	00 0	00 0	00 0	00 0	00 0	00 0	00 0	00 0	00 0	00 0	00 0	00 0	00
0	00 0	00 0	00 0	00 0	00 0	00 0	00 0	00 0	00 0	00 0	00 0	00 0	00
0	00 0	00 0	00 0	00 0	00 0	00 0	00 0	00 0	00 0	00 0	00 0	00 0	00
0	00 0	00 0	00 0	00 0	00 0	00 0	00 0	00 0	00 0	00 0	00 0	00 0	00
0	00 0	00 0	00 0	00 0	00 0	00 0	00 0	00 0	00 0	00 0	00 0	00 0	00
0	00 0	00 0	00 0	00 0	00 0	00 0	00 0	00 0	00 0	00 0	00 0	00 0	00
0	00 0	00 0	00 0	00 0	00 0	00 0	00 0	00 0	00 0	00 0	00 0	00 0	00
0	00 0	00 0	00 0	00 0	00 0	00 0	00 0	00 0	00 0	00 0	00 0	00 0	00
0	00 0	00 0	00 0	00 0	00 0	00 0	00 0	00 0	00 0	00 0	00 0	00 0	00
0	00 0	00 0	00 0	00 0	00 0	00 0	00 0	00 0	00 0	00 0	00 0	00 0	00
0	00 0	00 0	00 0	00 0	00 0	00 0	00 0	00 0	00 0	00 0	00 0	00 0	00
0	00 0	00 0	00 0	00 0	00 0	00 0	00 0	00 0	00 0	00 0	00 0	00 0	00
0	00 0	00 0	00 0	00 0	00 0	00 0	00 0	00 0	00 0	00 0	00 0	00 0	00
0	00 0	00 0	00 0	00 0	00 0	00 0	00 0	00 0	00 0	00 0	00 0	00 0	00
0	00 0	00 0	00 0	00 0	00 0	00 0	00 0	00 0	00 0	00 0	00 0	00 0	00
0	00 0	00 0	00 0	00 0	00 0	00 0	00 0	00 0	00 0	00 0	00 0	00 0	00
0	00 0	00 0	00 0	00 0	00 0	00 0	00 0	00 0	00 0	00 0	00 0	00 0	00
0	00 0	00 0	00 0	00 0	00 0	00 0	00 0	00 0	00 0	00 0	00 0	00 0	00
0	00 0	00 0	00 0	00 0	00 0	00 0	00 0	00 0	00 0	00 0	00 0	00 0	00
0	00 0	00 0	00 0	00 0	00 0	00 0	00 0	00 0	00 0	00 0	00 0	00 0	00
0	00 0	00 0	00 0	00 0	00 0	00 0	00 0	00 0	00 0	00 0	00 0	00 0	00
0	00 0	00 0	00 0	00 0	00 0	00 0	00 0	00 0	00 0	00 0	00 0	00 0	00
0	00 0	00 0	00 0	00 0	00 0	00 0	00 0	00 0	00 0	00 0	00 0	00 0	00
0	00 0	00 0	00 0	00 0	00 0	00 0	00 0	00 0	00 0	00 0	00 0	00 0	00
0	00 0	00 0	00 0	00 0	00 0	00 0	00 0	00 0	00 0	00 0	00 0	00 0	00
0	00 0	00 0	00 0	00 0	00 0	00 0	00 0	00 0	00 0	00 0	00 0	00 0	00
0	00 0	00 0	00 0	00 0	00 0	00 0	00 0	00 0	00 0	00 0	00 0	00 0	00
0	00 0	00 0	00 0	00 0	00 0	00 0	00 0	00 0	00 0	00 0	00 0	00 0	00
0	00 0	00 0	00 0	00 0	00 0	00 0	00 0	00 0	00 0	00 0	00 0	00 0	00
0	00 0	00 0	00 0	00 0	00 0	00 0	00 0	00 0	00 0	00 0	00 0	00 0	00
0	00 0	00 0	00 0	00 0	00 0	00 0	00 0	00 0	00 0	00 0	00 0	00 0	00
0	00 0	00 0	00 0	00 0	00 0	00 0	00 0	00 0	00 0	00 0	00 0	00 0	00
0	00 0	00 0	00 0	00 0	00 0	00 0	00 0	00 0	00 0	00 0	00 0	00 0	00
0	00 0	00 0	00 0	00 0	00 0	00 0	00 0	00 0	00 0	00 0	00 0	00 0	00
0	00 0	00 0	00 0	00 0	00 0	00 0	00 0	00 0	00 0	00 0	00 0	00 0	00
0	00 0	00 0	00 0	00 0	00 0	00 0	00 0	00 0	00 0	00 0	00 0	00 0	00
0	00 0	00 0	00 0	00 0	00 0	00 0	00 0	00 0	00 0	00 0	00 0	00 0	00
0	00 0	00 0	00 0	00 0	00 0	00 0	00 0	00 0	00 0	00 0	00 0	00 0	00
0	00 0	00 0	00 0	00 0	00 0	00 0	00 0	00 0	00 0	00 0	00 0	00 0	00
0	00 0	00 0	00 0	00 0	00 0	00 0	00 0	00 0	00 0	00 0	00 0	00 0	00
0	00 0	00 0	00 0	00 0	00 0	00 0	00 0	00 0	00 0	00 0	00 0	00 0	00
0	00 0	00 0	00 0	00 0	00 0	00 0	00 0	00 0	00 0	00 0	00 0	00 0	00
0	00 0	00 0	00 0	00 0	00 0	00 0	00 0	00 0	00 0	00 0	00 0	00 0	00
0	00 0	00 0	00 0	00 0	00 0	00 0	00 0	00 0	00 0	00 0	00 0	00 0	00
0	00 0	00 0	00 0	00 0	00 0	00 0	00 0	00 0	00 0	00 0	00 0	00 0	00
0	00 0	00 0	00 0	00 0	00 0	00 0	00 0	00 0	00 0	00 0	00 0	00 0	00
0	00 0	00 0	00 0	00 0	00 0	00 0	00 0	00 0	00 0	00 0	00 0	00 0	00
0	00 0	00 0	00 0	00 0	00 0	00 0	00 0	00 0	00 0	00 0	00 0	00 0	00
0	00 0	00 0	00 0	00 0	00 0	00 0	00 0	00 0	00 0	00 0	00 0	00 0	00
0	00 0	00 0	00 0	00 0	00 0	00 0	00 0	00 0	00 0	00 0	00 0	00 0	00
0	00 0	00 0	00 0	00 0	00 0	00 0	00 0	00 0	00 0	00 0	00 0	00 0	00
0	00 0	00 0	00 0	00 0	00 0	00 0	00 0	00 0	00 0	00 0	00 0	00 0	00
0	00 0	00 0	00 0	00 0	00 0	00 0	00 0	00 0	00 0	00 0	00 0	00 0	00
0	00 0	00 0	00 0	00 0	00 0	00 0	00 0	00 0	00 0	00 0	00 0	00 0	00
0	00 0	00 0	00 0	00 0	00 0	00 0	00 0	00 0	00 0	00 0	00 0	00 0	00
0	00 0	00 0	00 0	00 0	00 0	00 0	00 0	00 0	00 0	00 0	00 0	00 0	00
0	00 0	00 0	00 0	00 0	00 0	00 0	00 0	00 0	00 0	00 0	00 0	00 0	00
0	00 0	00 0	00 0	00 0	00 0	00 0	00 0	00 0	00 0	00 0	00 0	00 0	00
0	00 0	00 0	00 0	00 0	00 0	00 0	00 0	00 0	00 0	00 0	00 0	00 0	00
0	00 0	00 0	00 0	00 0	00 0	00 0	00 0	00 0	00 0	00 0	00 0	00 0	00
0	00 0	00 0	00 0	00 0	00 0	00 0	00 0	00 0	00 0	00 0	00 0	00 0	00
0	00 0	00 0	00 0	00 0	00 0	00 0	00 0	00 0	00 0	00 0	00 0	00 0	00
0	00 0	00 0	00 0	00 0	00 0	00 0	00 0	00 0	00 0	00 0	00 0	00 0	00
0	00 0	00 0	00 0	00 0	00 0	00 0	00 0	00 0	00 0	00 0	00 0	00 0	00
0	00 0	00 0	00 0	00 0	00 0	00 0	00 0	00 0	00 0	00 0	00 0	00 0	00
0	00 0	00 0	00 0	00 0	00 0	00 0	00 0	00 0	00 0	00 0	00 0	00 0	00
0	00 0	00 0	00 0	00 0	00 0	00 0	00 0	00 0	00 0	00 0	00 0	00 0	00
0	00 0	00 0	00 0	00 0	00 0	00 0	00 0	00 0	00 0	00 0	00 0	00 0	00
0	00 0	00 0	00 0	00 0	00 0	00 0	00 0	00 0	00 0	00 0	00 0	00 0	00
0	00 0	00 0	00 0	00 0	00 0	00 0	00 0	00 0	00 0	00 0	00 0	00 0	00
0	00 0	00 0	00 0	00 0	00 0	00 0	00 0	00 0	00 0	00 0	00 0	00 0	00
0	00 0	00 0	00 0	00 0	00 0	00 0	00 0	00 0	00 0	00 0	00 0	00 0	00
0	00 0	00 0	00 0	00 0	00 0	00 0	00 0	00 0	00 0	00 0	00 0	00 0	00
0	00 0	00 0	00 0	00 0	00 0	00 0	00 0	00 0	00 0	00 0	00 0	00 0	00
0	00 0	00 0	00 0	00 0	00 0	00 0	00 0	00 0	00 0	00 0	00 0	00 0	00
0	00 0	00 0	00 0	00 0	00 0	00 0	00 0	00 0	00 0	00 0	00 0	00 0	00
0	00 0	00 0	00 0	00 0	00 0	00 0	00 0	00 0	00 0	00 0	00 0	00 0	00
0	00 0	00 0	00 0	00 0	00 0	00 0	00 0	00 0	00 0	00 0	00 0	00 0	00
0	00 0	00 0	00 0	00 0	00 0	00 0	00 0	00 0	00 0	00 0	00 0	00 0	00
0	00 0	00 0	00 0	00 0	00 0	00 0	00 0	00 0	00 0	00 0	00 0	00 0	00
0	00 0	00 0	00 0	00 0	00 0	00 0	00 0	00 0	00 0	00 0	00 0	00 0	00
0	00 0	00 0	00 0	00 0	00 0	00 0	00 0	00 0	00 0	00 0	00 0	00 0	00
0	00 0	00 0	00 0	00 0	00 0	00 0	00 0	00 0	00 0	00 0	00 0	00 0	00
0	00 0	00 0	00 0	00 0	00 0	00 0	00 0	00 0	00 0	00 0	00 0	00 0	00
0	00 0	00 0	00 0	00 0	00 0	00 0	00 0	00 0	00 0	00 0	00 0	00 0	00
0	00 0	00 0	00 0	00 0	00 0	00 0	00 0	00 0	00 0	00 0	00 0	00 0	00
0	00 0	00 0	00 0	00 0	00 0	00 0	00 0	00 0	00 0	00 0	00 0	00 0	00
0	00 0	00 0	00 0	00 0	00 0	00 0	00 0	00 0	00 0	00 0	00 0	00 0	00
0	00 0	00 0	00 0	00 0	00 0	00 0	00 0	00 0	00 0	00 0	00 0	00 0	00
0	00 0	00 0	00 0	00 0	00 0	00 0	00 0	00 0	00 0	00 0	00 0	00 0	00
0	00 0	00 0	00 0	00 0	00 0	00 0	00 0	00 0	00 0	00 0	00 0	00 0	00
0	00 0	00 0	00 0	00 0	00 0	00 0	00 0	00 0	00 0	00 0	00 0	00 0	00
0	00 0	00 0	00 0	00 0	00 0	00 0	00 0	00 0	00 0	00 0	00 0	00 0	00
0	00 0	00 0	00 0	00 0	00 0	00 0	00 0	00 0	00 0	00 0	00 0	00 0	00
0	00 0	00 0	00 0	00 0	00 0	00 0	00 0	00 0	00 0	00 0	00 0	00 0	00
0	00 0	00 0	00 0	00 0	00 0	00 0	00 0	00 0	00 0	00 0	00 0	00 0	00
0	00 0	00 0	00 0	00 0	00 0	00 0	00 0	00 0	00 0	00 0	00 0	00 0	00
0	00 0	00 0	00 0	00 0	00 0	00 0	00 0	00 0	00 0	00 0	00 0	00 0	00
0	00 0	00 0	00 0	00 0	00 0	00 0	00 0	00 0	00 0	00 0	00 0	00 0	00
0	00 0	00 0	00 0	00 0	00 0	00 0	00 0	00 0	00 0	00 0	00 0	00 0	00
0	00 0	00 0	00 0	00 0	00 0	00 0	00 0	00 0	00 0	00 0	00 0	00 0	00
0	00 0	00 0	00 0	00 0	00 0	00 0	00 0	00 0	00 0	00 0	00 0	00 0	00
0	00 0	00 0	00 0	00 0	00 0	00 0	00 0	00 0	00 0	00 0	00 0	00 0	00
0	00 0	00 0	00 0	00 0	00 0	00 0	00 0	00 0	00 0	00 0	00 0	00 0	00
0	00 0	00 0	00 0	00 0	00 0	00 0	00 0	00 0	00 0	00 0	00 0	00 0	00
0	00 0	00 0	00 0	00 0	00 0	00 0	00 0	00 0	00 0	00 0	00 0	00 0	00
0	00 0	00 0	00 0	00 0	00 0	00 0	00 0	00 0	00 0	00 0	00 0	00 0	00
0	00 0	00 0	00 0	00 0	00 0	00 0	00 0	00 0	00 0	00 0	00 0	00 0	00
0	00 0	00 0	00 0	00 0	00 0	00 0	00 0	00 0	00 0	00 0	00 0	00 0	00
0	00 0	00 0	00 0	00 0	00 0	00 0	00 0	00 0	00 0	00 0	00 0	00 0	00
0	00 0	00 0	00 0	00 0	00 0	00 0	00 0	00 0	00 0	00 0	00 0	00 0	00
0	00 0	00 0	00 0	00 0	00 0	00 0	00 0	00 0	00 0	00 0	00 0	00 0	00
0	00 0	00 0	00 0	00 0	00 0	00 0	00 0	00 0	00 0	00 0	00 0	00 0	00
0	00 0	00 0	00 0	00 0	00 0	00 0	00 0	00 0	00 0	00 0	00 0	00 0	00
0	00 0	00 0	00 0	00 0	00 0	00 0	00 0	00 0	00 0	00 0	00 0	00 0	00
0	00 0	00 0	00 0	00 0	00 0	00 0	00 0	00 0	00 0	00 0	00 0	00 0	00
0	00 0	00 0	00 0	00 0	00 0	00 0	00 0	00 0	00 0	00 0	00 0	00 0	00
0	00 0	00 0	00 0	00 0	00 0	00 0	00 0	00 0	00 0	00 0	00 0	00 0	00
0	00 0	00 0	00 0	00 0	00 0	00 0	00 0	00 0	00 0	00 0	00 0	00 0	00
0	00 0	00 0	00 0	00 0	00 0	00 0	00 0	00 0	00 0	00 0	00 0	00 0	00
0	00 0	00 0	00 0	00 0	00 0	00 0	00 0	00 0	00 0	00 0	00 0	00 0	00
0	00 0	00 0	00 0	00 0	00 0	00 0	00 0	00 0	00 0	00 0	00 0	00 0	00
0	00 0	00 0	00 0	00 0	00 0	00 0	00 0	00 0	00 0	00 0	00 0	00 0	00
0	00 0	00 0	00 0	00 0	00 0	00 0	00 0	00 0	00 0	00 0	00 0	00 0	00
0	00 0	00 0	00 0	00 0	00 0	00 0	00 0	00 0	00 0	00 0	00 0	00 0	00
0	00 0	00 0	00 0	00 0	00 0	00 0	00 0	00 0	00 0	00 0	00 0	00 0	00
0	00 0	00 0	00 0	00 0	00 0	00 0	00 0	00 0	00 0	00 0	00 0	00 0	00
0	00 0	00 0	00 0	00 0	00 0	00 0	00 0	00 0	00 0	00 0	00 0	00 0	00
0	00 0	00 0	00 0	00 0	00 0	00 0	00 0	00 0	00 0	00 0	00 0	00 0	00
0	00 0	00 0	00 0	00 0	00 0	00 0	00 0	00 0	00 0	00 0	00 0	00 0	00
0	00 0	00 0	00 0	00 0	00 0	00 0	00 0	00 0	00 0	00 0	00 0	00 0	00
0	00 0	00 0	00 0	00 0	00 0	00 0	00 0	00 0	00 0	00 0	00 0	00 0	00
0	00 0	00 0	00 0	00 0	00 0	00 0	00 0	00 0	00 0	00 0	00 0	00 0	00
0	00 0	00 0	00 0	00 0	00 0	00 0	00 0	00 0	00 0	00 0	00 0	00 0	00
0	00 0	00 0	00 0	00 0	00 0	00 0	00 0	00 0	00 0	00 0	00 0	00 0	00
0	00 0	00 0	00 0	00 0	00 0	00 0	00 0	00 0	00 0	00 0	00 0	00 0	00
0	00 0	00 0	00 0	00 0	00 0	00 0	00 0	00 0	00 0	00 0	00 0	00 0	00
0	00 0	00 0	00 0	00 0	00 0	00 0	00 0	00 0	00 0	00 0	00 0	00 0	00
0	00 0	00 0	00 0	00 0	00 0	00 0	00 0	00 0	00 0	00 0	00 0	00 0	00
0	00 0	00 0	00 0	00 0	00 0	00 0	00 0	00 0	00 0	00 0	00 0	00 0	00
0	00 0	00 0	00 0	00 0	00 0	00 0	00 0	00 0	00 0	00 0	00 0	00 0	00
0	00 0	00 0	00 0	00 0	00 0	00 0	00 0	00 0	00 0	00 0	00 0	00 0	00
0	00 0	00 0	00 0	00 0	00 0	00 0	00 0	00 0	00 0	00 0	00 0	00 0	00
0	00 0	00 0	00 0	00 0	00 0	00 0	00 0	00 0	00 0	00 0	00 0	00 0	00
0	00 0	00 0	00 0	00 0	00 0	00 0	00 0	00 0	00 0	00 0	00 0	00 0	00
0	00 0	00 0	00 0	00 0	00 0	00 0	00 0	00 0	00 0	00 0	00 0	00 0	00
0	00 0	00 0	00 0	00 0	00 0	00 0	00 0	00 0	00 0	00 0	00 0	00 0	00
0	00 0	00 0	00 0	00 0	00 0	00 0	00 0	00 0	00 0	00 0	00 0	00 0	00
0	00 0	00 0	00 0	00 0	00 0	00 0	00 0	00 0	00 0	00 0	00 0	00 0	00
0	00 0	00 0	00 0	00 0	00 0	00 0	00 0	00 0	00 0	00 0	00 0	00 0	00
0	00 0	00 0	00 0	00 0	00 0	00 0	00 0	00 0	00 0	00 0	00 0	00 0	00
0	00 0	00 0	00 0	00 0	00 0	00 0	00 0	00 0	00 0	00 0	00 0	00 0	00
0	00 0	00 0	00 0	00 0	00 0	00 0	00 0	00 0	00 0	00 0	00 0	00 0	00
0	00 0	00 0	00 0	00 0	00 0	00 0	00 0	00 0	00 0	00 0	00 0	00 0	00
0	00 0	00 0	00 0	00 0	00 0	00 0	00 0	00 0	00 0	00 0	00 0	00 0	00
0	00 0	00 0	00 0	00 0	00 0	00 0	00 0	00 0	00 0	00 0	00 0	00 0	00
0	00 0	00 0	00 0	00 0	00 0	00 0	00 0	00 0	00 0	00 0	00 0	00 0	00
0	00 0	00 0	00 0	00 0	00 0	00 0	00 0	00 0	00 0	00 0	00 0	00 0	00
0	00 0	00 0	00 0	00 0	00 0	00 0	00 0	00 0	00 0	00 0	00 0	00 0	00
0	00 0	00 0	00 0	00 0	00 0	00 0	00 0	00 0	00 0	00 0	00 0	00 0	00
0	00 0	00 0	00 0	00 0	00 0	00 0	00 0	00 0	00 0	00 0	00 0	00 0	00
0	00 0	00 0	00 0	00 0	00 0	00 0	00 0	00 0	00 0	00 0	00 0	00 0	00
0	00 0	00 0	00 0	00 0	00 0	00 0	00 0	00 0	00 0	00 0	00 0	00 0	00
0	00 0	00 0	00 0	00 0	00 0	00 0	00 0	00 0	00 0	00 0	00 0	00 0	00
0	00 0	00 0	00 0	00 0	00 0	00 0	00 0	00 0	00 0	00 0	00 0	00 0	00
0	00 0	00 0	00 0	00 0	00 0	00 0	00 0	00 0	00 0	00 0	00 0	00 0	00
0	00 0	00 0	00 0	00 0	00 0	00 0	00 0	00 0	00 0	00 0	00 0	00 0	00
0	00 0	00 0	00 0	00 0	00 0	00 0	00 0	00 0	00 0	00 0	00 0	00 0	00
0	00 0	00 0	00 0	00 0	00 0	00 0	00 0	00 0	00 0	00 0	00 0	00 0	00
0	00 0	00 0	00 0	00 0	00 0	00 0	00 0	00 0	00 0	00 0	00 0	00 0	00
0	00 0	00 0	00 0	00 0	00 0	00 0	00 0	00 0	00 0	00 0	00 0	00 0	00
0	00 0	00 0	00 0	00 0	00 0	00 0	00 0	00 0	00 0	00 0	00 0	00 0	00
0	00 0	00 0	00 0	00 0	00 0	00 0	00 0	00 0	00 0	00 0	00 0	00 0	00
0	00 0	00 0	00 0	00 0	00 0	00 0	00 0	00 0	00 0	00 0	00 0	00 0	00
0	00 0	00 0	00 0	00 0	00 0	00 0	00 0	00 0	00 0	00 0	00 0	00 0	00
0	00 0	00 0	00 0	00 0	00 0	00 0	00 0	00 0	00 0	00 0	00 0	00 0	00
0	00 0	00 0	00 0	00 0	00 0	00 0	00 0	00 0	00 0	00 0	00 0	00 0	00
0	00 0	00 0	00 0	00 0	00 0	00 0	00 0	00 0	00 0	00 0	00 0	00 0	00
0	00 0	00 0	00 0	00 0	00 0	00 0	00 0	00 0	00 0	00 0	00 0	00 0	00
0	00 0	00 0	00 0	00 0	00 0	00 0	00 0	00 0	00 0	00 0	00 0	00 0	00
0	00 0	00 0	00 0	00 0	00 0	00 0	00 0	00 0	00 0	00 0	00 0	00 0	00
0	00 0	00 0	00 0	00 0	00 0	00 0	00 0	00 0	00 0	00 0	00 0	00 0	00
0	00 0	00 0	00 0	00 0	00 0	00 0	00 0	00 0	00 0	00 0	00 0	00 0	00
0	00 0	00 0	00 0	00 0	00 0	00 0	00 0	00 0	00 0	00 0	00 0	00 0	00
0	00 0	00 0	00 0	00 0	00 0	00 0	00 0	00 0	00 0	00 0	00 0	00 0	00
0	00 0	00 0	00 0	00 0	00 0	00 0	00 0	00 0	00 0	00 0	00 0	00 0	00
0	00 0	00 0	00 0	00 0	00 0	00 0	00 0	00 0	00 0	00 0	00 0	00 0	00
0	00 0	00 0	00 0	00 0	00 0	00 0	00 0	00 0	00 0	00 0	00 0	00 0	00
0	00 0	00 0	00 0	00 0	00 0	00 0	00 0	00 0	00 0	00 0	00 0	00 0	00
0	00 0	00 0	00 0	00 0	00 0	00 0	00 0	00 0	00 0	00 0	00 0	00 0	00
0	00 0	00 0	00 0	00 0	00 0	00 0	00 0	00 0	00 0	00 0	00 0	00 0	00
0	00 0	00 0	00 0	00 0	00 0	00 0	00 0	00 0	00 0	00 0	00 0	00 0	00
0	00 0	00 0	00 0	00 0	00 0	00 0	00 0	00 0	00 0	00 0	00 0	00 0	00
0	00 0	00 0	00 0	00 0	00 0	00 0	00 0	00 0	00 0	00 0	00 0	00 0	00
0	00 0	00 0	00 0	00 0	00 0	00 9	09 9	09 9	09 0	00 0	00 0	00 0	00
0	00 0	00 0	00 0	00 0	00 0	00 88	10 88	10 88	10 0	00 0	00 0	00 0	00
0	00 0	00 0	00 0	00 0	00 0	00 480	53 480	53 480	53 0	00 0	00 0	00 0	00
0	00 0	00 0	00 0	00 0	00 0	00 789	83 789	83 789	83 0	00 0	00 0	00 0	00
0	00 0	00 0	00 0	00 0	00 0	00 1033	12 1033	12 1033	12 0	00 0	00 0	00 0	00
0	00 0	00 0	00 0	00 0	00 0	00 1224	00 1224	00 1224	00 0	00 0	00 0	00 0	00
0	00 0	00 0	00 0	00 0	00 0	00 1373	28 1373	28 1373	28 0	00 0	00 0	00 0	00
0	00 0	00 0	00 0	00 0	00 0	00 1489	53 1489	53 1489	53 0	00 0	00 0	00 0	00
0	00 0	00 0	00 0	00 0	00 0	00 1579	56 1579	56 1579	56 0	00 0	00 0	00 0	00
0	00 0	00 0	00 0	00 0	00 0	00 1648	76 1648	76 1648	76 0	00 0	00 0	00 0	00
0	00 0	00 0	00 0	00 0	00 0	00 1701	44 1701	44 1701	44 0	00 0	00 0	00 0	00
0	00 0	00 0	00 0	00 0	00 0	00 1741	00 1741	00 1741	00 0	00 0	00 0	00 0	00
0	00 0	00 0	00 0	00 0	00 0	00 1770	14 1770	14 1770	14 0	00 0	00 0	00 0	00
0	00 0	00 0	00 0	00 0	00 0	00 1791	00 1791	00 1791	00 0	00 0	00 0	00 0	00
0	00 0	00 0	00 0	00 0	00 0	00 1805	30 1805	30 1805	30 0	00 0	00 0	00 0	00
0	00 0	00 0	00 0	00 0	00 0	00 1814	39 1814	39 1814	39 0	00 0	00 0	00 0	00
0	00 0	00 0	00 0	00 0	00 0	00 1819	33 1819	33 1819	33 0	00 0	00 0	00 0	00
0	00 0	00 0	00 0	00 0	00 0	00 1820	99 1820	99 1820	99 0	00 0	00 0	00 0	00
0	00 0	00 0	00 0	00 0	00 0	00 1820	04 1820	04 1820	04 0	00 0	00 0	00 0	00
0	00 0	00 0	00 0	00 0	00 0	00 1817	02 1817	02 1817	02 0	00 0	00 0	00 0	00
0	00 0	00 0	00 0	00 0	00 0	00 1812	36 1812	36 1812	36 0	00 0	00 0	00 0	00
0	00 0	00 0	00 0	00 0	00 0	00 1806	39 1806	39 1806	39 0	00 0	00 0	00 0	00
0	00 0	00 0	00 0	00 0	00 0	00 1799	38 1799	38 1799	38 0	00 0	00 0	00 0	00
0	00 0	00 0	00 0	00 0	00 0	00 1791	55 1791	55 1791	55 0	00 0	00 0	00 0	00
0	00 0	00 0	00 0	00 0	00 0	00 1783	07 1783	07 1783	07 0	00 0	00 0	00 0	00
0	00 0	00 0	00 0	00 0	00 0	00 1774	07 1774	07 1774	07 9	09 9	09 9	09 9	09
0	00 0	00 0	00 0	00 0	00 0	00 1764	65 1764	65 1764	65 88	10 88	10 88	10 88	10
0	00 0	00 0	00 0	00 0	00 0	00 1754	91 1754	91 1754	91 480	53 480	53 480	53 480	53
0	00 0	00 0	00 0	00 0	00 0	00 1744	91 1744	91 1744	91 789	83 789	83 309	29 309	29
0	00 0	00 0	00 0	00 0	00 0	00 1734	91 1734	91 1734	91 1033	12 1033	12 552	59 243	29
0	00 0	00 0	00 0	00 0	00 0	00 1724	91 1724	91 1724	91 1224	00 1224	00 743	47 434	17
0	00 0	00 0	00 0	00 0	00 0	00 1714	91 1714	91 1714	91 1373	28 1373	28 892	75 583	45
0	00 0	00 0	00 0	00 0	00 0	00 1704	91 1704	91 1704	91 1489	53 1489	53 1009	00 699	70
0	00 0	00 0	00 0	00 0	00 0	00 1694	91 1694	91 1694	91 1579	56 1579	56 1099	03 789	73
0	00 0	00 0	00 0	00 0	00 0	00 1684	91 1684	91 1684	91 1648	76 1648	76 1168	23 858	94
0	00 0	00 0	00 0	00 0	00 0	00 1674	91 1674	91 1674	91 1701	44 1701	44 1220	91 911	62
0	00 0	00 0	00 0	00 0	00 0	00 1664	91 1664	91 1664	91 1741	00 1741	00 1260	47 951	17
0	00 0	00 0	00 0	00 0	00 0	00 1654	91 1654	91 1654	91 1770	14 1770	14 1289	60 980	31
0	00 0	00 0	00 0	00 0	00 0	00 1644	91 1644	91 1644	91 1791	00 1791	00 1310	47 1001	17
0	00 0	00 0	00 0	00 0	00 0	00 1634	91 1634	91 1634	91 1805	30 1805	30 1324	77 1015	47
0	00 0	00 0	00 0	00 0	00 0	00 1624	91 1624	91 1624	91 1814	39 1814	39 1333	85 1024	56
0	00 0	00 0	00 0	00 0	00 0	00 1614	91 1614	91 1614	91 1819	33 1819	33 1338	80 1029	51
0	00 0	00 0	00 0	00 0	00 0	00 1604	91 1604	91 1604	91 1820	99 1820	99 1340	46 1031	17
0	00 0	00 0	00 0	00 0	00 0	00 1594	91 1594	91 1594	91 1820	04 1820	04 1339	51 1030	22
0	00 0	00 0	00 0	00 0	00 0	00 1584	91 1584	91 1584	91 1817	02 1817	02 1336	49 1027	20
0	00 0	00 0	00 0	00 0	00 0	00 1574	91 1574	91 1574	91 1812	36 1812	36 1331	83 1022	53
0	00 0	00 0	00 0	00 0	00 0	00 1564	91 1564	91 1564	91 1806	39 1806	39 1325	86 1016	56
0	00 0	00 0	00 0	00 0	00 0	00 1554	91 1554	91 1554	91 1799	38 1799	38 1318	85 1009	56
0	00 0	00 0	00 0	00 0	00 0	00 1544	91 1544	91 1544	91 1791	55 1791	55 1311	02 1001	73
0	00 0	00 0	00 0	00 0	00 0	00 1534	91 1534	91 1534	91 1783	07 1783	07 1302	54 993	24
0	00 0	00 0	00 0	00 0	00 0	00 1524	91 1524	91 1524	91 1774	07 1774	07 1293	54 984	24
0	00 0	00 0	00 0	00 0	00 0	00 1514	91 1514	91 1514	91 1764	65 1764	65 1284	12 974	83
0	00 0	00 0	00 0	00 0	00 0	00 1504	91 1504	91 1504	91 1754	91 1754	91 1274	38 965	09
0	00 0	00 0	00 0	00 0	00 0	00 1494	91 1494	91 1494	91 1744	91 1744	91 1264	38 955	09
0	00 0	00 0	00 0	00 0	00 0	00 1484	91 1484	91 1484	91 1734	91 1734	91 1254	38 945	09
0	00 0	00 0	00 0	00 0	00 0	00 1474	91 1474	91 1474	91 1724	91 1724	91 1244	38 935	09
0	00 0	00 0	00 0	00 0	00 0	00 1464	91 1464	91 1464	91 1714	91 1714	91 1234	38 925	09
0	00 0	00 0	00 0	00 0	00 0	00 1454	91 1454	91 1454	91 1704	91 1704	91 1224	38 915	09
0	00 0	00 0	00 0	00 0	00 0	00 1444	91 1444	91 1444	91 1694	91 1694	91 1214	38 905	09
0	00 0	00 0	00 0	00 0	00 0	00 1434	91 1434	91 1434	91 1684	91 1684	91 1204	38 895	09
0	00 0	00 0	00 0	00 0	00 0	00 1424	91 1424	91 1424	91 1674	91 1674	91 1194	38 885	09
0	00 0	00 0	00 0	00 0	00 0	00 1414	91 1414	91 1414	91 1664	91 1664	91 1184	38 875	09
0	00 0	00 0	00 0	00 0	00 0	00 1404	91 1404	91 1404	91 1654	91 1654	91 1174	38 865	09
0	00 0	00 0	00 0	00 0	00 0	00 1394	91 1394	91 1394	91 1644	91 1644	91 1164	38 855	09
0	00 0	00 0	00 0	00 0	00 0	00 1384	91 1384	91 1384	91 1634	91 1634	91 1154	38 845	09
0	00 0	00 0	00 0	00 0	00 0	00 1374	91 1374	91 1374	91 1624	91 1624	91 1144	38 835	09
0	00 0	00 0	00 0	00 0	00 0	00 1364	91 1364	91 1364	91 1614	91 1614	91 1134	38 825	09
0	00 0	00 0	00 0	00 0	00 0	00 1354	91 1354	91 1354	91 1604	91 1604	91 1124	38 815	09
0	00 0	00 0	00 0	00 0	00 0	00 1344	91 1344	91 1344	91 1594	91 1594	91 1114	38 805	09
0	00 0	00 0	00 0	00 0	00 0	00 1334	91 1334	91 1334	91 1584	91 1584	91 1104	38 795	09
0	00 0	00 0	00 0	00 0	00 0	00 1324	91 1324	91 1324	91 1574	91 1574	91 1094	38 785	09
0	00 0	00 0	00 0	00 0	00 0	00 1314	91 1314	91 1314	91 1564	91 1564	91 1084	38 775	09
0	00 0	00 0	00 0	00 0	00 0	00 1304	91 1304	91 1304	91 1554	91 1554	91 1074	38 765	09
0	00 0	00 0	00 0	00 0	00 0	00 1294	91 1294	91 1294	91 1544	91 1544	91 1064	38 755	09
0	00 0	00 0	00 0	00 0	00 0	00 1284	91 1284	91 1284	91 1534	91 1534	91 1054	38 745	09
0	00 0	00 0	00 0	00 0	00 0	00 1274	91 1274	91 1274	91 1524	91 1524	91 1044	38 735	09
0	00 0	00 0	00 0	00 0	00 0	00 1264	91 1264	91 1264	91 1514	91 1514	91 1034	38 725	09
0	00 0	00 0	00 0	00 0	00 0	00 1254	91 1254	91 1254	91 1504	91 1504	91 1024	38 715	09
0	00 0	00 0	00 0	00 0	00 0	00 1244	91 1244	91 1244	91 1494	91 1494	91 1014	38 705	09
0	00 0	00 0	00 0	00 0	00 0	00 1234	91 1234	91 1234	91 1484	91 1484	91 1004	38 695	09
0	00 0	00 0	00 0	00 0	00 0	00 1224	91 1224	91 1224	91 1474	91 1474	91 994	38 685	09
0	00 0	00 0	00 0	00 0	00 0	00 1214	91 1214	91 1214	91 1464	91 1464	91 984	38 675	09
0	00 0	00 0	00 0	00 0	00 0	00 1204	91 1204	91 1204	91 1454	91 1454	91 974	38 665	09
0	00 0	00 0	00 0	00 0	00 0	00 1194	91 1194	91 1194	91 1444	91 1444	91 964	38 655	09
0	00 0	00 0	00 0	00 0	00 0	00 1184	91 1184	91 1184	91 1434	91 1434	91 954	38 645	09
0	00 0	00 0	00 0	00 0	00 0	00 1174	91 1174	91 1174	91 1424	91 1424	91 944	38 635	09
0	00 0	00 0	00 0	00 0	00 0	00 1164	91 1164	91 1164	91 1414	91 1414	91 934	38 625	09
0	00 0	00 0	00 0	00 0	00 0	00 1154	91 1154	91 1154	91 1404	91 1404	91 924	38 615	09
0	00 0	00 0	00 0	00 0	00 0	00 1144	91 1144	91 1144	91 1394	91 1394	91 914	38 605	09
0	00 0	00 0	00 0	00 0	00 0	00 1134	91 1134	91 1134	91 1384	91 1384	91 904	38 595	09
0	00 0	00 0	00 0	00 0	00 0	00 1124	91 1124	91 1124	91 1374	91 1374	91 894	38 585	09
0	00 0	00 0	00 0	00 0	00 0	00 1114	91 1114	91 1114	91 1364	91 1364	91 884	38 575	09
0	00 0	00 0	00 0	00 0	00 0	00 1104	91 1104	91 1104	91 1354	91 1354	91 874	38 565	09
0	00 0	00 0	00 0	00 0	00 0	00 1094	91 1094	91 1094	91 1344	91 1344	91 864	38 555	09
0	00 0	00 0	00 0	00 0	00 0	00 1084	91 1084	91 1084	91 1334	91 1334	91 854	38 545	09
0	00 0	00 0	00 0	00 0	00 0	00 1074	91 1074	91 1074	91 1324	91 1324	91 844	38 535	09
0	00 0	00 0	00 0	00 0	00 0	00 1064	91 1064	91 1064	91 1314	91 1314	91 834	38 525	09
0	00 0	00 0	00 0	00 0	00 0	00 1054	91 1054	91 1054	91 1304	91 1304	91 824	38 515	09
0	00 0	00 0	00 0	00 0	00 0	00 1044	91 1044	91 1044	91 1294	91 1294	91 814	38 505	09
0	00 0	00 0	00 0	00 0	00 0	00 1034	91 1034	91 1034	91 1284	91 1284	91 804	38 495	09
0	00 0	00 0	00 0	00 0	00 0	00 1024	91 1024	91 1024	91 1274	91 1274	91 794	38 485	09
0	00 0	00 0	00 0	00 0	00 0	00 1014	91 1014	91 1014	91 1264	91 1264	91 784	38 475	09
0	00 0	00 0	00 0	00 0	00 0	00 1004	91 1004	91 1004	91 1254	91 1254	91 774	38 465	09
0	00 0	00 0	00 0	00 0	00 0	00 994	91 994	91 994	91 1244	91 1244	91 764	38 455	09
0	00 0	00 0	00 0	00 0	00 0	00 984	91 984	91 984	91 1234	91 1234	91 754	38 445	09
0	00 0	00 0	00 0	00 0	00 0	00 974	91 974	91 974	91 1224	91 1224	91 744	38 435	09
0	00 0	00 0	00 0	00 0	00 0	00 964	91 964	91 964	91 1214	91 1214	91 734	38 425	09
0	00 0	00 0	00 0	00 0	00 0	00 954	91 954	91 954	91 1204	91 1204	91 724	38 415	09
0	00 0	00 0	00 0	00 0	00 0	00 944	91 944	91 944	91 1194	91 1194	91 714	38 405	09
0	00 0	00 0	00 0	00 0	00 0	00 934	91 934	91 934	91 1184	91 1184	91 704	38 395	09
0	00 0	00 0	00 0	00 0	00 0	00 924	91 924	91 924	91 1174	91 1174	91 694	38 385	09
0	00 0	00 0	00 0	00 0	00 0	00 914	91 914	91 914	91 1164	91 1164	91 684	38 375	09
0	00 0	00 0	00 0	00 0	00 0	00 904	91 904	91 904	91 1154	91 1154	91 674	38 365	09
0	00 0	00 0	00 0	00 0	00 0	00 894	91 894	91 894	91 1144	91 1144	91 664	38 355	09
0	00 0	00 0	00 0	00 0	00 0	00 884	91 884	91 884	91 1134	91 1134	91 654	38 345	09
0	00 0	00 0	00 0	00 0	00 0	00 874	91 874	91 874	91 1124	91 1124	91 644	38 335	09
0	00 0	00 0	00 0	00 0	00 0	00 864	91 864	91 864	91 1114	91 1114	91 634	38 325	09
0	00 0	00 0	00 0	00 0	00 0	00 854	91 854	91 854	91 1104	91 1104	91 624	38 315	09
0	00 0	00 0	00 0	00 0	00 0	00 844	91 844	91 844	91 1094	91 1094	91 614	38 305	09
0	00 0	00 0	00 0	00 0	00 0	00 834	91 834	91 834	91 1084	91 1084	91 604	38 295	09
0	00 0	00 0	00 0	00 0	00 0	00 824	91 824	91 824	91 1074	91 1074	91 594	38 285	09
0	00 0	00 0	00 0	00 0	00 0	00 814	91 814	91 814	91 1064	91 1064	91 584	38 275	09
0	00 0	00 0	00 0	00 0	00 0	00 804	91 804	91 804	91 1054	91 1054	91 574	38 265	09
0	00 0	00 0	00 0	00 0	00 0	00 794	91 794	91 794	91 1044	91 1044	91 564	38 255	09
0	00 0	00 0	00 0	00 0	00 0	00 784	91 784	91 784	91 1034	91 1034	91 554	38 245	09
0	00 0	00 0	00 0	00 0	00 0	00 774	91 774	91 774	91 1024	91 1024	91 544	38 235	09
0	00 0	00 0	00 0	00 0	00 0	00 764	91 764	91 764	91 1014	91 1014	91 534	38 225	09
0	00 0	00 0	00 0	00 0	00 0	00 754	91 754	91 754	91 1004	91 1004	91 524	38 215	09
0	00 0	00 0	00 0	00 0	00 0	00 744	91 744	91 744	91 994	91 994	91 514	38 205	09
0	00 0	00 0	00 0	00 0	00 0	00 734	91 734	91 734	91 984	91 984	91 504	38 195	09
0	00 0	00 0	00 0	00 0	00 0	00 724	91 724	91 724	91 974	91 974	91 494	38 185	09
0	00 0	00 0	00 0	00 0	00 0	00 714	91 714	91 714	91 964	91 964	91 484	38 175	09
0	00 0	00 0	00 0	00 0	00 0	00 704	91 704	91 704	91 954	91 954	91 474	38 165	09
0	00 0	00 0	00 0	00 0	00 0	00 694	91 694	91 694	91 944	91 944	91 464	38 155	09
0	00 0	00 0	00 0	00 0	00 0	00 684	91 684	91 684	91 934	91 934	91 454	38 145	09
0	00 0	00 0	00 0	00 0	00 0	00 674	91 674	91 674	91 924	91 924	91 444	38 135	09
0	00 0	00 0	00 0	00 0	00 0	00 664	91 664	91 664	91 914	91 914	91 434	38 125	09
0	00 0	00 0	00 0	00 0	00 0	00 654	91 654	91 654	91 904	91 904	91 424	38 115	09
0	00 0	00 0	00 0	00 0	00 0	00 644	91 644	91 644	91 894	91 894	91 414	38 105	09
0	00 0	00 0	00 0	00 0	00 0	00 634	91 634	91 634	91 884	91 884	91 404	38 95	09
0	00 0	00 0	00 0	00 0	00 0	00 624	91 624	91 624	91 874	91 874	91 394	38 85	09
0	00 0	00 0	00 0	00 0	00 0	00 614	91 614	91 614	91 864	91 864	91 384	38 75	09
0	00 0	00 0	00 0	00 0	00 0	00 604	91 604	91 604	91 854	91 854	91 374	38 65	09
0	00 0	00 0	00 0	00 0	00 0	00 594	91 594	91 594	91 844	91 844	91 364	38 55	09
0	00 0	00 0	00 0	00 0	00 0	00 584	91 584	91 584	91 834	91 834	91 354	38 45	09
0	00 0	00 0	00 0	00 0	00 0	00 574	91 574	91 574	91 824	91 824	91 344	38 35	09
0	00 0	00 0	00 0	00 0	00 0	00 564	91 564	91 564	91 814	91 814	91 334	38 25	09
0	00 0	00 0	00 0	00 0	00 0	00 554	91 554	91 554	91 804	91 804	91 324	38 15	09
0	00 0	00 0	00 0	00 0	00 0	00 544	91 544	91 544	91 794	91 794	91 314	38 5	09
0	00 0	00 0	00 0	00 0	00 0	00 534	91 534	91 534	91 784	91 784	91 304	38 0	00
0	00 0	00 0	00 0	00 0	00 0	00 524	91 524	91 524	91 774	91 774	91 294	38 0	00
0	00 0	00 0	00 0	00 0	00 0	00 514	91 514	91 514	91 764	91 764	91 284	38 0	00
0	00 0	00 0	00 0	00 0	00 0	00 504	91 504	91 504	91 754	91 754	91 274	38 0	00
0	00 0	00 0	00 0	00 0	00 0	00 494	91 494	91 494	91 744	91 744	91 264	38 0	00
0	00 0	00 0	00 0	00 0	00 0	00 484	91 484	91 484	91 734	91 734	91 254	38 0	00
0	00 0	00 0	00 0	00 0	00 0	00 474	91 474	91 474	91 724	91 724	91 244	38 0	00
0	00 0	00 0	00 0	00 0	00 0	00 464	91 464	91 464	91 714	91 714	91 234	38 0	00
0	00 0	00 0	00 0	00 0	00 0	00 454	91 454	91 454	91 704	91 704	91 224	38 0	00
0	00 0	00 0	00 0	00 0	00 0	00 444	91 444	91 444	91 694	91 694	91 214	38 0	00
0	00 0	00 0	00 0	00 0	00 0	00 434	91 434	91 434	91 684	91 684	91 204	38 0	00
0	00 0	00 0	00 0	00 0	00 0	00 424	91 424	91 424	91 674	91 674	91 194	38 0	00
0	00 0	00 0	00 0	00 0	00 0	00 414	91 414	91 414	91 664	91 664	91 184	38 0	00
0	00 0	00 0	00 0	00 0	00 0	00 404	91 404	91 404	91 654	91 654	91 174	38 0	00
0	00 0	00 0	00 0	00 0	00 0	00 394	91 394	91 394	91 644	91 644	91 164	38 0	00
0	00 0	00 0	00 0	00 0	00 0	00 384	91 384	91 384	91 634	91 634	91 154	38 0	00
0	00 0	00 0	00 0	00 0	00 0	00 374	91 374	91 374	91 624	91 624	91 144	38 0	00
0	00 0	00 0	00 0	00 0	00 0	00 364	91 364	91 364	91 614	91 614	91 134	38 0	00
0	00 0	00 0	00 0	00 0	00 0	00 354	91 354	91 354	91 604	91 604	91 124	38 0	00
0	00 0	00 0	00 0	00 0	00 0	00 344	91 344	91 344	91 594	91 594	91 114	38 0	00
0	00 0	00 0	00 0	00 0	00 0	00 334	91 334	91 334	91 584	91 584	91 104	38 0	00
0	00 0	00 0	00 0	00 0	00 0	00 324	91 324	91 324	91 574	91 574	91 94	38 0	00
0	00 0	00 0	00 0	00 0	00 0	00 314	91 314	91 314	91 564	91 564	91 84	38 0	00
0	00 0	00 0	00 0	00 0	00 0	00 304	91 304	91 304	91 554	91 554	91 74	38 0	00
0	00 0	00 0	00 0	00 0	00 0	00 294	91 294	91 294	91 544	91 544	91 64	38 0	00
0	00 0	00 0	00 0	00 0	00 0	00 284	91 284	91 284	91 534	91 534	91 54	38 0	00
0	00 0	00 0	00 0	00 0	00 0	00 274	91 274	91 274	91 524	91 524	91 44	38 0	00
0	00 0	00 0	00 0	00 0	00 0	00 264	91 264	91 264	91 514	91 514	91 34	38 0	00
0	00 0	00 0	00 0	00 0	00 0	00 254	91 254	91 254	91 504	91 504	91 24	38 0	00
0	00 0	00 0	00 0	00 0	00 0	00 244	91 244	91 244	91 494	91 494	91 14	38 0	00
0	00 0	00 0	00 0	00 0	00 0	00 234	91 234	91 234	91 484	91 484	91 4	38 0	00
0	00 0	00 0	00 0	00 0	00 0	00 224	91 224	91 224	91 474	91 474	91 0	00 0	00
0	00 0	00 0	00 0	00 0	00 0	00 214	91 214	91 214	91 464	91 464	91 0	00 0	00
0	00 0	00 0	00 0	00 0	00 0	00 204	91 204	91 204	91 454	91 454	91 0	00 0	00
0	00 0	00 0	00 0	00 0	00 0	00 194	91 194	91 194	91 444	91 444	91 0	00 0	00
0	00 0	00 0	00 0	00 0	00 0	00 184	91 184	91 184	91 434	91 434	91 0	00 0	00
0	00 0	00 0	00 0	00 0	00 0	00 174	91 174	91 174	91 424	91 424	91 0	00 0	00
0	00 0	00 0	00 0	00 0	00 0	00 164	91 164	91 164	91 414	91 414	91 0	00 0	00
0	00 0	00 0	00 0	00 0	00 0	00 154	91 154	91 154	91 404	91 404	91 0	00 0	00
0	00 0	00 0	00 0	00 0	00 0	00 144	91 144	91 144	91 394	91 394	91 0	00 0	00
0	00 0	00 0	00 0	00 0	00 0	00 134	91 134	91 134	91 384	91 384	91 0	00 0	00
0	00 0	00 0	00 0	00 0	00 0	00 124	91 124	91 124	91 374	91 374	91 0	00 0	00
0	00 0	00 0	00 0	00 0	00 0	00 114	91 114	91 114	91 364	91 364	91 0	00 0	00
0	00 0	00 0	00 0	00 0	00 0	00 104	91 104	91 104	91 354	91 354	91 0	00 0	00
0	00 0	00 0	00 0	00 0	00 0	00 94	91 94	91 94	91 344	91 344	91 0	00 0	00
0	00 0	00 0	00 0	00 0	00 0	00 84	91 84	91 84	91 334	91 334	91 0	00 0	00
0	00 0	00 0	00 0	00 0	00 0	00 74	91 74	91 74	91 324	91 324	91 0	00 0	00
0	00 0	00 0	00 0	00 0	00 0	00 64	91 64	91 64	91 314	91 314	91 0	00 0	00
0	00 0	00 0	00 0	00 0	00 0	00 54	91 54	91 54	91 304	91 304	91 0	00 0	00
0	00 0	00 0	00 0	00 0	00 0	00 44	91 44	91 44	91 294	91 294	91 0	00 0	00
0	00 0	00 0	00 0	00 0	00 0	00 34	91 34	91 34	91 284	91 284	91 0	00 0	00
0	00 0	00 0	00 0	00 0	00 0	00 24	91 24	91 24	91 274	91 274	91 0	00 0	00
0	00 0	00 0	00 0	00 0	00 0	00 14	91 14	91 14	91 264	91 264	91 0	00 0	00
0	00 0	00 0	00 0	00 0	00 0	00 4	91 4	91 4	91 254	91 254	91 0	00 0	00
0	00 0	00 0	00 0	00 0	00 0	00 0	00 0	00 0	00 244	91 244	91 0	00 0	00
0	00 0	00 0	00 0	00 0	00 0	00 0	00 0	00 0	00 234	91 234	91 0	00 0	00
0	00 0	00 0	00 0	00 0	00 0	00 0	00 0	00 0	00 224	91 224	91 0	00 0	00
0	00 0	00 0	00 0	00 0	00 0	00 0	00 0	00 0	00 214	91 214	91 0	00 0	00
0	00 0	00 0	00 0	00 0	00 0	00 0	00 0	00 0	00 204	91 204	91 0	00 0	00
0	00 0	00 0	00 0	00 0	00 0	00 0	00 0	00 0	00 194	91 194	91 0	00 0	00
0	00 0	00 0	00 0	00 0	00 0	00 0	00 0	00 0	00 184	91 184	91 0	00 0	00
0	00 0	00 0	00 0	00 0	00 0	00 0	00 0	00 0	00 174	91 174	91 0	00 0	00
0	00 0	00 0	00 0	00 0	00 0	00 0	00 0	00 0	00 164	91 164	91 0	00 0	00
0	00 0	00 0	00 0	00 0	00 0	00 0	00 0	00 0	00 154	91 154	91 0	00 0	00
0	00 0	00 0	00 0	00 0	00 0	00 0	00 0	00 0	00 144	91 144	91 0	00 0	00
0	00 0	00 0	00 0	00 0	00 0	00 0	00 0	00 0	00 134	91 134	91 0	00 0	00
0	00 0	00 0	00 0	00 0	00 0	00 0	00 0	00 0	00 124	91 124	91 0	00 0	00
0	00 0	00 0	00 0	00 0	00 0	00 0	00 0	00 0	00 114	91 114	91 0	00 0	00
0	00 0	00 0	00 0	00 0	00 0	00 0	00 0	00 0	00 104	91 104	91 0	00 0	00
0	00 0	00 0	00 0	00 0	00 0	00 0	00 0	00 0	00 94	91 94	91 0	00 0	00
0	00 0	00 0	00 0	00 0	00 0	00 0	00 0	00 0	00 84	91 84	91 0	00 0	00
0	00 0	00 0	00 0	00 0	00 0	00 0	00 0	00 0	00 74	91 74	91 0	00 0	00
0	00 0	00 0	00 0	00 0	00 0	00 0	00 0	00 0	00 64	91 64	91 0	00 0	00
0	00 0	00 0	00 0	00 0	00 0	00 0	00 0	00 0	00 54	91 54	91 0	00 0	00
0	00 0	00 0	00 0	00 0	00 0	00 0	00 0	00 0	00 44	91 44	91 0	00 0	00
0	00 0	00 0	00 0	00 0	00 0	00 0	00 0	00 0	00 34	91 34	91 0	00 0	00
0	00 0	00 0	00 0	00 0	00 0	00 0	00 0	00 0	00 24	91 24	91 0	00 0	00
0	00 0	00 0	00 0	00 0	00 0	00 0	00 0	00 0	00 14	91 14	91 0	00 0	00
0	00 0	00 0	00 0	00 0	00 0	00 0	00 0	00 0	00 4	91 4	91 0	00 0	00
0	00 0	00 0	00 0	00 0	00 0	00 0	00 0	00 0	00 0	00 0	00 0	00 0	00
0	00 0	00 0	00 0	00 0	00 0	00 0	00 0	00 0	00 0	00 0	00 0	00 0	00
0	00 0	00 0	00 0	00 0	00 0	00 0	00 0	00 0	00 0	00 0	00 0	00 0	00
0	00 0	00 0	00 0	00 0	00 0	00 0	00 0	00 0	00 0	00 0	00 0	00 0	00
0	00 0	00 0	00 0	00 0	00 0	00 0	00 0	00 0	00 0	00 0	00 0	00 0	00
0	00 0	00 0	00 0	00 0	00 0	00 0	00 0	00 0	00 0	00 0	00 0	00 0	00
0	00 0	00 0	00 0	00 0	00 0	00 0	00 0	00 0	00 0	00 0	00 0	00 0	00
0	00 0	00 0	00 0	00 0	00 0	00 0	00 0	00 0	00 0	00 0	00 0	00 0	00
0	00 0	00 0	00 0	00 0	00 0	00 0	00 0	00 0	00 0	00 0	00 0	00 0	00
0	00 0	00 0	00 0	00 0	00 0	00 0	00 0	00 0	00 0	00 0	00 0	00 0	00
0	00 0	00 0	00 0	00 0	00 0	00 0	00 0	00 0	00 0	00 0	00 0	00 0	00
0	00 0	00 0	00 0	00 0	00 0	00 0	00 0	00 0	00 0	00 0	00 0	00 0	00
0	00 0	00 0	00 0	00 0	00 0	00 0	00 0	00 0	00 0	00 0	00 0	00 0	00
0	00 0	00 0	00 0	00 0	00 0	00 0	00 0	00 0	00 0	00 0	00 0	00 0	00
0	00 0	00 0	00 0	00 0	00 0	00 0	00 0	00 0	00 0	00 0	00 0	00 0	00
0	00 0	00 0	00 0	00 0	00 0	00 0	00 0	00 0	00 0	00 0	00 0	00 0	00
0	00 0	00 0	00 0	00 0	00 0	00 0	00 0	00 0	00 0	00 0	00 0	00 0	00
0	00 0	00 0	00 0	00 0	00 0	00 0	00 0	00 0	00 0	00 0	00 0	00 0	00
0	00 0	00 0	00 0	00 0	00 0	00 0	00 0	00 0	00 0	00 0	00 0	00 0	00
0	00 0	00 0	00 0	00 0	00 0	00 0	00 0	00 0	00 0	00 0	00 0	00 0	00
0	00 0	00 0	00 0	00 0	00 0	00 0	00 0	00 0	00 0	00 0	00 0	00 0	00
0	00 0	00 0	00 0	00 0	00 0	00 0	00 0	00 0	00 0	00 0	00 0	00 0	00
0	00 0	00 0	00 0	00 0	00 0	00 0	00 0	00 0	00 0	00 0	00 0	00 0	00
0	00 0	00 0	00 0	00 0	00 0	00 0	00 0	00 0	00 0	00 0	00 0	00 0	00
0	00 0	00 0	00 0	00 0	00 0	00 0	00 0	00 0	00 0	00 0	00 0	00 0	00
0	00 0	00 0	00 0	00 0	00 0	00 0	00 0	00 0	00 0	00 0	00 0	00 0	00
0	00 0	00 0	00 0	00 0	00 0	00 0	00 0	00 0	00 0	00 0	00 0	00 0	00
0	00 0	00 0	00 0	00 0	00 0	00 0	00 0	00 0	00 0	00 0	00 0	00 0	00
0	00 0	00 0	00 0	00 0	00 0	00 0	00 0	00 0	00 0	00 0	00 0	00 0	00
0	00 0	00 0	00 0	00 0	00 0	00 0	00 0	00 0	00 0	00 0	00 0	00 0	00
0	00 0	00 0	00 0	00 0	00 0	00 0	00 0	00 0	00 0	00 0	00 0	00 0	00
0	00 0	00 0	00 0	00 0	00 0	00 0	00 0	00 0	00 0	00 0	00 0	00 0	00
0	00 0	00 0	00 0	00 0	00 0	00 0	00 0	00 0	00 0	00 0	00 0	00 0	00
0	00 0	00 0	00 0	00 0	00 0	00 0	00 0	00 0	00 0	00 0	00 0	00 0	00
0	00 0	00 0	00 0	00 0	00 0	00 0	00 0	00 0	00 0	00 0	00 0	00 0	00
0	00 0	00 0	00 0	00 0	00 0	00 0	00 0	00 0	00 0	00 0	00 0	00 0	00
0	00 0	00 0	00 0	00 0	00 0	00 0	00 0	00 0	00 0	00 0	00 0	00 0	00
0	00 0	00 0	00 0	00 0	00 0	00 0	00 0	00 0	00 0	00 0	00 0	00 0	00
0	00 0	00 0	00 0	00 0	00 0	00 0	00 0	00 0	00 0	00 0	00 0	00 0	00
0	00 0	00 0	00 0	00 0	00 0	00 0	00 0	00 0	00 0	00 0	00 0	00 0	00
0	00 0	00 0	00 0	00 0	00 0	00 0	00 0	00 0	00 0	00 0	00 0	00 0	00
0	00 0	00 0	00 0	00 0	00 0	00 0	00 0	00 0	00 0	00 0	00 0	00 0	00
0	00 0	00 0	00 0	00 0	00 0	00 0	00 0	00 0	00 0	00 0	00 0	00 0	00
0	00 0	00 0	00 0	00 0	00 0	00 0	00 0	00 0	00 0	00 0	00 0	00 0	00
0	00 0	00 0	00 0	00 0	00 0	00 0	00 0	00 0	00 0	00 0	00 0	00 0	00
0	00 0	00 0	00 0	00 0	00 0	00 0	00 0	00 0	00 0	00 0	00 0	00 0	00
0	00 0	00 0	00 0	00 0	00 0	00 0	00 0	00 0	00 0	00 0	00 0	00 0	00
0	00 0	00 0	00 0	00 0	00 0	00 0	00 0	00 0	00 0	00 0	00 0	00 0	00
0	00 0	00 0	00 0	00 0	00 0	00 0	00 0	00 0	00 0	00 0	00 0	00 0	00
0	00 0	00 0	00 0	00 0	00 0	00 0	00 0	00 0	00 0	00 0	00 0	00 0	00
0	00 0	00 0	00 0	00 0	00 0	00 0	00 0	00 0	00 0	00 0	00 0	00 0	00
0	00 0	00 0	00 0	00 0	00 0	00 0	00 0	00 0	00 0	00 0	00 0	00 0	00
0	00 0	00 0	00 0	00 0	00 0	00 0	00 0	00 0	00 0	00 0	00 0	00 0	00
0	00 0	00 0	00 0	00 0	00 0	00 0	00 0	00 0	00 0	00 0	00 0	00 0	00
0	00 0	00 0	00 0	00 0	00 0	00 0	00 0	00 0	00 0	00 0	00 0	00 0	00
0	00 0	00 0	00 0	00 0	00 0	00 0	00 0	00 0	00 0	00 0	00 0	00 0	00
0	00 0	00 0	00 0	00 0	00 0	00 0	00 0	00 0	00 0	00 0	00 0	00 0	00
0	00 0	00 0	00 0	00 0	00 0	00 0	00 0	00 0	00 0	00 0	00 0	00 0	00
0	00 0	00 0	00 0	00 0	00 0	00 0	00 0	00 0	00 0	00 0	00 0	00 0	00
0	00 0	00 0	00 0	00 0	00 0	00 0	00 0	00 0	00 0	00 0	00 0	00 0	00
0	00 0	00 0	00 0	00 0	00 0	00 0	00 0	00 0	00 0	00 0	00 0	00 0	00
0	00 0	00 0	00 0	00 0	00 0	00 0	00 0	00 0	00 0	00 0	00 0	00 0	00
0	00 0	00 0	00 0	00 0	00 0	00 0	00 0	00 0	00 0	00 0	00 0	00 0	00
0	00 0	00 0	00 0	00 0	00 0	00 0	00 0	00 0	00 0	00 0	00 0	00 0	00
0	00 0	00 0	00 0	00 0	00 0	00 0	00 0	00 0	00 0	00 0	00 0	00 0	00
0	00 0	00 0	00 0	00 0	00 0	00 0	00 0	00 0	00 0	00 0	00 0	00 0	00
0	00 0	00 0	00 0	00 0	00 0	00 0	00 0	00 0	00 0	00 0	00 0	00 0	00
0	00 0	00 0	00 0	00 0	00 0	00 0	00 0	00 0	00 0	00 0	00 0	00 0	00
0	00 0	00 0	00 0	00 0	00 0	00 0	00 0	00 0	00 0	00 0	00 0	00 0	00
0	00 0	00 0	00 0	00 0	00 0	00 0	00 0	00 0	00 0	00 0	00 0	00 0	00
0	00 0	00 0	00 0	00 0	00 0	00 0	00 0	00 0	00 0	00 0	00 0	00 0	00
0	00 0	00 0	00 0	00 0	00 0	00 0	00 0	00 0	00 0	00 0	00 0	00 0	00
0	00 0	00 0	00 0	00 0	00 0	00 0	00 0	00 0	00 0	00 0	00 0	00 0	00
0	00 0	00 0	00 0	00 0	00 0	00 0	00 0	00 0	00 0	00 0	00 0	00 0	00
0	00 0	00 0	00 0	00 0	00 0	00 0	00 0	00 0	00 0	00 0	00 0	00 0	00
0	00 0	00 0	00 0	00 0	00 0	00 0	00 0	00 0	00 0	00 0	00 0	00 0	00
0	00 0	00 0	00 0	00 0	00 0	00 0	00 0	00 0	00 0	00 0	00 0	00 0	00
0	00 0	00 0	00 0	00 0	00 0	00 0	00 0	00 0	00 0	00 0	00 0	00 0	00
0	00 0	00 0	00 0	00 0	00 0	00 0	00 0	00 0	00 0	00 0	00 0	00 0	00
0	00 0	00 0	00 0	00 0	00 0	00 0	00 0	00 0	00 0	00 0	00 0	00 0	00
0	00 0	00 0	00 0	00 0	00 0	00 0	00 0	00 0	00 0	00 0	00 0	00 0	00
0	00 0	00 0	00 0	00 0	00 0	00 0	00 0	00 0	00 0	00 0	00 0	00 0	00
0	00 0	00 0	00 0	00 0	00 0	00 0	00 0	00 0	00 0	00 0	00 0	00 0	00
0	00 0	00 0	00 0	00 0	00 0	00 0	00 0	00 0	00 0	00 0	00 0	00 0	00
0	00 0	00 0	00 0	00 0	00 0	00 0	00 0	00 0	00 0	00 0	00 0	00 0	00
0	00 0	00 0	00 0	00 0	00 0	00 0	00 0	00 0	00 0	00 0	00 0	00 0	00
0	00 0	00 0	00 0	00 0	00 0	00 0	00 0	00 0	00 0	00 0	00 0	00 0	00
0	00 0	00 0	00 0	00 0	00 0	00 0	00 0	00 0	00 0	00 0	00 0	00 0	00
0	00 0	00 0	00 0	00 0	00 0	00 0	00 0	00 0	00 0	00 0	00 0	00 0	00
0	00 0	00 0	00 0	00 0	00 0	00 0	00 0	00 0	00 0	00 0	00 0	00 0	00
0	00 0	00 0	00 0	00 0	00 0	00 0	00 0	00 0	00 0	00 0	00 0	00 0	00
0	00 0	00 0	00 0	00 0	00 0	00 0	00 0	00 0	00 0	00 0	00 0	00 0	00
0	00 0	00 0	00 0	00 0	00 0	00 0	00 0	00 0	00 0	00 0	00 0	00 0	00
0	00 0	00 0	00 0	00 0	00 0	00 0	00 0	00 0	00 0	00 0	00 0	00 0	00
0	00 0	00 0	00 0	00 0	00 0	00 0	00 0	00 0	00 0	00 0	00 0	00 0	00
0	00 0	00 0	00 0	00 0	00 0	00 0	00 0	00 0	00 0	00 0	00 0	00 0	00
0	00 0	00 0	00 0	00 0	00 0	00 0	00 0	00 0	00 0	00 0	00 0	00 0	00
0	00 0	00 0	00 0	00 0	00 0	00 0	00 0	00 0	00 0	00 0	00 0	00 0	00
0	00 0	00 0	00 0	00 0	00 0	00 0	00 0	00 0	00 0	00 0	00 0	00 0	00
0	00 0	00 0	00 0	00 0	00 0	00 0	00 0	00 0	00 0	00 0	00 0	00 0	00
0	00 0	00 0	00 0	00 0	00 0	00 0	00 0	00 0	00 0	00 0	00 0	00 0	00
0	00 0	00 0	00 0	00 0	00 0	00 0	00 0	00 0	00 0	00 0	00 0	00 0	00
0	00 0	00 0	00 0	00 0	00 0	00 0	00 0	00 0	00 0	00 0	00 0	00 0	00
0	00 0	00 0	00 0	00 0	00 0	00 0	00 0	00 0	00 0	00 0	00 0	00 0	00
0	00 0	00 0	00 0	00 0	00 0	00 0	00 0	00 0	00 0	00 0	00 0	00 0	00
0	00 0	00 0	00 0	00 0	00 0	00 0	00 0	00 0	00 0	00 0	00 0	00 0	00
0	00 0	00 0	00 0	00 0	00 0	00 0	00 0	00 0	00 0	00 0	00 0	00 0	00
0	00 0	00 0	00 0	00 0	00 0	00 0	00 0	00 0	00 0	00 0	00 0	00 0	00
0	00 0	00 0	00 0	00 0	00 0	00 0	00 0	00 0	00 0	00 0	00 0	00 0	00
0	00 0	00 0	00 0	00 0	00 0	00 0	00 0	00 0	00 0	00 0	00 0	00 0	00
0	00 0	00 0	00 0	00 0	00 0	00 0	00 0	00 0	00 0	00 0	00 0	00 0	00
0	00 0	00 0	00 0	00 0	00 0	00 0	00 0	00 0	00 0	00 0	00 0	00 0	00
0	00 0	00 0	00 0	00 0	00 0	00 0	00 0	00 0	00 0	00 0	00 0	00 0	00
0	00 0	00 0	00 0	00 0	00 0	00 0	00 0	00 0	00 0	00 0	00 0	00 0	00
0	00 0	00 0	00 0	00 0	00 0	00 0	00 0	00 0	00 0	00 0	00 0	00 0	00
0	00 0	00 0	00 0	00 0	00 0	00 0	00 0	00 0	00 0	00 0	00 0	00 0	00
0	00 0	00 0	00 0	00 0	00 0	00 0	00 0	00 0	00 0	00 0	00 0	00 0	00
0	00 0	00 0	00 0	00 0	00 0	00 0	00 0	00 0	00 0	00 0	00 0	00 0	00
0	00 0	00 0	00 0	00 0	00 0	00 0	00 0	00 0	00 0	00 0	00 0	00 0	00
0	00 0	00 0	00 0	00 0	00 0	00 0	00 0	00 0	00 0	00 0	00 0	00 0	00
0	00 0	00 0	00 0	00 0	00 0	00 0	00 0	00 0	00 0	00 0	00 0	00 0	00
0	00 0	00 0	00 0	00 0	00 0	00 0	00 0	00 0	00 0	00 0	00 0	00 0	00
0	00 0	00 0	00 0	00 0	00 0	00 0	00 0	00 0	00 0	00 0	00 0	00 0	00
0	00 0	00 0	00 0	00 0	00 0	00 0	00 0	00 0	00 0	00 0	00 0	00 0	00
0	00 0	00 0	00 0	00 0	00 0	00 0	00 0	00 0	00 0	00 0	00 0	00 0	00
0	00 0	00 0	00 0	00 0	00 0	00 0	00 0	00 0	00 0	00 0	00 0	00 0	00
0	00 0	00 0	00 0	00 0	00 0	00 0	00 0	00 0	00 0	00 0	00 0	00 0	00
0	00 0	00 0	00 0	00 0	00 0	00 0	00 0	00 0	00 0	00 0	00 0	00 0	00
0	00 0	00 0	00 0	00 0	00 0	00 0	00 0	00 0	00 0	00 0	00 0	00 0	00
0	00 0	00 0	00 0	00 0	00 0	00 0	00 0	00 0	00 0	00 0	00 0	00 0	00
0	00 0	00 0	00 0	00 0	00 0	00 0	00 0	00 0	00 0	00 0	00 0	00 0	00
0	00 0	00 0	00 0	00 0	00 0	00 0	00 0	00 0	00 0	00 0	00 0	00 0	00
0	00 0	00 0	00 0	00 9	09 9	09 0	00 0	00 0	00 0	00 0	00 0	00 0	00
0	00 0	00 0	00 0	00 88	10 88	10 0	00 0	00 0	00 0	00 0	00 0	00 0	00
0	00 0	00 0	00 0	00 480	53 480	53 0	00 0	00 0	00 0	00 0	00 0	00 0	00
0	00 0	00 0	00 0	00 789	83 789	83 0	00 0	00 0	00 0	00 0	00 0	00 0	00
0	00 0	00 0	00 0	00 1033	12 1033	12 0	00 0	00 0	00 0	00 0	00 0	00 0	00
0	00 0	00 0	00 0	00 1224	00 1224	00 0	00 0	00 0	00 0	00 0	00 0	00 0	00
0	00 0	00 0	00 0	00 1373	28 1373	28 0	00 0	00 0	00 0	00 0	00 0	00 0	00
0	00 0	00 0	00 0	00 1489	53 1489	53 0	00 0	00 0	00 0	00 0	00 0	00 0	00
0	00 0	00 0	00 0	00 1579	56 1579	56 0	00 0	00 0	00 0	00 0	00 0	00 0	00
0	00 0	00 0	00 0	00 1648	76 1648	76 0	00 0	00 0	00 0	00 0	00 0	00 0	00
0	00 0	00 0	00 0	00 1701	44 1701	44 0	00 0	00 0	00 0	00 0	00 0	00 0	00
0	00 0	00 0	00 0	00 1741	00 1741	00 0	00 0	00 0	00 0	00 0	00 0	00 0	00
0	00 0	00 0	00 0	00 1770	14 1770	14 0	00 0	00 0	00 0	00 0	00 0	00 0	00
0	00 0	00 0	00 0	00 1791	00 1791	00 0	00 0	00 0	00 0	00 0	00 0	00 0	00
0	00 0	00 0	00 0	00 1805	30 1805	30 0	00 0	00 0	00 0	00 0	00 0	00 0	00
0	00 0	00 0	00 0	00 1814	39 1814	39 0	00 0	00 0	00 0	00 0	00 0	00 0	00
0	00 0	00 0	00 0	00 1819	33 1819	33 0	00 0	00 0	00 0	00 0	00 0	00 0	00
0	00 0	00 0	00 0	00 1820	99 1820	99 0	00 0	00 0	00 0	00 0	00 0	00 0	00
0	00 0	00 0	00 0	00 1820	04 1820	04 0	00 0	00 0	00 0	00 0	00 0	00 0	00
0	00 0	00 0	00 0	00 1817	02 1817	02 0	00 0	00 0	00 0	00 0	00 0	00 0	00
0	00 0	00 0	00 0	00 1812	36 1812	36 0	00 0	00 0	00 0	00 0	00 0	00 0	00
0	00 0	00 0	00 0	00 1806	39 1806	39 0	00 0	00 0	00 0	00 0	00 0	00 0	00
0	00 0	00 0	00 0	00 1799	38 1799	38 0	00 0	00 0	00 0	00 0	00 0	00 0	00
0	00 0	00 0	00 0	00 1791	55 1791	55 0	00 0	00 0	00 0	00 0	00 0	00 0	00
0	00 0	00 0	00 0	00 1783	07 1783	07 0	00 0	00 0	00 0	00 0	00 0	00 0	00
0	00 0	00 0	00 0	00 1774	07 1774	07 0	00 0	00 0	00 0	00 0	00 0	00 0	00
0	00 0	00 0	00 0	00 1764	65 1764	65 0	00 0	00 0	00 0	00 0	00 0	00 0	00
0	00 0	00 0	00 0	00 1754	91 1754	91 0	00 0	00 0	00 0	00 0	00 0	00 0	00
0	00 0	00 0	00 0	00 1744	91 1744	91 0	00 0	00 0	00 0	00 0	00 0	00 0	00
0	00 0	00 0	00 0	00 1734	91 1734	91 0	00 0	00 0	00 0	00 0	00 0	00 0	00
0	00 0	00 0	00 0	00 1724	91 1724	91 0	00 0	00 0	00 0	00 0	00 0	00 0	00
0	00 0	00 0	00 0	00 1714	91 1714	91 0	00 0	00 0	00 0	00 0	00 0	00 0	00
0	00 0	00 0	00 0	00 1704	91 1704	91 0	00 0	00 0	00 0	00 0	00 0	00 0	00
0	00 0	00 0	00 0	00 1694	91 1694	91 0	00 0	00 0	00 0	00 0	00 0	00 0	00
0	00 0	00 0	00 0	00 1684	91 1684	91 0	00 0	00 0	00 0	00 0	00 0	00 0	00
0	00 0	00 0	00 0	00 1674	91 1674	91 0	00 0	00 0	00 0	00 0	00 0	00 0	00
0	00 0	00 0	00 0	00 1664	91 1664	91 0	00 0	00 0	00 0	00 0	00 0	00 0	00
0	00 0	00 0	00 0	00 1654	91 1654	91 0	00 0	00 0	00 0	00 0	00 0	00 0	00
0	00 0	00 0	00 0	00 1644	91 1644	91 0	00 0	00 0	00 0	00 0	00 0	00 0	00
0	00 0	00 0	00 0	00 1634	91 1634	91 0	00 0	00 0	00 0	00 0	00 0	00 0	00
0	00 0	00 0	00 0	00 1624	91 1624	91 0	00 0	00 0	00 0	00 0	00 0	00 0	00
0	00 0	00 0	00 0	00 1614	91 1614	91 0	00 0	00 0	00 0	00 0	00 0	00 0	00
0	00 0	00 0	00 0	00 1604	91 1604	91 0	00 0	00 0	00 0	00 0	00 0	00 0	00
0	00 0	00 0	00 0	00 1594	91 1594	91 0	00 0	00 0	00 0	00 0	00 0	00 0	00
0	00 0	00 0	00 0	00 1584	91 1584	91 0	00 0	00 0	00 0	00 0	00 0	00 0	00
0	00 0	00 0	00 0	00 1574	91 1574	91 0	00 0	00 0	00 0	00 0	00 0	00 0	00
0	00 0	00 0	00 0	00 1564	91 1564	91 0	00 0	00 0	00 0	00 0	00 0	00 0	00
0	00 0	00 0	00 0	00 1554	91 1554	91 0	00 0	00 0	00 0	00 0	00 0	00 0	00
0	00 0	00 0	00 0	00 1544	91 1544	91 0	00 0	00 0	00 0	00 0	00 0	00 0	00
0	00 0	00 0	00 0	00 1534	91 1534	91 0	00 0	00 0	00 0	00 0	00 0	00 0	00
0	00 0	00 0	00 0	00 1524	91 1524	91 0	00 0	00 0	00 0	00 0	00 0	00 0	00
0	00 0	00 0	00 0	00 1514	91 1514	91 0	00 0	00 0	00 0	00 0	00 0	00 0	00
0	00 0	00 0	00 0	00 1504	91 1504	91 0	00 0	00 0	00 0	00 0	00 0	00 0	00
0	00 0	00 0	00 0	00 1494	91 1494	91 0	00 0	00 0	00 0	00 0	00 0	00 0	00
0	00 0	00 0	00 0	00 1484	91 1484	91 0	00 0	00 0	00 0	00 0	00 0	00 0	00
0	00 0	00 0	00 0	00 1474	91 1474	91 0	00 0	00 0	00 0	00 0	00 0	00 0	00
0	00 0	00 0	00 0	00 1464	91 1464	91 0	00 0	00 0	00 0	00 0	00 0	00 0	00
0	00 0	00 0	00 0	00 1454	91 1454	91 0	00 0	00 0	00 0	00 0	00 0	00 0	00
0	00 0	00 0	00 0	00 1444	91 1444	91 0	00 0	00 0	00 0	00 0	00 0	00 0	00
0	00 0	00 0	00 0	00 1434	91 1434	91 0	00 0	00 0	00 0	00 0	00 0	00 0	00
0	00 0	00 0	00 0	00 1424	91 1424	91 0	00 0	00 0	00 0	00 0	00 0	00 0	00
0	00 0	00 0	00 0	00 1414	91 1414	91 0	00 0	00 0	00 0	00 0	00 0	00 0	00
0	00 0	00 0	00 0	00 1404	91 1404	91 0	00 0	00 0	00 0	00 0	00 0	00 0	00
0	00 0	00 0	00 0	00 1394	91 1394	91 0	00 0	00 0	00 0	00 0	00 0	00 0	00
0	00 0	00 0	00 0	00 1384	91 1384	91 0	00 0	00 0	00 0	00 0	00 0	00 0	00
0	00 0	00 0	00 0	00 1374	91 1374	91 0	00 0	00 0	00 0	00 0	00 0	00 0	00
0	00 0	00 0	00 0	00 1364	91 1364	91 0	00 0	00 0	00 0	00 0	00 0	00 0	00
0	00 0	00 0	00 0	00 1354	91 1354	91 0	00 0	00 0	00 0	00 0	00 0	00 0	00
0	00 0	00 0	00 0	00 1344	91 1344	91 0	00 0	00 0	00 0	00 0	00 0	00 0	00
0	00 0	00 0	00 0	00 1334	91 1334	91 0	00 0	00 0	00 0	00 0	00 0	00 0	00
0	00 0	00 0	00 0	00 1324	91 1324	91 0	00 0	00 0	00 0	00 0	00 0	00 0	00
0	00 0	00 0	00 0	00 1314	91 1314	91 0	00 0	00 0	00 0	00 0	00 0	00 0	00
0	00 0	00 0	00 0	00 1304	91 1304	91 0	00 0	00 0	00 0	00 0	00 0	00 0	00
0	00 0	00 0	00 0	00 1294	91 1294	91 0	00 0	00 0	00 0	00 0	00 0	00 0	00
0	00 0	00 0	00 0	00 1284	91 1284	91 0	00 0	00 0	00 0	00 0	00 0	00 0	00
0	00 0	00 0	00 0	00 1274	91 1274	91 0	00 0	00 0	00 0	00 0	00 0	00 0	00
0	00 0	00 0	00 0	00 1264	91 1264	91 0	00 0	00 0	00 0	00 0	00 0	00 0	00
0	00 0	00 0	00 0	00 1254	91 1254	91 0	00 0	00 0	00 0	00 0	00 0	00 0	00
0	00 0	00 0	00 0	00 1244	91 1244	91 0	00 0	00 0	00 0	00 0	00 0	00 0	00
0	00 0	00 0	00 0	00 1234	91 1234	91 0	00 0	00 0	00 0	00 0	00 0	00 0	00
0	00 0	00 0	00 0	00 1224	91 1224	91 0	00 0	00 0	00 0	00 0	00 0	00 0	00
0	00 0	00 0	00 0	00 1214	91 1214	91 0	00 0	00 0	00 0	00 0	00 0	00 0	00
0	00 0	00 0	00 0	00 1204	91 1204	91 0	00 0	00 0	00 0	00 0	00 0	00 0	00
0	00 0	00 0	00 0	00 1194	91 1194	91 0	00 0	00 0	00 0	00 0	00 0	00 0	00
0	00 0	00 0	00 0	00 1184	91 1184	91 0	00 0	00 0	00 0	00 0	00 0	00 0	00
0	00 0	00 0	00 0	00 1174	91 1174	91 0	00 0	00 0	00 0	00 0	00 0	00 0	00
0	00 0	00 0	00 0	00 1164	91 1164	91 0	00 0	00 0	00 0	00 0	00 0	00 0	00
0	00 0	00 0	00 0	00 1154	91 1154	91 0	00 0	00 0	00 0	00 0	00 0	00 0	00
0	00 0	00 0	00 0	00 1144	91 1144	91 0	00 0	00 0	00 0	00 0	00 0	00 0	00
0	00 0	00 0	00 0	00 1134	91 1134	91 0	00 0	00 0	00 0	00 0	00 0	00 0	00
0	00 0	00 0	00 0	00 1124	91 1124	91 0	00 0	00 0	00 0	00 0	00 0	00 0	00
0	00 0	00 0	00 0	00 1114	91 1114	91 0	00 0	00 0	00 0	00 0	00 0	00 0	00
0	00 0	00 0	00 0	00 1104	91 1104	91 0	00 0	00 0	00 0	00 0	00 0	00 0	00
0	00 0	00 0	00 0	00 1094	91 1094	91 0	00 0	00 0	00 0	00 0	00 0	00 0	00
0	00 0	00 0	00 0	00 1084	91 1084	91 0	00 0	00 0	00 0	00 0	00 0	00 0	00
0	00 0	00 0	00 0	00 1074	91 1074	91 0	00 0	00 0	00 0	00 0	00 0	00 0	00
0	00 0	00 0	00 0	00 1064	91 1064	91 0	00 0	00 0	00 0	00 0	00 0	00 0	00
0	00 0	00 0	00 0	00 1054	91 1054	91 0	00 0	00 0	00 0	00 0	00 0	00 0	00
0	00 0	00 0	00 0	00 1044	91 1044	91 0	00 0	00 0	00 0	00 0	00 0	00 0	00
0	00 0	00 0	00 0	00 1034	91 1034	91 0	00 0	00 0	00 0	00 0	00 0	00 0	00
0	00 0	00 0	00 0	00 1024	91 1024	91 0	00 0	00 0	00 0	00 0	00 0	00 0	00
0	00 0	00 0	00 0	00 1014	91 1014	91 0	00 0	00 0	00 0	00 0	00 0	00 0	00
0	00 0	00 0	00 0	00 1004	91 1004	91 0	00 0	00 0	00 0	00 0	00 0	00 0	00
0	00 0	00 0	00 0	00 994	91 994	91 0	00 0	00 0	00 0	00 0	00 0	00 0	00
0	00 0	00 0	00 0	00 984	91 984	91 0	00 0	00 0	00 0	00 0	00 0	00 0	00
0	00 0	00 0	00 0	00 974	91 974	91 0	00 0	00 0	00 0	00 0	00 0	00 0	00
0	00 0	00 0	00 0	00 964	91 964	91 0	00 0	00 0	00 0	00 0	00 0	00 0	00
0	00 0	00 0	00 0	00 954	91 954	91 0	00 0	00 0	00 0	00 0	00 0	00 0	00
0	00 0	00 0	00 0	00 944	91 944	91 0	00 0	00 0	00 0	00 0	00 0	00 0	00
0	00 0	00 0	00 0	00 934	91 934	91 0	00 0	00 0	00 0	00 0	00 0	00 0	00
0	00 0	00 0	00 0	00 924	91 924	91 0	00 0	00 0	00 0	00 0	00 0	00 0	00
0	00 0	00 0	00 0	00 914	91 914	91 0	00 0	00 0	00 0	00 0	00 0	00 0	00
0	00 0	00 0	00 0	00 904	91 904	91 0	00 0	00 0	00 0	00 0	00 0	00 0	00
0	00 0	00 0	00 0	00 894	91 894	91 0	00 0	00 0	00 0	00 0	00 0	00 0	00
0	00 0	00 0	00 0	00 884	91 884	91 0	00 0	00 0	00 0	00 0	00 0	00 0	00
0	00 0	00 0	00 0	00 874	91 874	91 0	00 0	00 0	00 0	00 0	00 0	00 0	00
0	00 0	00 0	00 0	00 864	91 864	91 0	00 0	00 0	00 0	00 0	00 0	00 0	00
0	00 0	00 0	00 0	00 854	91 854	91 0	00 0	00 0	00 0	00 0	00 0	00 0	00
0	00 0	00 0	00 0	00 844	91 844	91 0	00 0	00 0	00 0	00 0	00 0	00 0	00
0	00 0	00 0	00 0	00 834	91 834	91 0	00 0	00 0	00 0	00 0	00 0	00 0	00
0	00 0	00 0	00 0	00 824	91 824	91 0	00 0	00 0	00 0	00 0	00 0	00 0	00
0	00 0	00 0	00 0	00 814	91 814	91 0	00 0	00 0	00 0	00 0	00 0	00 0	00
0	00 0	00 0	00 0	00 804	91 804	91 0	00 0	00 0	00 0	00 0	00 0	00 0	00
0	00 0	00 0	00 0	00 794	91 794	91 0	00 0	00 0	00 0	00 0	00 0	00 0	00
0	00 0	00 0	00 0	00 784	91 784	91 0	00 0	00 0	00 0	00 0	00 0	00 0	00
0	00 0	00 0	00 0	00 774	91 774	91 0	00 0	00 0	00 0	00 0	00 0	00 0	00
0	00 0	00 0	00 0	00 764	91 764	91 0	00 0	00 0	00 0	00 0	00 0	00 0	00
0	00 0	00 0	00 0	00 754	91 754	91 0	00 0	00 0	00 0	00 0	00 0	00 0	00
0	00 0	00 0	00 0	00 744	91 744	91 0	00 0	00 0	00 0	00 0	00 0	00 0	00
0	00 0	00 0	00 0	00 734	91 734	91 0	00 0	00 0	00 0	00 0	00 0	00 0	00
0	00 0	00 0	00 0	00 724	91 724	91 0	00 0	00 0	00 0	00 0	00 0	00 0	00
0	00 0	00 0	00 0	00 714	91 714	91 0	00 0	00 0	00 0	00 0	00 0	00 0	00
0	00 0	00 0	00 0	00 704	91 704	91 0	00 0	00 0	00 0	00 0	00 0	00 0	00
0	00 0	00 0	00 0	00 694	91 694	91 0	00 0	00 0	00 0	00 0	00 0	00 0	00
0	00 0	00 0	00 0	00 684	91 684	91 0	00 0	00 0	00 0	00 0	00 0	00 0	00
0	00 0	00 0	00 0	00 674	91 674	91 0	00 0	00 0	00 0	00 0	00 0	00 0	00
0	00 0	00 0	00 0	00 664	91 664	91 0	00 0	00 0	00 0	00 0	00 0	00 0	00
0	00 0	00 0	00 0	00 654	91 654	91 0	00 0	00 0	00 0	00 0	00 0	00 0	00
0	00 0	00 0	00 0	00 644	91 644	91 0	00 0	00 0	00 0	00 0	00 0	00 0	00
0	00 0	00 0	00 0	00 634	91 634	91 0	00 0	00 0	00 0	00 0	00 0	00 0	00
0	00 0	00 0	00 0	00 624	91 624	91 0	00 0	00 0	00 0	00 0	00 0	00 0	00
0	00 0	00 0	00 0	00 614	91 614	91 0	00 0	00 0	00 0	00 0	00 0	00 0	00
0	00 0	00 0	00 0	00 604	91 604	91 0	00 0	00 0	00 0	00 0	00 0	00 0	00
0	00 0	00 0	00 0	00 594	91 594	91 0	00 0	00 0	00 0	00 0	00 0	00 0	00
0	00 0	00 0	00 0	00 584	91 584	91 0	00 0	00 0	00 0	00 0	00 0	00 0	00
0	00 0	00 0	00 0	00 574	91 574	91 0	00 0	00 0	00 0	00 0	00 0	00 0	00
0	00 0	00 0	00 0	00 564	91 564	91 0	00 0	00 0	00 0	00 0	00 0	00 0	00
0	00 0	00 0	00 0	00 554	91 554	91 0	00 0	00 0	00 0	00 0	00 0	00 0	00
0	00 0	00 0	00 0	00 544	91 544	91 0	00 0	00 0	00 0	00 0	00 0	00 0	00
0	00 0	00 0	00 0	00 534	91 534	91 0	00 0	00 0	00 0	00 0	00 0	00 0	00
0	00 0	00 0	00 0	00 524	91 524	91 0	00 0	00 0	00 0	00 0	00 0	00 0	00
0	00 0	00 0	00 0	00 514	91 514	91 0	00 0	00 0	00 0	00 0	00 0	00 0	00
0	00 0	00 0	00 0	00 504	91 504	91 0	00 0	00 0	00 0	00 0	00 0	00 0	00
0	00 0	00 0	00 0	00 494	91 494	91 0	00 0	00 0	00 0	00 0	00 0	00 0	00
0	00 0	00 0	00 0	00 484	91 484	91 0	00 0	00 0	00 0	00 0	00 0	00 0	00
0	00 0	00 0	00 0	00 474	91 474	91 0	00 0	00 0	00 0	00 0	00 0	00 0	00
0	00 0	00 0	00 0	00 464	91 464	91 0	00 0	00 0	00 0	00 0	00 0	00 0	00
0	00 0	00 0	00 0	00 454	91 454	91 0	00 0	00 0	00 0	00 0	00 0	00 0	00
0	00 0	00 0	00 0	00 444	91 444	91 0	00 0	00 0	00 0	00 0	00 0	00 0	00
0	00 0	00 0	00 0	00 434	91 434	91 0	00 0	00 0	00 0	00 0	00 0	00 0	00
0	00 0	00 0	00 0	00 424	91 424	91 0	00 0	00 0	00 0	00 0	00 0	00 0	00
0	00 0	00 0	00 0	00 414	91 414	91 0	00 0	00 0	00 0	00 0	00 0	00 0	00
0	00 0	00 0	00 0	00 404	91 404	91 0	00 0	00 0	00 0	00 0	00 0	00 0	00
0	00 0	00 0	00 0	00 394	91 394	91 0	00 0	00 0	00 0	00 0	00 0	00 0	00
0	00 0	00 0	00 0	00 384	91 384	91 0	00 0	00 0	00 0	00 0	00 0	00 0	00
0	00 0	00 0	00 0	00 374	91 374	91 0	00 0	00 0	00 0	00 0	00 0	00 0	00
0	00 0	00 0	00 0	00 364	91 364	91 0	00 0	00 0	00 0	00 0	00 0	00 0	00
0	00 0	00 0	00 0	00 354	91 354	91 0	00 0	00 0	00 0	00 0	00 0	00 0	00
0	00 0	00 0	00 0	00 344	91 344	91 0	00 0	00 0	00 0	00 0	00 0	00 0	00
0	00 0	00 0	00 0	00 334	91 334	91 0	00 0	00 0	00 0	00 0	00 0	00 0	00
0	00 0	00 0	00 0	00 324	91 324	91 0	00 0	00 0	00 0	00 0	00 0	00 0	00
0	00 0	00 0	00 0	00 314	91 314	91 0	00 0	00 0	00 0	00 0	00 0	00 0	00
0	00 0	00 0	00 0	00 304	91 304	91 0	00 0	00 0	00 0	00 0	00 0	00 0	00
0	00 0	00 0	00 0	00 294	91 294	91 0	00 0	00 0	00 0	00 0	00 0	00 0	00
0	00 0	00 0	00 0	00 284	91 284	91 0	00 0	00 0	00 0	00 0	00 0	00 0	00
0	00 0	00 0	00 0	00 274	91 274	91 0	00 0	00 0	00 0	00 0	00 0	00 0	00
0	00 0	00 0	00 0	00 264	91 264	91 0	00 0	00 0	00 0	00 0	00 0	00 0	00
0	00 0	00 0	00 0	00 254	91 254	91 0	00 0	00 0	00 0	00 0	00 0	00 0	00
0	00 0	00 0	00 0	00 244	91 244	91 0	00 0	00 0	00 0	00 0	00 0	00 0	00
0	00 0	00 0	00 0	00 234	91 234	91 0	00 0	00 0	00 0	00 0	00 0	00 0	00
0	00 0	00 0	00 0	00 224	91 224	91 0	00 0	00 0	00 0	00 0	00 0	00 0	00
0	00 0	00 0	00 0	00 214	91 214	91 0	00 0	00 0	00 0	00 0	00 0	00 0	00
0	00 0	00 0	00 0	00 204	91 204	91 0	00 0	00 0	00 0	00 0	00 0	00 0	00
0	00 0	00 0	00 0	00 194	91 194	91 0	00 0	00 0	00 0	00 0	00 0	00 0	00
0	00 0	00 0	00 0	00 184	91 184	91 0	00 0	00 0	00 0	00 0	00 0	00 0	00
0	00 0	00 0	00 0	00 174	91 174	91 0	00 0	00 0	00 0	00 0	00 0	00 0	00
0	00 0	00 0	00 0	00 164	91 164	91 0	00 0	00 0	00 0	00 0	00 0	00 0	00
0	00 0	00 0	00 0	00 154	91 154	91 0	00 0	00 0	00 0	00 0	00 0	00 0	00
0	00 0	00 0	00 0	00 144	91 144	91 0	00 0	00 0	00 0	00 0	00 0	00 0	00
0	00 0	00 0	00 0	00 134	91 134	91 0	00 0	00 0	00 0	00 0	00 0	00 0	00
0	00 0	00 0	00 0	00 124	91 124	91 0	00 0	00 0	00 0	00 0	00 0	00 0	00
0	00 0	00 0	00 0	00 114	91 114	91 0	00 0	00 0	00 0	00 0	00 0	00 0	00
0	00 0	00 0	00 0	00 104	91 104	91 0	00 0	00 0	00 0	00 0	00 0	00 0	00
0	00 0	00 0	00 0	00 94	91 94	91 0	00 0	00 0	00 0	00 0	00 0	00 0	00
0	00 0	00 0	00 0	00 84	91 84	91 0	00 0	00 0	00 0	00 0	00 0	00 0	00
0	00 0	00 0	00 0	00 74	91 74	91 0	00 0	00 0	00 0	00 0	00 0	00 0	00
0	00 0	00 0	00 0	00 64	91 64	91 0	00 0	00 0	00 0	00 0	00 0	00 0	00
0	00 0	00 0	00 0	00 54	91 54	91 0	00 0	00 0	00 0	00 0	00 0	00 0	00
0	00 0	00 0	00 0	00 44	91 44	91 0	00 0	00 0	00 0	00 0	00 0	00 0	00
0	00 0	00 0	00 0	00 34	91 34	91 0	00 0	00 0	00 0	00 0	00 0	00 0	00
0	00 0	00 0	00 0	00 24	91 24	91 0	00 0	00 0	00 0	00 0	00 0	00 0	00
0	00 0	00 0	00 0	00 14	91 14	91 0	00 0	00 0	00 0	00 0	00 0	00 0	00
0	00 0	00 0	00 0	00 4	91 4	91 0	00 0	00 0	00 0	00 0	00 0	00 0	00
0	00 0	00 0	00 0	00 0	00 0	00 0	00 0	00 0	00 0	00 0	00 0	00 0	00
0	00 0	00 0	00 0	00 0	00 0	00 0	00 0	00 0	00 0	00 0	00 0	00 0	00
0	00 0	00 0	00 0	00 0	00 0	00 0	00 0	00 0	00 0	00 0	00 0	00 0	00
0	00 0	00 0	00 0	00 0	00 0	00 0	00 0	00 0	00 0	00 0	00 0	00 0	00
0	00 0	00 0	00 0	00 0	00 0	00 0	00 0	00 0	00 0	00 0	00 0	00 0	00
0	00 0	00 0	00 0	00 0	00 0	00 0	00 0	00 0	00 0	00 0	00 0	00 0	00
0	00 0	00 0	00 0	00 0	00 0	00 0	00 0	00 0	00 0	00 0	00 0	00 0	00
0	00 0	00 0	00 0	00 0	00 0	00 0	00 0	00 0	00 0	00 0	00 0	00 0	00
0	00 0	00 0	00 0	00 0	00 0	00 0	00 0	00 0	00 0	00 0	00 0	00 0	00
0	00 0	00 0	00 0	00 0	00 0	00 0	00 0	00 0	00 0	00 0	00 0	00 0	00
0	00 0	00 0	00 0	00 0	00 0	00 0	00 0	00 0	00 0	00 0	00 0	00 0	00
0	00 0	00 0	00 0	00 0	00 0	00 0	00 0	00 0	00 0	00 0	00 0	00 0	00
0	00 0	00 0	00 0	00 0	00 0	00 0	00 0	00 0	00 0	00 0	00 0	00 0	00
0	00 0	00 0	00 0	00 0	00 0	00 0	00 0	00 0	00 0	00 0	00 0	00 0	00
0	00 0	00 0	00 0	00 0	00 0	00 0	00 0	00 0	00 0	00 0	00 0	00 0	00
0	00 0	00 0	00 0	00 0	00 0	00 0	00 0	00 0	00 0	00 0	00 0	00 0	00
0	00 0	00 0	00 0	00 0	00 0	00 0	00 0	00 0	00 0	00 0	00 0	00 0	00
0	00 0	00 0	00 0	00 0	00 0	00 0	00 0	00 0	00 0	00 0	00 0	00 0	00
0	00 0	00 0	00 0	00 0	00 0	00 0	00 0	00 0	00 0	00 0	00 0	00 0	00
0	00 0	00 0	00 0	00 0	00 0	00 0	00 0	00 0	00 0	00 0	00 0	00 0	00
0	00 0	00 0	00 0	00 0	00 0	00 0	00 0	00 0	00 0	00 0	00 0	00 0	00
0	00 0	00 0	00 0	00 0	00 0	00 0	00 0	00 0	00 0	00 0	00 0	00 0	00
0	00 0	00 0	00 0	00 0	00 0	00 0	00 0	00 0	00 0	00 0	00 0	00 0	00
0	00 0	00 0	00 0	00 0	00 0	00 0	00 0	00 0	00 0	00 0	00 0	00 0	00
0	00 0	00 0	00 0	00 0	00 0	00 0	00 0	00 0	00 0	00 0	00 0	00 0	00
0	00 0	00 0	00 0	00 0	00 0	00 0	00 0	00 0	00 0	00 0	00 0	00 0	00
0	00 0	00 0	00 0	00 0	00 0	00 0	00 0	00 0	00 0	00 0	00 0	00 0	00
0	00 0	00 0	00 0	00 0	00 0	00 0	00 0	00 0	00 0	00 0	00 0	00 0	00
0	00 0	00 0	00 0	00 0	00 0	00 0	00 0	00 0	00 0	00 0	00 0	00 0	00
0	00 0	00 0	00 0	00 0	00 0	00 0	00 0	00 0	00 0	00 0	00 0	00 0	00
0	00 0	00 0	00 0	00 0	00 0	00 0	00 0	00 0	00 0	00 0	00 0	00 0	00
0	00 0	00 0	00 0	00 0	00 0	00 0	00 0	00 0	00 0	00 0	00 0	00 0	00
0	00 0	00 0	00 0	00 0	00 0	00 0	00 0	00 0	00 0	00 0	00 0	00 0	00
0	00 0	00 0	00 0	00 0	00 0	00 0	00 0	00 0	00 0	00 0	00 0	00 0	00
0	00 0	00 0	00 0	00 0	00 0	00 0	00 0	00 0	00 0	00 0	00 0	00 0	00
0	00 0	00 0	00 0	00 0	00 0	00 0	00 0	00 0	00 0	00 0	00 0	00 0	00
0	00 0	00 0	00 0	00 0	00 0	00 0	00 0	00 0	00 0	00 0	00 0	00 0	00
0	00 0	00 0	00 0	00 0	00 0	00 0	00 0	00 0	00 0	00 0	00 0	00 0	00
0	00 0	00 0	00 0	00 0	00 0	00 0	00 0	00 0	00 0	00 0	00 0	00 0	00
0	00 0	00 0	00 0	00 0	00 0	00 0	00 0	00 0	00 0	00 0	00 0	00 0	00
0	00 0	00 0	00 0	00 0	00 0	00 0	00 0	00 0	00 0	00 0	00 0	00 0	00
0	00 0	00 0	00 0	00 0	00 0	00 0	00 0	00 0	00 0	00 0	00 0	00 0	00
0	00 0	00 0	00 0	00 0	00 0	00 0	00 0	00 0	00 0	00 0	00 0	00 0	00
0	00 0	00 0	00 0	00 0	00 0	00 0	00 0	00 0	00 0	00 0	00 0	00 0	00
0	00 0	00 0	00 0	00 0	00 0	00 0	00 0	00 0	00 0	00 0	00 0	00 0	00
0	00 0	00 0	00 0	00 0	00 0	00 0	00 0	00 0	00 0	00 0	00 0	00 0	00
0	00 0	00 0	00 0	00 0	00 0	00 0	00 0	00 0	00 0	00 0	00 0	00 0	00
0	00 0	00 0	00 0	00 0	00 0	00 0	00 0	00 0	00 0	00 0	00 0	00 0	00
0	00 0	00 0	00 0	00 0	00 0	00 0	00 0	00 0	00 0	00 0	00 0	00 0	00
0	00 0	00 0	00 0	00 0	00 0	00 0	00 0	00 0	00 0	00 0	00 0	00 0	00
0	00 0	00 0	00 0	00 0	00 0	00 0	00 0	00 0	00 0	00 0	00 0	00 0	00
0	00 0	00 0	00 0	00 0	00 0	00 0	00 0	00 0	00 0	00 0	00 0	00 0	00
0	00 0	00 0	00 0	00 0	00 0	00 0	00 0	00 0	00 0	00 0	00 0	00 0	00
0	00 0	00 0	00 0	00 0	00 0	00 0	00 0	00 0	00 0	00 0	00 0	00 0	00
0	00 0	00 0	00 0	00 0	00 0	00 0	00 0	00 0	00 0	00 0	00 0	00 0	00
0	00 0	00 0	00 0	00 0	00 0	00 0	00 0	00 0	00 0	00 0	00 0	00 0	00
0	00 0	00 0	00 0	00 0	00 0	00 0	00 0	00 0	00 0	00 0	00 0	00 0	00
0	00 0	00 0	00 0	00 0	00 0	00 0	00 0	00 0	00 0	00 0	00 0	00 0	00
0	00 0	00 0	00 0	00 0	00 0	00 0	00 0	00 0	00 0	00 0	00 0	00 0	00
0	00 0	00 0	00 0	00 0	00 0	00 0	00 0	00 0	00 0	00 0	00 0	00 0	00
0	00 0	00 0	00 0	00 0	00 0	00 0	00 0	00 0	00 0	00 0	00 0	00 0	00
0	00 0	00 0	00 0	00 0	00 0	00 0	00 0	00 0	00 0	00 0	00 0	00 0	00
0	00 0	00 0	00 0	00 0	00 0	00 0	00 0	00 0	00 0	00 0	00 0	00 0	00
0	00 0	00 0	00 0	00 0	00 0	00 0	00 0	00 0	00 0	00 0	00 0	00 0	00
0	00 0	00 0	00 0	00 0	00 0	00 0	00 0	00 0	00 0	00 0	00 0	00 0	00
0	00 0	00 0	00 0	00 0	00 0	00 0	00 0	00 0	00 0	00 0	00 0	00 0	00
0	00 0	00 0	00 0	00 0	00 0	00 0	00 0	00 0	00 0	00 0	00 0	00 0	00
0	00 0	00 0	00 0	00 0	00 0	00 0	00 0	00 0	00 0	00 0	00 0	00 0	00
0	00 0	00 0	00 0	00 0	00 0	00 0	00 0	00 0	00 0	00 0	00 0	00 0	00
0	00 0	00 0	00 0	00 0	00 0	00 0	00 0	00 0	00 0	00 0	00 0	00 0	00
0	00 0	00 0	00 0	00 0	00 0	00 0	00 0	00 0	00 0	00 0	00 0	00 0	00
0	00 0	00 0	00 0	00 0	00 0	00 0	00 0	00 0	00 0	00 0	00 0	00 0	00
0	00 0	00 0	00 0	00 0	00 0	00 0	00 0	00 0	00 0	00 0	00 0	00 0	00
0	00 0	00 0	00 0	00 0	00 0	00 0	00 0	00 0	00 0	00 0	00 0	00 0	00
0	00 0	00 0	00 0	00 0	00 0	00 0	00 0	00 0	00 0	00 0	00 0	00 0	00
0	00 0	00 0	00 0	00 0	00 0	00 0	00 0	00 0	00 0	00 0	00 0	00 0	00
0	00 0	00 0	00 0	00 0	00 0	00 0	00 0	00 0	00 0	00 0	00 0	00 0	00
0	00 0	00 0	00 0	00 0	00 0	00 0	00 0	00 0	00 0	00 0	00 0	00 0	00
0	00 0	00 0	00 0	00 0	00 0	00 0	00 0	00 0	00 0	00 0	00 0	00 0	00
0	00 0	00 0	00 0	00 0	00 0	00 0	00 0	00 0	00 0	00 0	00 0	00 0	00
0	00 0	00 0	00 0	00 0	00 0	00 0	00 0	00 0	00 0	00 0	00 0	00 0	00
0	00 0	00 0	00 0	00 0	00 0	00 0	00 0	00 0	00 0	00 0	00 0	00 0	00
0	00 0	00 0	00 0	00 0	00 0	00 0	00 0	00 0	00 0	00 0	00 0	00 0	00
0	00 0	00 0	00 0	00 0	00 0	00 0	00 0	00 0	00 0	00 0	00 0	00 0	00
0	00 0	00 0	00 0	00 0	00 0	00 0	00 0	00 0	00 0	00 0	00 0	00 0	00
0	00 0	00 0	00 0	00 0	00 0	00 0	00 0	00 0	00 0	00 0	00 0	00 0	00
0	00 0	00 0	00 0	00 0	00 0	00 0	00 0	00 0	00 0	00 0	00 0	00 0	00
0	00 0	00 0	00 0	00 0	00 0	00 0	00 0	00 0	00 0	00 0	00 0	00 0	00
0	00 0	00 0	00 0	00 0	00 0	00 0	00 0	00 0	00 0	00 0	00 0	00 0	00
0	00 0	00 0	00 0	00 0	00 0	00 0	00 0	00 0	00 0	00 0	00 0	00 0	00
0	00 0	00 0	00 0	00 0	00 0	00 0	00 0	00 0	00 0	00 0	00 0	00 0	00
0	00 0	00 0	00 0	00 0	00 0	00 0	00 0	00 0	00 0	00 0	00 0	00 0	00
0	00 0	00 0	00 0	00 0	00 0	00 0	00 0	00 0	00 0	00 0	00 0	00 0	00
0	00 0	00 0	00 0	00 0	00 0	00 0	00 0	00 0	00 0	00 0	00 0	00 0	00
0	00 0	00 0	00 0	00 0	00 0	00 0	00 0	00 0	00 0	00 0	00 0	00 0	00
0	00 0	00 0	00 0	00 0	00 0	00 0	00 0	00 0	00 0	00 0	00 0	00 0	00
0	00 0	00 0	00 0	00 0	00 0	00 0	00 0	00 0	00 0	00 0	00 0	00 0	00
0	00 0	00 0	00 0	00 0	00 0	00 0	00 0	00 0	00 0	00 0	00 0	00 0	00
0	00 0	00 0	00 0	00 0	00 0	00 0	00 0	00 0	00 0	00 0	00 0	00 0	00
0	00 0	00 0	00 0	00 0	00 0	00 0	00 0	00 0	00 0	00 0	00 0	00 0	00
0	00 0	00 0	00 0	00 0	00 0	00 0	00 0	00 0	00 0	00 0	00 0	00 0	00
0	00 0	00 0	00 0	00 0	00 0	00 0	00 0	00 0	00 0	00 0	00 0	00 0	00
0	00 0	00 0	00 0	00 0	00 0	00 0	00 0	00 0	00 0	00 0	00 0	00 0	00
0	00 0	00 0	00 0	00 0	00 0	00 0	00 0	00 0	00 0	00 0	00 0	00 0	00
0	00 0	00 0	00 0	00 0	00 0	00 0	00 0	00 0	00 0	00 0	00 0	00 0	00
0	00 0	00 0	00 0	00 0	00 0	00 0	00 0	00 0	00 0	00 0	00 0	00 0	00
0	00 0	00 0	00 0	00 0	00 0	00 0	00 0	00 0	00 0	00 0	00 0	00 0	00
0	00 0	00 0	00 0	00 0	00 0	00 0	00 0	00 0	00 0	00 0	00 0	00 0	00
0	00 0	00 0	00 0	00 0	00 0	00 0	00 0	00 0	00 0	00 0	00 0	00 0	00
0	00 0	00 0	00 0	00 0	00 0	00 0	00 0	00 0	00 0	00 0	00 0	00 0	00
0	00 0	00 0	00 0	00 0	00 0	00 0	00 0	00 0	00 0	00 0	00 0	00 0	00
0	00 0	00 0	00 0	00 0	00 0	00 0	00 0	00 0	00 0	00 0	00 0	00 0	00
0	00 0	00 0	00 0	00 0	00 0	00 0	00 0	00 0	00 0	00 0	00 0	00 0	00
0	00 0	00 0	00 0	00 0	00 0	00 0	00 0	00 0	00 0	00 0	00 0	00 0	00
0	00 0	00 0	00 0	00 0	00 0	00 0	00 0	00 0	00 0	00 0	00 0	00 0	00
0	00 0	00 0	00 0	00 0	00 0	00 0	00 0	00 0	00 0	00 0	00 0	00 0	00
0	00 0	00 0	00 0	00 0	00 0	00 0	00 0	00 0	00 0	00 0	00 0	00 0	00
0	00 0	00 0	00 0	00 0	00 0	00 0	00 0	00 0	00 0	00 0	00 0	00 0	00
0	00 0	00 0	00 0	00 0	00 0	00 0	00 0	00 0	00 0	00 0	00 0	00 0	00
0	00 0	00 0	00 0	00 0	00 0	00 0	00 0	00 0	00 0	00 0	00 0	00 0	00
0	00 0	00 0	00 0	00 0	00 0	00 0	00 0	00 0	00 0	00 0	00 0	00 0	00
0	00 0	00 0	00 0	00 0	00 0	00 0	00 0	00 0	00 0	00 0	00 0	00 0	00
0	00 0	00 0	00 0	00 0	00 0	00 0	00 0	00 0	00 0	00 0	00 0	00 0	00
0	00 0	00 0	00 0	00 0	00 0	00 0	00 0	00 0	00 0	00 0	00 0	00 0	00
0	00 0	00 0	00 0	00 0	00 0	00 0	00 0	00 0	00 0	00 0	00 0	00 0	00
0	00 0	00 0	00 0	00 0	00 0	00 0	00 0	00 0	00 0	00 0	00 0	00 0	00
0	00 0	00 0	00 0	00 0	00 0	00 0	00 0	00 0	00 0	00 0	00 0	00 0	00
0	00 0	00 0	00 0	00 0	00 0	00 0	00 0	00 0	00 0	00 0	00 0	00 0	00
0	00 0	00 0	00 0	00 0	00 0	00 0	00 0	00 0	00 0	00 0	00 0	00 0	00
0	00 0	00 0	00 0	00 0	00 0	00 0	00 0	00 0	00 0	00 0	00 0	00 0	00
0	00 0	00 0	00 0	00 0	00 0	00 0	00 0	00 0	00 0	00 0	00 0	00 0	00
0	00 0	00 0	00 0	00 0	00 0	00 0	00 0	00 0	00 0	00 0	00 0	00 0	00
0	00 0	00 0	00 0	00 0	00 0	00 0	00 0	00 0	00 0	00 0	00 0	00 0	00
0	00 0	00 0	00 0	00 0	00 0	00 0	00 0	00 0	00 0	00 0	00 0	00 0	00
0	00 0	00 0	00 0	00 0	00 0	00 0	00 0	00 0	00 0	00 0	00 0	00 0	00
0	00 0	00 0	00 0	00 0	00 0	00 0	00 0	00 0	00 0	00 0	00 0	00 0	00
0	00 0	00 0	00 0	00 0	00 0	00 0	00 0	00 0	00 0	00 0	00 0	00 0	00
0	00 0	00 0	00 0	00 0	00 0	00 0	00 0	00 0	00 0	00 0	00 0	00 0	00
0	00 0	00 0	00 0	00 0	00 0	00 0	00 0	00 0	00 0	00 0	00 0	00 0	00
0	00 0	00 0	00 0	00 0	00 0	00 0	00 0	00 0	00 0	00 0	00 0	00 0	00
0	00 0	00 0	00 0	00 0	00 0	00 0	00 0	00 0	00 0	00 0	00 0	00 0	00
0	00 0	00 0	00 0	00 0	00 0	00 0	00 0	00 0	00 0	00 0	00 0	00 0	00
0	00 0	00 0	00 0	00 0	00 0	00 0	00 0	00 0	00 0	00 0	00 0	00 0	00
0	00 0	00 0	00 0	00 0	00 0	00 0	00 0	00 0	00 0	00 0	00 0	00 0	00
0	00 0	00 0	00 0	00 0	00 0	00 0	00 0	00 0	00 0	00 0	00 0	00 0	00
0	00 0	00 0	00 0	00 0	00 0	00 0	00 0	00 0	00 0	00 0	00 0	00 0	00
0	00 0	00 0	00 0	00 0	00 0	00 0	00 0	00 0	00 0	00 0	00 0	00 0	00
0	00 0	00 0	00 0	00 0	00 0	00 0	00 0	00 0	00 0	00 0	00 0	00 0	00
0	00 0	00 0	00 0	00 0	00 0	00 0	00 0	00 0	00 0	00 0	00 0	00 0	00
0	00 0	00 0	00 0	00 0	00 0	00 0	00 0	00 0	00 0	00 0	00 0	00 0	00
0	00 0	00 0	00 0	00 0	00 0	00 0	00 0	00 0	00 0	00 0	00 0	00 0	00
0	00 0	00 0	00 0	00 0	00 0	00 0	00 0	00 0	00 0	00 0	00 0	00 0	00
0	00 0	00 0	00 0	00 0	00 0	00 0	00 0	00 0	00 0	00 0	00 0	00 0	00
0	00 0	00 0	00 0	00 0	00 0	00 0	00 0	00 0	00 0	00 0	00 0	00 0	00
0	00 0	00 0	00 0	00 0	00 0	00 0	00 0	00 0	00 0	00 0	00 0	00 0	00
0	00 0	00 0	00 0	00 0	00 0	00 0	00 0	00 0	00 0	00 0	00 0	00 0	00
0	00 0	00 0	00 0	00 0	00 0	00 0	00 0	00 0	00 0	00 0	00 0	00 0	00
0	00 0	00 0	00 0	00 0	00 0	00 9	09 9	09 9	09 0	00 0	00 0	00 0	00
0	00 0	00 0	00 0	00 0	00 0	00 88	10 88	10 88	10 0	00 0	00 0	00 0	00
0	00 0	00 0	00 0	00 0	00 0	00 480	53 480	53 480	53 0	00 0	00 0	00 0	00
0	00 0	00 0	00 0	00 0	00 0	00 789	83 789	83 789	83 0	00 0	00 0	00 0	00
0	00 0	00 0	00 0	00 0	00 0	00 1033	12 1033	12 1033	12 0	00 0	00 0	00 0	00
0	00 0	00 0	00 0	00 0	00 0	00 1224	00 1224	00 1224	00 0	00 0	00 0	00 0	00
0	00 0	00 0	00 0	00 0	00 0	00 1373	28 1373	28 1373	28 0	00 0	00 0	00 0	00
0	00 0	00 0	00 0	00 0	00 0	00 1489	53 1489	53 1489	53 0	00 0	00 0	00 0	00
0	00 0	00 0	00 0	00 0	00 0	00 1579	56 1579	56 1579	56 0	00 0	00 0	00 0	00
0	00 0	00 0	00 0	00 0	00 0	00 1648	76 1648	76 1648	76 0	00 0	00 0	00 0	00
0	00 0	00 0	00 0	00 0	00 0	00 1701	44 1701	44 1701	44 0	00 0	00 0	00 0	00
0	00 0	00 0	00 0	00 0	00 0	00 1741	00 1741	00 1741	00 0	00 0	00 0	00 0	00
0	00 0	00 0	00 0	00 0	00 0	00 1770	14 1770	14 1770	14 0	00 0	00 0	00 0	00
0	00 0	00 0	00 0	00 0	00 0	00 1791	00 1791	00 1791	00 0	00 0	00 0	00 0	00
0	00 0	00 0	00 0	00 0	00 0	00 1805	30 1805	30 1805	30 0	00 0	00 0	00 0	00
0	00 0	00 0	00 0	00 0	00 0	00 1814	39 1814	39 1814	39 0	00 0	00 0	00 0	00
0	00 0	00 0	00 0	00 0	00 0	00 1819	33 1819	33 1819	33 0	00 0	00 0	00 0	00
0	00 0	00 0	00 0	00 0	00 0	00 1820	99 1820	99 1820	99 0	00 0	00 0	00 0	00
0	00 0	00 0	00 0	00 0	00 0	00 1820	04 1820	04 1820	04 0	00 0	00 0	00 0	00
0	00 0	00 0	00 0	00 0	00 0	00 1817	02 1817	02 1817	02 0	00 0	00 0	00 0	00
0	00 0	00 0	00 0	00 0	00 0	00 1812	36 1812	36 1812	36 0	00 0	00 0	00 0	00
0	00 0	00 0	00 0	00 0	00 0	00 1806	39 1806	39 1806	39 0	00 0	00 0	00 0	00
0	00 0	00 0	00 0	00 0	00 0	00 1799	38 1799	38 1799	38 0	00 0	00 0	00 0	00
0	00 0	00 0	00 0	00 0	00 0	00 1791	55 1791	55 1791	55 0	00 0	00 0	00 0	00
0	00 0	00 0	00 0	00 0	00 0	00 1783	07 1783	07 1783	07 0	00 0	00 0	00 0	00
0	00 0	00 0	00 0	00 0	00 0	00 1774	07 1774	07 1774	07 0	00 0	00 0	00 0	00
0	00 0	00 0	00 0	00 0	00 0	00 1764	65 1764	65 1764	65 0	00 0	00 0	00 0	00
0	00 0	00 0	00 0	00 0	00 0	00 1754	91 1754	91 1754	91 0	00 0	00 0	00 0	00
0	00 0	00 0	00 0	00 0	00 0	00 1744	91 1744	91 1744	91 0	00 0	00 0	00 0	00
0	00 0	00 0	00 0	00 0	00 0	00 1734	91 1734	91 1734	91 0	00 0	00 0	00 0	00
0	00 0	00 0	00 0	00 0	00 0	00 1724	91 1724	91 1724	91 0	00 0	00 0	00 0	00
0	00 0	00 0	00 0	00 0	00 0	00 1714	91 1714	91 1714	91 0	00 0	00 0	00 0	00
0	00 0	00 0	00 0	00 0	00 0	00 1704	91 1704	91 1704	91 0	00 0	00 0	00 0	00
0	00 0	00 0	00 0	00 0	00 0	00 1694	91 1694	91 1694	91 0	00 0	00 0	00 0	00
0	00 0	00 0	00 0	00 0	00 0	00 1684	91 1684	91 1684	91 0	00 0	00 0	00 0	00
0	00 0	00 0	00 0	00 0	00 0	00 1674	91 1674	91 1674	91 0	00 0	00 0	00 0	00
0	00 0	00 0	00 0	00 0	00 0	00 1664	91 1664	91 1664	91 0	00 0	00 0	00 0	00
0	00 0	00 0	00 0	00 0	00 0	00 1654	91 1654	91 1654	91 0	00 0	00 0	00 0	00
0	00 0	00 0	00 0	00 0	00 0	00 1644	91 1644	91 1644	91 0	00 0	00 0	00 0	00
0	00 0	00 0	00 0	00 0	00 0	00 1634	91 1634	91 1634	91 0	00 0	00 0	00 0	00
0	00 0	00 0	00 0	00 0	00 0	00 1624	91 1624	91 1624	91 0	00 0	00 0	00 0	00
0	00 0	00 0	00 0	00 0	00 0	00 1614	91 1614	91 1614	91 0	00 0	00 0	00 0	00
0	00 0	00 0	00 0	00 0	00 0	00 1604	91 1604	91 1604	91 0	00 0	00 0	00 0	00
0	00 0	00 0	00 0	00 0	00 0	00 1594	91 1594	91 1594	91 0	00 0	00 0	00 0	00
0	00 0	00 0	00 0	00 0	00 0	00 1584	91 1584	91 1584	91 0	00 0	00 0	00 0	00
0	00 0	00 0	00 0	00 0	00 0	00 1574	91 1574	91 1574	91 0	00 0	00 0	00 0	00
0	00 0	00 0	00 0	00 0	00 0	00 1564	91 1564	91 1564	91 0	00 0	00 0	00 0	00
0	00 0	00 0	00 0	00 0	00 0	00 1554	91 1554	91 1554	91 0	00 0	00 0	00 0	00
0	00 0	00 0	00 0	00 0	00 0	00 1544	91 1544	91 1544	91 0	00 0	00 0	00 0	00
0	00 0	00 0	00 0	00 0	00 0	00 1534	91 1534	91 1534	91 0	00 0	00 0	00 0	00
0	00 0	00 0	00 0	00 0	00 0	00 1524	91 1524	91 1524	91 0	00 0	00 0	00 0	00
0	00 0	00 0	00 0	00 0	00 0	00 1514	91 1514	91 1514	91 0	00 0	00 0	00 0	00
0	00 0	00 0	00 0	00 0	00 0	00 1504	91 1504	91 1504	91 0	00 0	00 0	00 0	00
0	00 0	00 0	00 0	00 0	00 0	00 1494	91 1494	91 1494	91 0	00 0	00 0	00 0	00
0	00 0	00 0	00 0	00 0	00 0	00 1484	91 1484	91 1484	91 0	00 0	00 0	00 0	00
0	00 0	00 0	00 0	00 0	00 0	00 1474	91 1474	91 1474	91 0	00 0	00 0	00 0	00
0	00 0	00 0	00 0	00 0	00 0	00 1464	91 1464	91 1464	91 0	00 0	00 0	00 0	00
0	00 0	00 0	00 0	00 0	00 0	00 1454	91 1454	91 1454	91 0	00 0	00 0	00 0	00
0	00 0	00 0	00 0	00 0	00 0	00 1444	91 1444	91 1444	91 0	00 0	00 0	00 0	00
0	00 0	00 0	00 0	00 0	00 0	00 1434	91 1434	91 1434	91 0	00 0	00 0	00 0	00
0	00 0	00 0	00 0	00 0	00 0	00 1424	91 1424	91 1424	91 0	00 0	00 0	00 0	00
0	00 0	00 0	00 0	00 0	00 0	00 1414	91 1414	91 1414	91 0	00 0	00 0	00 0	00
0	00 0	00 0	00 0	00 0	00 0	00 1404	91 1404	91 1404	91 0	00 0	00 0	00 0	00
0	00 0	00 0	00 0	00 0	00 0	00 1394	91 1394	91 1394	91 0	00 0	00 0	00 0	00
0	00 0	00 0	00 0	00 0	00 0	00 1384	91 1384	91 1384	91 0	00 0	00 0	00 0	00
0	00 0	00 0	00 0	00 0	00 0	00 1374	91 1374	91 1374	91 0	00 0	00 0	00 0	00
0	00 0	00 0	00 0	00 0	00 0	00 1364	91 1364	91 1364	91 0	00 0	00 0	00 0	00
0	00 0	00 0	00 0	00 0	00 0	00 1354	91 1354	91 1354	91 0	00 0	00 0	00 0	00
0	00 0	00 0	00 0	00 0	00 0	00 1344	91 1344	91 1344	91 0	00 0	00 0	00 0	00
0	00 0	00 0	00 0	00 0	00 0	00 1334	91 1334	91 1334	91 0	00 0	00 0	00 0	00
0	00 0	00 0	00 0	00 0	00 0	00 1324	91 1324	91 1324	91 0	00 0	00 0	00 0	00
0	00 0	00 0	00 0	00 0	00 0	00 1314	91 1314	91 1314	91 0	00 0	00 0	00 0	00
0	00 0	00 0	00 0	00 0	00 0	00 1304	91 1304	91 1304	91 0	00 0	00 0	00 0	00
0	00 0	00 0	00 0	00 0	00 0	00 1294	91 1294	91 1294	91 0	00 0	00 0	00 0	00
0	00 0	00 0	00 0	00 0	00 0	00 1284	91 1284	91 1284	91 0	00 0	00 0	00 0	00
0	00 0	00 0	00 0	00 0	00 0	00 1274	91 1274	91 1274	91 0	00 0	00 0	00 0	00
0	00 0	00 0	00 0	00 0	00 0	00 1264	91 1264	91 1264	91 0	00 0	00 0	00 0	00
0	00 0	00 0	00 0	00 0	00 0	00 1254	91 1254	91 1254	91 0	00 0	00 0	00 0	00
0	00 0	00 0	00 0	00 0	00 0	00 1244	91 1244	91 1244	91 0	00 0	00 0	00 0	00
0	00 0	00 0	00 0	00 0	00 0	00 1234	91 1234	91 1234	91 0	00 0	00 0	00 0	00
0	00 0	00 0	00 0	00 0	00 0	00 1224	91 1224	91 1224	91 0	00 0	00 0	00 0	00
0	00 0	00 0	00 0	00 0	00 0	00 1214	91 1214	91 1214	91 0	00 0	00 0	00 0	00
0	00 0	00 0	00 0	00 0	00 0	00 1204	91 1204	91 1204	91 0	00 0	00 0	00 0	00
0	00 0	00 0	00 0	00 0	00 0	00 1194	91 1194	91 1194	91 0	00 0	00 0	00 0	00
0	00 0	00 0	00 0	00 0	00 0	00 1184	91 1184	91 1184	91 0	00 0	00 0	00 0	00
0	00 0	00 0	00 0	00 0	00 0	00 1174	91 1174	91 1174	91 0	00 0	00 0	00 0	00
0	00 0	00 0	00 0	00 0	00 0	00 1164	91 1164	91 1164	91 0	00 0	00 0	00 0	00
0	00 0	00 0	00 0	00 0	00 0	00 1154	91 1154	91 1154	91 0	00 0	00 0	00 0	00
0	00 0	00 0	00 0	00 0	00 0	00 1144	91 1144	91 1144	91 0	00 0	00 0	00 0	00
0	00 0	00 0	00 0	00 0	00 0	00 1134	91 1134	91 1134	91 0	00 0	00 0	00 0	00
0	00 0	00 0	00 0	00 0	00 0	00 1124	91 1124	91 1124	91 0	00 0	00 0	00 0	00
0	00 0	00 0	00 0	00 0	00 0	00 1114	91 1114	91 1114	91 0	00 0	00 0	00 0	00
0	00 0	00 0	00 0	00 0	00 0	00 1104	91 1104	91 1104	91 0	00 0	00 0	00 0	00
0	00 0	00 0	00 0	00 0	00 0	00 1094	91 1094	91 1094	91 0	00 0	00 0	00 0	00
0	00 0	00 0	00 0	00 0	00 0	00 1084	91 1084	91 1084	91 0	00 0	00 0	00 0	00
0	00 0	00 0	00 0	00 0	00 0	00 1074	91 1074	91 1074	91 0	00 0	00 0	00 0	00
0	00 0	00 0	00 0	00 0	00 0	00 1064	91 1064	91 1064	91 0	00 0	00 0	00 0	00
0	00 0	00 0	00 0	00 0	00 0	00 1054	91 1054	91 1054	91 0	00 0	00 0	00 0	00
0	00 0	00 0	00 0	00 0	00 0	00 1044	91 1044	91 1044	91 0	00 0	00 0	00 0	00
0	00 0	00 0	00 0	00 0	00 0	00 1034	91 1034	91 1034	91 0	00 0	00 0	00 0	00
0	00 0	00 0	00 0	00 0	00 0	00 1024	91 1024	91 1024	91 0	00 0	00 0	00 0	00
0	00 0	00 0	00 0	00 0	00 0	00 1014	91 1014	91 1014	91 0	00 0	00 0	00 0	00
0	00 0	00 0	00 0	00 0	00 0	00 1004	91 1004	91 1004	91 0	00 0	00 0	00 0	00
0	00 0	00 0	00 0	00 0	00 0	00 994	91 994	91 994	91 9	09 9	09 0	00 0	00
0	00 0	00 0	00 0	00 0	00 0	00 984	91 984	91 984	91 88	10 88	10 0	00 0	00
0	00 0	00 0	00 0	00 0	00 0	00 974	91 974	91 974	91 480	53 480	53 0	00 0	00
0	00 0	00 0	00 0	00 0	00 0	00 964	91 964	91 964	91 789	83 789	83 0	00 0	00
0	00 0	00 0	00 0	00 0	00 0	00 954	91 954	91 954	91 1033	12 1033	12 0	00 0	00
0	00 0	00 0	00 0	00 0	00 0	00 944	91 944	91 944	91 1224	00 1224	00 0	00 0	00
0	00 0	00 0	00 0	00 0	00 0	00 934	91 934	91 934	91 1373	28 1373	28 0	00 0	00
0	00 0	00 0	00 0	00 0	00 0	00 924	91 924	91 924	91 1489	53 1489	53 0	00 0	00
0	00 0	00 0	00 0	00 0	00 0	00 914	91 914	91 914	91 1579	56 1579	56 0	00 0	00
0	00 0	00 0	00 0	00 0	00 0	00 904	91 904	91 904	91 1648	76 1648	76 0	00 0	00
0	00 0	00 0	00 0	00 0	00 0	00 894	91 894	91 894	91 1701	44 1701	44 0	00 0	00
0	00 0	00 0	00 0	00 0	00 0	00 884	91 884	91 884	91 1741	00 1741	00 0	00 0	00
0	00 0	00 0	00 0	00 0	00 0	00 874	91 874	91 874	91 1770	14 1770	14 0	00 0	00
0	00 0	00 0	00 0	00 0	00 0	00 864	91 864	91 864	91 1791	00 1791	00 0	00 0	00
0	00 0	00 0	00 0	00 0	00 0	00 854	91 854	91 854	91 1805	30 1805	30 0	00 0	00
0	00 0	00 0	00 0	00 0	00 0	00 844	91 844	91 844	91 1814	39 1814	39 0	00 0	00
0	00 0	00 0	00 0	00 0	00 0	00 834	91 834	91 834	91 1819	33 1819	33 0	00 0	00
0	00 0	00 0	00 0	00 0	00 0	00 824	91 824	91 824	91 1820	99 1820	99 0	00 0	00
0	00 0	00 0	00 0	00 0	00 0	00 814	91 814	91 814	91 1820	04 1820	04 0	00 0	00
0	00 0	00 0	00 0	00 0	00 0	00 804	91 804	91 804	91 1817	02 1817	02 0	00 0	00
0	00 0	00 0	00 0	00 0	00 0	00 794	91 794	91 794	91 1812	36 1812	36 0	00 0	00
0	00 0	00 0	00 0	00 0	00 0	00 784	91 784	91 784	91 1806	39 1806	39 0	00 0	00
0	00 0	00 0	00 0	00 0	00 0	00 774	91 774	91 774	91 1799	38 1799	38 0	00 0	00
0	00 0	00 0	00 0	00 0	00 0	00 764	91 764	91 764	91 1791	55 1791	55 0	00 0	00
0	00 0	00 0	00 0	00 0	00 0	00 754	91 754	91 754	91 1783	07 1783	07 0	00 0	00
0	00 0	00 0	00 0	00 0	00 0	00 744	91 744	91 744	91 1774	07 1774	07 0	00 0	00
0	00 0	00 0	00 0	00 0	00 0	00 734	91 734	91 734	91 1764	65 1764	65 0	00 0	00
0	00 0	00 0	00 0	00 0	00 0	00 724	91 724	91 724	91 1754	91 1754	91 0	00 0	00
0	00 0	00 0	00 0	00 0	00 0	00 714	91 714	91 714	91 1744	91 1744	91 0	00 0	00
0	00 0	00 0	00 0	00 0	00 0	00 704	91 704	91 704	91 1734	91 1734	91 0	00 0	00
0	00 0	00 0	00 0	00 0	00 0	00 694	91 694	91 694	91 1724	91 1724	91 0	00 0	00
0	00 0	00 0	00 0	00 0	00 0	00 684	91 684	91 684	91 1714	91 1714	91 0	00 0	00
0	00 0	00 0	00 0	00 0	00 0	00 674	91 674	91 674	91 1704	91 1704	91 0	00 0	00
0	00 0	00 0	00 0	00 0	00 0	00 664	91 664	91 664	91 1694	91 1694	91 0	00 0	00
0	00 0	00 0	00 0	00 0	00 0	00 654	91 654	91 654	91 1684	91 1684	91 0	00 0	00
0	00 0	00 0	00 0	00 0	00 0	00 644	91 644	91 644	91 1674	91 1674	91 0	00 0	00
0	00 0	00 0	00 0	00 0	00 0	00 634	91 634	91 634	91 1664	91 1664	91 0	00 0	00
0	00 0	00 0	00 0	00 0	00 0	00 624	91 624	91 624	91 1654	91 1654	91 0	00 0	00
0	00 0	00 0	00 0	00 0	00 0	00 614	91 614	91 614	91 1644	91 1644	91 0	00 0	00
0	00 0	00 0	00 0	00 0	00 0	00 604	91 604	91 604	91 1634	91 1634	91 0	00 0	00
0	00 0	00 0	00 0	00 0	00 0	00 594	91 594	91 594	91 1624	91 1624	91 0	00 0	00
0	00 0	00 0	00 0	00 0	00 0	00 584	91 584	91 584	91 1614	91 1614	91 0	00 0	00
0	00 0	00 0	00 0	00 0	00 0	00 574	91 574	91 574	91 1604	91 1604	91 0	00 0	00
0	00 0	00 0	00 0	00 0	00 0	00 564	91 564	91 564	91 1594	91 1594	91 0	00 0	00
0	00 0	00 0	00 0	00 0	00 0	00 554	91 554	91 554	91 1584	91 1584	91 0	00 0	00
0	00 0	00 0	00 0	00 0	00 0	00 544	91 544	91 544	91 1574	91 1574	91 0	00 0	00
0	00 0	00 0	00 0	00 0	00 0	00 534	91 534	91 534	91 1564	91 1564	91 0	00 0	00
0	00 0	00 0	00 0	00 0	00 0	00 524	91 524	91 524	91 1554	91 1554	91 0	00 0	00
0	00 0	00 0	00 0	00 0	00 0	00 514	91 514	91 514	91 1544	91 1544	91 0	00 0	00
0	00 0	00 0	00 0	00 0	00 0	00 504	91 504	91 504	91 1534	91 1534	91 0	00 0	00
0	00 0	00 0	00 0	00 0	00 0	00 494	91 494	91 494	91 1524	91 1524	91 0	00 0	00
0	00 0	00 0	00 0	00 0	00 0	00 484	91 484	91 484	91 1514	91 1514	91 0	00 0	00
0	00 0	00 0	00 0	00 0	00 0	00 474	91 474	91 474	91 1504	91 1504	91 0	00 0	00
0	00 0	00 0	00 0	00 0	00 0	00 464	91 464	91 464	91 1494	91 1494	91 0	00 0	00
0	00 0	00 0	00 0	00 0	00 0	00 454	91 454	91 454	91 1484	91 1484	91 0	00 0	00
0	00 0	00 0	00 0	00 0	00 0	00 444	91 444	91 444	91 1474	91 1474	91 0	00 0	00
0	00 0	00 0	00 0	00 0	00 0	00 434	91 434	91 434	91 1464	91 1464	91 0	00 0	00
0	00 0	00 0	00 0	00 0	00 0	00 424	91 424	91 424	91 1454	91 1454	91 0	00 0	00
0	00 0	00 0	00 0	00 0	00 0	00 414	91 414	91 414	91 1444	91 1444	91 0	00 0	00
0	00 0	00 0	00 0	00 0	00 0	00 404	91 404	91 404	91 1434	91 1434	91 0	00 0	00
0	00 0	00 0	00 0	00 0	00 0	00 394	91 394	91 394	91 1424	91 1424	91 0	00 0	00
0	00 0	00 0	00 0	00 0	00 0	00 384	91 384	91 384	91 1414	91 1414	91 0	00 0	00
0	00 0	00 0	00 0	00 0	00 0	00 374	91 374	91 374	91 1404	91 1404	91 0	00 0	00
0	00 0	00 0	00 0	00 0	00 0	00 364	91 364	91 364	91 1394	91 1394	91 0	00 0	00
0	00 0	00 0	00 0	00 0	00 0	00 354	91 354	91 354	91 1384	91 1384	91 0	00 0	00
0	00 0	00 0	00 0	00 0	00 0	00 344	91 344	91 344	91 1374	91 1374	91 0	00 0	00
0	00 0	00 0	00 0	00 0	00 0	00 334	91 334	91 334	91 1364	91 1364	91 0	00 0	00
0	00 0	00 0	00 0	00 0	00 0	00 324	91 324	91 324	91 1354	91 1354	91 0	00 0	00
0	00 0	00 0	00 0	00 0	00 0	00 314	91 314	91 314	91 1344	91 1344	91 0	00 0	00
0	00 0	00 0	00 0	00 0	00 0	00 304	91 304	91 304	91 1334	91 1334	91 0	00 0	00
0	00 0	00 0	00 0	00 0	00 0	00 294	91 294	91 294	91 1324	91 1324	91 0	00 0	00
0	00 0	00 0	00 0	00 0	00 0	00 284	91 284	91 284	91 1314	91 1314	91 0	00 0	00
0	00 0	00 0	00 0	00 0	00 0	00 274	91 274	91 274	91 1304	91 1304	91 0	00 0	00
0	00 0	00 0	00 0	00 0	00 0	00 264	91 264	91 264	91 1294	91 1294	91 0	00 0	00
0	00 0	00 0	00 0	00 0	00 0	00 254	91 254	91 254	91 1284	91 1284	91 0	00 0	00
0	00 0	00 0	00 0	00 0	00 0	00 244	91 244	91 244	91 1274	91 1274	91 0	00 0	00
0	00 0	00 0	00 0	00 0	00 0	00 234	91 234	91 234	91 1264	91 1264	91 0	00 0	00
0	00 0	00 0	00 0	00 0	00 0	00 224	91 224	91 224	91 1254	91 1254	91 0	00 0	00
0	00 0	00 0	00 0	00 0	00 0	00 214	91 214	91 214	91 1244	91 1244	91 0	00 0	00
0	00 0	00 0	00 0	00 0	00 0	00 204	91 204	91 204	91 1234	91 1234	91 0	00 0	00
0	00 0	00 0	00 0	00 0	00 0	00 194	91 194	91 194	91 1224	91 1224	91 0	00 0	00
0	00 0	00 0	00 0	00 0	00 0	00 184	91 184	91 184	91 1214	91 1214	91 0	00 0	00
0	00 0	00 0	00 0	00 0	00 0	00 174	91 174	91 174	91 1204	91 1204	91 0	00 0	00
0	00 0	00 0	00 0	00 0	00 0	00 164	91 164	91 164	91 1194	91 1194	91 0	00 0	00
0	00 0	00 0	00 0	00 0	00 0	00 154	91 154	91 154	91 1184	91 1184	91 0	00 0	00
0	00 0	00 0	00 0	00 0	00 0	00 144	91 144	91 144	91 1174	91 1174	91 0	00 0	00
0	00 0	00 0	00 0	00 0	00 0	00 134	91 134	91 134	91 1164	91 1164	91 0	00 0	00
0	00 0	00 0	00 0	00 0	00 0	00 124	91 124	91 124	91 1154	91 1154	91 0	00 0	00
0	00 0	00 0	00 0	00 0	00 0	00 114	91 114	91 114	91 1144	91 1144	91 0	00 0	00
0	00 0	00 0	00 0	00 0	00 0	00 104	91 104	91 104	91 1134	91 1134	91 0	00 0	00
0	00 0	00 0	00 0	00 0	00 0	00 94	91 94	91 94	91 1124	91 1124	91 0	00 0	00
0	00 0	00 0	00 0	00 0	00 0	00 84	91 84	91 84	91 1114	91 1114	91 0	00 0	00
0	00 0	00 0	00 0	00 0	00 0	00 74	91 74	91 74	91 1104	91 1104	91 0	00 0	00
0	00 0	00 0	00 0	00 0	00 0	00 64	91 64	91 64	91 1094	91 1094	91 0	00 0	00
0	00 0	00 0	00 0	00 0	00 0	00 54	91 54	91 54	91 1084	91 1084	91 0	00 0	00
0	00 0	00 0	00 0	00 0	00 0	00 44	91 44	91 44	91 1074	91 1074	91 0	00 0	00
0	00 0	00 0	00 0	00 0	00 0	00 34	91 34	91 34	91 1064	91 1064	91 0	00 0	00
0	00 0	00 0	00 0	00 0	00 0	00 24	91 24	91 24	91 1054	91 1054	91 0	00 0	00
0	00 0	00 0	00 0	00 0	00 0	00 14	91 14	91 14	91 1044	91 1044	91 0	00 0	00
0	00 0	00 0	00 0	00 0	00 0	00 4	91 4	91 4	91 1034	91 1034	91 0	00 0	00
0	00 0	00 0	00 0	00 0	00 0	00 0	00 0	00 0	00 1024	91 1024	91 0	00 0	00
0	00 0	00 0	00 0	00 0	00 0	00 0	00 0	00 0	00 1014	91 1014	91 0	00 0	00
0	00 0	00 0	00 0	00 0	00 0	00 0	00 0	00 0	00 1004	91 1004	91 0	00 0	00
0	00 0	00 0	00 0	00 0	00 0	00 0	00 0	00 0	00 994	91 994	91 0	00 0	00
0	00 0	00 0	00 0	00 0	00 0	00 0	00 0	00 0	00 984	91 984	91 0	00 0	00
0	00 0	00 0	00 0	00 0	00 0	00 0	00 0	00 0	00 974	91 974	91 0	00 0	00
0	00 0	00 0	00 0	00 0	00 0	00 0	00 0	00 0	00 964	91 964	91 0	00 0	00
0	00 0	00 0	00 0	00 0	00 0	00 0	00 0	00 0	00 954	91 954	91 0	00 0	00
0	00 0	00 0	00 0	00 0	00 0	00 0	00 0	00 0	00 944	91 944	91 0	00 0	00
0	00 0	00 0	00 0	00 0	00 0	00 0	00 0	00 0	00 934	91 934	91 0	00 0	00
0	00 0	00 0	00 0	00 0	00 0	00 0	00 0	00 0	00 924	91 924	91 0	00 0	00
0	00 0	00 0	00 0	00 0	00 0	00 0	00 0	00 0	00 914	91 914	91 0	00 0	00
0	00 0	00 0	00 0	00 0	00 0	00 0	00 0	00 0	00 904	91 904	91 0	00 0	00
0	00 0	00 0	00 0	00 0	00 0	00 0	00 0	00 0	00 894	91 894	91 0	00 0	00
0	00 0	00 0	00 0	00 0	00 0	00 0	00 0	00 0	00 884	91 884	91 0	00 0	00
0	00 0	00 0	00 0	00 0	00 0	00 0	00 0	00 0	00 874	91 874	91 0	00 0	00
0	00 0	00 0	00 0	00 0	00 0	00 0	00 0	00 0	00 864	91 864	91 0	00 0	00
0	00 0	00 0	00 0	00 0	00 0	00 0	00 0	00 0	00 854	91 854	91 0	00 0	00
0	00 0	00 0	00 0	00 0	00 0	00 0	00 0	00 0	00 844	91 844	91 0	00 0	00
0	00 0	00 0	00 0	00 0	00 0	00 0	00 0	00 0	00 834	91 834	91 0	00 0	00
0	00 0	00 0	00 0	00 0	00 0	00 0	00 0	00 0	00 824	91 824	91 0	00 0	00
0	00 0	00 0	00 0	00 0	00 0	00 0	00 0	00 0	00 814	91 814	91 0	00 0	00
0	00 0	00 0	00 0	00 0	00 0	00 0	00 0	00 0	00 804	91 804	91 0	00 0	00
0	00 0	00 0	00 0	00 0	00 0	00 0	00 0	00 0	00 794	91 794	91 0	00 0	00
0	00 0	00 0	00 0	00 0	00 0	00 0	00 0	00 0	00 784	91 784	91 0	00 0	00
0	00 0	00 0	00 0	00 0	00 0	00 0	00 0	00 0	00 774	91 774	91 0	00 0	00
0	00 0	00 0	00 0	00 0	00 0	00 0	00 0	00 0	00 764	91 764	91 0	00 0	00
0	00 0	00 0	00 0	00 0	00 0	00 0	00 0	00 0	00 754	91 754	91 0	00 0	00
0	00 0	00 0	00 0	00 0	00 0	00 0	00 0	00 0	00 744	91 744	91 0	00 0	00
0	00 0	00 0	00 0	00 0	00 0	00 0	00 0	00 0	00 734	91 734	91 0	00 0	00
0	00 0	00 0	00 0	00 0	00 0	00 0	00 0	00 0	00 724	91 724	91 0	00 0	00
0	00 0	00 0	00 0	00 0	00 0	00 0	00 0	00 0	00 714	91 714	91 0	00 0	00
0	00 0	00 0	00 0	00 0	00 0	00 0	00 0	00 0	00 704	91 704	91 0	00 0	00
0	00 0	00 0	00 0	00 0	00 0	00 0	00 0	00 0	00 694	91 694	91 0	00 0	00
0	00 0	00 0	00 0	00 0	00 0	00 0	00 0	00 0	00 684	91 684	91 0	00 0	00
0	00 0	00 0	00 0	00 0	00 0	00 0	00 0	00 0	00 674	91 674	91 0	00 0	00
0	00 0	00 0	00 0	00 0	00 0	00 0	00 0	00 0	00 664	91 664	91 0	00 0	00
0	00 0	00 0	00 0	00 0	00 0	00 0	00 0	00 0	00 654	91 654	91 0	00 0	00
0	00 0	00 0	00 0	00 0	00 0	00 0	00 0	00 0	00 644	91 644	91 0	00 0	00
0	00 0	00 0	00 0	00 0	00 0	00 0	00 0	00 0	00 634	91 634	91 0	00 0	00
0	00 0	00 0	00 0	00 0	00 0	00 0	00 0	00 0	00 624	91 624	91 0	00 0	00
0	00 0	00 0	00 0	00 0	00 0	00 0	00 0	00 0	00 614	91 614	91 0	00 0	00
0	00 0	00 0	00 0	00 0	00 0	00 0	00 0	00 0	00 604	91 604	91 0	00 0	00
0	00 0	00 0	00 0	00 0	00 0	00 0	00 0	00 0	00 594	91 594	91 0	00 0	00
0	00 0	00 0	00 0	00 0	00 0	00 0	00 0	00 0	00 584	91 584	91 0	00 0	00
0	00 0	00 0	00 0	00 0	00 0	00 0	00 0	00 0	00 574	91 574	91 0	00 0	00
0	00 0	00 0	00 0	00 0	00 0	00 0	00 0	00 0	00 564	91 564	91 0	00 0	00
0	00 0	00 0	00 0	00 0	00 0	00 0	00 0	00 0	00 554	91 554	91 0	00 0	00
0	00 0	00 0	00 0	00 0	00 0	00 0	00 0	00 0	00 544	91 544	91 0	00 0	00
0	00 0	00 0	00 0	00 0	00 0	00 0	00 0	00 0	00 534	91 534	91 0	00 0	00
0	00 0	00 0	00 0	00 0	00 0	00 0	00 0	00 0	00 524	91 524	91 0	00 0	00
0	00 0	00 0	00 0	00 0	00 0	00 0	00 0	00 0	00 514	91 514	91 0	00 0	00
0	00 0	00 0	00 0	00 0	00 0	00 0	00 0	00 0	00 504	91 504	91 0	00 0	00
0	00 0	00 0	00 0	00 0	00 0	00 0	00 0	00 0	00 494	91 494	91 0	00 0	00
0	00 0	00 0	00 0	00 0	00 0	00 0	00 0	00 0	00 484	91 484	91 0	00 0	00
0	00 0	00 0	00 0	00 0	00 0	00 0	00 0	00 0	00 474	91 474	91 0	00 0	00
0	00 0	00 0	00 0	00 0	00 0	00 0	00 0	00 0	00 464	91 464	91 0	00 0	00
0	00 0	00 0	00 0	00 0	00 0	00 0	00 0	00 0	00 454	91 454	91 0	00 0	00
0	00 0	00 0	00 0	00 0	00 0	00 0	00 0	00 0	00 444	91 444	91 0	00 0	00
0	00 0	00 0	00 0	00 0	00 0	00 0	00 0	00 0	00 434	91 434	91 0	00 0	00
0	00 0	00 0	00 0	00 0	00 0	00 0	00 0	00 0	00 424	91 424	91 0	00 0	00
0	00 0	00 0	00 0	00 0	00 0	00 0	00 0	00 0	00 414	91 414	91 0	00 0	00
0	00 0	00 0	00 0	00 0	00 0	00 0	00 0	00 0	00 404	91 404	91 0	00 0	00
0	00 0	00 0	00 0	00 0	00 0	00 0	00 0	00 0	00 394	91 394	91 0	00 0	00
0	00 0	00 0	00 0	00 0	00 0	00 0	00 0	00 0	00 384	91 384	91 0	00 0	00
0	00 0	00 0	00 0	00 0	00 0	00 0	00 0	00 0	00 374	91 374	91 0	00 0	00
0	00 0	00 0	00 0	00 0	00 0	00 0	00 0	00 0	00 364	91 364	91 0	00 0	00
0	00 0	00 0	00 0	00 0	00 0	00 0	00 0	00 0	00 354	91 354	91 0	00 0	00
0	00 0	00 0	00 0	00 0	00 0	00 0	00 0	00 0	00 344	91 344	91 0	00 0	00
0	00 0	00 0	00 0	00 0	00 0	00 0	00 0	00 0	00 334	91 334	91 0	00 0	00
0	00 0	00 0	00 0	00 0	00 0	00 0	00 0	00 0	00 324	91 324	91 0	00 0	00
0	00 0	00 0	00 0	00 0	00 0	00 0	00 0	00 0	00 314	91 314	91 0	00 0	00
0	00 0	00 0	00 0	00 0	00 0	00 0	00 0	00 0	00 304	91 304	91 0	00 0	00
0	00 0	00 0	00 0	00 0	00 0	00 0	00 0	00 0	00 294	91 294	91 0	00 0	00
0	00 0	00 0	00 0	00 0	00 0	00 0	00 0	00 0	00 284	91 284	91 0	00 0	00
0	00 0	00 0	00 0	00 0	00 0	00 0	00 0	00 0	00 274	91 274	91 0	00 0	00
0	00 0	00 0	00 0	00 0	00 0	00 0	00 0	00 0	00 264	91 264	91 0	00 0	00
0	00 0	00 0	00 0	00 0	00 0	00 0	00 0	00 0	00 254	91 254	91 0	00 0	00
0	00 0	00 0	00 0	00 0	00 0	00 0	00 0	00 0	00 244	91 244	91 0	00 0	00
0	00 0	00 0	00 0	00 0	00 0	00 0	00 0	00 0	00 234	91 234	91 0	00 0	00
0	00 0	00 0	00 0	00 0	00 0	00 0	00 0	00 0	00 224	91 224	91 0	00 0	00
0	00 0	00 0	00 0	00 0	00 0	00 0	00 0	00 0	00 214	91 214	91 0	00 0	00
0	00 0	00 0	00 0	00 0	00 0	00 0	00 0	00 0	00 204	91 204	91 0	00 0	00
0	00 0	00 0	00 0	00 0	00 0	00 0	00 0	00 0	00 194	91 194	91 0	00 0	00
0	00 0	00 0	00 0	00 0	00 0	00 0	00 0	00 0	00 184	91 184	91 0	00 0	00
0	00 0	00 0	00 0	00 0	00 0	00 0	00 0	00 0	00 174	91 174	91 0	00 0	00
0	00 0	00 0	00 0	00 0	00 0	00 0	00 0	00 0	00 164	91 164	91 0	00 0	00
0	00 0	00 0	00 0	00 0	00 0	00 0	00 0	00 0	00 154	91 154	91 0	00 0	00
0	00 0	00 0	00 0	00 0	00 0	00 0	00 0	00 0	00 144	91 144	91 0	00 0	00
0	00 0	00 0	00 0	00 0	00 0	00 0	00 0	00 0	00 134	91 134	91 0	00 0	00
0	00 0	00 0	00 0	00 0	00 0	00 0	00 0	00 0	00 124	91 124	91 0	00 0	00
0	00 0	00 0	00 0	00 0	00 0	00 0	00 0	00 0	00 114	91 114	91 0	00 0	00
0	00 0	00 0	00 0	00 0	00 0	00 0	00 0	00 0	00 104	91 104	91 0	00 0	00
0	00 0	00 0	00 0	00 0	00 0	00 0	00 0	00 0	00 94	91 94	91 0	00 0	00
0	00 0	00 0	00 0	00 0	00 0	00 0	00 0	00 0	00 84	91 84	91 0	00 0	00
0	00 0	00 0	00 0	00 0	00 0	00 0	00 0	00 0	00 74	91 74	91 0	00 0	00
0	00 0	00 0	00 0	00 0	00 0	00 0	00 0	00 0	00 64	91 64	91 0	00 0	00
0	00 0	00 0	00 0	00 0	00 0	00 0	00 0	00 0	00 54	91 54	91 0	00 0	00
0	00 0	00 0	00 0	00 0	00 0	00 0	00 0	00 0	00 44	91 44	91 0	00 0	00
0	00 0	00 0	00 0	00 0	00 0	00 0	00 0	00 0	00 34	91 34	91 0	00 0	00
0	00 0	00 0	00 0	00 0	00 0	00 0	00 0	00 0	00 24	91 24	91 0	00 0	00
0	00 0	00 0	00 0	00 0	00 0	00 0	00 0	00 0	00 14	91 14	91 0	00 0	00
0	00 0	00 0	00 0	00 0	00 0	00 0	00 0	00 0	00 4	91 4	91 0	00 0	00
0	00 0	00 0	00 0	00 0	00 0	00 0	00 0	00 0	00 0	00 0	00 0	00 0	00
0	00 0	00 0	00 0	00 0	00 0	00 0	00 0	00 0	00 0	00 0	00 0	00 0	00
0	00 0	00 0	00 0	00 0	00 0	00 0	00 0	00 0	00 0	00 0	00 0	00 0	00
0	00 0	00 0	00 0	00 0	00 0	00 0	00 0	00 0	00 0	00 0	00 0	00 0	00
0	00 0	00 0	00 0	00 0	00 0	00 0	00 0	00 0	00 0	00 0	00 0	00 0	00
0	00 0	00 0	00 0	00 0	00 0	00 0	00 0	00 0	00 0	00 0	00 0	00 0	00
0	00 0	00 0	00 0	00 0	00 0	00 0	00 0	00 0	00 0	00 0	00 0	00 0	00
0	00 0	00 0	00 0	00 0	00 0	00 0	00 0	00 0	00 0	00 0	00 0	00 0	00
0	00 0	00 0	00 0	00 0	00 0	00 0	00 0	00 0	00 0	00 0	00 0	00 0	00
0	00 0	00 0	00 0	00 0	00 0	00 0	00 0	00 0	00 0	00 0	00 0	00 0	00
0	00 0	00 0	00 0	00 0	00 0	00 0	00 0	00 0	00 0	00 0	00 0	00 0	00
0	00 0	00 0	00 0	00 0	00 0	00 0	00 0	00 0	00 0	00 0	00 0	00 0	00
0	00 0	00 0	00 0	00 0	00 0	00 0	00 0	00 0	00 0	00 0	00 0	00 0	00
0	00 0	00 0	00 0	00 0	00 0	00 0	00 0	00 0	00 0	00 0	00 0	00 0	00
0	00 0	00 0	00 0	00 0	00 0	00 0	00 0	00 0	00 0	00 0	00 0	00 0	00
0	00 0	00 0	00 0	00 0	00 0	00 0	00 0	00 0	00 0	00 0	00 0	00 0	00
0	00 0	00 0	00 0	00 0	00 0	00 0	00 0	00 0	00 0	00 0	00 0	00 0	00
0	00 0	00 0	00 0	00 0	00 0	00 0	00 0	00 0	00 0	00 0	00 0	00 0	00
0	00 0	00 0	00 0	00 0	00 0	00 0	00 0	00 0	00 0	00 0	00 0	00 0	00
0	00 0	00 0	00 0	00 0	00 0	00 0	00 0	00 0	00 0	00 0	00 0	00 0	00
0	00 0	00 0	00 0	00 0	00 0	00 0	00 0	00 0	00 0	00 0	00 0	00 0	00
0	00 0	00 0	00 0	00 0	00 0	00 0	00 0	00 0	00 0	00 0	00 0	00 0	00
0	00 0	00 0	00 0	00 0	00 0	00 0	00 0	00 0	00 0	00 0	00 0	00 0	00
0	00 0	00 0	00 0	00 0	00 0	00 0	00 0	00 0	00 0	00 0	00 0	00 0	00
0	00 0	00 0	00 0	00 0	00 0	00 0	00 0	00 0	00 0	00 0	00 0	00 0	00
0	00 0	00 0	00 0	00 0	00 0	00 0	00 0	00 0	00 0	00 0	00 0	00 0	00
0	00 0	00 0	00 0	00 0	00 0	00 0	00 0	00 0	00 0	00 0	00 0	00 0	00
0	00 0	00 0	00 0	00 0	00 0	00 0	00 0	00 0	00 0	00 0	00 0	00 0	00
0	00 0	00 0	00 0	00 0	00 0	00 0	00 0	00 0	00 0	00 0	00 0	00 0	00
0	00 0	00 0	00 0	00 0	00 0	00 0	00 0	00 0	00 0	00 0	00 0	00 0	00
0	00 0	00 0	00 0	00 0	00 0	00 0	00 0	00 0	00 0	00 0	00 0	00 0	00
0	00 0	00 0	00 0	00 0	00 0	00 0	00 0	00 0	00 0	00 0	00 0	00 0	00
0	00 0	00 0	00 0	00 0	00 0	00 0	00 0	00 0	00 0	00 0	00 0	00 0	00
0	00 0	00 0	00 0	00 0	00 0	00 0	00 0	00 0	00 0	00 0	00 0	00 0	00
0	00 0	00 0	00 0	00 0	00 0	00 0	00 0	00 0	00 0	00 0	00 0	00 0	00
0	00 0	00 0	00 0	00 0	00 0	00 0	00 0	00 0	00 0	00 0	00 0	00 0	00
0	00 0	00 0	00 0	00 0	00 0	00 0	00 0	00 0	00 0	00 0	00 0	00 0	00
0	00 0	00 0	00 0	00 0	00 0	00 0	00 0	00 0	00 0	00 0	00 0	00 0	00
0	00 0	00 0	00 0	00 0	00 0	00 0	00 0	00 0	00 0	00 0	00 0	00 0	00
0	00 0	00 0	00 0	00 0	00 0	00 0	00 0	00 0	00 0	00 0	00 0	00 0	00
0	00 0	00 0	00 0	00 0	00 0	00 0	00 0	00 0	00 0	00 0	00 0	00 0	00
0	00 0	00 0	00 0	00 0	00 0	00 0	00 0	00 0	00 0	00 0	00 0	00 0	00
0	00 0	00 0	00 0	00 0	00 0	00 0	00 0	00 0	00 0	00 0	00 0	00 0	00
0	00 0	00 0	00 0	00 0	00 0	00 0	00 0	00 0	00 0	00 0	00 0	00 0	00
0	00 0	00 0	00 0	00 0	00 0	00 0	00 0	00 0	00 0	00 0	00 0	00 0	00
0	00 0	00 0	00 0	00 0	00 0	00 0	00 0	00 0	00 0	00 0	00 0	00 0	00
0	00 0	00 0	00 0	00 0	00 0	00 0	00 0	00 0	00 0	00 0	00 0	00 0	00
0	00 0	00 0	00 0	00 0	00 0	00 0	00 0	00 0	00 0	00 0	00 0	00 0	00
0	00 0	00 0	00 0	00 0	00 0	00 0	00 0	00 0	00 0	00 0	00 0	00 0	00
0	00 0	00 0	00 0	00 0	00 0	00 0	00 0	00 0	00 0	00 0	00 0	00 0	00
0	00 0	00 0	00 0	00 0	00 0	00 0	00 0	00 0	00 0	00 0	00 0	00 0	00
0	00 0	00 0	00 0	00 0	00 0	00 0	00 0	00 0	00 0	00 0	00 0	00 0	00
0	00 0	00 0	00 0	00 0	00 0	00 0	00 0	00 0	00 0	00 0	00 0	00 0	00
0	00 0	00 0	00 0	00 0	00 0	00 0	00 0	00 0	00 0	00 0	00 0	00 0	00
0	00 0	00 0	00 0	00 0	00 0	00 0	00 0	00 0	00 0	00 0	00 0	00 0	00
0	00 0	00 0	00 0	00 0	00 0	00 0	00 0	00 0	00 0	00 0	00 0	00 0	00
0	00 0	00 0	00 0	00 0	00 0	00 0	00 0	00 0	00 0	00 0	00 0	00 0	00
0	00 0	00 0	00 0	00 0	00 0	00 0	00 0	00 0	00 0	00 0	00 0	00 0	00
0	00 0	00 0	00 0	00 0	00 0	00 0	00 0	00 0	00 0	00 0	00 0	00 0	00
0	00 0	00 0	00 0	00 0	00 0	00 0	00 0	00 0	00 0	00 0	00 0	00 0	00
0	00 0	00 0	00 0	00 0	00 0	00 0	00 0	00 0	00 0	00 0	00 0	00 0	00
0	00 0	00 0	00 0	00 0	00 0	00 0	00 0	00 0	00 0	00 0	00 0	00 0	00
0	00 0	00 0	00 0	00 0	00 0	00 0	00 0	00 0	00 0	00 0	00 0	00 0	00
0	00 0	00 0	00 0	00 0	00 0	00 0	00 0	00 0	00 0	00 0	00 0	00 0	00
0	00 0	00 0	00 0	00 0	00 0	00 0	00 0	00 0	00 0	00 0	00 0	00 0	00
0	00 0	00 0	00 0	00 0	00 0	00 0	00 0	00 0	00 0	00 0	00 0	00 0	00
0	00 0	00 0	00 0	00 0	00 0	00 0	00 0	00 0	00 0	00 0	00 0	00 0	00
0	00 0	00 0	00 0	00 0	00 0	00 0	00 0	00 0	00 0	00 0	00 0	00 0	00
0	00 0	00 0	00 0	00 0	00 0	00 0	00 0	00 0	00 0	00 0	00 0	00 0	00
0	00 0	00 0	00 0	00 0	00 0	00 0	00 0	00 0	00 0	00 0	00 0	00 0	00
0	00 0	00 0	00 0	00 0	00 0	00 0	00 0	00 0	00 0	00 0	00 0	00 0	00
0	00 0	00 0	00 0	00 0	00 0	00 0	00 0	00 0	00 0	00 0	00 0	00 0	00
0	00 0	00 0	00 0	00 0	00 0	00 0	00 0	00 0	00 0	00 0	00 0	00 0	00
0	00 0	00 0	00 0	00 0	00 0	00 0	00 0	00 0	00 0	00 0	00 0	00 0	00
0	00 0	00 0	00 0	00 0	00 0	00 0	00 0	00 0	00 0	00 0	00 0	00 0	00
0	00 0	00 0	00 0	00 0	00 0	00 0	00 0	00 0	00 0	00 0	00 0	00 0	00
0	00 0	00 0	00 0	00 0	00 0	00 0	00 0	00 0	00 0	00 0	00 0	00 0	00
0	00 0	00 0	00 0	00 0	00 0	00 0	00 0	00 0	00 0	00 0	00 0	00 0	00
0	00 0	00 0	00 0	00 0	00 0	00 0	00 0	00 0	00 0	00 0	00 0	00 0	00
0	00 0	00 0	00 0	00 0	00 0	00 0	00 0	00 0	00 0	00 0	00 0	00 0	00
0	00 0	00 0	00 0	00 0	00 0	00 0	00 0	00 0	00 0	00 0	00 0	00 0	00
0	00 0	00 0	00 0	00 0	00 0	00 0	00 0	00 0	00 0	00 0	00 0	00 0	00
0	00 0	00 0	00 0	00 0	00 0	00 0	00 0	00 0	00 0	00 0	00 0	00 0	00
0	00 0	00 0	00 0	00 0	00 0	00 0	00 0	00 0	00 0	00 0	00 0	00 0	00
0	00 0	00 0	00 0	00 0	00 0	00 0	00 0	00 0	00 0	00 0	00 0	00 0	00
0	00 0	00 0	00 0	00 0	00 0	00 0	00 0	00 0	00 0	00 0	00 0	00 0	00
0	00 0	00 0	00 0	00 0	00 0	00 0	00 0	00 0	00 0	00 0	00 0	00 0	00
0	00 0	00 0	00 0	00 0	00 0	00 0	00 0	00 0	00 0	00 0	00 0	00 0	00
0	00 0	00 0	00 0	00 0	00 0	00 0	00 0	00 0	00 0	00 0	00 0	00 0	00
0	00 0	00 0	00 0	00 0	00 0	00 0	00 0	00 0	00 0	00 0	00 0	00 0	00
0	00 0	00 0	00 0	00 0	00 0	00 0	00 0	00 0	00 0	00 0	00 0	00 0	00
0	00 0	00 0	00 0	00 0	00 0	00 0	00 0	00 0	00 0	00 0	00 0	00 0	00
0	00 0	00 0	00 0	00 0	00 0	00 0	00 0	00 0	00 0	00 0	00 0	00 0	00
0	00 0	00 0	00 0	00 0	00 0	00 0	00 0	00 0	00 0	00 0	00 0	00 0	00
0	00 0	00 0	00 0	00 0	00 0	00 0	00 0	00 0	00 0	00 0	00 0	00 0	00
0	00 0	00 0	00 0	00 0	00 0	00 0	00 0	00 0	00 0	00 0	00 0	00 0	00
0	00 0	00 0	00 0	00 0	00 0	00 0	00 0	00 0	00 0	00 0	00 0	00 0	00
0	00 0	00 0	00 0	00 0	00 0	00 0	00 0	00 0	00 0	00 0	00 0	00 0	00
0	00 0	00 0	00 0	00 0	00 0	00 0	00 0	00 0	00 0	00 0	00 0	00 0	00
0	00 0	00 0	00 0	00 0	00 0	00 0	00 0	00 0	00 0	00 0	00 0	00 0	00
0	00 0	00 0	00 0	00 0	00 0	00 0	00 0	00 0	00 0	00 0	00 0	00 0	00
0	00 0	00 0	00 0	00 0	00 0	00 0	00 0	00 0	00 0	00 0	00 0	00 0	00
0	00 0	00 0	00 0	00 0	00 0	00 0	00 0	00 0	00 0	00 0	00 0	00 0	00
0	00 0	00 0	00 0	00 0	00 0	00 0	00 0	00 0	00 0	00 0	00 0	00 0	00
0	00 0	00 0	00 0	00 0	00 0	00 0	00 0	00 0	00 0	00 0	00 0	00 0	00
0	00 0	00 0	00 0	00 0	00 0	00 0	00 0	00 0	00 0	00 0	00 0	00 0	00
0	00 0	00 0	00 0	00 0	00 0	00 0	00 0	00 0	00 0	00 0	00 0	00 0	00
0	00 0	00 0	00 0	00 0	00 0	00 0	00 0	00 0	00 0	00 0	00 0	00 0	00
0	00 0	00 0	00 0	00 0	00 0	00 0	00 0	00 0	00 0	00 0	00 0	00 0	00
0	00 0	00 0	00 0	00 0	00 0	00 0	00 0	00 0	00 0	00 0	00 0	00 0	00
0	00 0	00 0	00 0	00 0	00 0	00 0	00 0	00 0	00 0	00 0	00 0	00 0	00
0	00 0	00 0	00 0	00 0	00 0	00 0	00 0	00 0	00 0	00 0	00 0	00 0	00
0	00 0	00 0	00 0	00 0	00 0	00 0	00 0	00 0	00 0	00 0	00 0	00 0	00
0	00 0	00 0	00 0	00 0	00 0	00 0	00 0	00 0	00 0	00 0	00 0	00 0	00
0	00 0	00 0	00 0	00 0	00 0	00 0	00 0	00 0	00 0	00 0	00 0	00 0	00
0	00 0	00 0	00 0	00 0	00 0	00 0	00 0	00 0	00 0	00 0	00 0	00 0	00
0	00 0	00 0	00 0	00 0	00 0	00 0	00 0	00 0	00 0	00 0	00 0	00 0	00
0	00 0	00 0	00 0	00 0	00 0	00 0	00 0	00 0	00 0	00 0	00 0	00 0	00
0	00 0	00 0	00 0	00 0	00 0	00 0	00 0	00 0	00 0	00 0	00 0	00 0	00
0	00 0	00 0	00 0	00 0	00 0	00 0	00 0	00 0	00 0	00 0	00 0	00 0	00
0	00 0	00 0	00 0	00 0	00 0	00 0	00 0	00 0	00 0	00 0	00 0	00 0	00
0	00 0	00 0	00 0	00 0	00 0	00 0	00 0	00 0	00 0	00 0	00 0	00 0	00
0	00 0	00 0	00 0	00 0	00 0	00 0	00 0	00 0	00 0	00 0	00 0	00 0	00
0	00 0	00 0	00 0	00 0	00 0	00 0	00 0	00 0	00 0	00 0	00 0	00 0	00
0	00 0	00 0	00 0	00 0	00 0	00 0	00 0	00 0	00 0	00 0	00 0	00 0	00
0	00 0	00 0	00 0	00 0	00 0	00 0	00 0	00 0	00 0	00 0	00 0	00 0	00
0	00 0	00 0	00 0	00 0	00 0	00 0	00 0	00 0	00 0	00 0	00 0	00 0	00
0	00 0	00 0	00 0	00 0	00 0	00 0	00 0	00 0	00 0	00 0	00 0	00 0	00
0	00 0	00 0	00 0	00 0	00 0	00 0	00 0	00 0	00 0	00 0	00 0	00 0	00
0	00 0	00 0	00 0	00 0	00 0	00 0	00 0	00 0	00 0	00 0	00 0	00 0	00
0	00 0	00 0	00 0	00 0	00 0	00 0	00 0	00 0	00 0	00 0	00 0	00 0	00
0	00 0	00 0	00 0	00 0	00 0	00 0	00 0	00 0	00 0	00 0	00 0	00 0	00
0	00 0	00 0	00 0	00 0	00 0	00 0	00 0	00 0	00 0	00 0	00 0	00 0	00
0	00 0	00 0	00 0	00 0	00 0	00 0	00 0	00 0	00 0	00 0	00 0	00 0	00
0	00 0	00 0	00 0	00 0	00 0	00 0	00 0	00 0	00 0	00 0	00 0	00 0	00
0	00 0	00 0	00 0	00 0	00 0	00 0	00 0	00 0	00 0	00 0	00 0	00 0	00
0	00 0	00 0	00 0	00 0	00 0	00 0	00 0	00 0	00 0	00 0	00 0	00 0	00
0	00 0	00 0	00 0	00 0	00 0	00 0	00 0	00 0	00 0	00 0	00 0	00 0	00
0	00 0	00 0	00 0	00 0	00 0	00 0	00 0	00 0	00 0	00 0	00 0	00 0	00
0	00 0	00 0	00 0	00 0	00 0	00 0	00 0	00 0	00 0	00 0	00 0	00 0	00
0	00 0	00 0	00 0	00 0	00 0	00 0	00 0	00 0	00 0	00 0	00 0	00 0	00
0	00 0	00 0	00 0	00 0	00 0	00 0	00 0	00 0	00 0	00 0	00 0	00 0	00
0	00 0	00 0	00 0	00 0	00 0	00 0	00 0	00 0	00 0	00 0	00 0	00 0	00
0	00 0	00 0	00 0	00 0	00 0	00 0	00 0	00 0	00 0	00 0	00 0	00 0	00
0	00 0	00 0	00 0	00 0	00 0	00 0	00 0	00 0	00 0	00 0	00 0	00 0	00
0	00 0	00 0	00 0	00 0	00 0	00 0	00 0	00 0	00 0	00 0	00 0	00 0	00
0	00 0	00 0	00 0	00 0	00 0	00 0	00 0	00 0	00 0	00 0	00 0	00 0	00
0	00 0	00 0	00 0	00 0	00 0	00 0	00 0	00 0	00 0	00 0	00 0	00 0	00
0	00 0	00 0	00 0	00 0	00 0	00 0	00 0	00 0	00 0	00 0	00 0	00 0	00
0	00 0	00 0	00 0	00 0	00 0	00 0	00 0	00 0	00 0	00 0	00 0	00 0	00
0	00 0	00 0	00 0	00 0	00 0	00 0	00 0	00 0	00 0	00 0	00 0	00 0	00
0	00 0	00 0	00 0	00 0	00 0	00 0	00 0	00 0	00 0	00 0	00 0	00 0	00
0	00 0	00 0	00 0	00 0	00 0	00 0	00 0	00 0	00 0	00 0	00 0	00 0	00
0	00 0	00 0	00 0	00 0	00 0	00 0	00 0	00 0	00 0	00 0	00 0	00 0	00
0	00 0	00 0	00 0	00 0	00 0	00 0	00 0	00 0	00 0	00 0	00 0	00 0	00
0	00 0	00 0	00 0	00 0	00 0	00 0	00 0	00 0	00 0	00 0	00 0	00 0	00
0	00 0	00 0	00 0	00 0	00 0	00 0	00 0	00 0	00 0	00 0	00 0	00 0	00
0	00 0	00 0	00 0	00 0	00 0	00 0	00 0	00 0	00 0	00 0	00 0	00 0	00
0	00 0	00 0	00 0	00 0	00 0	00 0	00 0	00 0	00 0	00 0	00 0	00 0	00
0	00 0	00 0	00 0	00 0	00 0	00 0	00 0	00 0	00 0	00 0	00 0	00 0	00
0	00 0	00 0	00 0	00 0	00 0	00 0	00 0	00 0	00 0	00 0	00 0	00 0	00
0	00 0	00 0	00 0	00 0	00 0	00 0	00 0	00 0	00 0	00 0	00 0	00 0	00
0	00 0	00 0	00 0	00 0	00 0	00 0	00 0	00 0	00 0	00 0	00 0	00 0	00
0	00 0	00 0	00 0	00 0	00 0	00 0	00 0	00 0	00 0	00 0	00 0	00 0	00
0	00 0	00 0	00 0	00 0	00 0	00 0	00 0	00 0	00 0	00 0	00 0	00 0	00
0	00 0	00 0	00 0	00 0	00 0	00 0	00 0	00 0	00 0	00 0	00 0	00 0	00
0	00 0	00 0	00 0	00 0	00 0	00 0	00 0	00 0	00 0	00 0	00 0	00 0	00
0	00 0	00 0	00 0	00 0	00 0	00 0	00 0	00 0	00 0	00 0	00 0	00 0	00
0	00 0	00 0	00 0	00 0	00 0	00 0	00 0	00 0	00 0	00 0	00 0	00 0	00
0	00 0	00 0	00 0	00 0	00 0	00 0	00 0	00 0	00 0	00 0	00 0	00 0	00
0	00 0	00 0	00 0	00 0	00 0	00 0	00 0	00 0	00 0	00 0	00 0	00 0	00
0	00 0	00 0	00 0	00 0	00 0	00 0	00 0	00 0	00 0	00 0	00 0	00 0	00
0	00 0	00 0	00 0	00 0	00 0	00 0	00 0	00 0	00 0	00 0	00 0	00 0	00
0	00 0	00 0	00 0	00 0	00 0	00 0	00 0	00 0	00 0	00 0	00 0	00 0	00
0	00 0	00 0	00 0	00 0	00 0	00 0	00 0	00 0	00 0	00 0	00 0	00 0	00
0	00 0	00 0	00 0	00 0	00 0	00 0	00 0	00 0	00 0	00 0	00 0	00 0	00
0	00 0	00 0	00 0	00 0	00 0	00 0	00 0	00 0	00 0	00 0	00 0	00 0	00
0	00 0	00 0	00 0	00 0	00 0	00 0	00 0	00 0	00 0	00 0	00 0	00 0	00
0	00 0	00 0	00 0	00 0	00 0	00 0	00 0	00 0	00 0	00 0	00 0	00 0	00
0	00 0	00 0	00 0	00 0	00 0	00 0	00 0	00 0	00 0	00 0	00 0	00 0	00
0	00 0	00 0	00 0	00 0	00 0	00 0	00 0	00 0	00 0	00 0	00 0	00 0	00
0	00 0	00 0	00 0	00 0	00 0	00 0	00 0	00 0	00 0	00 0	00 0	00 0	00
0	00 0	00 0	00 0	00 0	00 0	00 0	00 0	00 0	00 0	00 0	00 0	00 0	00
0	00 0	00 0	00 0	00 0	00 0	00 0	00 0	00 0	00 0	00 0	00 0	00 0	00
0	00 0	00 0	00 0	00 0	00 0	00 0	00 0	00 0	00 0	00 0	00 0	00 0	00
0	00 0	00 0	00 0	00 0	00 0	00 0	00 0	00 0	00 0	00 0	00 0	00 0	00
0	00 0	00 0	00 0	00 0	00 0	00 0	00 0	00 0	00 0	00 0	00 0	00 0	00
0	00 0	00 0	00 0	00 0	00 0	00 0	00 0	00 0	00 0	00 0	00 0	00 0	00
0	00 0	00 0	00 0	00 0	00 0	00 0	00 0	00 0	00 0	00 0	00 0	00 0	00
0	00 0	00 0	00 0	00 0	00 0	00 0	00 0	00 0	00 0	00 0	00 0	00 0	00
0	00 0	00 0	00 0	00 0	00 0	00 0	00 0	00 0	00 0	00 0	00 0	00 0	00
0	00 0	00 0	00 0	00 0	00 0	00 0	00 0	00 0	00 0	00 0	00 0	00 0	00
0	00 0	00 0	00 0	00 0	00 0	00 0	00 0	00 0	00 0	00 0	00 0	00 0	00
0	00 0	00 0	00 0	00 0	00 0	00 0	00 0	00 0	00 0	00 0	00 0	00 0	00
0	00 0	00 0	00 0	00 0	00 0	00 0	00 0	00 0	00 0	00 0	00 0	00 0	00
0	00 0	00 0	00 0	00 0	00 0	00 0	00 0	00 0	00 0	00 0	00 0	00 0	00
0	00 0	00 0	00 0	00 0	00 0	00 0	00 0	00 0	00 0	00 0	00 0	00 0	00
0	00 0	00 0	00 0	00 0	00 0	00 0	00 0	00 0	00 0	00 0	00 0	00 0	00
0	00 0	00 0	00 0	00 0	00 0	00 0	00 0	00 0	00 0	00 0	00 0	00 0	00
0	00 0	00 0	00 0	00 0	00 0	00 0	00 0	00 0	00 0	00 0	00 0	00 0	00
0	00 0	00 0	00 0	00 0	00 0	00 0	00 0	00 0	00 0	00 0	00 0	00 0	00
0	00 0	00 0	00 0	00 0	00 0	00 0	00 0	00 0	00 0	00 0	00 0	00 0	00
0	00 0	00 0	00 0	00 0	00 0	00 0	00 0	00 0	00 0	00 0	00 0	00 0	00
0	00 0	00 0	00 0	00 0	00 0	00 0	00 0	00 0	00 0	00 0	00 0	00 0	00
0	00 0	00 0	00 0	00 0	00 0	00 0	00 0	00 0	00 0	00 0	00 0	00 0	00
0	00 0	00 0	00 0	00 0	00 0	00 0	00 0	00 0	00 0	00 0	00 0	00 0	00
0	00 0	00 0	00 0	00 0	00 0	00 0	00 0	00 0	00 0	00 0	00 0	00 0	00
0	00 0	00 0	00 0	00 0	00 0	00 0	00 0	00 0	00 0	00 0	00 0	00 0	00
0	00 0	00 0	00 0	00 0	00 0	00 0	00 0	00 0	00 0	00 0	00 0	00 0	00
0	00 0	00 0	00 0	00 0	00 0	00 0	00 0	00 0	00 0	00 0	00 0	00 0	00
0	00 0	00 0	00 0	00 0	00 0	00 0	00 0	00 0	00 0	00 0	00 0	00 0	00
0	00 0	00 0	00 0	00 0	00 0	00 0	00 0	00 0	00 0	00 0	00 0	00 0	00
0	00 0	00 0	00 0	00 0	00 0	00 0	00 0	00 0	00 0	00 0	00 0	00 0	00
0	00 0	00 0	00 0	00 0	00 0	00 0	00 0	00 0	00 0	00 0	00 0	00 0	00
0	00 0	00 0	00 0	00 0	00 0	00 0	00 0	00 0	00 0	00 0	00 0	00 0	00
0	00 0	00 0	00 0	00 0	00 0	00 0	00 0	00 0	00 0	00 0	00 0	00 0	00
0	00 0	00 0	00 0	00 0	00 0	00 0	00 0	00 0	00 0	00 0	00 0	00 0	00
0	00 0	00 0	00 0	00 0	00 0	00 0	00 0	00 0	00 0	00 0	00 0	00 0	00
0	00 0	00 0	00 0	00 0	00 0	00 0	00 0	00 0	00 0	00 0	00 0	00 0	00
0	00 0	00 0	00 0	00 0	00 0	00 0	00 0	00 0	00 0	00 0	00 0	00 0	00
0	00 0	00 0	00 0	00 0	00 0	00 0	00 0	00 0	00 0	00 0	00 0	00 0	00
0	00 0	00 0	00 0	00 0	00 0	00 0	00 0	00 0	00 0	00 0	00 0	00 0	00
0	00 0	00 0	00 0	00 0	00 0	00 0	00 0	00 0	00 0	00 0	00 0	00 0	00
0	00 0	00 0	00 0	00 0	00 0	00 0	00 0	00 0	00 0	00 0	00 0	00 0	00
0	00 0	00 0	00 0	00 0	00 0	00 0	00 0	00 0	00 0	00 0	00 0	00 0	00
0	00 0	00 0	00 0	00 0	00 0	00 0	00 0	00 0	00 0	00 0	00 0	00 0	00
0	00 0	00 0	00 0	00 0	00 0	00 0	00 0	00 0	00 0	00 0	00 0	00 0	00
0	00 0	00 0	00 0	00 0	00 0	00 0	00 0	00 0	00 0	00 0	00 0	00 0	00
0	00 0	00 0	00 0	00 0	00 0	00 0	00 0	00 0	00 0	00 0	00 0	00 0	00
0	00 0	00 0	00 0	00 0	00 0	00 0	00 0	00 0	00 0	00 0	00 0	00 0	00
0	00 0	00 0	00 0	00 0	00 0	00 0	00 0	00 0	00 0	00 0	00 0	00 0	00
0	00 0	00 0	00 0	00 0	00 0	00 0	00 0	00 0	00 0	00 0	00 0	00 0	00
0	00 0	00 0	00 0	00 0	00 0	00 0	00 0	00 0	00 0	00 0	00 0	00 0	00
0	00 0	00 0	00 0	00 0	00 0	00 0	00 0	00 0	00 0	00 0	00 0	00 0	00
0	00 0	00 0	00 0	00 9	09 9	09 0	00 0	00 0	00 0	00 0	00 0	00 0	00
0	00 0	00 0	00 0	00 88	10 88	10 0	00 0	00 0	00 0	00 0	00 0	00 0	00
0	00 0	00 0	00 0	00 480	53 480	53 0	00 0	00 0	00 0	00 0	00 0	00 0	00
0	00 0	00 0	00 0	00 789	83 789	83 0	00 0	00 0	00 0	00 0	00 0	00 0	00
0	00 0	00 0	00 0	00 1033	12 1033	12 0	00 0	00 0	00 0	00 0	00 0	00 0	00
0	00 0	00 0	00 0	00 1224	00 1224	00 0	00 0	00 0	00 0	00 0	00 0	00 0	00
0	00 0	00 0	00 0	00 1373	28 1373	28 0	00 0	00 0	00 0	00 0	00 0	00 0	00
0	00 0	00 0	00 0	00 1489	53 1489	53 0	00 0	00 0	00 0	00 0	00 0	00 0	00
0	00 0	00 0	00 0	00 1579	56 1579	56 0	00 0	00 0	00 0	00 0	00 0	00 0	00
0	00 0	00 0	00 0	00 1648	76 1648	76 0	00 0	00 0	00 0	00 0	00 0	00 0	00
0	00 0	00 0	00 0	00 1701	44 1701	44 0	00 0	00 0	00 0	00 0	00 0	00 0	00
0	00 0	00 0	00 0	00 1741	00 1741	00 0	00 0	00 0	00 0	00 0	00 0	00 0	00
0	00 0	00 0	00 0	00 1770	14 1770	14 0	00 0	00 0	00 0	00 0	00 0	00 0	00
0	00 0	00 0	00 0	00 1791	00 1791	00 0	00 0	00 0	00 0	00 0	00 0	00 0	00
0	00 0	00 0	00 0	00 1805	30 1805	30 0	00 0	00 0	00 0	00 0	00 0	00 0	00
0	00 0	00 0	00 0	00 1814	39 1814	39 0	00 0	00 0	00 0	00 0	00 0	00 0	00
0	00 0	00 0	00 0	00 1819	33 1819	33 0	00 0	00 0	00 0	00 0	00 0	00 0	00
0	00 0	00 0	00 0	00 1820	99 1820	99 0	00 0	00 0	00 0	00 0	00 0	00 0	00
0	00 0	00 0	00 0	00 1820	04 1820	04 0	00 0	00 0	00 0	00 0	00 0	00 0	00
0	00 0	00 0	00 0	00 1817	02 1817	02 0	00 0	00 0	00 0	00 0	00 0	00 0	00
0	00 0	00 0	00 0	00 1812	36 1812	36 9	09 9	09 9	09 0	00 0	00 0	00 0	00
0	00 0	00 0	00 0	00 1806	39 1806	39 88	10 88	10 88	10 0	00 0	00 0	00 0	00
0	00 0	00 0	00 0	00 1799	38 1799	38 480	53 480	53 480	53 0	00 0	00 0	00 0	00
0	00 0	00 0	00 0	00 1791	55 1791	55 789	83 789	83 789	83 0	00 0	00 0	00 0	00
0	00 0	00 0	00 0	00 1783	07 1783	07 1033	12 1033	12 1033	12 0	00 0	00 0	00 0	00
0	00 0	00 0	00 0	00 1774	07 1774	07 1224	00 1224	00 1224	00 0	00 0	00 0	00 0	00
0	00 0	00 0	00 0	00 1764	65 1764	65 1373	28 1373	28 1373	28 0	00 0	00 0	00 0	00
0	00 0	00 0	00 0	00 1754	91 1754	91 1489	53 1489	53 1489	53 0	00 0	00 0	00 0	00
0	00 0	00 0	00 0	00 1744	91 1744	91 1579	56 1579	56 1579	56 0	00 0	00 0	00 0	00
0	00 0	00 0	00 0	00 1734	91 1734	91 1648	76 1648	76 1648	76 0	00 0	00 0	00 0	00
0	00 0	00 0	00 0	00 1724	91 1724	91 1701	44 1701	44 1701	44 0	00 0	00 0	00 0	00
0	00 0	00 0	00 0	00 1714	91 1714	91 1741	00 1741	00 1741	00 0	00 0	00 0	00 0	00
0	00 0	00 0	00 0	00 1704	91 1704	91 1770	14 1770	14 1770	14 0	00 0	00 0	00 0	00
0	00 0	00 0	00 0	00 1694	91 1694	91 1791	00 1791	00 1791	00 0	00 0	00 0	00 0	00
0	00 0	00 0	00 0	00 1684	91 1684	91 1805	30 1805	30 1805	30 0	00 0	00 0	00 0	00
0	00 0	00 0	00 0	00 1674	91 1674	91 1814	39 1814	39 1814	39 0	00 0	00 0	00 0	00
0	00 0	00 0	00 0	00 1664	91 1664	91 1819	33 1819	33 1819	33 0	00 0	00 0	00 0	00
0	00 0	00 0	00 0	00 1654	91 1654	91 1820	99 1820	99 1820	99 0	00 0	00 0	00 0	00
0	00 0	00 0	00 0	00 1644	91 1644	91 1820	04 1820	04 1820	04 0	00 0	00 0	00 0	00
0	00 0	00 0	00 0	00 1634	91 1634	91 1817	02 1817	02 1817	02 0	00 0	00 0	00 0	00
0	00 0	00 0	00 0	00 1624	91 1624	91 1812	36 1812	36 1812	36 0	00 0	00 0	00 0	00
0	00 0	00 0	00 0	00 1614	91 1614	91 1806	39 1806	39 1806	39 0	00 0	00 0	00 0	00
0	00 0	00 0	00 0	00 1604	91 1604	91 1799	38 1799	38 1799	38 0	00 0	00 0	00 0	00
0	00 0	00 0	00 0	00 1594	91 1594	91 1791	55 1791	55 1791	55 0	00 0	00 0	00 0	00
0	00 0	00 0	00 0	00 1584	91 1584	91 1783	07 1783	07 1783	07 0	00 0	00 0	00 0	00
0	00 0	00 0	00 0	00 1574	91 1574	91 1774	07 1774	07 1774	07 0	00 0	00 0	00 0	00
0	00 0	00 0	00 0	00 1564	91 1564	91 1764	65 1764	65 1764	65 0	00 0	00 0	00 0	00
0	00 0	00 0	00 0	00 1554	91 1554	91 1754	91 1754	91 1754	91 0	00 0	00 0	00 0	00
0	00 0	00 0	00 0	00 1544	91 1544	91 1744	91 1744	91 1744	91 0	00 0	00 0	00 0	00
0	00 0	00 0	00 0	00 1534	91 1534	91 1734	91 1734	91 1734	91 0	00 0	00 0	00 0	00
0	00 0	00 0	00 0	00 1524	91 1524	91 1724	91 1724	91 1724	91 0	00 0	00 0	00 0	00
0	00 0	00 0	00 0	00 1514	91 1514	91 1714	91 1714	91 1714	91 0	00 0	00 0	00 0	00
0	00 0	00 0	00 0	00 1504	91 1504	91 1704	91 1704	91 1704	91 0	00 0	00 0	00 0	00
0	00 0	00 0	00 0	00 1494	91 1494	91 1694	91 1694	91 1694	91 0	00 0	00 0	00 0	00
0	00 0	00 0	00 0	00 1484	91 1484	91 1684	91 1684	91 1684	91 0	00 0	00 0	00 0	00
0	00 0	00 0	00 0	00 1474	91 1474	91 1674	91 1674	91 1674	91 0	00 0	00 0	00 0	00
0	00 0	00 0	00 0	00 1464	91 1464	91 1664	91 1664	91 1664	91 0	00 0	00 0	00 0	00
0	00 0	00 0	00 0	00 1454	91 1454	91 1654	91 1654	91 1654	91 0	00 0	00 0	00 0	00
0	00 0	00 0	00 0	00 1444	91 1444	91 1644	91 1644	91 1644	91 0	00 0	00 0	00 0	00
0	00 0	00 0	00 0	00 1434	91 1434	91 1634	91 1634	91 1634	91 0	00 0	00 0	00 0	00
0	00 0	00 0	00 0	00 1424	91 1424	91 1624	91 1624	91 1624	91 0	00 0	00 0	00 0	00
0	00 0	00 0	00 0	00 1414	91 1414	91 1614	91 1614	91 1614	91 0	00 0	00 0	00 0	00
0	00 0	00 0	00 0	00 1404	91 1404	91 1604	91 1604	91 1604	91 0	00 0	00 0	00 0	00
0	00 0	00 0	00 0	00 1394	91 1394	91 1594	91 1594	91 1594	91 0	00 0	00 0	00 0	00
0	00 0	00 0	00 0	00 1384	91 1384	91 1584	91 1584	91 1584	91 0	00 0	00 0	00 0	00
0	00 0	00 0	00 0	00 1374	91 1374	91 1574	91 1574	91 1574	91 0	00 0	00 0	00 0	00
0	00 0	00 0	00 0	00 1364	91 1364	91 1564	91 1564	91 1564	91 0	00 0	00 0	00 0	00
0	00 0	00 0	00 0	00 1354	91 1354	91 1554	91 1554	91 1554	91 0	00 0	00 0	00 0	00
0	00 0	00 0	00 0	00 1344	91 1344	91 1544	91 1544	91 1544	91 0	00 0	00 0	00 0	00
0	00 0	00 0	00 0	00 1334	91 1334	91 1534	91 1534	91 1534	91 0	00 0	00 0	00 0	00
0	00 0	00 0	00 0	00 1324	91 1324	91 1524	91 1524	91 1524	91 0	00 0	00 0	00 0	00
0	00 0	00 0	00 0	00 1314	91 1314	91 1514	91 1514	91 1514	91 0	00 0	00 0	00 0	00
0	00 0	00 0	00 0	00 1304	91 1304	91 1504	91 1504	91 1504	91 0	00 0	00 0	00 0	00
0	00 0	00 0	00 0	00 1294	91 1294	91 1494	91 1494	91 1494	91 0	00 0	00 0	00 0	00
0	00 0	00 0	00 0	00 1284	91 1284	91 1484	91 1484	91 1484	91 0	00 0	00 0	00 0	00
0	00 0	00 0	00 0	00 1274	91 1274	91 1474	91 1474	91 1474	91 0	00 0	00 0	00 0	00
0	00 0	00 0	00 0	00 1264	91 1264	91 1464	91 1464	91 1464	91 0	00 0	00 0	00 0	00
0	00 0	00 0	00 0	00 1254	91 1254	91 1454	91 1454	91 1454	91 0	00 0	00 0	00 0	00
0	00 0	00 0	00 0	00 1244	91 1244	91 1444	91 1444	91 1444	91 0	00 0	00 0	00 0	00
0	00 0	00 0	00 0	00 1234	91 1234	91 1434	91 1434	91 1434	91 0	00 0	00 0	00 0	00
0	00 0	00 0	00 0	00 1224	91 1224	91 1424	91 1424	91 1424	91 0	00 0	00 0	00 0	00
0	00 0	00 0	00 0	00 1214	91 1214	91 1414	91 1414	91 1414	91 0	00 0	00 0	00 0	00
0	00 0	00 0	00 0	00 1204	91 1204	91 1404	91 1404	91 1404	91 0	00 0	00 0	00 0	00
0	00 0	00 0	00 0	00 1194	91 1194	91 1394	91 1394	91 1394	91 0	00 0	00 0	00 0	00
0	00 0	00 0	00 0	00 1184	91 1184	91 1384	91 1384	91 1384	91 0	00 0	00 0	00 0	00
0	00 0	00 0	00 0	00 1174	91 1174	91 1374	91 1374	91 1374	91 0	00 0	00 0	00 0	00
0	00 0	00 0	00 0	00 1164	91 1164	91 1364	91 1364	91 1364	91 0	00 0	00 0	00 0	00
0	00 0	00 0	00 0	00 1154	91 1154	91 1354	91 1354	91 1354	91 0	00 0	00 0	00 0	00
0	00 0	00 0	00 0	00 1144	91 1144	91 1344	91 1344	91 1344	91 0	00 0	00 0	00 0	00
0	00 0	00 0	00 0	00 1134	91 1134	91 1334	91 1334	91 1334	91 0	00 0	00 0	00 0	00
0	00 0	00 0	00 0	00 1124	91 1124	91 1324	91 1324	91 1324	91 0	00 0	00 0	00 0	00
0	00 0	00 0	00 0	00 1114	91 1114	91 1314	91 1314	91 1314	91 0	00 0	00 0	00 0	00
0	00 0	00 0	00 0	00 1104	91 1104	91 1304	91 1304	91 1304	91 0	00 0	00 0	00 0	00
0	00 0	00 0	00 0	00 1094	91 1094	91 1294	91 1294	91 1294	91 0	00 0	00 0	00 0	00
0	00 0	00 0	00 0	00 1084	91 1084	91 1284	91 1284	91 1284	91 0	00 0	00 0	00 0	00
0	00 0	00 0	00 0	00 1074	91 1074	91 1274	91 1274	91 1274	91 0	00 0	00 0	00 0	00
[truncated: 18,000 more rows]
