# Supplementary material for: The Computer Simulation of Therapy with the NMDA Antagonist in Excitotoxic Neurodegeneration in an Alzheimer’s Disease-like Pathology
Source: J Clin Med. 2022 Mar 27;11(7):1858. doi: 10.3390/jcm11071858 (PMC8999931; doi:10.3390/jcm11071858)
Supplement: Supplementary file 1 [file jcm-11-01858-s001.zip › Supplementary Materials/4_EPSP/1_control group/control group.txt]

-80	00 -80	00 -80	00 -80	00 -80	00 -80	00 -80	00 -80	00 -80	00 -80	00 -80	00 -80	00 -80	00 -80	00 -80	00 -80	00
-80	00 -80	00 -80	00 -80	00 -80	00 -80	00 -80	00 -80	00 -80	00 -80	00 -80	00 -80	00 -80	00 -80	00 -80	00 -80	00
-80	00 -80	00 -80	00 -80	00 -80	00 -80	00 -80	00 -80	00 -80	00 -80	00 -80	00 -80	00 -80	00 -80	00 -80	00 -80	00
-80	00 -80	00 -80	00 -80	00 -80	00 -80	00 -80	00 -80	00 -80	00 -80	00 -80	00 -80	00 -80	00 -80	00 -80	00 -80	00
-80	00 -80	00 -80	00 -80	00 -80	00 -80	00 -80	00 -80	00 -80	00 -80	00 -80	00 -80	00 -80	00 -80	00 -80	00 -80	00
-80	00 -80	00 -80	00 -80	00 -80	00 -80	00 -80	00 -80	00 -80	00 -80	00 -80	00 -80	00 -80	00 -80	00 -80	00 -80	00
-80	00 -80	00 -80	00 -80	00 -80	00 -80	00 -80	00 -80	00 -80	00 -80	00 -80	00 -80	00 -80	00 -80	00 -80	00 -80	00
-80	00 -80	00 -80	00 -80	00 -80	00 -80	00 -80	00 -80	00 -80	00 -80	00 -80	00 -80	00 -80	00 -80	00 -80	00 -80	00
-80	00 -80	00 -80	00 -80	00 -80	00 -80	00 -80	00 -80	00 -80	00 -80	00 -80	00 -80	00 -80	00 -80	00 -80	00 -80	00
-80	00 -80	00 -80	00 -80	00 -80	00 -80	00 -80	00 -80	00 -80	00 -80	00 -80	00 -80	00 -80	00 -80	00 -80	00 -80	00
-80	00 -80	00 -80	00 -80	00 -80	00 -80	00 -80	00 -80	00 -80	00 -80	00 -80	00 -80	00 -80	00 -80	00 -80	00 -80	00
-80	00 -80	00 -80	00 -80	00 -80	00 -80	00 -80	00 -80	00 -80	00 -80	00 -80	00 -80	00 -80	00 -80	00 -80	00 -80	00
-80	00 -80	00 -80	00 -80	00 -80	00 -80	00 -80	00 -80	00 -80	00 -80	00 -80	00 -80	00 -80	00 -80	00 -80	00 -80	00
-80	00 -80	00 -80	00 -80	00 -80	00 -80	00 -80	00 -80	00 -80	00 -80	00 -80	00 -80	00 -80	00 -80	00 -80	00 -80	00
-80	00 -80	00 -80	00 -80	00 -80	00 -80	00 -80	00 -80	00 -80	00 -80	00 -80	00 -80	00 -80	00 -80	00 -80	00 -80	00
-80	00 -80	00 -80	00 -80	00 -80	00 -80	00 -80	00 -80	00 -80	00 -80	00 -80	00 -80	00 -80	00 -80	00 -80	00 -80	00
-80	00 -80	00 -80	00 -80	00 -80	00 -80	00 -80	00 -80	00 -80	00 -80	00 -80	00 -80	00 -80	00 -80	00 -80	00 -80	00
-80	00 -80	00 -80	00 -80	00 -80	00 -80	00 -80	00 -80	00 -80	00 -80	00 -80	00 -80	00 -80	00 -80	00 -80	00 -80	00
-80	00 -80	00 -80	00 -80	00 -80	00 -80	00 -80	00 -80	00 -80	00 -80	00 -80	00 -80	00 -80	00 -80	00 -80	00 -80	00
-80	00 -80	00 -80	00 -80	00 -80	00 -80	00 -80	00 -80	00 -80	00 -80	00 -80	00 -80	00 -80	00 -80	00 -80	00 -80	00
-80	00 -80	00 -80	00 -80	00 -80	00 -80	00 -80	00 -80	00 -80	00 -80	00 -80	00 -80	00 -80	00 -80	00 -80	00 -80	00
-80	00 -80	00 -80	00 -80	00 -80	00 -80	00 -80	00 -80	00 -80	00 -80	00 -80	00 -80	00 -80	00 -80	00 -80	00 -80	00
-80	00 -80	00 -80	00 -80	00 -80	00 -80	00 -80	00 -80	00 -80	00 -80	00 -80	00 -80	00 -80	00 -80	00 -80	00 -80	00
-80	00 -80	00 -80	00 -80	00 -80	00 -80	00 -80	00 -80	00 -80	00 -80	00 -80	00 -80	00 -80	00 -80	00 -80	00 -80	00
-80	00 -80	00 -80	00 -80	00 -80	00 -80	00 -80	00 -80	00 -80	00 -80	00 -80	00 -80	00 -80	00 -80	00 -80	00 -80	00
-80	00 -80	00 -80	00 -80	00 -80	00 -80	00 -80	00 -80	00 -80	00 -80	00 -80	00 -80	00 -80	00 -80	00 -80	00 -80	00
-80	00 -80	00 -80	00 -80	00 -80	00 -80	00 -80	00 -80	00 -80	00 -80	00 -80	00 -80	00 -80	00 -80	00 -80	00 -80	00
-80	00 -80	00 -80	00 -80	00 -80	00 -80	00 -80	00 -80	00 -80	00 -80	00 -80	00 -80	00 -80	00 -80	00 -80	00 -80	00
-80	00 -80	00 -80	00 -80	00 -80	00 -80	00 -80	00 -80	00 -80	00 -80	00 -80	00 -80	00 -80	00 -80	00 -80	00 -80	00
-80	00 -80	00 -80	00 -80	00 -80	00 -80	00 -80	00 -80	00 -80	00 -80	00 -80	00 -80	00 -80	00 -80	00 -80	00 -80	00
-80	00 -80	00 -80	00 -80	00 -80	00 -80	00 -80	00 -80	00 -80	00 -80	00 -80	00 -80	00 -80	00 -80	00 -80	00 -80	00
-80	00 -80	00 -80	00 -80	00 -80	00 -80	00 -80	00 -80	00 -80	00 -80	00 -80	00 -80	00 -80	00 -80	00 -80	00 -80	00
-80	00 -80	00 -80	00 -80	00 -80	00 -80	00 -80	00 -80	00 -80	00 -80	00 -80	00 -80	00 -80	00 -80	00 -80	00 -80	00
-80	00 -80	00 -80	00 -80	00 -80	00 -80	00 -80	00 -80	00 -80	00 -80	00 -80	00 -80	00 -80	00 -80	00 -80	00 -80	00
-80	00 -80	00 -80	00 -80	00 -80	00 -80	00 -80	00 -80	00 -80	00 -80	00 -80	00 -80	00 -80	00 -80	00 -80	00 -80	00
-80	00 -80	00 -80	00 -80	00 -80	00 -80	00 -80	00 -80	00 -80	00 -80	00 -80	00 -80	00 -80	00 -80	00 -80	00 -80	00
-80	00 -80	00 -80	00 -80	00 -80	00 -80	00 -80	00 -80	00 -80	00 -80	00 -80	00 -80	00 -80	00 -80	00 -80	00 -80	00
-80	00 -80	00 -80	00 -80	00 -80	00 -80	00 -80	00 -80	00 -80	00 -80	00 -80	00 -80	00 -80	00 -80	00 -80	00 -80	00
-80	00 -80	00 -80	00 -80	00 -80	00 -80	00 -80	00 -80	00 -80	00 -80	00 -80	00 -80	00 -80	00 -80	00 -80	00 -80	00
-80	00 -80	00 -80	00 -80	00 -80	00 -80	00 -80	00 -80	00 -80	00 -80	00 -80	00 -80	00 -80	00 -80	00 -80	00 -80	00
-80	00 -80	00 -80	00 -80	00 -80	00 -80	00 -80	00 -80	00 -80	00 -80	00 -80	00 -80	00 -80	00 -80	00 -80	00 -80	00
-80	00 -80	00 -80	00 -80	00 -80	00 -80	00 -80	00 -80	00 -80	00 -80	00 -80	00 -80	00 -80	00 -80	00 -80	00 -80	00
-80	00 -80	00 -80	00 -80	00 -80	00 -80	00 -80	00 -80	00 -80	00 -80	00 -80	00 -80	00 -80	00 -80	00 -80	00 -80	00
-80	00 -80	00 -80	00 -80	00 -80	00 -80	00 -80	00 -80	00 -80	00 -80	00 -80	00 -80	00 -80	00 -80	00 -80	00 -80	00
-80	00 -80	00 -80	00 -80	00 -80	00 -80	00 -80	00 -80	00 -80	00 -80	00 -80	00 -80	00 -80	00 -80	00 -80	00 -80	00
-80	00 -80	00 -80	00 -80	00 -80	00 -80	00 -80	00 -80	00 -80	00 -80	00 -80	00 -80	00 -80	00 -80	00 -80	00 -80	00
-80	00 -80	00 -80	00 -80	00 -80	00 -80	00 -80	00 -80	00 -80	00 -80	00 -80	00 -80	00 -80	00 -80	00 -80	00 -80	00
-80	00 -80	00 -80	00 -80	00 -80	00 -80	00 -80	00 -80	00 -80	00 -80	00 -80	00 -80	00 -80	00 -80	00 -80	00 -80	00
-80	00 -80	00 -80	00 -80	00 -80	00 -80	00 -80	00 -80	00 -80	00 -80	00 -80	00 -80	00 -80	00 -80	00 -80	00 -80	00
-80	00 -80	00 -80	00 -80	00 -80	00 -80	00 -80	00 -80	00 -80	00 -80	00 -80	00 -80	00 -80	00 -80	00 -80	00 -80	00
-80	00 -80	00 -80	00 -80	00 -80	00 -80	00 -80	00 -80	00 -80	00 -80	00 -80	00 -80	00 -80	00 -80	00 -80	00 -80	00
-80	00 -80	00 -80	00 -80	00 -80	00 -80	00 -80	00 -80	00 -80	00 -80	00 -80	00 -80	00 -80	00 -80	00 -80	00 -80	00
-80	00 -80	00 -80	00 -80	00 -80	00 -80	00 -80	00 -80	00 -80	00 -80	00 -80	00 -80	00 -80	00 -80	00 -80	00 -80	00
-80	00 -80	00 -80	00 -80	00 -80	00 -80	00 -80	00 -80	00 -80	00 -80	00 -80	00 -80	00 -80	00 -80	00 -80	00 -80	00
-80	00 -80	00 -80	00 -80	00 -80	00 -80	00 -80	00 -80	00 -80	00 -80	00 -80	00 -80	00 -80	00 -80	00 -80	00 -80	00
-80	00 -80	00 -80	00 -80	00 -80	00 -80	00 -80	00 -80	00 -80	00 -80	00 -80	00 -80	00 -80	00 -80	00 -80	00 -80	00
-80	00 -80	00 -80	00 -80	00 -80	00 -80	00 -80	00 -80	00 -80	00 -80	00 -80	00 -80	00 -80	00 -80	00 -80	00 -80	00
-80	00 -80	00 -80	00 -80	00 -80	00 -80	00 -80	00 -80	00 -80	00 -80	00 -80	00 -80	00 -80	00 -80	00 -80	00 -80	00
-80	00 -80	00 -80	00 -80	00 -80	00 -80	00 -80	00 -80	00 -80	00 -80	00 -80	00 -80	00 -80	00 -80	00 -80	00 -80	00
-80	00 -80	00 -80	00 -80	00 -80	00 -80	00 -80	00 -80	00 -80	00 -80	00 -80	00 -80	00 -80	00 -80	00 -80	00 -80	00
-80	00 -80	00 -80	00 -80	00 -80	00 -80	00 -80	00 -80	00 -80	00 -80	00 -80	00 -80	00 -80	00 -80	00 -80	00 -80	00
-80	00 -80	00 -80	00 -80	00 -80	00 -80	00 -80	00 -80	00 -80	00 -80	00 -80	00 -80	00 -80	00 -80	00 -80	00 -80	00
-80	00 -80	00 -80	00 -80	00 -80	00 -80	00 -80	00 -80	00 -80	00 -80	00 -80	00 -80	00 -80	00 -80	00 -80	00 -80	00
-80	00 -80	00 -80	00 -80	00 -80	00 -80	00 -80	00 -80	00 -80	00 -80	00 -80	00 -80	00 -80	00 -80	00 -80	00 -80	00
-80	00 -80	00 -80	00 -80	00 -80	00 -80	00 -80	00 -80	00 -80	00 -80	00 -80	00 -80	00 -80	00 -80	00 -80	00 -80	00
-80	00 -80	00 -80	00 -80	00 -80	00 -80	00 -80	00 -80	00 -80	00 -80	00 -80	00 -80	00 -80	00 -80	00 -80	00 -80	00
-80	00 -80	00 -80	00 -80	00 -80	00 -80	00 -80	00 -80	00 -80	00 -80	00 -80	00 -80	00 -80	00 -80	00 -80	00 -80	00
-80	00 -80	00 -80	00 -80	00 -80	00 -80	00 -80	00 -80	00 -80	00 -80	00 -80	00 -80	00 -80	00 -80	00 -80	00 -80	00
-80	00 -80	00 -80	00 -80	00 -80	00 -80	00 -80	00 -80	00 -80	00 -80	00 -80	00 -80	00 -80	00 -80	00 -80	00 -80	00
-80	00 -80	00 -80	00 -80	00 -80	00 -80	00 -80	00 -80	00 -80	00 -80	00 -80	00 -80	00 -80	00 -80	00 -80	00 -80	00
-80	00 -80	00 -80	00 -80	00 -80	00 -80	00 -80	00 -80	00 -80	00 -80	00 -80	00 -80	00 -80	00 -80	00 -80	00 -80	00
-80	00 -80	00 -80	00 -80	00 -80	00 -80	00 -80	00 -80	00 -80	00 -80	00 -80	00 -80	00 -80	00 -80	00 -80	00 -80	00
-80	00 -80	00 -80	00 -80	00 -80	00 -80	00 -80	00 -80	00 -80	00 -80	00 -80	00 -80	00 -80	00 -80	00 -80	00 -80	00
-80	00 -80	00 -80	00 -80	00 -80	00 -80	00 -80	00 -80	00 -80	00 -80	00 -80	00 -80	00 -80	00 -80	00 -80	00 -80	00
-80	00 -80	00 -80	00 -80	00 -80	00 -80	00 -80	00 -80	00 -80	00 -80	00 -80	00 -80	00 -80	00 -80	00 -80	00 -80	00
-80	00 -80	00 -80	00 -80	00 -80	00 -80	00 -80	00 -80	00 -80	00 -80	00 -80	00 -80	00 -80	00 -80	00 -80	00 -80	00
-80	00 -80	00 -80	00 -80	00 -80	00 -80	00 -80	00 -80	00 -80	00 -80	00 -80	00 -80	00 -80	00 -80	00 -80	00 -80	00
-80	00 -80	00 -80	00 -80	00 -80	00 -80	00 -80	00 -80	00 -80	00 -80	00 -80	00 -80	00 -80	00 -80	00 -80	00 -80	00
-80	00 -80	00 -80	00 -80	00 -80	00 -80	00 -80	00 -80	00 -80	00 -80	00 -80	00 -80	00 -80	00 -80	00 -80	00 -80	00
-80	00 -80	00 -80	00 -80	00 -80	00 -80	00 -80	00 -80	00 -80	00 -80	00 -80	00 -80	00 -80	00 -80	00 -80	00 -80	00
-80	00 -80	00 -80	00 -80	00 -80	00 -80	00 -80	00 -80	00 -80	00 -80	00 -80	00 -80	00 -80	00 -80	00 -80	00 -80	00
-80	00 -80	00 -80	00 -80	00 -80	00 -80	00 -80	00 -80	00 -80	00 -80	00 -80	00 -80	00 -80	00 -80	00 -80	00 -80	00
-80	00 -80	00 -80	00 -80	00 -80	00 -80	00 -80	00 -80	00 -80	00 -80	00 -80	00 -80	00 -80	00 -80	00 -80	00 -80	00
-80	00 -80	00 -80	00 -79	69 -79	06 -78	13 -77	19 -76	58 -76	30 -76	35 -76	40 -76	45 -76	50 -76	55 -76	60 -76	65
-80	00 -80	00 -80	00 -79	38 -78	13 -76	25 -74	38 -73	16 -72	60 -72	70 -72	80 -72	90 -73	00 -73	10 -73	20 -73	30
-80	00 -80	00 -80	00 -79	06 -77	19 -74	38 -71	56 -69	74 -68	90 -69	05 -69	20 -69	35 -69	50 -69	65 -69	80 -69	95
-80	00 -80	00 -80	00 -78	75 -76	25 -72	50 -68	75 -66	32 -65	20 -65	40 -65	60 -65	80 -66	00 -66	20 -66	40 -66	60
-80	00 -80	00 -80	00 -78	80 -76	39 -72	79 -69	18 -66	84 -65	77 -65	96 -66	15 -66	35 -66	54 -66	73 -66	92 -67	12
-80	00 -80	00 -80	00 -78	85 -76	54 -73	08 -69	62 -67	37 -66	34 -66	52 -66	71 -66	89 -67	08 -67	26 -67	45 -67	63
-80	00 -80	00 -80	00 -78	89 -76	68 -73	37 -70	05 -67	90 -66	91 -67	08 -67	26 -67	44 -67	62 -67	79 -67	97 -68	15
-80	00 -80	00 -80	00 -78	94 -76	83 -73	65 -70	48 -68	42 -67	48 -67	65 -67	82 -67	98 -68	15 -68	32 -68	49 -68	66
-80	00 -80	00 -80	00 -78	99 -76	97 -73	94 -70	91 -68	95 -68	05 -68	21 -68	37 -68	53 -68	69 -68	85 -69	02 -69	18
-80	00 -80	00 -80	00 -79	04 -77	12 -74	23 -71	35 -69	47 -68	62 -68	77 -68	92 -69	08 -69	23 -69	38 -69	54 -69	69
-77	81 -77	52 -77	55 -76	67 -74	88 -72	17 -69	46 -67	72 -66	93 -67	11 -67	29 -67	47 -67	81 -68	14 -68	48 -68	82
-75	63 -75	03 -75	10 -74	30 -72	64 -70	11 -67	58 -65	96 -65	25 -65	46 -65	66 -65	87 -66	39 -66	90 -67	42 -67	94
-73	44 -72	55 -72	65 -71	93 -70	40 -68	05 -65	69 -64	20 -63	57 -63	80 -64	03 -64	27 -64	96 -65	66 -66	36 -67	06
-71	25 -70	07 -70	20 -69	56 -68	16 -65	98 -63	81 -62	45 -61	89 -62	15 -62	41 -62	66 -63	54 -64	42 -65	31 -66	19
-71	59 -70	45 -70	58 -69	98 -68	67 -66	63 -64	60 -63	32 -62	81 -63	05 -63	29 -63	54 -64	38 -65	21 -66	05 -66	89
-71	92 -70	83 -70	95 -70	40 -69	18 -67	28 -65	39 -64	20 -63	72 -63	95 -64	18 -64	42 -65	21 -66	00 -66	80 -67	59
-72	26 -71	21 -71	33 -70	82 -69	69 -67	93 -66	18 -65	08 -64	64 -64	86 -65	07 -65	29 -66	04 -66	79 -67	54 -68	29
-72	60 -71	59 -71	71 -71	24 -70	20 -68	58 -66	97 -65	96 -65	55 -65	76 -65	96 -66	17 -66	87 -67	58 -68	28 -68	99
-72	93 -71	98 -72	08 -71	66 -70	71 -69	23 -67	76 -66	83 -66	47 -66	66 -66	85 -67	05 -67	71 -68	37 -69	03 -69	69
-73	27 -72	36 -72	46 -72	08 -71	22 -69	88 -68	54 -67	71 -67	38 -67	56 -67	74 -67	92 -68	54 -69	16 -69	77 -70	39
-73	61 -72	47 -71	98 -71	06 -69	71 -68	20 -67	03 -66	32 -66	06 -66	26 -66	45 -66	65 -67	26 -67	86 -68	46 -69	07
-73	94 -72	59 -71	51 -70	04 -68	19 -66	51 -65	51 -64	92 -64	73 -64	95 -65	16 -65	38 -65	97 -66	56 -67	16 -67	75
-74	28 -72	71 -71	03 -69	02 -66	67 -64	83 -64	00 -63	52 -63	40 -63	64 -63	87 -64	11 -64	69 -65	27 -65	85 -66	42
-74	62 -72	82 -70	55 -68	00 -65	15 -63	14 -62	48 -62	13 -62	08 -62	33 -62	58 -62	84 -63	40 -63	97 -64	54 -65	10
-74	95 -73	24 -71	06 -68	64 -65	97 -64	15 -63	63 -63	35 -63	34 -63	57 -63	81 -64	05 -64	56 -65	08 -65	60 -66	11
-75	29 -73	67 -71	57 -69	28 -66	80 -65	16 -64	77 -64	58 -64	60 -64	82 -65	03 -65	25 -65	72 -66	19 -66	66 -67	13
-75	63 -74	09 -72	08 -69	92 -67	62 -66	17 -65	91 -65	81 -65	86 -66	06 -66	26 -66	46 -66	88 -67	30 -67	72 -68	14
-75	96 -74	51 -72	59 -70	56 -68	44 -67	18 -67	06 -67	04 -67	12 -67	30 -67	48 -67	67 -68	04 -68	41 -68	78 -69	15
-76	30 -74	94 -73	09 -71	20 -69	27 -68	19 -68	20 -68	26 -68	38 -68	54 -68	71 -68	87 -69	20 -69	52 -69	84 -70	16
-76	63 -75	36 -73	60 -71	85 -70	09 -69	20 -69	34 -69	49 -69	64 -69	79 -69	93 -70	08 -70	36 -70	63 -70	90 -71	17
-76	97 -75	78 -74	11 -72	44 -70	77 -69	92 -70	05 -70	19 -70	33 -70	47 -70	61 -70	74 -70	98 -71	21 -71	44 -71	67
-77	31 -76	21 -74	62 -73	03 -71	45 -70	64 -70	77 -70	89 -71	02 -71	15 -71	28 -71	40 -71	60 -71	79 -71	98 -72	17
-77	64 -76	63 -75	13 -73	63 -72	13 -71	36 -71	48 -71	59 -71	71 -71	83 -71	95 -72	07 -72	22 -72	36 -72	51 -72	66
-77	98 -77	05 -75	64 -74	22 -72	80 -72	08 -72	19 -72	30 -72	40 -72	51 -72	62 -72	73 -72	84 -72	94 -73	05 -73	16
-78	32 -77	47 -76	14 -74	81 -73	48 -72	80 -72	90 -73	00 -73	09 -73	19 -73	29 -73	39 -73	49 -73	58 -73	68 -73	78
-78	65 -77	90 -76	65 -75	41 -74	16 -73	52 -73	61 -73	70 -73	79 -73	87 -73	96 -74	05 -74	14 -74	23 -74	31 -74	40
-78	99 -78	32 -77	16 -76	00 -74	84 -74	24 -74	32 -74	40 -74	48 -74	56 -74	63 -74	71 -74	79 -74	87 -74	95 -75	02
-79	33 -78	74 -77	67 -76	59 -75	52 -74	96 -75	03 -75	10 -75	17 -75	24 -75	30 -75	37 -75	44 -75	51 -75	58 -75	64
-79	66 -79	17 -78	18 -77	19 -76	20 -75	68 -75	74 -75	80 -75	86 -75	92 -75	98 -76	03 -76	09 -76	15 -76	21 -76	27
-80	00 -79	59 -78	69 -77	78 -76	88 -76	41 -76	45 -76	50 -76	55 -76	60 -76	65 -76	70 -76	74 -76	79 -76	84 -76	89
-80	00 -79	63 -78	82 -78	00 -77	19 -76	77 -76	81 -76	85 -76	90 -76	94 -76	98 -77	03 -77	07 -77	11 -77	16 -77	20
-80	00 -79	67 -78	95 -78	23 -77	50 -77	12 -77	16 -77	20 -77	24 -77	28 -77	32 -77	36 -77	39 -77	43 -77	47 -77	51
-80	00 -79	71 -79	08 -78	45 -77	81 -77	48 -77	52 -77	55 -77	59 -77	62 -77	65 -77	69 -77	72 -77	75 -77	79 -77	82
-80	00 -79	75 -79	21 -78	67 -78	13 -77	84 -77	87 -77	90 -77	93 -77	96 -77	99 -78	02 -78	05 -78	07 -78	10 -78	13
-80	00 -79	80 -79	34 -78	89 -78	44 -78	20 -78	23 -78	25 -78	28 -78	30 -78	32 -78	35 -78	37 -78	40 -78	42 -78	44
-80	00 -79	84 -79	47 -79	11 -78	75 -78	56 -78	58 -78	60 -78	62 -78	64 -78	66 -78	68 -78	70 -78	72 -78	74 -78	76
-80	00 -79	88 -79	61 -79	33 -79	06 -78	92 -78	94 -78	95 -78	97 -78	98 -78	99 -79	01 -79	02 -79	04 -79	05 -79	07
-80	00 -79	92 -79	74 -79	56 -79	38 -79	28 -79	29 -79	30 -79	31 -79	32 -79	33 -79	34 -79	35 -79	36 -79	37 -79	38
-80	00 -79	96 -79	87 -79	78 -79	69 -79	64 -79	65 -79	65 -79	66 -79	66 -79	66 -79	67 -79	67 -79	68 -79	68 -79	69
-80	00 -80	00 -80	00 -80	00 -80	00 -80	00 -80	00 -80	00 -80	00 -80	00 -80	00 -80	00 -80	00 -80	00 -80	00 -80	00
-80	00 -80	00 -80	00 -80	00 -80	00 -80	00 -80	00 -80	00 -80	00 -80	00 -80	00 -80	00 -80	00 -80	00 -80	00 -80	00
-80	00 -80	00 -80	00 -80	00 -80	00 -80	00 -80	00 -80	00 -80	00 -80	00 -80	00 -80	00 -80	00 -80	00 -80	00 -80	00
-80	00 -80	00 -80	00 -80	00 -80	00 -80	00 -80	00 -80	00 -80	00 -80	00 -80	00 -80	00 -80	00 -80	00 -80	00 -80	00
-79	06 -78	44 -77	81 -77	52 -77	55 -77	58 -77	30 -76	71 -75	81 -74	59 -73	70 -73	15 -72	92 -73	02 -73	12 -73	22
-78	13 -76	88 -75	63 -75	03 -75	10 -75	17 -74	61 -73	42 -71	62 -69	18 -67	41 -66	29 -65	83 -66	03 -66	23 -66	43
-77	19 -75	31 -73	44 -72	55 -72	65 -72	75 -71	91 -70	14 -67	43 -63	78 -61	11 -59	44 -58	75 -59	05 -59	35 -59	65
-76	25 -73	75 -71	25 -70	07 -70	20 -70	33 -69	22 -66	85 -63	23 -58	37 -54	82 -52	58 -51	67 -52	07 -52	47 -52	87
-76	39 -73	99 -71	59 -70	45 -70	58 -70	71 -69	63 -67	36 -63	88 -59	20 -55	79 -53	64 -52	76 -53	14 -53	53 -53	91
-76	54 -74	23 -71	92 -70	83 -70	95 -71	08 -70	05 -67	86 -64	52 -60	03 -56	75 -54	69 -53	85 -54	22 -54	58 -54	95
-76	68 -74	47 -72	26 -71	21 -71	33 -71	45 -70	46 -68	37 -65	17 -60	86 -57	72 -55	75 -54	94 -55	29 -55	64 -56	00
-76	83 -74	71 -72	60 -71	59 -71	71 -71	82 -70	88 -68	87 -65	81 -61	69 -58	69 -56	80 -56	03 -56	36 -56	70 -57	04
-76	97 -74	95 -72	93 -71	98 -72	08 -72	19 -71	29 -69	38 -66	46 -62	53 -59	66 -57	86 -57	12 -57	44 -57	76 -58	08
-77	12 -75	19 -73	27 -72	36 -72	46 -72	56 -71	71 -69	88 -67	10 -63	36 -60	63 -58	91 -58	21 -58	51 -58	82 -59	13
-77	26 -75	43 -73	61 -72	74 -72	84 -72	94 -72	12 -70	39 -67	75 -64	19 -61	60 -59	96 -59	29 -59	59 -59	88 -60	17
-77	40 -75	67 -73	94 -73	12 -73	22 -73	31 -72	53 -70	90 -68	39 -65	02 -62	57 -61	02 -60	38 -60	66 -60	94 -61	22
-77	55 -75	91 -74	28 -73	51 -73	59 -73	68 -72	95 -71	40 -69	04 -65	86 -63	53 -62	07 -61	47 -61	74 -62	00 -62	26
-77	69 -76	15 -74	62 -73	89 -73	97 -74	05 -73	36 -71	91 -69	68 -66	69 -64	50 -63	13 -62	56 -62	81 -63	06 -63	30
-77	84 -76	39 -74	95 -74	27 -74	35 -74	42 -73	78 -72	41 -70	33 -67	52 -65	47 -64	18 -63	65 -63	88 -64	12 -64	35
-77	98 -76	63 -75	29 -74	65 -74	72 -74	79 -74	19 -72	92 -70	97 -68	35 -66	44 -65	24 -64	74 -64	96 -65	17 -65	39
-78	13 -76	88 -75	63 -75	03 -75	10 -75	17 -74	61 -73	42 -71	62 -69	18 -67	41 -66	29 -65	83 -66	03 -66	23 -66	43
-78	27 -77	12 -75	96 -75	42 -75	48 -75	54 -75	02 -73	93 -72	26 -70	02 -68	38 -67	35 -66	92 -67	11 -67	29 -67	48
-78	41 -77	36 -76	30 -75	80 -75	85 -75	91 -75	44 -74	44 -72	91 -70	85 -69	35 -68	40 -68	01 -68	18 -68	35 -68	52
-78	56 -77	60 -76	63 -76	18 -76	23 -76	28 -75	85 -74	94 -73	55 -71	68 -70	31 -69	46 -69	10 -69	26 -69	41 -69	56
-78	70 -77	84 -76	97 -76	56 -76	61 -76	65 -76	27 -75	45 -74	20 -72	51 -71	28 -70	51 -70	19 -70	33 -70	47 -70	61
-78	85 -78	08 -77	31 -76	94 -76	98 -77	03 -76	68 -75	95 -74	84 -73	34 -72	25 -71	56 -71	28 -71	41 -71	53 -71	65
-78	99 -78	32 -77	64 -77	33 -77	36 -77	40 -77	10 -76	46 -75	49 -74	18 -73	22 -72	62 -72	37 -72	48 -72	59 -72	69
-79	13 -78	56 -77	98 -77	71 -77	74 -77	77 -77	51 -76	97 -76	13 -75	01 -74	19 -73	67 -73	46 -73	55 -73	65 -73	74
-79	28 -78	80 -78	32 -78	09 -78	12 -78	14 -77	93 -77	47 -76	78 -75	84 -75	16 -74	73 -74	55 -74	63 -74	71 -74	78
-79	42 -79	04 -78	65 -78	47 -78	49 -78	51 -78	34 -77	98 -77	42 -76	67 -76	13 -75	78 -75	64 -75	70 -75	76 -75	83
-79	57 -79	28 -78	99 -78	85 -78	87 -78	88 -78	76 -78	48 -78	07 -77	50 -77	09 -76	84 -76	73 -76	78 -76	82 -76	87
-79	71 -79	52 -79	33 -78	93 -78	34 -77	46 -76	48 -75	72 -75	18 -74	85 -74	62 -74	50 -74	48 -74	56 -74	63 -74	71
-79	86 -79	76 -79	66 -79	02 -77	82 -76	03 -74	20 -72	95 -72	29 -72	20 -72	15 -72	16 -72	22 -72	33 -72	45 -72	56
-80	00 -80	00 -80	00 -79	10 -77	29 -74	61 -71	92 -70	19 -69	40 -69	54 -69	68 -69	83 -69	97 -70	11 -70	26 -70	40
-80	00 -80	00 -80	00 -78	79 -76	39 -72	81 -69	23 -66	92 -65	86 -66	05 -66	25 -66	44 -66	63 -66	82 -67	01 -67	20
-80	00 -80	00 -80	00 -78	84 -76	53 -73	09 -69	64 -67	42 -66	41 -66	59 -66	77 -66	96 -67	14 -67	33 -67	51 -67	69
-80	00 -80	00 -80	00 -78	89 -76	67 -73	36 -70	06 -67	92 -66	95 -67	13 -67	30 -67	48 -67	66 -67	83 -68	01 -68	19
-80	00 -80	00 -80	00 -78	93 -76	81 -73	64 -70	47 -68	43 -67	49 -67	66 -67	83 -68	00 -68	17 -68	34 -68	51 -68	68
-80	00 -80	00 -80	00 -78	98 -76	95 -73	92 -70	89 -68	93 -68	04 -68	20 -68	36 -68	52 -68	68 -68	85 -69	01 -69	17
-80	00 -80	00 -80	00 -79	03 -77	09 -74	19 -71	30 -69	43 -68	58 -68	74 -68	89 -69	04 -69	20 -69	35 -69	51 -69	66
-80	00 -80	00 -80	00 -79	07 -77	23 -74	47 -71	71 -69	94 -69	13 -69	27 -69	42 -69	57 -69	71 -69	86 -70	01 -70	15
-80	00 -80	00 -80	00 -79	12 -77	36 -74	75 -72	13 -70	44 -69	67 -69	81 -69	95 -70	09 -70	23 -70	37 -70	51 -70	65
-80	00 -80	00 -80	00 -79	17 -77	50 -75	02 -72	54 -70	94 -70	21 -70	35 -70	48 -70	61 -70	74 -70	87 -71	01 -71	14
-80	00 -80	00 -80	00 -79	21 -77	64 -75	30 -72	96 -71	45 -70	76 -70	88 -71	01 -71	13 -71	26 -71	38 -71	51 -71	63
-80	00 -80	00 -80	00 -79	26 -77	78 -75	58 -73	37 -71	95 -71	30 -71	42 -71	54 -71	65 -71	77 -71	89 -72	01 -72	12
-80	00 -80	00 -80	00 -79	30 -77	92 -75	85 -73	79 -72	45 -71	84 -71	95 -72	06 -72	17 -72	29 -72	40 -72	51 -72	62
-80	00 -80	00 -80	00 -79	35 -78	06 -76	13 -74	20 -72	95 -72	39 -72	49 -72	59 -72	70 -72	80 -72	90 -73	01 -73	11
-80	00 -80	00 -80	00 -79	40 -78	20 -76	41 -74	61 -73	46 -72	93 -73	03 -73	12 -73	22 -73	31 -73	41 -73	50 -73	60
-80	00 -80	00 -80	00 -79	44 -78	34 -76	68 -75	03 -73	96 -73	48 -73	56 -73	65 -73	74 -73	83 -73	92 -74	00 -74	09
-80	00 -80	00 -80	00 -79	49 -78	47 -76	96 -75	44 -74	46 -74	02 -74	10 -74	18 -74	26 -74	34 -74	42 -74	50 -74	58
-80	00 -80	00 -80	00 -79	54 -78	61 -77	23 -75	86 -74	97 -74	56 -74	64 -74	71 -74	78 -74	86 -74	93 -75	00 -75	08
-77	81 -77	52 -77	55 -77	17 -76	37 -75	16 -73	95 -73	19 -72	86 -72	96 -73	06 -73	15 -73	41 -73	67 -73	92 -74	18
-75	63 -75	03 -75	10 -74	80 -74	12 -73	09 -72	05 -71	41 -71	15 -71	28 -71	40 -71	53 -71	96 -72	40 -72	84 -73	28
-73	44 -72	55 -72	65 -72	43 -71	88 -71	01 -70	15 -69	63 -69	44 -69	60 -69	75 -69	90 -70	52 -71	14 -71	76 -72	38
-71	25 -70	07 -70	20 -70	06 -69	63 -68	94 -68	25 -67	85 -67	74 -67	92 -68	09 -68	27 -69	07 -69	87 -70	68 -71	48
-71	59 -70	45 -70	58 -70	47 -70	14 -69	58 -69	02 -68	70 -68	63 -68	79 -68	96 -69	12 -69	88 -70	64 -71	40 -72	16
-71	92 -70	83 -70	95 -70	89 -70	65 -70	22 -69	79 -69	56 -69	52 -69	67 -69	82 -69	97 -70	69 -71	40 -72	12 -72	83
-72	26 -71	21 -71	33 -71	31 -71	15 -70	86 -70	56 -70	41 -70	41 -70	55 -70	69 -70	83 -71	50 -72	17 -72	84 -73	51
-72	60 -71	59 -71	71 -71	73 -71	66 -71	49 -71	33 -71	27 -71	30 -71	42 -71	55 -71	68 -72	31 -72	93 -73	56 -74	19
-72	93 -71	98 -72	08 -72	15 -72	16 -72	13 -72	10 -72	12 -72	19 -72	30 -72	42 -72	53 -73	12 -73	70 -74	28 -74	87
-73	27 -72	36 -72	46 -72	56 -72	67 -72	77 -72	87 -72	97 -73	08 -73	18 -73	28 -73	38 -73	92 -74	46 -75	00 -75	54
-73	61 -72	74 -72	84 -72	94 -73	03 -73	13 -73	23 -73	33 -73	42 -73	52 -73	62 -73	72 -74	22 -74	72 -75	23 -75	73
-73	94 -73	12 -73	22 -73	31 -73	40 -73	49 -73	58 -73	68 -73	77 -73	86 -73	95 -74	05 -74	51 -74	98 -75	45 -75	92
-74	28 -73	51 -73	59 -73	68 -73	77 -73	85 -73	94 -74	03 -74	12 -74	20 -74	29 -74	38 -74	81 -75	24 -75	67 -76	10
-74	62 -73	89 -73	97 -74	05 -74	13 -74	22 -74	30 -74	38 -74	46 -74	54 -74	63 -74	71 -75	10 -75	50 -75	89 -76	29
-74	95 -74	27 -74	35 -74	42 -74	50 -74	58 -74	65 -74	73 -74	81 -74	88 -74	96 -75	04 -75	40 -75	75 -76	11 -76	47
-75	29 -74	65 -74	72 -74	79 -74	87 -74	94 -75	01 -75	08 -75	15 -75	23 -75	30 -75	37 -75	69 -76	01 -76	33 -76	66
-75	63 -75	03 -75	10 -75	17 -75	23 -75	30 -75	37 -75	43 -75	50 -75	57 -75	63 -75	70 -75	99 -76	27 -76	56 -76	84
-75	96 -75	42 -75	48 -75	54 -75	60 -75	66 -75	72 -75	78 -75	85 -75	91 -75	97 -76	03 -76	28 -76	53 -76	78 -77	03
-76	30 -75	80 -75	85 -75	91 -75	97 -76	02 -76	08 -76	14 -76	19 -76	25 -76	31 -76	36 -76	57 -76	79 -77	00 -77	21
-76	63 -76	18 -76	23 -76	28 -76	33 -76	38 -76	44 -76	49 -76	54 -76	59 -76	64 -76	69 -76	87 -77	04 -77	22 -77	40
-76	97 -76	27 -75	59 -74	90 -74	22 -73	84 -73	93 -74	01 -74	10 -74	18 -74	27 -74	35 -74	53 -74	71 -74	89 -75	07
-77	31 -76	36 -74	94 -73	52 -72	10 -71	30 -71	42 -71	54 -71	66 -71	77 -71	89 -72	01 -72	19 -72	37 -72	56 -72	74
-77	64 -76	45 -74	30 -72	14 -69	99 -68	76 -68	91 -69	06 -69	21 -69	37 -69	52 -69	67 -69	86 -70	04 -70	22 -70	41
-77	98 -76	54 -73	65 -70	76 -67	87 -66	21 -66	40 -66	59 -66	77 -66	96 -67	14 -67	33 -67	52 -67	70 -67	89 -68	08
-78	32 -76	97 -74	19 -71	41 -68	62 -67	02 -67	20 -67	37 -67	55 -67	72 -67	90 -68	07 -68	25 -68	42 -68	60 -68	77
-78	65 -77	40 -74	72 -72	05 -69	37 -67	83 -67	99 -68	16 -68	32 -68	49 -68	65 -68	81 -68	98 -69	14 -69	31 -69	47
-78	99 -77	82 -75	26 -72	69 -70	12 -68	64 -68	79 -68	94 -69	10 -69	25 -69	40 -69	56 -69	71 -69	86 -70	02 -70	17
-79	33 -78	25 -75	79 -73	33 -70	87 -69	45 -69	59 -69	73 -69	87 -70	01 -70	16 -70	30 -70	44 -70	58 -70	72 -70	87
-79	66 -78	68 -76	32 -73	97 -71	62 -70	25 -70	39 -70	52 -70	65 -70	78 -70	91 -71	04 -71	17 -71	30 -71	43 -71	56
-80	00 -79	10 -76	86 -74	61 -72	37 -71	06 -71	18 -71	30 -71	42 -71	54 -71	66 -71	78 -71	90 -72	02 -72	14 -72	26
-80	00 -79	15 -77	01 -74	88 -72	75 -71	51 -71	62 -71	74 -71	85 -71	96 -72	08 -72	19 -72	31 -72	42 -72	53 -72	65
-80	00 -79	19 -77	17 -75	15 -73	13 -71	96 -72	06 -72	17 -72	28 -72	39 -72	50 -72	60 -72	71 -72	82 -72	93 -73	03
-80	00 -79	24 -77	33 -75	42 -73	51 -72	40 -72	51 -72	61 -72	71 -72	81 -72	91 -73	01 -73	12 -73	22 -73	32 -73	42
-80	00 -79	28 -77	49 -75	69 -73	89 -72	85 -72	95 -73	04 -73	14 -73	23 -73	33 -73	43 -73	52 -73	62 -73	71 -73	81
-80	00 -79	33 -77	64 -75	96 -74	27 -73	30 -73	39 -73	48 -73	57 -73	66 -73	75 -73	84 -73	93 -74	02 -74	11 -74	20
-80	00 -79	37 -77	80 -76	23 -74	66 -73	74 -73	83 -73	91 -74	00 -74	08 -74	16 -74	25 -74	33 -74	41 -74	50 -74	58
-80	00 -79	42 -77	96 -76	50 -75	04 -74	19 -74	27 -74	35 -74	42 -74	50 -74	58 -74	66 -74	74 -74	81 -74	89 -74	97
-80	00 -79	46 -78	11 -76	77 -75	42 -74	64 -74	71 -74	78 -74	85 -74	93 -75	00 -75	07 -75	14 -75	21 -75	28 -75	36
-80	00 -79	51 -78	27 -77	04 -75	80 -75	08 -75	15 -75	22 -75	28 -75	35 -75	41 -75	48 -75	55 -75	61 -75	68 -75	74
-80	00 -79	55 -78	43 -77	31 -76	18 -75	53 -75	59 -75	65 -75	71 -75	77 -75	83 -75	89 -75	95 -76	01 -76	07 -76	13
-80	00 -79	60 -78	59 -77	58 -76	56 -75	98 -76	03 -76	09 -76	14 -76	19 -76	25 -76	30 -76	36 -76	41 -76	46 -76	52
-80	00 -79	64 -78	74 -77	84 -76	95 -76	43 -76	47 -76	52 -76	57 -76	62 -76	66 -76	71 -76	76 -76	81 -76	86 -76	90
-80	00 -79	69 -78	90 -78	11 -77	33 -76	87 -76	91 -76	96 -77	00 -77	04 -77	08 -77	12 -77	17 -77	21 -77	25 -77	29
-80	00 -79	73 -79	06 -78	38 -77	71 -77	32 -77	35 -77	39 -77	43 -77	46 -77	50 -77	53 -77	57 -77	61 -77	64 -77	68
-80	00 -79	78 -79	21 -78	65 -78	09 -77	77 -77	80 -77	83 -77	86 -77	89 -77	92 -77	95 -77	98 -78	01 -78	04 -78	07
-80	00 -79	82 -79	37 -78	92 -78	47 -78	21 -78	24 -78	26 -78	28 -78	31 -78	33 -78	36 -78	38 -78	40 -78	43 -78	45
-80	00 -79	87 -79	53 -79	19 -78	85 -78	66 -78	68 -78	70 -78	71 -78	73 -78	75 -78	77 -78	79 -78	80 -78	82 -78	84
-80	00 -79	91 -79	69 -79	46 -79	24 -79	11 -79	12 -79	13 -79	14 -79	15 -79	17 -79	18 -79	19 -79	20 -79	21 -79	23
-80	00 -79	96 -79	84 -79	73 -79	62 -79	55 -79	56 -79	57 -79	57 -79	58 -79	58 -79	59 -79	60 -79	60 -79	61 -79	61
-80	00 -80	00 -80	00 -80	00 -80	00 -80	00 -80	00 -80	00 -80	00 -80	00 -80	00 -80	00 -80	00 -80	00 -80	00 -80	00
-80	00 -80	00 -80	00 -80	00 -80	00 -80	00 -80	00 -80	00 -80	00 -80	00 -80	00 -80	00 -80	00 -80	00 -80	00 -80	00
-80	00 -80	00 -80	00 -80	00 -80	00 -80	00 -80	00 -80	00 -80	00 -80	00 -80	00 -80	00 -80	00 -80	00 -80	00 -80	00
-80	00 -80	00 -80	00 -80	00 -80	00 -80	00 -80	00 -80	00 -80	00 -80	00 -80	00 -80	00 -80	00 -80	00 -80	00 -80	00
-80	00 -80	00 -80	00 -80	00 -80	00 -80	00 -80	00 -80	00 -80	00 -80	00 -80	00 -80	00 -80	00 -80	00 -80	00 -80	00
-80	00 -80	00 -80	00 -80	00 -80	00 -80	00 -80	00 -80	00 -80	00 -80	00 -80	00 -80	00 -80	00 -80	00 -80	00 -80	00
-80	00 -80	00 -80	00 -80	00 -80	00 -80	00 -80	00 -80	00 -80	00 -80	00 -80	00 -80	00 -80	00 -80	00 -80	00 -80	00
-80	00 -80	00 -80	00 -80	00 -80	00 -80	00 -80	00 -80	00 -80	00 -80	00 -80	00 -80	00 -80	00 -80	00 -80	00 -80	00
-80	00 -80	00 -80	00 -80	00 -80	00 -80	00 -80	00 -80	00 -80	00 -80	00 -80	00 -80	00 -80	00 -80	00 -80	00 -80	00
-80	00 -80	00 -80	00 -80	00 -80	00 -80	00 -80	00 -80	00 -80	00 -80	00 -80	00 -80	00 -80	00 -80	00 -80	00 -80	00
-80	00 -80	00 -80	00 -80	00 -80	00 -80	00 -80	00 -80	00 -80	00 -80	00 -80	00 -80	00 -80	00 -80	00 -80	00 -80	00
-80	00 -80	00 -80	00 -79	69 -79	06 -78	13 -77	19 -76	58 -76	30 -76	35 -76	40 -76	45 -76	50 -76	55 -76	60 -76	65
-80	00 -80	00 -80	00 -79	38 -78	13 -76	25 -74	38 -73	16 -72	60 -72	70 -72	80 -72	90 -73	00 -73	10 -73	20 -73	30
-80	00 -80	00 -80	00 -79	06 -77	19 -74	38 -71	56 -69	74 -68	90 -69	05 -69	20 -69	35 -69	50 -69	65 -69	80 -69	95
-80	00 -80	00 -80	00 -78	75 -76	25 -72	50 -68	75 -66	32 -65	20 -65	40 -65	60 -65	80 -66	00 -66	20 -66	40 -66	60
-80	00 -80	00 -80	00 -78	80 -76	39 -72	79 -69	18 -66	84 -65	77 -65	96 -66	15 -66	35 -66	54 -66	73 -66	92 -67	12
-80	00 -80	00 -80	00 -78	85 -76	54 -73	08 -69	62 -67	37 -66	34 -66	52 -66	71 -66	89 -67	08 -67	26 -67	45 -67	63
-80	00 -80	00 -80	00 -78	89 -76	68 -73	37 -70	05 -67	90 -66	91 -67	08 -67	26 -67	44 -67	62 -67	79 -67	97 -68	15
-80	00 -80	00 -80	00 -78	94 -76	83 -73	65 -70	48 -68	42 -67	48 -67	65 -67	82 -67	98 -68	15 -68	32 -68	49 -68	66
-80	00 -80	00 -80	00 -78	99 -76	97 -73	94 -70	91 -68	95 -68	05 -68	21 -68	37 -68	53 -68	69 -68	85 -69	02 -69	18
-80	00 -80	00 -80	00 -79	04 -77	12 -74	23 -71	35 -69	47 -68	62 -68	77 -68	92 -69	08 -69	23 -69	38 -69	54 -69	69
-80	00 -80	00 -80	00 -79	09 -77	26 -74	52 -71	78 -70	00 -69	18 -69	33 -69	63 -70	09 -70	55 -71	01 -71	30 -71	43
-80	00 -80	00 -80	00 -79	13 -77	40 -74	81 -72	21 -70	53 -69	75 -69	89 -70	34 -71	11 -71	87 -72	63 -73	07 -73	17
-80	00 -80	00 -80	00 -79	18 -77	55 -75	10 -72	64 -71	05 -70	32 -70	45 -71	05 -72	12 -73	19 -74	26 -74	83 -74	91
-80	00 -80	00 -80	00 -79	23 -77	69 -75	38 -73	08 -71	58 -70	89 -71	02 -71	76 -73	14 -74	51 -75	88 -76	60 -76	65
-80	00 -80	00 -80	00 -79	28 -77	84 -75	67 -73	51 -72	11 -71	46 -71	58 -72	29 -73	59 -74	89 -76	19 -76	87 -76	92
-80	00 -80	00 -80	00 -79	33 -77	98 -75	96 -73	94 -72	63 -72	03 -72	14 -72	81 -74	04 -75	27 -76	51 -77	15 -77	19
-80	00 -80	00 -80	00 -79	38 -78	13 -76	25 -74	38 -73	16 -72	60 -72	70 -73	33 -74	49 -75	66 -76	82 -77	42 -77	47
-80	00 -80	00 -80	00 -79	42 -78	27 -76	54 -74	81 -73	68 -73	17 -73	26 -73	85 -74	95 -76	04 -77	13 -77	70 -77	74
-80	00 -80	00 -80	00 -79	47 -78	41 -76	83 -75	24 -74	21 -73	74 -73	82 -74	38 -75	40 -76	42 -77	44 -77	97 -78	01
-80	00 -80	00 -80	00 -79	52 -78	56 -77	12 -75	67 -74	74 -74	31 -74	38 -74	90 -75	85 -76	80 -77	75 -78	25 -78	28
-80	00 -80	00 -80	00 -79	57 -78	70 -77	40 -76	11 -75	26 -74	88 -74	95 -75	42 -76	30 -77	19 -78	07 -78	52 -78	55
-80	00 -80	00 -80	00 -79	62 -78	85 -77	69 -76	54 -75	79 -75	45 -75	51 -75	94 -76	76 -77	57 -78	38 -78	80 -78	82
-80	00 -80	00 -80	00 -79	66 -78	99 -77	98 -76	97 -76	32 -76	02 -76	07 -76	47 -77	21 -77	95 -78	69 -79	07 -79	09
-80	00 -80	00 -80	00 -79	71 -79	13 -78	27 -77	40 -76	84 -76	58 -76	63 -76	99 -77	66 -78	33 -79	00 -79	34 -79	36
-80	00 -80	00 -80	00 -79	76 -79	28 -78	56 -77	84 -77	37 -77	15 -77	19 -77	51 -78	11 -78	71 -79	31 -79	62 -79	63
-80	00 -80	00 -80	00 -79	81 -79	42 -78	85 -78	27 -77	89 -77	72 -77	75 -78	03 -78	57 -79	10 -79	63 -79	89 -79	90
-79	06 -78	44 -77	82 -77	38 -77	12 -76	72 -76	03 -75	19 -74	20 -73	06 -72	45 -72	38 -72	61 -73	17 -73	50 -73	60
-78	13 -76	88 -75	63 -74	95 -74	82 -74	60 -73	79 -72	49 -70	68 -68	37 -66	88 -66	19 -66	13 -66	72 -67	10 -67	29
-77	19 -75	32 -73	45 -72	52 -72	52 -72	48 -71	55 -69	78 -67	16 -63	68 -61	30 -60	00 -59	65 -60	26 -60	71 -60	99
-76	26 -73	76 -71	27 -70	09 -70	22 -70	36 -69	31 -67	08 -63	64 -59	00 -55	72 -53	81 -53	17 -53	81 -54	32 -54	69
-74	25 -71	56 -69	20 -68	10 -68	26 -68	42 -67	45 -65	33 -62	06 -57	63 -54	48 -52	63 -52	15 -52	90 -53	55 -54	10
-72	24 -69	36 -67	13 -66	11 -66	29 -66	48 -65	58 -63	59 -60	48 -56	26 -53	24 -51	44 -51	13 -51	99 -52	78 -53	51
-70	24 -67	16 -65	06 -64	11 -64	33 -64	55 -63	72 -61	84 -58	90 -54	89 -52	01 -50	26 -50	10 -51	08 -52	01 -52	92
-68	23 -64	97 -62	99 -62	12 -62	36 -62	61 -61	85 -60	09 -57	32 -53	52 -50	77 -49	08 -49	08 -50	16 -51	25 -52	33
-68	71 -65	58 -63	69 -62	87 -63	10 -63	33 -62	61 -60	94 -58	29 -54	66 -52	04 -50	42 -50	42 -51	46 -52	49 -53	52
-69	18 -66	20 -64	40 -63	61 -63	84 -64	06 -63	38 -61	78 -59	26 -55	80 -53	31 -51	77 -51	77 -52	75 -53	73 -54	71
-69	66 -66	81 -65	10 -64	36 -64	57 -64	79 -64	14 -62	62 -60	23 -56	95 -54	57 -53	12 -53	11 -54	04 -54	97 -55	90
-70	13 -67	43 -65	81 -65	11 -65	31 -65	51 -64	90 -63	46 -61	20 -58	09 -55	84 -54	46 -54	46 -55	34 -56	22 -57	10
-70	61 -68	04 -66	52 -65	85 -66	05 -66	24 -65	66 -64	30 -62	17 -59	23 -57	11 -55	81 -55	80 -56	63 -57	46 -58	29
-71	08 -68	66 -67	22 -66	60 -66	78 -66	96 -66	42 -65	15 -63	13 -60	38 -58	38 -57	16 -57	15 -57	92 -58	70 -59	48
-71	56 -69	27 -67	93 -67	35 -67	52 -67	69 -67	18 -65	99 -64	10 -61	52 -59	65 -58	50 -58	49 -59	22 -59	94 -60	67
-72	03 -69	89 -68	63 -68	09 -68	25 -68	42 -67	94 -66	83 -65	07 -62	66 -60	92 -59	85 -59	84 -60	51 -61	18 -61	86
-72	51 -70	50 -69	34 -68	84 -68	99 -69	14 -68	70 -67	67 -66	04 -63	80 -62	19 -61	20 -61	18 -61	80 -62	43 -63	05
-72	98 -71	12 -70	05 -69	58 -69	73 -69	87 -69	47 -68	52 -67	01 -64	95 -63	46 -62	54 -62	52 -63	10 -63	67 -64	24
-73	45 -71	73 -70	75 -70	33 -70	46 -70	59 -70	23 -69	36 -67	98 -66	09 -64	72 -63	89 -63	87 -64	39 -64	91 -65	43
-73	93 -72	35 -71	46 -71	08 -71	20 -71	32 -70	99 -70	20 -68	95 -67	23 -65	99 -65	24 -65	21 -65	68 -66	15 -66	62
-74	40 -72	96 -72	16 -71	82 -71	93 -72	05 -71	75 -71	04 -69	92 -68	37 -67	26 -66	58 -66	56 -66	98 -67	39 -67	81
-74	88 -73	58 -72	87 -72	57 -72	67 -72	77 -72	51 -71	88 -70	89 -69	52 -68	53 -67	93 -67	90 -68	27 -68	64 -69	00
-75	35 -74	19 -73	58 -73	32 -73	41 -73	50 -73	27 -72	73 -71	86 -70	66 -69	80 -69	27 -69	25 -69	56 -69	88 -70	20
-75	83 -74	81 -74	28 -74	06 -74	14 -74	22 -74	03 -73	57 -72	83 -71	80 -71	07 -70	62 -70	59 -70	86 -71	12 -71	39
-76	30 -75	42 -74	99 -74	81 -74	88 -74	95 -74	79 -74	41 -73	79 -72	95 -72	34 -71	97 -71	94 -72	15 -72	36 -72	58
-76	78 -76	04 -75	70 -75	55 -75	61 -75	68 -75	56 -75	25 -74	76 -74	09 -73	61 -73	31 -73	28 -73	44 -73	61 -73	77
-77	25 -76	65 -76	40 -76	30 -76	35 -76	40 -76	32 -76	09 -75	73 -75	23 -74	87 -74	66 -74	62 -74	74 -74	85 -74	96
-77	73 -77	27 -77	11 -77	05 -77	09 -77	13 -77	08 -76	94 -76	70 -76	37 -76	14 -76	01 -75	97 -76	03 -76	09 -76	15
-78	20 -77	88 -77	81 -77	79 -77	82 -77	85 -77	84 -77	78 -77	67 -77	52 -77	41 -77	35 -77	34 -77	39 -77	43 -77	47
-78	68 -78	50 -78	52 -78	54 -78	56 -78	58 -78	60 -78	62 -78	64 -78	66 -78	68 -78	70 -78	72 -78	74 -78	76 -78	78
-79	01 -78	87 -78	89 -78	90 -78	92 -78	93 -78	95 -78	96 -78	98 -79	00 -79	01 -79	03 -79	04 -79	06 -79	07 -79	09
-79	34 -79	25 -79	26 -79	27 -79	28 -79	29 -79	30 -79	31 -79	32 -79	33 -79	34 -79	35 -79	36 -79	37 -79	38 -79	39
-79	67 -79	62 -79	63 -79	63 -79	64 -79	64 -79	65 -79	65 -79	66 -79	67 -79	67 -79	68 -79	68 -79	69 -79	69 -79	70
-80	00 -80	00 -80	00 -80	00 -80	00 -80	00 -80	00 -80	00 -80	00 -80	00 -80	00 -80	00 -80	00 -80	00 -80	00 -80	00
-80	00 -79	69 -78	98 -78	27 -77	56 -77	17 -77	21 -77	24 -77	28 -77	32 -77	36 -77	40 -77	43 -77	47 -77	51 -77	55
-80	00 -79	38 -77	96 -76	54 -75	11 -74	34 -74	41 -74	49 -74	57 -74	64 -74	72 -74	79 -74	87 -74	95 -75	02 -75	10
-80	00 -79	08 -76	94 -74	81 -72	67 -71	51 -71	62 -71	73 -71	85 -71	96 -72	08 -72	19 -72	30 -72	42 -72	53 -72	65
-80	00 -78	77 -75	92 -73	07 -70	23 -68	68 -68	83 -68	98 -69	13 -69	28 -69	44 -69	59 -69	74 -69	89 -70	04 -70	19
-80	00 -78	82 -76	08 -73	34 -70	60 -69	11 -69	26 -69	40 -69	55 -69	70 -69	84 -69	99 -70	13 -70	28 -70	43 -70	57
-80	00 -78	86 -76	24 -73	61 -70	98 -69	55 -69	69 -69	83 -69	97 -70	11 -70	25 -70	39 -70	53 -70	67 -70	81 -70	95
-80	00 -78	91 -76	39 -73	87 -71	35 -69	98 -70	12 -70	25 -70	39 -70	52 -70	65 -70	79 -70	92 -71	06 -71	19 -71	33
-80	00 -78	96 -76	55 -74	14 -71	73 -70	42 -70	55 -70	67 -70	80 -70	93 -71	06 -71	19 -71	32 -71	45 -71	57 -71	70
-80	00 -79	01 -76	71 -74	41 -72	11 -70	85 -70	98 -71	10 -71	22 -71	34 -71	47 -71	59 -71	71 -71	83 -71	96 -72	08
-80	00 -79	05 -76	86 -74	67 -72	48 -71	29 -71	41 -71	52 -71	64 -71	76 -71	87 -71	99 -72	11 -72	22 -72	34 -72	46
-80	00 -79	10 -77	02 -74	94 -72	86 -71	72 -71	84 -71	95 -72	06 -72	17 -72	28 -72	39 -72	50 -72	61 -72	72 -72	83
-80	00 -79	15 -77	18 -75	21 -73	23 -72	16 -72	27 -72	37 -72	48 -72	58 -72	69 -72	79 -72	90 -73	00 -73	11 -73	21
-80	00 -79	20 -77	33 -75	47 -73	61 -72	60 -72	70 -72	79 -72	89 -72	99 -73	09 -73	19 -73	29 -73	39 -73	49 -73	59
-80	00 -79	24 -77	49 -75	74 -73	99 -73	03 -73	12 -73	22 -73	31 -73	41 -73	50 -73	59 -73	69 -73	78 -73	87 -73	97
-80	00 -79	29 -77	65 -76	00 -74	36 -73	47 -73	55 -73	64 -73	73 -73	82 -73	90 -73	99 -74	08 -74	17 -74	26 -74	34
-80	00 -79	34 -77	80 -76	27 -74	74 -73	90 -73	98 -74	07 -74	15 -74	23 -74	31 -74	39 -74	47 -74	56 -74	64 -74	72
-80	00 -79	38 -77	96 -76	54 -75	11 -74	34 -74	41 -74	49 -74	57 -74	64 -74	72 -74	79 -74	87 -74	95 -75	02 -75	10
-80	00 -79	43 -78	12 -76	80 -75	49 -74	77 -74	84 -74	91 -74	98 -75	05 -75	12 -75	19 -75	26 -75	33 -75	40 -75	47
-80	00 -79	48 -78	27 -77	07 -75	87 -75	21 -75	27 -75	34 -75	40 -75	47 -75	53 -75	59 -75	66 -75	72 -75	79 -75	85
-80	00 -79	53 -78	43 -77	34 -76	24 -75	64 -75	70 -75	76 -75	82 -75	88 -75	94 -76	00 -76	05 -76	11 -76	17 -76	23
-80	00 -79	57 -78	59 -77	32 -75	75 -74	35 -73	54 -73	03 -72	83 -72	93 -73	03 -73	12 -73	22 -73	32 -73	42 -73	52
-80	00 -79	62 -78	75 -77	29 -75	27 -73	06 -71	38 -70	31 -69	84 -69	98 -70	12 -70	25 -70	39 -70	53 -70	67 -70	81
-80	00 -79	67 -78	90 -77	27 -74	78 -71	77 -69	22 -67	58 -66	85 -67	03 -67	21 -67	38 -67	56 -67	74 -67	92 -68	10
-80	00 -79	72 -79	06 -77	25 -74	29 -70	48 -67	06 -64	85 -63	86 -64	08 -64	30 -64	51 -64	73 -64	95 -65	17 -65	39
-80	00 -79	76 -79	22 -77	56 -74	80 -71	18 -67	89 -65	76 -64	80 -65	01 -65	21 -65	42 -65	62 -65	83 -66	04 -66	24
-80	00 -79	81 -79	37 -77	87 -75	31 -71	88 -68	72 -66	67 -65	74 -65	94 -66	13 -66	32 -66	52 -66	71 -66	90 -67	10
-80	00 -79	86 -79	53 -78	18 -75	82 -72	58 -69	54 -67	58 -66	68 -66	86 -67	05 -67	23 -67	41 -67	59 -67	77 -67	95
-80	00 -79	91 -79	69 -78	49 -76	33 -73	28 -70	37 -68	49 -67	63 -67	79 -67	96 -68	13 -68	30 -68	46 -68	63 -68	80
-80	00 -79	95 -79	84 -78	80 -76	84 -73	99 -71	20 -69	40 -68	57 -68	72 -68	88 -69	03 -69	19 -69	34 -69	50 -69	65
-80	00 -80	00 -80	00 -79	12 -77	34 -74	69 -72	03 -70	30 -69	51 -69	65 -69	79 -69	94 -70	08 -70	22 -70	36 -70	50
-80	00 -80	00 -80	00 -79	16 -77	48 -74	95 -72	43 -70	79 -70	04 -70	17 -70	31 -70	44 -70	57 -70	71 -70	84 -70	98
-80	00 -80	00 -80	00 -79	20 -77	61 -75	22 -72	83 -71	27 -70	56 -70	69 -70	82 -70	94 -71	07 -71	20 -71	33 -71	45
-80	00 -80	00 -80	00 -79	25 -77	74 -75	48 -73	23 -71	76 -71	08 -71	21 -71	33 -71	45 -71	57 -71	69 -71	81 -71	93
-80	00 -80	00 -80	00 -79	29 -77	88 -75	75 -73	62 -72	24 -71	61 -71	72 -71	84 -71	95 -72	06 -72	18 -72	29 -72	40
-80	00 -80	00 -80	00 -79	34 -78	01 -76	02 -74	02 -72	73 -72	13 -72	24 -72	35 -72	45 -72	56 -72	67 -72	77 -72	88
-80	00 -80	00 -80	00 -79	38 -78	14 -76	28 -74	42 -73	21 -72	66 -72	76 -72	86 -72	96 -73	05 -73	15 -73	25 -73	35
-80	00 -80	00 -80	00 -79	42 -78	27 -76	55 -74	82 -73	70 -73	18 -73	27 -73	37 -73	46 -73	55 -73	64 -73	74 -73	83
-80	00 -80	00 -80	00 -79	47 -78	41 -76	81 -75	22 -74	18 -73	71 -73	79 -73	88 -73	96 -74	05 -74	13 -74	22 -74	30
-80	00 -80	00 -80	00 -79	51 -78	54 -77	08 -75	62 -74	67 -74	23 -74	31 -74	39 -74	47 -74	54 -74	62 -74	70 -74	78
-80	00 -80	00 -80	00 -79	56 -78	67 -77	34 -76	01 -75	15 -74	76 -74	83 -74	90 -74	97 -75	04 -75	11 -75	18 -75	25
-80	00 -80	00 -80	00 -79	60 -78	81 -77	61 -76	41 -75	64 -75	28 -75	34 -75	41 -75	47 -75	54 -75	60 -75	66 -75	73
-80	00 -80	00 -80	00 -79	65 -78	94 -77	87 -76	81 -76	12 -75	80 -75	86 -75	92 -75	97 -76	03 -76	09 -76	14 -76	20
-80	00 -80	00 -80	00 -79	69 -79	07 -78	14 -77	21 -76	61 -76	33 -76	38 -76	43 -76	48 -76	53 -76	58 -76	63 -76	68
-80	00 -80	00 -80	00 -79	73 -79	20 -78	41 -77	61 -77	09 -76	85 -76	90 -76	94 -76	98 -77	02 -77	07 -77	11 -77	15
-80	00 -80	00 -80	00 -79	78 -79	34 -78	67 -78	01 -77	58 -77	38 -77	41 -77	45 -77	48 -77	52 -77	56 -77	59 -77	63
-80	00 -80	00 -80	00 -79	82 -79	47 -78	94 -78	41 -78	06 -77	90 -77	93 -77	96 -77	99 -78	02 -78	04 -78	07 -78	10
-80	00 -80	00 -80	00 -79	87 -79	60 -79	20 -78	80 -78	55 -78	43 -78	45 -78	47 -78	49 -78	51 -78	53 -78	55 -78	58
-80	00 -80	00 -80	00 -79	91 -79	73 -79	47 -79	20 -79	03 -78	95 -78	97 -78	98 -78	99 -79	01 -79	02 -79	04 -79	05
-80	00 -80	00 -80	00 -79	96 -79	87 -79	73 -79	60 -79	52 -79	48 -79	48 -79	49 -79	50 -79	50 -79	51 -79	52 -79	53
-80	00 -80	00 -80	00 -80	00 -80	00 -80	00 -80	00 -80	00 -80	00 -80	00 -80	00 -80	00 -80	00 -80	00 -80	00 -80	00
-80	00 -80	00 -80	00 -80	00 -80	00 -80	00 -80	00 -80	00 -80	00 -80	00 -80	00 -80	00 -80	00 -80	00 -80	00 -80	00
-80	00 -80	00 -80	00 -80	00 -80	00 -80	00 -80	00 -80	00 -80	00 -80	00 -80	00 -80	00 -80	00 -80	00 -80	00 -80	00
-80	00 -80	00 -80	00 -80	00 -80	00 -80	00 -80	00 -80	00 -80	00 -80	00 -80	00 -80	00 -80	00 -80	00 -80	00 -80	00
-80	00 -80	00 -80	00 -80	00 -80	00 -80	00 -80	00 -80	00 -80	00 -80	00 -80	00 -80	00 -80	00 -80	00 -80	00 -80	00
-80	00 -80	00 -80	00 -80	00 -80	00 -80	00 -80	00 -80	00 -80	00 -80	00 -80	00 -80	00 -80	00 -80	00 -80	00 -80	00
-80	00 -80	00 -80	00 -80	00 -80	00 -80	00 -80	00 -80	00 -80	00 -80	00 -80	00 -80	00 -80	00 -80	00 -80	00 -80	00
-80	00 -80	00 -80	00 -80	00 -80	00 -80	00 -80	00 -80	00 -80	00 -80	00 -80	00 -80	00 -80	00 -80	00 -80	00 -80	00
-80	00 -80	00 -80	00 -80	00 -80	00 -80	00 -80	00 -80	00 -80	00 -80	00 -80	00 -80	00 -80	00 -80	00 -80	00 -80	00
-80	00 -80	00 -80	00 -80	00 -80	00 -80	00 -80	00 -80	00 -80	00 -80	00 -80	00 -80	00 -80	00 -80	00 -80	00 -80	00
-80	00 -80	00 -80	00 -80	00 -80	00 -80	00 -80	00 -80	00 -80	00 -80	00 -80	00 -80	00 -80	00 -80	00 -80	00 -80	00
-77	81 -77	52 -77	55 -77	58 -77	62 -77	65 -77	68 -77	72 -77	75 -77	78 -77	82 -77	85 -78	04 -78	23 -78	42 -78	61
-75	63 -75	03 -75	10 -75	17 -75	23 -75	30 -75	37 -75	43 -75	50 -75	57 -75	63 -75	70 -76	08 -76	46 -76	84 -77	22
-73	44 -72	55 -72	65 -72	75 -72	85 -72	95 -73	05 -73	15 -73	25 -73	35 -73	45 -73	55 -74	12 -74	69 -75	26 -75	82
-71	25 -70	07 -70	20 -70	33 -70	47 -70	60 -70	73 -70	87 -71	00 -71	13 -71	27 -71	40 -72	16 -72	92 -73	68 -74	43
-71	59 -70	45 -70	58 -70	71 -70	83 -70	96 -71	09 -71	22 -71	35 -71	47 -71	60 -71	73 -72	45 -73	17 -73	90 -74	62
-71	92 -70	83 -70	95 -71	08 -71	20 -71	32 -71	45 -71	57 -71	69 -71	82 -71	94 -72	06 -72	75 -73	43 -74	12 -74	80
-72	26 -71	21 -71	33 -71	45 -71	57 -71	68 -71	80 -71	92 -72	04 -72	16 -72	27 -72	39 -73	04 -73	69 -74	34 -74	99
-72	60 -71	59 -71	71 -71	82 -71	93 -72	05 -72	16 -72	27 -72	38 -72	50 -72	61 -72	72 -73	34 -73	95 -74	56 -75	17
-72	93 -71	98 -72	08 -72	19 -72	30 -72	41 -72	52 -72	62 -72	73 -72	84 -72	95 -73	05 -73	63 -74	21 -74	78 -75	36
-73	27 -72	36 -72	46 -72	56 -72	67 -72	77 -72	87 -72	97 -73	08 -73	18 -73	28 -73	38 -73	92 -74	46 -75	00 -75	54
-73	61 -72	74 -72	84 -72	94 -73	03 -73	13 -73	23 -73	33 -73	42 -73	52 -73	62 -73	72 -74	22 -74	72 -75	23 -75	73
-73	94 -73	12 -73	22 -73	31 -73	40 -73	49 -73	58 -73	68 -73	77 -73	86 -73	95 -74	05 -74	51 -74	98 -75	45 -75	92
-74	28 -73	51 -73	59 -73	68 -73	77 -73	85 -73	94 -74	03 -74	12 -74	20 -74	29 -74	38 -74	81 -75	24 -75	67 -76	10
-74	62 -73	89 -73	97 -74	05 -74	13 -74	22 -74	30 -74	38 -74	46 -74	54 -74	63 -74	71 -75	10 -75	50 -75	89 -76	29
-74	95 -74	27 -74	35 -74	42 -74	50 -74	58 -74	65 -74	73 -74	81 -74	88 -74	96 -75	04 -75	40 -75	75 -76	11 -76	47
-75	29 -74	65 -74	72 -74	79 -74	87 -74	94 -75	01 -75	08 -75	15 -75	23 -75	30 -75	37 -75	69 -76	01 -76	33 -76	66
-75	63 -75	03 -75	10 -75	17 -75	23 -75	30 -75	37 -75	43 -75	50 -75	57 -75	63 -75	70 -75	99 -76	27 -76	56 -76	84
-75	96 -75	42 -75	48 -75	54 -75	60 -75	66 -75	72 -75	78 -75	85 -75	91 -75	97 -76	03 -76	28 -76	53 -76	78 -77	03
-76	30 -75	80 -75	85 -75	91 -75	97 -76	02 -76	08 -76	14 -76	19 -76	25 -76	31 -76	36 -76	57 -76	79 -77	00 -77	21
-76	63 -76	18 -76	23 -76	28 -76	33 -76	38 -76	44 -76	49 -76	54 -76	59 -76	64 -76	69 -76	87 -77	04 -77	22 -77	40
-76	97 -76	56 -76	61 -76	65 -76	70 -76	75 -76	79 -76	84 -76	88 -76	93 -76	98 -77	02 -77	16 -77	30 -77	44 -77	58
-77	31 -76	94 -76	98 -77	03 -77	07 -77	11 -77	15 -77	19 -77	23 -77	27 -77	31 -77	35 -77	46 -77	56 -77	66 -77	77
-77	64 -77	33 -77	36 -77	40 -77	43 -77	47 -77	51 -77	54 -77	58 -77	61 -77	65 -77	68 -77	75 -77	82 -77	89 -77	95
-77	98 -77	71 -77	74 -77	77 -77	80 -77	83 -77	86 -77	89 -77	92 -77	95 -77	98 -78	02 -78	05 -78	08 -78	11 -78	14
-78	32 -78	09 -78	12 -78	14 -78	17 -78	19 -78	22 -78	24 -78	27 -78	29 -78	32 -78	35 -78	37 -78	40 -78	42 -78	45
-78	65 -78	47 -78	49 -78	51 -78	53 -78	55 -78	57 -78	59 -78	62 -78	64 -78	66 -78	68 -78	70 -78	72 -78	74 -78	76
-78	99 -78	85 -78	87 -78	88 -78	90 -78	92 -78	93 -78	95 -78	96 -78	98 -78	99 -79	01 -79	02 -79	04 -79	05 -79	07
-79	33 -79	24 -79	25 -79	26 -79	27 -79	28 -79	29 -79	30 -79	31 -79	32 -79	33 -79	34 -79	35 -79	36 -79	37 -79	38
-79	66 -79	62 -79	62 -79	63 -79	63 -79	64 -79	64 -79	65 -79	65 -79	66 -79	66 -79	67 -79	67 -79	68 -79	68 -79	69
-80	00 -80	00 -80	00 -80	00 -80	00 -80	00 -80	00 -80	00 -80	00 -80	00 -80	00 -80	00 -80	00 -80	00 -80	00 -80	00
-80	00 -80	00 -80	00 -80	00 -80	00 -80	00 -80	00 -80	00 -80	00 -80	00 -80	00 -80	00 -80	00 -80	00 -80	00 -80	00
-80	00 -80	00 -80	00 -80	00 -80	00 -80	00 -80	00 -80	00 -80	00 -80	00 -80	00 -80	00 -80	00 -80	00 -80	00 -80	00
-80	00 -80	00 -80	00 -80	00 -80	00 -80	00 -80	00 -80	00 -80	00 -80	00 -80	00 -80	00 -80	00 -80	00 -80	00 -80	00
-80	00 -80	00 -80	00 -80	00 -80	00 -80	00 -80	00 -80	00 -80	00 -80	00 -80	00 -80	00 -80	00 -80	00 -80	00 -80	00
-80	00 -80	00 -80	00 -80	00 -80	00 -80	00 -80	00 -80	00 -80	00 -80	00 -80	00 -80	00 -80	00 -80	00 -80	00 -80	00
-80	00 -80	00 -80	00 -80	00 -80	00 -80	00 -80	00 -80	00 -80	00 -80	00 -80	00 -80	00 -80	00 -80	00 -80	00 -80	00
-80	00 -80	00 -80	00 -80	00 -80	00 -80	00 -80	00 -80	00 -80	00 -80	00 -80	00 -80	00 -80	00 -80	00 -80	00 -80	00
-80	00 -80	00 -80	00 -80	00 -80	00 -80	00 -80	00 -80	00 -80	00 -80	00 -80	00 -80	00 -80	00 -80	00 -80	00 -80	00
-80	00 -80	00 -80	00 -80	00 -80	00 -80	00 -80	00 -80	00 -80	00 -80	00 -80	00 -80	00 -80	00 -80	00 -80	00 -80	00
-79	06 -78	44 -77	81 -77	52 -77	55 -77	58 -77	30 -76	71 -75	81 -74	59 -73	70 -73	15 -72	92 -73	02 -73	12 -73	22
-78	13 -76	56 -74	69 -73	16 -71	97 -70	81 -69	35 -67	59 -65	53 -63	18 -61	49 -60	46 -60	08 -60	37 -60	65 -60	93
-77	19 -74	69 -71	56 -68	80 -66	40 -64	03 -61	39 -58	46 -55	26 -51	77 -49	28 -47	77 -47	25 -47	72 -48	18 -48	65
-77	88 -77	17 -76	54 -75	99 -75	54 -75	16 -74	88 -74	67 -74	55 -74	51 -74	53 -74	59 -74	67 -74	75 -74	83 -74	91
-77	88 -77	17 -76	54 -75	99 -75	54 -75	16 -74	88 -74	67 -74	55 -74	51 -74	53 -74	59 -74	67 -74	75 -74	83 -74	91
-77	88 -77	17 -76	54 -75	99 -75	54 -75	16 -74	88 -74	67 -74	55 -74	51 -74	53 -74	59 -74	67 -74	75 -74	83 -74	91
-77	88 -77	17 -76	54 -75	99 -75	54 -75	16 -74	88 -74	67 -74	55 -74	51 -74	53 -74	59 -74	67 -74	75 -74	83 -74	91
-77	88 -77	17 -76	54 -75	99 -75	54 -75	16 -74	88 -74	67 -74	55 -74	51 -74	53 -74	59 -74	67 -74	75 -74	83 -74	91
-77	88 -77	17 -76	54 -75	99 -75	54 -75	16 -74	88 -74	67 -74	55 -74	51 -74	53 -74	59 -74	67 -74	75 -74	83 -74	91
-77	88 -77	17 -76	54 -75	99 -75	54 -75	16 -74	88 -74	67 -74	55 -74	51 -74	53 -74	59 -74	67 -74	75 -74	83 -74	91
-77	88 -77	17 -76	54 -75	99 -75	54 -75	16 -74	88 -74	67 -74	55 -74	51 -74	53 -74	59 -74	67 -74	75 -74	83 -74	91
-77	88 -77	17 -76	54 -75	99 -75	54 -75	16 -74	88 -74	67 -74	55 -74	51 -74	53 -74	59 -74	67 -74	75 -74	83 -74	91
-77	88 -77	17 -76	54 -75	99 -75	54 -75	16 -74	88 -74	67 -74	55 -74	51 -74	53 -74	59 -74	67 -74	75 -74	83 -74	91
-77	88 -77	17 -76	54 -75	99 -75	54 -75	16 -74	88 -74	67 -74	55 -74	51 -74	53 -74	59 -74	67 -74	75 -74	83 -74	91
-77	88 -77	17 -76	54 -75	99 -75	54 -75	16 -74	88 -74	67 -74	55 -74	51 -74	53 -74	59 -74	67 -74	75 -74	83 -74	91
-77	88 -77	17 -76	54 -75	99 -75	54 -75	16 -74	88 -74	67 -74	55 -74	51 -74	53 -74	59 -74	67 -74	75 -74	83 -74	91
-77	88 -77	17 -76	54 -75	99 -75	54 -75	16 -74	88 -74	67 -74	55 -74	51 -74	53 -74	59 -74	67 -74	75 -74	83 -74	91
-77	88 -77	17 -76	54 -75	99 -75	54 -75	16 -74	88 -74	67 -74	55 -74	51 -74	53 -74	59 -74	67 -74	75 -74	83 -74	91
-77	88 -77	17 -76	54 -75	99 -75	54 -75	16 -74	88 -74	67 -74	55 -74	51 -74	53 -74	59 -74	67 -74	75 -74	83 -74	91
-77	88 -77	17 -76	54 -75	99 -75	54 -75	16 -74	88 -74	67 -74	55 -74	51 -74	53 -74	59 -74	67 -74	75 -74	83 -74	91
-77	88 -77	17 -76	54 -75	99 -75	54 -75	16 -74	88 -74	67 -74	55 -74	51 -74	53 -74	59 -74	67 -74	75 -74	83 -74	91
-77	88 -77	17 -76	54 -75	99 -75	54 -75	16 -74	88 -74	67 -74	55 -74	51 -74	53 -74	59 -74	67 -74	75 -74	83 -74	91
-77	88 -77	17 -76	54 -75	99 -75	54 -75	16 -74	88 -74	67 -74	55 -74	51 -74	53 -74	59 -74	67 -74	75 -74	83 -74	91
-77	88 -77	17 -76	54 -75	99 -75	54 -75	16 -74	88 -74	67 -74	55 -74	51 -74	53 -74	59 -74	67 -74	75 -74	83 -74	91
-77	88 -77	17 -76	54 -75	99 -75	54 -75	16 -74	88 -74	67 -74	55 -74	51 -74	53 -74	59 -74	67 -74	75 -74	83 -74	91
-77	88 -77	17 -76	54 -75	99 -75	54 -75	16 -74	88 -74	67 -74	55 -74	51 -74	53 -74	59 -74	67 -74	75 -74	83 -74	91
-77	88 -77	17 -76	54 -75	99 -75	54 -75	16 -74	88 -74	67 -74	55 -74	51 -74	53 -74	59 -74	67 -74	75 -74	83 -74	91
-77	88 -77	17 -76	54 -75	99 -75	54 -75	16 -74	88 -74	67 -74	55 -74	51 -74	53 -74	59 -74	67 -74	75 -74	83 -74	91
-77	88 -77	17 -76	54 -75	99 -75	54 -75	16 -74	88 -74	67 -74	55 -74	51 -74	53 -74	59 -74	67 -74	75 -74	83 -74	91
-77	88 -77	17 -76	54 -75	99 -75	54 -75	16 -74	88 -74	67 -74	55 -74	51 -74	53 -74	59 -74	67 -74	75 -74	83 -74	91
-77	88 -77	17 -76	54 -75	99 -75	54 -75	16 -74	88 -74	67 -74	55 -74	51 -74	53 -74	59 -74	67 -74	75 -74	83 -74	91
-77	88 -77	17 -76	54 -75	99 -75	54 -75	16 -74	88 -74	67 -74	55 -74	51 -74	53 -74	59 -74	67 -74	75 -74	83 -74	91
-77	88 -77	17 -76	54 -75	99 -75	54 -75	16 -74	88 -74	67 -74	55 -74	51 -74	53 -74	59 -74	67 -74	75 -74	83 -74	91
-77	88 -77	17 -76	54 -75	99 -75	54 -75	16 -74	88 -74	67 -74	55 -74	51 -74	53 -74	59 -74	67 -74	75 -74	83 -74	91
-77	88 -77	17 -76	54 -75	99 -75	54 -75	16 -74	88 -74	67 -74	55 -74	51 -74	53 -74	59 -74	67 -74	75 -74	83 -74	91
-77	88 -77	17 -76	54 -75	99 -75	54 -75	16 -74	88 -74	67 -74	55 -74	51 -74	53 -74	59 -74	67 -74	75 -74	83 -74	91
-77	88 -77	17 -76	54 -75	99 -75	54 -75	16 -74	88 -74	67 -74	55 -74	51 -74	53 -74	59 -74	67 -74	75 -74	83 -74	91
-77	88 -77	17 -76	54 -75	99 -75	54 -75	16 -74	88 -74	67 -74	55 -74	51 -74	53 -74	59 -74	67 -74	75 -74	83 -74	91
-77	88 -77	17 -76	54 -75	99 -75	54 -75	16 -74	88 -74	67 -74	55 -74	51 -74	53 -74	59 -74	67 -74	75 -74	83 -74	91
-77	88 -77	17 -76	54 -75	99 -75	54 -75	16 -74	88 -74	67 -74	55 -74	51 -74	53 -74	59 -74	67 -74	75 -74	83 -74	91
-77	88 -77	17 -76	54 -75	99 -75	54 -75	16 -74	88 -74	67 -74	55 -74	51 -74	53 -74	59 -74	67 -74	75 -74	83 -74	91
-77	88 -77	17 -76	54 -75	99 -75	54 -75	16 -74	88 -74	67 -74	55 -74	51 -74	53 -74	59 -74	67 -74	75 -74	83 -74	91
-77	88 -77	17 -76	54 -75	99 -75	54 -75	16 -74	88 -74	67 -74	55 -74	51 -74	53 -74	59 -74	67 -74	75 -74	83 -74	91
-77	88 -77	17 -76	54 -75	99 -75	54 -75	16 -74	88 -74	67 -74	55 -74	51 -74	53 -74	59 -74	67 -74	75 -74	83 -74	91
-77	88 -77	17 -76	54 -75	99 -75	54 -75	16 -74	88 -74	67 -74	55 -74	51 -74	53 -74	59 -74	67 -74	75 -74	83 -74	91
-77	88 -77	17 -76	54 -75	99 -75	54 -75	16 -74	88 -74	67 -74	55 -74	51 -74	53 -74	59 -74	67 -74	75 -74	83 -74	91
-77	88 -77	17 -76	54 -75	99 -75	54 -75	16 -74	88 -74	67 -74	55 -74	51 -74	53 -74	59 -74	67 -74	75 -74	83 -74	91
-77	88 -77	17 -76	54 -75	99 -75	54 -75	16 -74	88 -74	67 -74	55 -74	51 -74	53 -74	59 -74	67 -74	75 -74	83 -74	91
-77	88 -77	17 -76	54 -75	99 -75	54 -75	16 -74	88 -74	67 -74	55 -74	51 -74	53 -74	59 -74	67 -74	75 -74	83 -74	91
-77	88 -77	17 -76	54 -75	99 -75	54 -75	16 -74	88 -74	67 -74	55 -74	51 -74	53 -74	59 -74	67 -74	75 -74	83 -74	91
-77	88 -77	17 -76	54 -75	99 -75	54 -75	16 -74	88 -74	67 -74	55 -74	51 -74	53 -74	59 -74	67 -74	75 -74	83 -74	91
-75	77 -74	77 -74	17 -73	66 -73	24 -72	90 -72	64 -72	47 -72	38 -72	37 -72	42 -72	51 -72	78 -73	05 -73	32 -73	59
-73	66 -72	38 -71	81 -71	33 -70	94 -70	63 -70	41 -70	27 -70	21 -70	23 -70	31 -70	44 -70	90 -71	35 -71	81 -72	27
-71	55 -69	98 -69	45 -69	00 -68	64 -68	36 -68	17 -68	06 -68	04 -68	09 -68	21 -68	36 -69	01 -69	66 -70	30 -70	95
-69	44 -67	58 -67	08 -66	67 -66	34 -66	10 -65	94 -65	86 -65	87 -65	95 -66	10 -66	29 -67	12 -67	96 -68	79 -69	63
-69	76 -67	95 -67	45 -67	03 -66	69 -66	45 -66	28 -66	20 -66	20 -66	28 -66	43 -66	61 -67	41 -68	20 -69	00 -69	80
-70	09 -68	32 -67	81 -67	39 -67	05 -66	79 -66	63 -66	54 -66	54 -66	61 -66	75 -66	93 -67	69 -68	45 -69	21 -69	97
-70	41 -68	69 -68	17 -67	74 -67	40 -67	14 -66	97 -66	88 -66	87 -66	94 -67	07 -67	25 -67	97 -68	70 -69	42 -70	15
-70	74 -69	06 -68	54 -68	10 -67	75 -67	49 -67	31 -67	22 -67	20 -67	27 -67	40 -67	57 -68	26 -68	94 -69	63 -70	32
-71	06 -69	43 -68	90 -68	46 -68	11 -67	84 -67	66 -67	56 -67	54 -67	60 -67	72 -67	89 -68	54 -69	19 -69	84 -70	50
-71	39 -69	80 -69	26 -68	82 -68	46 -68	19 -68	00 -67	89 -67	87 -67	93 -68	05 -68	21 -68	82 -69	44 -70	05 -70	67
-71	71 -70	16 -69	63 -69	18 -68	82 -68	54 -68	34 -68	23 -68	21 -68	26 -68	37 -68	52 -69	10 -69	68 -70	27 -70	85
-72	04 -70	53 -69	99 -69	54 -69	17 -68	89 -68	69 -68	57 -68	54 -68	59 -68	69 -68	84 -69	39 -69	93 -70	48 -71	02
-72	36 -70	90 -70	35 -69	90 -69	52 -69	24 -69	03 -68	91 -68	87 -68	92 -69	02 -69	16 -69	67 -70	18 -70	69 -71	19
-72	69 -71	27 -70	72 -70	25 -69	88 -69	58 -69	38 -69	25 -69	21 -69	24 -69	34 -69	48 -69	95 -70	42 -70	90 -71	37
-73	01 -71	64 -71	08 -70	61 -70	23 -69	93 -69	72 -69	59 -69	54 -69	57 -69	67 -69	80 -70	24 -70	67 -71	11 -71	54
-73	34 -72	01 -71	45 -70	97 -70	58 -70	28 -70	06 -69	93 -69	87 -69	90 -69	99 -70	12 -70	52 -70	92 -71	32 -71	72
-73	66 -72	38 -71	81 -71	33 -70	94 -70	63 -70	41 -70	27 -70	21 -70	23 -70	31 -70	44 -70	80 -71	16 -71	53 -71	89
-73	99 -72	74 -72	17 -71	69 -71	29 -70	98 -70	75 -70	61 -70	54 -70	56 -70	64 -70	76 -71	08 -71	41 -71	74 -72	07
-74	31 -73	11 -72	54 -72	05 -71	65 -71	33 -71	09 -70	94 -70	88 -70	89 -70	96 -71	08 -71	37 -71	66 -71	95 -72	24
-74	64 -73	48 -72	90 -72	41 -72	00 -71	68 -71	44 -71	28 -71	21 -71	22 -71	29 -71	40 -71	65 -71	90 -72	16 -72	41
-74	96 -73	85 -73	26 -72	77 -72	35 -72	03 -71	78 -71	62 -71	54 -71	55 -71	61 -71	72 -71	93 -72	15 -72	37 -72	59
-75	29 -74	22 -73	63 -73	12 -72	71 -72	37 -72	13 -71	96 -71	88 -71	88 -71	93 -72	03 -72	22 -72	40 -72	58 -72	76
-75	61 -74	59 -73	99 -73	48 -73	06 -72	72 -72	47 -72	30 -72	21 -72	20 -72	26 -72	35 -72	50 -72	64 -72	79 -72	94
-75	94 -74	95 -74	35 -73	84 -73	41 -73	07 -72	81 -72	64 -72	55 -72	53 -72	58 -72	67 -72	78 -72	89 -73	00 -73	11
-76	26 -75	32 -74	72 -74	20 -73	77 -73	42 -73	16 -72	98 -72	88 -72	86 -72	91 -72	99 -73	10 -73	20 -73	31 -73	41
-76	59 -75	69 -75	08 -74	56 -74	12 -73	77 -73	50 -73	32 -73	21 -73	19 -73	23 -73	31 -73	41 -73	51 -73	61 -73	71
-76	91 -76	06 -75	45 -74	92 -74	47 -74	12 -73	85 -73	66 -73	55 -73	52 -73	55 -73	63 -73	72 -73	82 -73	91 -74	01
-77	23 -76	43 -75	81 -75	28 -74	83 -74	47 -74	19 -73	99 -73	88 -73	85 -73	88 -73	95 -74	04 -74	13 -74	22 -74	31
-77	56 -76	80 -76	17 -75	63 -75	18 -74	82 -74	53 -74	33 -74	22 -74	18 -74	20 -74	27 -74	35 -74	44 -74	52 -74	61
-77	88 -77	17 -76	54 -75	99 -75	54 -75	16 -74	88 -74	67 -74	55 -74	51 -74	53 -74	59 -74	67 -74	75 -74	83 -74	91
-77	88 -77	17 -76	54 -75	71 -74	68 -73	46 -72	32 -71	56 -71	18 -71	19 -71	25 -71	36 -71	48 -71	61 -71	73 -71	86
-77	88 -77	17 -76	54 -75	42 -73	83 -71	75 -69	76 -68	45 -67	82 -67	87 -67	98 -68	13 -68	30 -68	47 -68	64 -68	81
-77	88 -77	17 -76	54 -75	14 -72	97 -70	04 -67	20 -65	33 -64	45 -64	55 -64	70 -64	90 -65	11 -65	33 -65	55 -65	76
-77	88 -77	17 -76	54 -74	85 -72	12 -68	34 -64	64 -62	22 -61	09 -61	23 -61	43 -61	67 -61	93 -62	19 -62	45 -62	72
-77	88 -77	17 -76	54 -74	90 -72	25 -68	60 -65	03 -62	70 -61	60 -61	74 -61	93 -62	17 -62	42 -62	68 -62	93 -63	19
-77	88 -77	17 -76	54 -74	94 -72	38 -68	86 -65	42 -63	18 -62	12 -62	25 -62	43 -62	66 -62	91 -63	16 -63	41 -63	65
-77	88 -77	17 -76	54 -74	98 -72	51 -69	12 -65	82 -63	66 -62	64 -62	76 -62	94 -63	16 -63	40 -63	64 -63	88 -64	12
-77	88 -77	17 -76	54 -75	03 -72	64 -69	39 -66	21 -64	14 -63	16 -63	27 -63	44 -63	66 -63	89 -64	12 -64	36 -64	59
-77	88 -77	17 -76	54 -75	07 -72	78 -69	65 -66	61 -64	62 -63	67 -63	78 -63	95 -64	15 -64	38 -64	61 -64	83 -65	06
-77	88 -77	17 -76	54 -75	12 -72	91 -69	91 -67	00 -65	09 -64	19 -64	29 -64	45 -64	65 -64	87 -65	09 -65	31 -65	53
-77	88 -77	17 -76	54 -75	16 -73	04 -70	17 -67	39 -65	57 -64	71 -64	80 -64	95 -65	15 -65	36 -65	57 -65	79 -66	00
-77	88 -77	17 -76	54 -75	20 -73	17 -70	44 -67	79 -66	05 -65	23 -65	31 -65	46 -65	64 -65	85 -66	06 -66	26 -66	47
-77	88 -77	17 -76	54 -75	25 -73	30 -70	70 -68	18 -66	53 -65	75 -65	82 -65	96 -66	14 -66	34 -66	54 -66	74 -66	94
-77	88 -77	17 -76	54 -75	29 -73	43 -70	96 -68	57 -67	01 -66	26 -66	33 -66	47 -66	64 -66	83 -67	02 -67	21 -67	40
-77	88 -77	17 -76	54 -75	34 -73	56 -71	22 -68	97 -67	49 -66	78 -66	84 -66	97 -67	13 -67	32 -67	50 -67	69 -67	87
-77	88 -77	17 -76	54 -75	38 -73	70 -71	49 -69	36 -67	97 -67	30 -67	36 -67	47 -67	63 -67	81 -67	99 -68	16 -68	34
-77	88 -77	17 -76	54 -75	42 -73	83 -71	75 -69	76 -68	45 -67	82 -67	87 -67	98 -68	13 -68	30 -68	47 -68	64 -68	81
-77	88 -77	17 -76	54 -75	47 -73	96 -72	01 -70	15 -68	93 -68	34 -68	38 -68	48 -68	62 -68	79 -68	95 -69	12 -69	28
-77	88 -77	17 -76	54 -75	51 -74	09 -72	28 -70	54 -69	40 -68	85 -68	89 -68	98 -69	12 -69	28 -69	44 -69	59 -69	75
-77	88 -77	17 -76	54 -75	55 -74	22 -72	54 -70	94 -69	88 -69	37 -69	40 -69	49 -69	62 -69	77 -69	92 -70	07 -70	22
-77	88 -76	88 -75	69 -74	19 -72	39 -70	57 -69	13 -68	19 -67	75 -67	80 -68	07 -68	54 -69	02 -69	51 -69	83 -69	98
-77	88 -76	60 -74	84 -72	83 -70	55 -68	61 -67	33 -66	51 -66	13 -66	21 -66	65 -67	45 -68	27 -69	10 -69	59 -69	75
-77	88 -76	31 -74	00 -71	47 -68	72 -66	64 -65	53 -64	82 -64	51 -64	61 -65	24 -66	37 -67	53 -68	68 -69	35 -69	51
-77	88 -76	03 -73	15 -70	11 -66	88 -64	68 -63	72 -63	13 -62	89 -63	01 -63	82 -65	29 -66	78 -68	27 -69	11 -69	28
-77	88 -76	07 -73	28 -70	37 -67	31 -65	28 -64	46 -63	94 -63	74 -63	85 -64	61 -66	01 -67	42 -68	84 -69	63 -69	80
-77	88 -76	11 -73	41 -70	63 -67	75 -65	89 -65	19 -64	75 -64	59 -64	68 -65	40 -66	73 -68	07 -69	41 -70	16 -70	32
-77	88 -76	16 -73	54 -70	89 -68	18 -66	50 -65	92 -65	57 -65	43 -65	52 -66	19 -67	44 -68	71 -69	98 -70	69 -70	84
-77	88 -76	20 -73	67 -71	15 -68	62 -67	10 -66	65 -66	38 -66	28 -66	35 -66	99 -68	16 -69	36 -70	55 -71	22 -71	36
-77	88 -76	25 -73	80 -71	41 -69	05 -67	71 -67	38 -67	19 -67	13 -67	19 -67	78 -68	88 -70	00 -71	12 -71	75 -71	88
-77	88 -76	29 -73	93 -71	67 -69	48 -68	31 -68	12 -68	00 -67	97 -68	02 -68	57 -69	60 -70	65 -71	69 -72	28 -72	40
-77	88 -76	33 -74	06 -71	88 -69	79 -68	65 -68	45 -68	34 -68	30 -68	35 -68	86 -69	82 -70	80 -71	78 -72	33 -72	46
-77	88 -76	38 -74	19 -72	10 -70	09 -69	00 -68	79 -68	67 -68	63 -68	67 -69	15 -70	04 -70	95 -71	87 -72	38 -72	51
-77	88 -76	42 -74	32 -72	32 -70	39 -69	34 -69	13 -69	00 -68	96 -69	00 -69	44 -70	26 -71	11 -71	95 -72	44 -72	56
-77	88 -76	46 -74	45 -72	53 -70	69 -69	68 -69	47 -69	34 -69	29 -69	32 -69	72 -70	48 -71	26 -72	04 -72	49 -72	61
-77	88 -76	51 -74	58 -72	75 -71	00 -70	02 -69	81 -69	67 -69	62 -69	64 -70	01 -70	70 -71	42 -72	13 -72	54 -72	66
-77	88 -76	55 -74	71 -72	96 -71	30 -70	37 -70	14 -70	00 -69	95 -69	97 -70	30 -70	93 -71	57 -72	21 -72	60 -72	71
-77	88 -76	60 -74	84 -73	18 -71	60 -70	71 -70	48 -70	34 -70	27 -70	29 -70	59 -71	15 -71	72 -72	30 -72	65 -72	77
-77	88 -76	64 -74	97 -73	40 -71	90 -71	05 -70	82 -70	67 -70	60 -70	62 -70	88 -71	37 -71	88 -72	39 -72	70 -72	82
-77	88 -76	68 -75	10 -73	61 -72	21 -71	39 -71	16 -71	00 -70	93 -70	94 -71	17 -71	59 -72	03 -72	48 -72	75 -72	87
-77	88 -76	73 -75	24 -73	83 -72	51 -71	74 -71	50 -71	34 -71	26 -71	27 -71	46 -71	81 -72	19 -72	56 -72	81 -72	92
-77	88 -76	77 -75	37 -74	05 -72	81 -72	08 -71	83 -71	67 -71	59 -71	59 -71	74 -72	03 -72	34 -72	65 -72	86 -72	97
-77	88 -76	82 -75	50 -74	26 -73	12 -72	42 -72	17 -72	00 -71	92 -71	91 -72	03 -72	25 -72	50 -72	74 -72	91 -73	02
-77	88 -76	86 -75	63 -74	48 -73	42 -72	77 -72	51 -72	34 -72	25 -72	24 -72	32 -72	48 -72	65 -72	82 -72	97 -73	08
-77	88 -76	90 -75	76 -74	69 -73	72 -73	11 -72	85 -72	67 -72	58 -72	56 -72	61 -72	70 -72	80 -72	91 -73	02 -73	13
-77	88 -76	95 -75	89 -74	91 -74	02 -73	45 -73	19 -73	00 -72	90 -72	89 -72	93 -73	01 -73	11 -73	22 -73	32 -73	42
-77	88 -76	99 -76	02 -75	13 -74	33 -73	79 -73	52 -73	34 -73	23 -73	21 -73	25 -73	33 -73	42 -73	52 -73	62 -73	72
-77	88 -77	03 -76	15 -75	34 -74	63 -74	14 -73	86 -73	67 -73	56 -73	53 -73	57 -73	64 -73	74 -73	83 -73	92 -74	02
-77	88 -77	08 -76	28 -75	56 -74	93 -74	48 -74	20 -74	00 -73	89 -73	86 -73	89 -73	96 -74	05 -74	13 -74	22 -74	31
-77	88 -77	12 -76	41 -75	78 -75	23 -74	82 -74	54 -74	34 -74	22 -74	18 -74	21 -74	27 -74	36 -74	44 -74	53 -74	61
-77	88 -77	17 -76	54 -75	99 -75	54 -75	16 -74	88 -74	67 -74	55 -74	51 -74	53 -74	59 -74	67 -74	75 -74	83 -74	91
-77	88 -77	17 -76	54 -75	99 -75	54 -75	16 -74	88 -74	67 -74	55 -74	51 -74	53 -74	59 -74	67 -74	75 -74	83 -74	91
-77	88 -77	17 -76	54 -75	99 -75	54 -75	16 -74	88 -74	67 -74	55 -74	51 -74	53 -74	59 -74	67 -74	75 -74	83 -74	91
-77	00 -75	69 -74	47 -73	65 -73	22 -72	88 -72	34 -71	59 -70	64 -69	48 -68	69 -68	24 -68	11 -68	28 -68	45 -68	63
-76	11 -74	21 -72	40 -71	30 -70	91 -70	60 -69	80 -68	51 -66	74 -64	46 -62	85 -61	89 -61	55 -61	81 -62	08 -62	34
-75	22 -72	74 -70	34 -68	96 -68	60 -68	32 -67	27 -65	44 -62	83 -59	44 -57	02 -55	54 -54	99 -55	35 -55	70 -56	06
-74	34 -71	26 -68	27 -66	61 -66	28 -66	04 -64	73 -62	36 -58	92 -54	42 -51	18 -49	19 -48	43 -48	88 -49	33 -49	78
-77	88 -77	17 -76	54 -75	99 -75	54 -75	16 -74	88 -74	67 -74	55 -74	51 -74	53 -74	59 -74	67 -74	75 -74	83 -74	91
-77	88 -77	17 -76	54 -75	99 -75	54 -75	16 -74	88 -74	67 -74	55 -74	51 -74	53 -74	59 -74	67 -74	75 -74	83 -74	91
-77	88 -77	17 -76	54 -75	99 -75	54 -75	16 -74	88 -74	67 -74	55 -74	51 -74	53 -74	59 -74	67 -74	75 -74	83 -74	91
-77	88 -77	17 -76	54 -75	99 -75	54 -75	16 -74	88 -74	67 -74	55 -74	51 -74	53 -74	59 -74	67 -74	75 -74	83 -74	91
-77	88 -77	17 -76	54 -75	99 -75	54 -75	16 -74	88 -74	67 -74	55 -74	51 -74	53 -74	59 -74	67 -74	75 -74	83 -74	91
-77	88 -77	17 -76	54 -75	99 -75	54 -75	16 -74	88 -74	67 -74	55 -74	51 -74	53 -74	59 -74	67 -74	75 -74	83 -74	91
-75	77 -74	77 -74	17 -73	66 -73	24 -72	90 -72	64 -72	47 -72	38 -72	37 -72	42 -72	51 -72	78 -73	05 -73	32 -73	59
-73	66 -72	38 -71	81 -71	33 -70	94 -70	63 -70	41 -70	27 -70	21 -70	23 -70	31 -70	44 -70	90 -71	35 -71	81 -72	27
-71	55 -69	98 -69	45 -69	00 -68	64 -68	36 -68	17 -68	06 -68	04 -68	09 -68	21 -68	36 -69	01 -69	66 -70	30 -70	95
-69	44 -67	58 -67	08 -66	67 -66	34 -66	10 -65	94 -65	86 -65	87 -65	95 -66	10 -66	29 -67	12 -67	96 -68	79 -69	63
-69	76 -67	95 -67	45 -67	03 -66	69 -66	45 -66	28 -66	20 -66	20 -66	28 -66	43 -66	61 -67	41 -68	20 -69	00 -69	80
-70	09 -68	32 -67	81 -67	39 -67	05 -66	79 -66	63 -66	54 -66	54 -66	61 -66	75 -66	93 -67	69 -68	45 -69	21 -69	97
-70	41 -68	69 -68	17 -67	74 -67	40 -67	14 -66	97 -66	88 -66	87 -66	94 -67	07 -67	25 -67	97 -68	70 -69	42 -70	15
-70	74 -69	06 -68	54 -68	10 -67	75 -67	49 -67	31 -67	22 -67	20 -67	27 -67	40 -67	57 -68	26 -68	94 -69	63 -70	32
-71	06 -69	43 -68	90 -68	46 -68	11 -67	84 -67	66 -67	56 -67	54 -67	60 -67	72 -67	89 -68	54 -69	19 -69	84 -70	50
-71	39 -69	80 -69	26 -68	82 -68	46 -68	19 -68	00 -67	89 -67	87 -67	93 -68	05 -68	21 -68	82 -69	44 -70	05 -70	67
-71	71 -70	16 -69	63 -69	18 -68	82 -68	54 -68	34 -68	23 -68	21 -68	26 -68	37 -68	52 -69	10 -69	68 -70	27 -70	85
-72	04 -70	53 -69	99 -69	54 -69	17 -68	89 -68	69 -68	57 -68	54 -68	59 -68	69 -68	84 -69	39 -69	93 -70	48 -71	02
-72	36 -70	90 -70	35 -69	90 -69	52 -69	24 -69	03 -68	91 -68	87 -68	92 -69	02 -69	16 -69	67 -70	18 -70	69 -71	19
-72	69 -71	27 -70	72 -70	25 -69	88 -69	58 -69	38 -69	25 -69	21 -69	24 -69	34 -69	48 -69	95 -70	42 -70	90 -71	37
-73	01 -71	64 -71	08 -70	61 -70	23 -69	93 -69	72 -69	59 -69	54 -69	57 -69	67 -69	80 -70	24 -70	67 -71	11 -71	54
-73	34 -72	01 -71	45 -70	97 -70	58 -70	28 -70	06 -69	93 -69	87 -69	90 -69	99 -70	12 -70	52 -70	92 -71	32 -71	72
-73	66 -72	38 -71	81 -71	33 -70	94 -70	63 -70	41 -70	27 -70	21 -70	23 -70	31 -70	44 -70	80 -71	16 -71	53 -71	89
-73	99 -72	74 -72	17 -71	69 -71	29 -70	98 -70	75 -70	61 -70	54 -70	56 -70	64 -70	76 -71	08 -71	41 -71	74 -72	07
-74	31 -73	11 -72	54 -71	78 -70	85 -69	73 -68	70 -68	03 -67	73 -67	78 -67	90 -68	05 -68	39 -68	72 -69	05 -69	39
-74	64 -73	48 -72	90 -71	87 -70	40 -68	48 -66	65 -65	46 -64	91 -65	00 -65	15 -65	35 -65	69 -66	03 -66	37 -66	71
-74	96 -73	85 -73	26 -71	97 -69	95 -67	23 -64	59 -62	88 -62	09 -62	22 -62	41 -62	65 -62	99 -63	34 -63	68 -64	03
-75	29 -74	22 -73	63 -72	06 -69	51 -65	98 -62	54 -60	31 -59	27 -59	44 -59	67 -59	94 -60	29 -60	65 -61	00 -61	35
-75	61 -74	59 -73	99 -72	46 -69	99 -66	58 -63	25 -61	09 -60	09 -60	25 -60	47 -60	72 -61	03 -61	34 -61	65 -61	96
-75	94 -74	95 -74	35 -72	86 -70	46 -67	17 -63	97 -61	88 -60	91 -61	06 -61	26 -61	51 -61	78 -62	04 -62	31 -62	58
-76	26 -75	32 -74	72 -73	26 -70	94 -67	77 -64	68 -62	67 -61	73 -61	86 -62	06 -62	29 -62	55 -62	80 -63	06 -63	31
-76	59 -75	69 -75	08 -73	66 -71	42 -68	36 -65	39 -63	45 -62	55 -62	67 -62	85 -63	08 -63	32 -63	57 -63	81 -64	05
-76	91 -76	06 -75	45 -74	06 -71	89 -68	96 -66	10 -64	24 -63	37 -63	48 -63	65 -63	86 -64	09 -64	33 -64	56 -64	79
-77	23 -76	43 -75	81 -74	46 -72	37 -69	55 -66	82 -65	03 -64	19 -64	29 -64	45 -64	65 -64	87 -65	09 -65	31 -65	53
-77	56 -76	80 -76	17 -74	85 -72	85 -70	15 -67	53 -65	82 -65	00 -65	09 -65	24 -65	43 -65	64 -65	85 -66	06 -66	27
-77	88 -77	17 -76	54 -75	25 -73	32 -70	74 -68	24 -66	60 -65	82 -65	90 -66	04 -66	21 -66	41 -66	61 -66	81 -67	01
-77	88 -77	17 -76	54 -75	30 -73	45 -70	99 -68	61 -67	05 -66	31 -66	38 -66	51 -66	68 -66	87 -67	06 -67	25 -67	44
-77	88 -77	17 -76	54 -75	34 -73	57 -71	23 -68	98 -67	50 -66	79 -66	86 -66	98 -67	14 -67	33 -67	51 -67	70 -67	88
-77	88 -77	17 -76	54 -75	38 -73	69 -71	48 -69	35 -67	95 -67	28 -67	33 -67	45 -67	61 -67	79 -67	97 -68	14 -68	32
-77	88 -77	17 -76	54 -75	42 -73	81 -71	72 -69	72 -68	40 -67	76 -67	81 -67	92 -68	07 -68	25 -68	42 -68	59 -68	76
-77	88 -77	17 -76	54 -75	46 -73	94 -71	97 -70	08 -68	84 -68	25 -68	29 -68	40 -68	54 -68	71 -68	87 -69	04 -69	20
-77	88 -77	17 -76	54 -75	50 -74	06 -72	21 -70	45 -69	29 -68	73 -68	77 -68	87 -69	01 -69	16 -69	32 -69	48 -69	64
-77	88 -77	17 -76	54 -75	54 -74	18 -72	46 -70	82 -69	74 -69	22 -69	25 -69	34 -69	47 -69	62 -69	77 -69	93 -70	08
-77	88 -77	17 -76	54 -75	58 -74	31 -72	71 -71	19 -70	19 -69	70 -69	73 -69	81 -69	94 -70	08 -70	23 -70	37 -70	52
-77	88 -77	17 -76	54 -75	62 -74	43 -72	95 -71	56 -70	64 -70	19 -70	20 -70	28 -70	40 -70	54 -70	68 -70	82 -70	96
-77	88 -77	17 -76	54 -75	66 -74	55 -73	20 -71	93 -71	09 -70	67 -70	68 -70	75 -70	87 -71	00 -71	13 -71	26 -71	40
-77	88 -77	17 -76	54 -75	71 -74	68 -73	44 -72	30 -71	53 -71	16 -71	16 -71	23 -71	33 -71	46 -71	58 -71	71 -71	83
-77	88 -77	17 -76	54 -75	75 -74	80 -73	69 -72	66 -71	98 -71	64 -71	64 -71	70 -71	80 -71	92 -72	03 -72	15 -72	27
-77	88 -77	17 -76	54 -75	79 -74	92 -73	94 -73	03 -72	43 -72	13 -72	12 -72	17 -72	26 -72	37 -72	49 -72	60 -72	71
-77	88 -77	17 -76	54 -75	83 -75	04 -74	18 -73	40 -72	88 -72	61 -72	59 -72	64 -72	73 -72	83 -72	94 -73	04 -73	15
-77	88 -77	17 -76	54 -75	87 -75	17 -74	43 -73	77 -73	33 -73	09 -73	07 -73	11 -73	19 -73	29 -73	39 -73	49 -73	59
-77	88 -77	17 -76	54 -75	91 -75	29 -74	67 -74	14 -73	78 -73	58 -73	55 -73	58 -73	66 -73	75 -73	84 -73	94 -74	03
-77	88 -77	17 -76	54 -75	95 -75	41 -74	92 -74	51 -74	22 -74	06 -74	03 -74	06 -74	12 -74	21 -74	29 -74	38 -74	47
-77	88 -77	17 -76	54 -75	99 -75	54 -75	16 -74	88 -74	67 -74	55 -74	51 -74	53 -74	59 -74	67 -74	75 -74	83 -74	91
-77	88 -77	17 -76	54 -75	99 -75	54 -75	16 -74	88 -74	67 -74	55 -74	51 -74	53 -74	59 -74	67 -74	75 -74	83 -74	91
-77	88 -77	17 -76	54 -75	99 -75	54 -75	16 -74	88 -74	67 -74	55 -74	51 -74	53 -74	59 -74	67 -74	75 -74	83 -74	91
-77	88 -77	17 -76	54 -75	99 -75	54 -75	16 -74	88 -74	67 -74	55 -74	51 -74	53 -74	59 -74	67 -74	75 -74	83 -74	91
-77	88 -77	17 -76	54 -75	99 -75	54 -75	16 -74	88 -74	67 -74	55 -74	51 -74	53 -74	59 -74	67 -74	75 -74	83 -74	91
-77	88 -77	17 -76	54 -75	99 -75	54 -75	16 -74	88 -74	67 -74	55 -74	51 -74	53 -74	59 -74	67 -74	75 -74	83 -74	91
-77	88 -77	17 -76	54 -75	99 -75	54 -75	16 -74	88 -74	67 -74	55 -74	51 -74	53 -74	59 -74	67 -74	75 -74	83 -74	91
-77	88 -77	17 -76	54 -75	99 -75	54 -75	16 -74	88 -74	67 -74	55 -74	51 -74	53 -74	59 -74	67 -74	75 -74	83 -74	91
-77	88 -77	17 -76	54 -75	99 -75	54 -75	16 -74	88 -74	67 -74	55 -74	51 -74	53 -74	59 -74	67 -74	75 -74	83 -74	91
-77	88 -77	17 -76	54 -75	99 -75	54 -75	16 -74	88 -74	67 -74	55 -74	51 -74	53 -74	59 -74	67 -74	75 -74	83 -74	91
-77	88 -77	17 -76	54 -75	99 -75	54 -75	16 -74	88 -74	67 -74	55 -74	51 -74	53 -74	59 -74	67 -74	75 -74	83 -74	91
-77	88 -76	87 -75	66 -74	53 -73	49 -72	85 -72	59 -72	42 -72	32 -72	31 -72	36 -72	46 -72	57 -72	68 -72	79 -72	90
-77	88 -76	58 -74	78 -73	07 -71	45 -70	53 -70	30 -70	16 -70	10 -70	12 -70	20 -70	32 -70	47 -70	61 -70	75 -70	89
-77	88 -76	29 -73	91 -71	61 -69	41 -68	21 -68	01 -67	90 -67	87 -67	93 -68	04 -68	19 -68	37 -68	54 -68	71 -68	89
-77	88 -76	00 -73	03 -70	15 -67	36 -65	89 -65	73 -65	65 -65	65 -65	73 -65	88 -66	06 -66	26 -66	47 -66	67 -66	88
-77	88 -76	04 -73	17 -70	38 -67	68 -66	25 -66	08 -65	99 -65	99 -66	07 -66	21 -66	39 -66	59 -66	79 -66	99 -67	19
-77	88 -76	09 -73	30 -70	60 -67	99 -66	60 -66	43 -66	34 -66	33 -66	41 -66	54 -66	72 -66	91 -67	11 -67	30 -67	50
-77	88 -76	13 -73	44 -70	83 -68	31 -66	96 -66	78 -66	69 -66	68 -66	74 -66	87 -67	04 -67	23 -67	42 -67	61 -67	80
-77	88 -76	18 -73	57 -71	05 -68	62 -67	32 -67	14 -67	04 -67	02 -67	08 -67	21 -67	37 -67	56 -67	74 -67	93 -68	11
-77	88 -76	22 -73	71 -71	28 -68	94 -67	67 -67	49 -67	38 -67	36 -67	42 -67	54 -67	70 -67	88 -68	06 -68	24 -68	42
-77	88 -76	27 -73	84 -71	50 -69	25 -68	03 -67	84 -67	73 -67	70 -67	76 -67	87 -68	03 -68	20 -68	38 -68	56 -68	73
-77	88 -76	31 -73	98 -71	73 -69	56 -68	39 -68	19 -68	08 -68	05 -68	09 -68	21 -68	36 -68	53 -68	70 -68	87 -69	04
-77	88 -76	36 -74	11 -71	95 -69	88 -68	74 -68	54 -68	42 -68	39 -68	43 -68	54 -68	68 -68	85 -69	02 -69	18 -69	35
-77	88 -76	40 -74	24 -72	18 -70	19 -69	10 -68	89 -68	77 -68	73 -68	77 -68	87 -69	01 -69	17 -69	33 -69	50 -69	66
-77	88 -76	45 -74	38 -72	40 -70	51 -69	46 -69	25 -69	12 -69	07 -69	11 -69	20 -69	34 -69	50 -69	65 -69	81 -69	97
-77	88 -76	49 -74	51 -72	62 -70	82 -69	81 -69	60 -69	47 -69	41 -69	44 -69	54 -69	67 -69	82 -69	97 -70	12 -70	27
-77	88 -76	54 -74	65 -72	85 -71	14 -70	17 -69	95 -69	81 -69	76 -69	78 -69	87 -70	00 -70	14 -70	29 -70	44 -70	58
-77	88 -76	58 -74	78 -73	07 -71	45 -70	53 -70	30 -70	16 -70	10 -70	12 -70	20 -70	32 -70	47 -70	61 -70	75 -70	89
-77	88 -76	63 -74	92 -73	30 -71	76 -70	88 -70	65 -70	51 -70	44 -70	46 -70	53 -70	65 -70	79 -70	93 -71	06 -71	20
-77	88 -76	67 -75	05 -73	52 -72	08 -71	24 -71	01 -70	85 -70	78 -70	80 -70	87 -70	98 -71	11 -71	24 -71	38 -71	51
-77	88 -76	72 -75	19 -73	75 -72	39 -71	60 -71	36 -71	20 -71	13 -71	13 -71	20 -71	31 -71	44 -71	56 -71	69 -71	82
-77	88 -76	76 -75	32 -73	97 -72	71 -71	95 -71	71 -71	55 -71	47 -71	47 -71	53 -71	64 -71	76 -71	88 -72	00 -72	13
-77	88 -76	81 -75	46 -74	20 -73	02 -72	31 -72	06 -71	90 -71	81 -71	81 -71	87 -71	96 -72	08 -72	20 -72	32 -72	44
-77	88 -76	85 -75	59 -74	42 -73	34 -72	67 -72	41 -72	24 -72	15 -72	15 -72	20 -72	29 -72	40 -72	52 -72	63 -72	75
-77	88 -76	90 -75	73 -74	65 -73	65 -73	02 -72	77 -72	59 -72	50 -72	48 -72	53 -72	62 -72	73 -72	84 -72	95 -73	05
-77	88 -76	94 -75	86 -74	87 -73	96 -73	38 -73	12 -72	94 -72	84 -72	82 -72	86 -72	95 -73	05 -73	15 -73	26 -73	36
-77	88 -76	99 -76	00 -75	09 -74	28 -73	74 -73	47 -73	28 -73	18 -73	16 -73	20 -73	27 -73	37 -73	47 -73	57 -73	67
-77	88 -77	03 -76	13 -75	32 -74	59 -74	09 -73	82 -73	63 -73	52 -73	50 -73	53 -73	60 -73	70 -73	79 -73	89 -73	98
-77	88 -77	08 -76	27 -75	54 -74	91 -74	45 -74	17 -73	98 -73	86 -73	83 -73	86 -73	93 -74	02 -74	11 -74	20 -74	29
-77	88 -77	12 -76	40 -75	77 -75	22 -74	81 -74	52 -74	32 -74	21 -74	17 -74	19 -74	26 -74	34 -74	43 -74	51 -74	60
-77	88 -77	17 -76	54 -75	99 -75	54 -75	16 -74	88 -74	67 -74	55 -74	51 -74	53 -74	59 -74	67 -74	75 -74	83 -74	91
-75	77 -74	77 -74	17 -73	66 -73	24 -72	90 -72	64 -72	47 -72	38 -72	37 -72	42 -72	51 -72	78 -73	05 -73	32 -73	59
-73	66 -72	38 -71	81 -71	34 -70	94 -70	63 -70	41 -70	27 -70	21 -70	24 -70	32 -70	44 -70	90 -71	36 -71	81 -72	27
-71	55 -69	99 -69	45 -69	01 -68	65 -68	37 -68	18 -68	07 -68	04 -68	10 -68	22 -68	37 -69	02 -69	66 -70	31 -70	95
-69	44 -67	59 -67	09 -66	68 -66	35 -66	11 -65	95 -65	87 -65	88 -65	96 -66	11 -66	30 -67	13 -67	97 -68	80 -69	63
-69	77 -67	96 -67	46 -67	04 -66	70 -66	45 -66	29 -66	21 -66	21 -66	29 -66	43 -66	62 -67	42 -68	21 -69	01 -69	81
-70	09 -68	33 -67	82 -67	39 -67	06 -66	80 -66	63 -66	55 -66	54 -66	62 -66	76 -66	94 -67	70 -68	46 -69	22 -69	98
-70	42 -68	70 -68	18 -67	75 -67	41 -67	15 -66	98 -66	89 -66	88 -66	95 -67	08 -67	26 -67	98 -68	71 -69	43 -70	16
-70	74 -69	07 -68	55 -68	11 -67	76 -67	50 -67	32 -67	22 -67	21 -67	28 -67	41 -67	57 -68	26 -68	95 -69	64 -70	33
-71	07 -69	43 -68	91 -68	47 -68	12 -67	85 -67	66 -67	56 -67	54 -67	61 -67	73 -67	89 -68	55 -69	20 -69	85 -70	50
-71	39 -69	80 -69	27 -68	83 -68	47 -68	20 -68	01 -67	90 -67	88 -67	94 -68	05 -68	21 -68	83 -69	44 -70	06 -70	68
-71	72 -70	17 -69	63 -68	87 -67	87 -66	64 -65	50 -64	77 -64	46 -64	57 -64	73 -64	93 -65	57 -66	20 -66	83 -67	46
-72	04 -70	54 -70	00 -68	91 -67	28 -65	09 -62	99 -61	65 -61	05 -61	20 -61	41 -61	66 -62	30 -62	95 -63	59 -64	24
-72	37 -70	91 -70	36 -68	95 -66	68 -63	54 -60	49 -58	52 -57	63 -57	83 -58	08 -58	38 -59	04 -59	70 -60	36 -61	02
-72	69 -71	28 -70	72 -68	99 -66	08 -61	99 -57	98 -55	39 -54	22 -54	46 -54	76 -55	10 -55	78 -56	45 -57	12 -57	80
-73	02 -71	64 -71	09 -69	40 -66	58 -62	63 -58	76 -56	26 -55	13 -55	36 -55	64 -55	97 -56	60 -57	23 -57	86 -58	49
-73	34 -72	01 -71	45 -69	81 -67	08 -63	27 -59	55 -57	14 -56	04 -56	25 -56	53 -56	85 -57	43 -58	02 -58	60 -59	19
-73	66 -72	38 -71	81 -70	21 -67	58 -63	91 -60	33 -58	01 -56	95 -57	15 -57	41 -57	72 -58	26 -58	80 -59	34 -59	89
-73	99 -72	75 -72	18 -70	62 -68	08 -64	55 -61	11 -58	88 -57	86 -58	05 -58	30 -58	59 -59	09 -59	59 -60	08 -60	58
-74	31 -73	12 -72	54 -71	03 -68	58 -65	19 -61	89 -59	75 -58	77 -58	95 -59	18 -59	46 -59	92 -60	37 -60	82 -61	28
-74	64 -73	48 -72	90 -71	44 -69	08 -65	83 -62	67 -60	62 -59	68 -59	84 -60	07 -60	33 -60	74 -61	15 -61	56 -61	97
-74	96 -73	85 -73	27 -71	84 -69	58 -66	47 -63	46 -61	49 -60	59 -60	74 -60	95 -61	21 -61	57 -61	94 -62	30 -62	67
-75	29 -74	22 -73	63 -72	25 -70	08 -67	12 -64	24 -62	37 -61	50 -61	64 -61	84 -62	08 -62	40 -62	72 -63	04 -63	37
-75	61 -74	59 -73	99 -72	66 -70	58 -67	76 -65	02 -63	24 -62	41 -62	54 -62	72 -62	95 -63	23 -63	51 -63	78 -64	06
-75	94 -74	96 -74	36 -73	06 -71	08 -68	40 -65	80 -64	11 -63	32 -63	43 -63	61 -63	82 -64	06 -64	29 -64	52 -64	76
-76	26 -75	33 -74	72 -73	47 -71	58 -69	04 -66	58 -64	98 -64	23 -64	33 -64	49 -64	69 -64	92 -65	14 -65	36 -65	58
-76	59 -75	69 -75	08 -73	88 -72	08 -69	68 -67	36 -65	85 -65	14 -65	23 -65	38 -65	57 -65	77 -65	98 -66	19 -66	40
-76	91 -76	06 -75	45 -74	28 -72	58 -70	32 -68	15 -66	73 -66	05 -66	13 -66	26 -66	44 -66	63 -66	83 -67	03 -67	22
-77	24 -76	43 -75	81 -74	69 -73	08 -70	96 -68	93 -67	60 -66	96 -67	02 -67	15 -67	31 -67	49 -67	68 -67	86 -68	04
-77	56 -76	80 -76	17 -75	10 -73	57 -71	60 -69	71 -68	47 -67	87 -67	92 -68	03 -68	18 -68	35 -68	52 -68	69 -68	86
-77	88 -77	17 -76	54 -75	51 -74	07 -72	24 -70	49 -69	34 -68	78 -68	82 -68	92 -69	05 -69	21 -69	37 -69	53 -69	69
-77	88 -77	17 -76	54 -75	55 -74	22 -72	53 -70	93 -69	87 -69	36 -69	39 -69	48 -69	61 -69	76 -69	91 -70	06 -70	21
-77	88 -77	17 -76	54 -75	60 -74	37 -72	83 -71	37 -70	41 -69	94 -69	96 -70	04 -70	16 -70	30 -70	45 -70	59 -70	73
-77	88 -77	17 -76	54 -75	65 -74	51 -73	12 -71	81 -70	94 -70	51 -70	53 -70	60 -70	71 -70	85 -70	98 -71	12 -71	25
-77	88 -77	17 -76	54 -75	70 -74	66 -73	41 -72	25 -71	47 -71	09 -71	09 -71	16 -71	27 -71	39 -71	52 -71	65 -71	77
-77	88 -77	17 -76	54 -75	75 -74	80 -73	70 -72	68 -72	01 -71	67 -71	66 -71	72 -71	82 -71	94 -72	06 -72	18 -72	30
-77	00 -75	69 -74	47 -73	45 -72	64 -71	71 -70	61 -69	52 -68	45 -67	40 -66	69 -66	30 -66	22 -66	42 -66	62 -66	82
-76	11 -74	21 -72	40 -71	16 -70	47 -69	73 -68	53 -67	03 -65	23 -63	13 -61	65 -60	78 -60	49 -60	77 -61	05 -61	34
-75	22 -72	74 -70	34 -68	86 -68	31 -67	74 -66	45 -64	54 -62	01 -58	86 -56	62 -55	26 -54	77 -55	13 -55	49 -55	85
-74	34 -71	26 -68	27 -66	57 -66	14 -65	75 -64	37 -62	05 -58	80 -54	59 -51	58 -49	74 -49	05 -49	49 -49	93 -50	37
-77	88 -77	17 -76	54 -75	98 -75	51 -75	11 -74	79 -74	57 -74	44 -74	40 -74	42 -74	48 -74	56 -74	64 -74	72 -74	80
-77	88 -77	17 -76	54 -75	99 -75	54 -75	16 -74	88 -74	67 -74	55 -74	51 -74	53 -74	59 -74	67 -74	75 -74	83 -74	91
-77	88 -77	17 -76	54 -75	99 -75	54 -75	16 -74	88 -74	67 -74	55 -74	51 -74	53 -74	59 -74	67 -74	75 -74	83 -74	91
-77	88 -77	17 -76	54 -75	99 -75	54 -75	16 -74	88 -74	67 -74	55 -74	51 -74	53 -74	59 -74	67 -74	75 -74	83 -74	91
-77	88 -77	17 -76	54 -75	99 -75	54 -75	16 -74	88 -74	67 -74	55 -74	51 -74	53 -74	59 -74	67 -74	75 -74	83 -74	91
-77	88 -77	17 -76	54 -75	99 -75	54 -75	16 -74	88 -74	67 -74	55 -74	51 -74	53 -74	59 -74	67 -74	75 -74	83 -74	91
-77	88 -77	17 -76	54 -75	99 -75	54 -75	16 -74	88 -74	67 -74	55 -74	51 -74	53 -74	59 -74	67 -74	75 -74	83 -74	91
-77	88 -77	17 -76	54 -75	99 -75	54 -75	16 -74	88 -74	67 -74	55 -74	51 -74	53 -74	59 -74	67 -74	75 -74	83 -74	91
-77	88 -77	17 -76	54 -75	99 -75	54 -75	16 -74	88 -74	67 -74	55 -74	51 -74	53 -74	59 -74	67 -74	75 -74	83 -74	91
-77	88 -77	17 -76	54 -75	99 -75	54 -75	16 -74	88 -74	67 -74	55 -74	51 -74	53 -74	59 -74	67 -74	75 -74	83 -74	91
-77	88 -77	17 -76	54 -75	99 -75	54 -75	16 -74	88 -74	67 -74	55 -74	51 -74	53 -74	59 -74	67 -74	75 -74	83 -74	91
-77	88 -77	17 -76	54 -75	99 -75	54 -75	16 -74	88 -74	67 -74	55 -74	51 -74	53 -74	59 -74	67 -74	75 -74	83 -74	91
-77	88 -77	17 -76	54 -75	99 -75	54 -75	16 -74	88 -74	67 -74	55 -74	51 -74	53 -74	59 -74	67 -74	75 -74	83 -74	91
-77	88 -77	17 -76	54 -75	99 -75	54 -75	16 -74	88 -74	67 -74	55 -74	51 -74	53 -74	59 -74	67 -74	75 -74	83 -74	91
-77	88 -77	17 -76	54 -75	99 -75	54 -75	16 -74	88 -74	67 -74	55 -74	51 -74	53 -74	59 -74	67 -74	75 -74	83 -74	91
-77	88 -77	17 -76	54 -75	99 -75	54 -75	16 -74	88 -74	67 -74	55 -74	51 -74	53 -74	59 -74	67 -74	75 -74	83 -74	91
-77	88 -77	17 -76	54 -75	99 -75	54 -75	16 -74	88 -74	67 -74	55 -74	51 -74	53 -74	59 -74	67 -74	75 -74	83 -74	91
-77	88 -77	17 -76	54 -75	99 -75	54 -75	16 -74	88 -74	67 -74	55 -74	51 -74	53 -74	59 -74	67 -74	75 -74	83 -74	91
-77	88 -77	17 -76	54 -75	99 -75	54 -75	16 -74	88 -74	67 -74	55 -74	51 -74	53 -74	59 -74	67 -74	75 -74	83 -74	91
-77	88 -77	17 -76	54 -75	99 -75	54 -75	16 -74	88 -74	67 -74	55 -74	51 -74	53 -74	59 -74	67 -74	75 -74	83 -74	91
-77	88 -77	17 -76	54 -75	99 -75	54 -75	16 -74	88 -74	67 -74	55 -74	51 -74	53 -74	59 -74	67 -74	75 -74	83 -74	91
-77	88 -77	17 -76	54 -75	99 -75	54 -75	16 -74	88 -74	67 -74	55 -74	51 -74	53 -74	59 -74	67 -74	75 -74	83 -74	91
-77	88 -77	17 -76	54 -75	99 -75	54 -75	16 -74	88 -74	67 -74	55 -74	51 -74	53 -74	59 -74	67 -74	75 -74	83 -74	91
-77	88 -77	17 -76	54 -75	99 -75	54 -75	16 -74	88 -74	67 -74	55 -74	51 -74	53 -74	59 -74	67 -74	75 -74	83 -74	91
-77	88 -77	17 -76	54 -75	99 -75	54 -75	16 -74	88 -74	67 -74	55 -74	51 -74	53 -74	59 -74	67 -74	75 -74	83 -74	91
-77	88 -77	17 -76	54 -75	99 -75	54 -75	16 -74	88 -74	67 -74	55 -74	51 -74	53 -74	59 -74	67 -74	75 -74	83 -74	91
-77	88 -77	17 -76	54 -75	99 -75	54 -75	16 -74	88 -74	67 -74	55 -74	51 -74	53 -74	59 -74	67 -74	75 -74	83 -74	91
-77	88 -77	17 -76	54 -75	99 -75	54 -75	16 -74	88 -74	67 -74	55 -74	51 -74	53 -74	59 -74	67 -74	75 -74	83 -74	91
-77	88 -77	17 -76	54 -75	99 -75	54 -75	16 -74	88 -74	67 -74	55 -74	51 -74	53 -74	59 -74	67 -74	75 -74	83 -74	91
-77	88 -77	17 -76	54 -75	99 -75	54 -75	16 -74	88 -74	67 -74	55 -74	51 -74	53 -74	59 -74	67 -74	75 -74	83 -74	91
-77	88 -77	17 -76	54 -75	99 -75	54 -75	16 -74	88 -74	67 -74	55 -74	51 -74	53 -74	59 -74	67 -74	75 -74	83 -74	91
-77	88 -76	87 -75	66 -74	53 -73	49 -72	85 -72	59 -72	42 -72	32 -72	31 -72	36 -72	46 -72	57 -72	68 -72	79 -72	90
-77	88 -76	58 -74	78 -73	07 -71	45 -70	53 -70	30 -70	16 -70	10 -70	12 -70	20 -70	32 -70	47 -70	61 -70	75 -70	89
-77	88 -76	29 -73	91 -71	61 -69	41 -68	21 -68	01 -67	90 -67	87 -67	93 -68	04 -68	19 -68	37 -68	54 -68	71 -68	89
-77	88 -76	00 -73	03 -70	15 -67	36 -65	89 -65	73 -65	65 -65	65 -65	73 -65	88 -66	06 -66	26 -66	47 -66	67 -66	88
-77	88 -76	04 -73	17 -70	38 -67	68 -66	25 -66	08 -65	99 -65	99 -66	07 -66	21 -66	39 -66	59 -66	79 -66	99 -67	19
-77	88 -76	09 -73	30 -70	60 -67	99 -66	60 -66	43 -66	34 -66	33 -66	41 -66	54 -66	72 -66	91 -67	11 -67	30 -67	50
-77	88 -76	13 -73	44 -70	83 -68	31 -66	96 -66	78 -66	69 -66	68 -66	74 -66	87 -67	04 -67	23 -67	42 -67	61 -67	80
-77	88 -76	18 -73	57 -71	05 -68	62 -67	32 -67	14 -67	04 -67	02 -67	08 -67	21 -67	37 -67	56 -67	74 -67	93 -68	11
-77	88 -76	22 -73	71 -71	28 -68	94 -67	67 -67	49 -67	38 -67	36 -67	42 -67	54 -67	70 -67	88 -68	06 -68	24 -68	42
-77	88 -76	27 -73	84 -71	50 -69	25 -68	03 -67	84 -67	73 -67	70 -67	76 -67	87 -68	03 -68	20 -68	38 -68	56 -68	73
-77	88 -76	31 -73	98 -71	73 -69	56 -68	39 -68	19 -68	08 -68	05 -68	09 -68	21 -68	36 -68	53 -68	70 -68	87 -69	04
-77	88 -76	36 -74	11 -71	95 -69	88 -68	74 -68	54 -68	42 -68	39 -68	43 -68	54 -68	68 -68	85 -69	02 -69	18 -69	35
-77	88 -76	40 -74	24 -72	18 -70	19 -69	10 -68	89 -68	77 -68	73 -68	77 -68	87 -69	01 -69	17 -69	33 -69	50 -69	66
-77	88 -76	45 -74	38 -72	40 -70	51 -69	46 -69	25 -69	12 -69	07 -69	11 -69	20 -69	34 -69	50 -69	65 -69	81 -69	97
-77	88 -76	49 -74	51 -72	62 -70	82 -69	81 -69	60 -69	47 -69	41 -69	44 -69	54 -69	67 -69	82 -69	97 -70	12 -70	27
-77	88 -76	54 -74	65 -72	85 -71	14 -70	17 -69	95 -69	81 -69	76 -69	78 -69	87 -70	00 -70	14 -70	29 -70	44 -70	58
-77	88 -76	58 -74	78 -73	07 -71	45 -70	53 -70	30 -70	16 -70	10 -70	12 -70	20 -70	32 -70	47 -70	61 -70	75 -70	89
-77	88 -76	63 -74	92 -73	30 -71	76 -70	88 -70	65 -70	51 -70	44 -70	46 -70	53 -70	65 -70	79 -70	93 -71	06 -71	20
-77	88 -76	67 -75	05 -73	52 -72	08 -71	24 -71	01 -70	85 -70	78 -70	80 -70	87 -70	98 -71	11 -71	24 -71	38 -71	51
-77	88 -76	72 -75	19 -73	75 -72	39 -71	60 -71	36 -71	20 -71	13 -71	13 -71	20 -71	31 -71	44 -71	56 -71	69 -71	82
-75	78 -74	38 -72	97 -71	24 -69	19 -67	25 -65	81 -64	89 -64	48 -64	58 -64	74 -64	94 -65	31 -65	69 -66	07 -66	44
-73	68 -72	04 -70	75 -68	74 -65	99 -62	90 -60	27 -58	58 -57	83 -58	02 -58	28 -58	57 -59	19 -59	82 -60	44 -61	07
-71	57 -69	70 -68	53 -66	23 -62	79 -58	55 -54	72 -52	27 -51	19 -51	47 -51	81 -52	20 -53	07 -53	95 -54	82 -55	70
-69	47 -67	36 -66	32 -63	73 -59	60 -54	20 -49	18 -45	96 -44	54 -44	92 -45	35 -45	83 -46	95 -48	08 -49	20 -50	32
-77	88 -77	17 -76	54 -75	99 -75	54 -75	16 -74	88 -74	67 -74	55 -74	51 -74	53 -74	59 -74	67 -74	75 -74	83 -74	91
-77	88 -77	17 -76	54 -75	99 -75	54 -75	16 -74	88 -74	67 -74	55 -74	51 -74	53 -74	59 -74	67 -74	75 -74	83 -74	91
-77	88 -77	17 -76	54 -75	99 -75	54 -75	16 -74	88 -74	67 -74	55 -74	51 -74	53 -74	59 -74	67 -74	75 -74	83 -74	91
-77	88 -77	17 -76	54 -75	99 -75	54 -75	16 -74	88 -74	67 -74	55 -74	51 -74	53 -74	59 -74	67 -74	75 -74	83 -74	91
-77	88 -77	17 -76	54 -75	99 -75	54 -75	16 -74	88 -74	67 -74	55 -74	51 -74	53 -74	59 -74	67 -74	75 -74	83 -74	91
-77	88 -77	17 -76	54 -75	99 -75	54 -75	16 -74	88 -74	67 -74	55 -74	51 -74	53 -74	59 -74	67 -74	75 -74	83 -74	91
-77	88 -77	17 -76	54 -75	99 -75	54 -75	16 -74	88 -74	67 -74	55 -74	51 -74	53 -74	59 -74	67 -74	75 -74	83 -74	91
-77	88 -77	17 -76	54 -75	99 -75	54 -75	16 -74	88 -74	67 -74	55 -74	51 -74	53 -74	59 -74	67 -74	75 -74	83 -74	91
-77	88 -77	17 -76	54 -75	99 -75	54 -75	16 -74	88 -74	67 -74	55 -74	51 -74	53 -74	59 -74	67 -74	75 -74	83 -74	91
-77	88 -77	17 -76	54 -75	99 -75	54 -75	16 -74	88 -74	67 -74	55 -74	51 -74	53 -74	59 -74	67 -74	75 -74	83 -74	91
-77	88 -77	17 -76	54 -75	99 -75	54 -75	16 -74	88 -74	67 -74	55 -74	51 -74	53 -74	59 -74	67 -74	75 -74	83 -74	91
-77	88 -77	17 -76	54 -75	99 -75	54 -75	16 -74	88 -74	67 -74	55 -74	51 -74	53 -74	59 -74	67 -74	75 -74	83 -74	91
-77	88 -77	17 -76	54 -75	99 -75	54 -75	16 -74	88 -74	67 -74	55 -74	51 -74	53 -74	59 -74	67 -74	75 -74	83 -74	91
-77	88 -77	17 -76	54 -75	99 -75	54 -75	16 -74	88 -74	67 -74	55 -74	51 -74	53 -74	59 -74	67 -74	75 -74	83 -74	91
-77	88 -77	17 -76	54 -75	99 -75	54 -75	16 -74	88 -74	67 -74	55 -74	51 -74	53 -74	59 -74	67 -74	75 -74	83 -74	91
-77	88 -77	17 -76	54 -75	99 -75	54 -75	16 -74	88 -74	67 -74	55 -74	51 -74	53 -74	59 -74	67 -74	75 -74	83 -74	91
-77	88 -77	17 -76	54 -75	99 -75	54 -75	16 -74	88 -74	67 -74	55 -74	51 -74	53 -74	59 -74	67 -74	75 -74	83 -74	91
-77	88 -77	17 -76	54 -75	99 -75	54 -75	16 -74	88 -74	67 -74	55 -74	51 -74	53 -74	59 -74	67 -74	75 -74	83 -74	91
-77	88 -77	17 -76	54 -75	99 -75	54 -75	16 -74	88 -74	67 -74	55 -74	51 -74	53 -74	59 -74	67 -74	75 -74	83 -74	91
-77	88 -77	17 -76	54 -75	99 -75	54 -75	16 -74	88 -74	67 -74	55 -74	51 -74	53 -74	59 -74	67 -74	75 -74	83 -74	91
-77	88 -77	17 -76	54 -75	99 -75	54 -75	16 -74	88 -74	67 -74	55 -74	51 -74	53 -74	59 -74	67 -74	75 -74	83 -74	91
-77	88 -77	17 -76	54 -75	99 -75	54 -75	16 -74	88 -74	67 -74	55 -74	51 -74	53 -74	59 -74	67 -74	75 -74	83 -74	91
-77	88 -77	17 -76	54 -75	99 -75	54 -75	16 -74	88 -74	67 -74	55 -74	51 -74	53 -74	59 -74	67 -74	75 -74	83 -74	91
-77	88 -77	17 -76	54 -75	99 -75	54 -75	16 -74	88 -74	67 -74	55 -74	51 -74	53 -74	59 -74	67 -74	75 -74	83 -74	91
-77	88 -77	17 -76	54 -75	99 -75	54 -75	16 -74	88 -74	67 -74	55 -74	51 -74	53 -74	59 -74	67 -74	75 -74	83 -74	91
-77	88 -77	17 -76	54 -75	99 -75	54 -75	16 -74	88 -74	67 -74	55 -74	51 -74	53 -74	59 -74	67 -74	75 -74	83 -74	91
-77	88 -77	17 -76	54 -75	99 -75	54 -75	16 -74	88 -74	67 -74	55 -74	51 -74	68 -75	06 -75	45 -75	84 -76	07 -76	13
-77	88 -77	17 -76	54 -75	99 -75	54 -75	16 -74	88 -74	67 -74	55 -74	51 -74	84 -75	52 -76	23 -76	93 -77	31 -77	36
-77	88 -77	17 -76	54 -75	99 -75	54 -75	16 -74	88 -74	67 -74	55 -74	51 -75	00 -75	99 -77	01 -78	03 -78	55 -78	58
-77	88 -77	17 -76	54 -75	99 -75	54 -75	16 -74	88 -74	67 -74	55 -74	51 -75	15 -76	46 -77	79 -79	12 -79	79 -79	81
-77	88 -77	17 -76	54 -75	99 -75	54 -75	16 -74	88 -74	67 -74	55 -74	51 -75	12 -76	37 -77	64 -78	90 -79	54 -79	56
-77	88 -77	17 -76	54 -75	99 -75	54 -75	16 -74	88 -74	67 -74	55 -74	51 -75	09 -76	27 -77	48 -78	68 -79	30 -79	32
-77	88 -77	17 -76	54 -75	99 -75	54 -75	16 -74	88 -74	67 -74	55 -74	51 -75	06 -76	18 -77	32 -78	47 -79	05 -79	07
-77	88 -77	17 -76	54 -75	99 -75	54 -75	16 -74	88 -74	67 -74	55 -74	51 -75	03 -76	09 -77	17 -78	25 -78	80 -78	83
-77	88 -77	17 -76	54 -75	99 -75	54 -75	16 -74	88 -74	67 -74	55 -74	51 -75	00 -75	99 -77	01 -78	03 -78	55 -78	58
-77	88 -77	17 -76	54 -75	99 -75	54 -75	16 -74	88 -74	67 -74	55 -74	51 -74	96 -75	90 -76	85 -77	81 -78	30 -78	34
-77	88 -77	17 -76	54 -75	99 -75	54 -75	16 -74	88 -74	67 -74	55 -74	51 -74	93 -75	81 -76	70 -77	59 -78	05 -78	09
-77	88 -77	17 -76	54 -75	99 -75	54 -75	16 -74	88 -74	67 -74	55 -74	51 -74	90 -75	71 -76	54 -77	37 -77	81 -77	85
-77	88 -77	17 -76	54 -75	99 -75	54 -75	16 -74	88 -74	67 -74	55 -74	51 -74	87 -75	62 -76	39 -77	15 -77	56 -77	60
-77	88 -77	17 -76	54 -75	99 -75	54 -75	16 -74	88 -74	67 -74	55 -74	51 -74	84 -75	52 -76	23 -76	93 -77	31 -77	36
-77	88 -77	17 -76	54 -75	99 -75	54 -75	16 -74	88 -74	67 -74	55 -74	51 -74	81 -75	43 -76	07 -76	72 -77	06 -77	11
-77	88 -77	17 -76	54 -75	99 -75	54 -75	16 -74	88 -74	67 -74	55 -74	51 -74	78 -75	34 -75	92 -76	50 -76	81 -76	87
-77	88 -77	17 -76	54 -75	99 -75	54 -75	16 -74	88 -74	67 -74	55 -74	51 -74	75 -75	24 -75	76 -76	28 -76	56 -76	62
-77	88 -77	17 -76	54 -75	99 -75	54 -75	16 -74	88 -74	67 -74	55 -74	51 -74	71 -75	15 -75	60 -76	06 -76	32 -76	38
-77	88 -77	17 -76	54 -75	99 -75	54 -75	16 -74	88 -74	67 -74	55 -74	51 -74	68 -75	06 -75	45 -75	84 -76	07 -76	13
-77	88 -77	17 -76	54 -75	99 -75	54 -75	16 -74	88 -74	67 -74	55 -74	51 -74	65 -74	96 -75	29 -75	62 -75	82 -75	89
-77	88 -77	17 -76	54 -75	99 -75	54 -75	16 -74	88 -74	67 -74	55 -74	51 -74	62 -74	87 -75	14 -75	40 -75	57 -75	64
-77	88 -77	17 -76	54 -75	99 -75	54 -75	16 -74	88 -74	67 -74	55 -74	51 -74	59 -74	77 -74	98 -75	18 -75	32 -75	40
-77	88 -77	17 -76	54 -75	99 -75	54 -75	16 -74	88 -74	67 -74	55 -74	51 -74	56 -74	68 -74	82 -74	97 -75	07 -75	15
-77	88 -77	17 -76	54 -75	99 -75	54 -75	16 -74	88 -74	67 -74	55 -74	51 -74	53 -74	59 -74	67 -74	75 -74	83 -74	91
-77	88 -77	17 -76	54 -75	99 -75	54 -75	16 -74	88 -74	67 -74	55 -74	51 -74	53 -74	59 -74	67 -74	75 -74	83 -74	91
-77	88 -77	17 -76	54 -75	99 -75	54 -75	16 -74	88 -74	67 -74	55 -74	51 -74	53 -74	59 -74	67 -74	75 -74	83 -74	91
-77	88 -77	17 -76	54 -75	99 -75	54 -75	16 -74	88 -74	67 -74	55 -74	51 -74	53 -74	59 -74	67 -74	75 -74	83 -74	91
-77	88 -77	17 -76	54 -75	99 -75	54 -75	16 -74	88 -74	67 -74	55 -74	51 -74	53 -74	59 -74	67 -74	75 -74	83 -74	91
-77	88 -77	17 -76	54 -75	99 -75	54 -75	16 -74	88 -74	67 -74	55 -74	51 -74	53 -74	59 -74	67 -74	75 -74	83 -74	91
-77	88 -77	17 -76	54 -75	99 -75	54 -75	16 -74	88 -74	67 -74	55 -74	51 -74	53 -74	59 -74	67 -74	75 -74	83 -74	91
-77	88 -77	17 -76	54 -75	99 -75	54 -75	16 -74	88 -74	67 -74	55 -74	51 -74	53 -74	59 -74	67 -74	75 -74	83 -74	91
-77	88 -77	17 -76	54 -75	99 -75	54 -75	16 -74	88 -74	67 -74	55 -74	51 -74	53 -74	59 -74	67 -74	75 -74	83 -74	91
-77	88 -77	17 -76	54 -75	99 -75	54 -75	16 -74	88 -74	67 -74	55 -74	51 -74	53 -74	59 -74	67 -74	75 -74	83 -74	91
-77	88 -77	17 -76	54 -75	99 -75	54 -75	16 -74	88 -74	67 -74	55 -74	51 -74	53 -74	59 -74	67 -74	75 -74	83 -74	91
-77	88 -77	17 -76	54 -75	99 -75	54 -75	16 -74	88 -74	67 -74	55 -74	51 -74	53 -74	59 -74	67 -74	75 -74	83 -74	91
-77	88 -77	17 -76	54 -75	99 -75	54 -75	16 -74	88 -74	67 -74	55 -74	51 -74	53 -74	59 -74	67 -74	75 -74	83 -74	91
-77	88 -77	17 -76	54 -75	99 -75	54 -75	16 -74	88 -74	67 -74	55 -74	51 -74	53 -74	59 -74	67 -74	75 -74	83 -74	91
-77	88 -77	17 -76	54 -75	99 -75	54 -75	16 -74	88 -74	67 -74	55 -74	51 -74	53 -74	59 -74	67 -74	75 -74	83 -74	91
-77	88 -77	17 -76	54 -75	99 -75	54 -75	16 -74	88 -74	67 -74	55 -74	51 -74	53 -74	59 -74	67 -74	75 -74	83 -74	91
-77	88 -77	17 -76	54 -75	99 -75	54 -75	16 -74	88 -74	67 -74	55 -74	51 -74	53 -74	59 -74	67 -74	75 -74	83 -74	91
-77	88 -77	17 -76	54 -75	99 -75	54 -75	16 -74	88 -74	67 -74	55 -74	51 -74	53 -74	59 -74	67 -74	75 -74	83 -74	91
-77	88 -77	17 -76	54 -75	99 -75	54 -75	16 -74	88 -74	67 -74	55 -74	51 -74	53 -74	59 -74	67 -74	75 -74	83 -74	91
-77	88 -77	17 -76	54 -75	99 -75	54 -75	16 -74	88 -74	67 -74	55 -74	51 -74	53 -74	59 -74	67 -74	75 -74	83 -74	91
-77	88 -77	17 -76	54 -75	99 -75	54 -75	16 -74	88 -74	67 -74	55 -74	51 -74	53 -74	59 -74	67 -74	75 -74	83 -74	91
-77	88 -77	17 -76	54 -75	99 -75	54 -75	16 -74	88 -74	67 -74	55 -74	51 -74	53 -74	59 -74	67 -74	75 -74	83 -74	91
-77	88 -77	17 -76	54 -75	99 -75	54 -75	16 -74	88 -74	67 -74	55 -74	51 -74	53 -74	59 -74	67 -74	75 -74	83 -74	91
-77	88 -77	17 -76	54 -75	99 -75	54 -75	16 -74	88 -74	67 -74	55 -74	51 -74	53 -74	59 -74	67 -74	75 -74	83 -74	91
-77	88 -77	17 -76	54 -75	99 -75	54 -75	16 -74	88 -74	67 -74	55 -74	51 -74	53 -74	59 -74	67 -74	75 -74	83 -74	91
-77	00 -75	69 -74	46 -73	64 -73	22 -72	88 -72	33 -71	58 -70	63 -69	46 -68	67 -68	21 -68	08 -68	25 -68	43 -68	60
-76	11 -74	21 -72	39 -71	29 -70	90 -70	59 -69	79 -68	49 -66	71 -64	42 -62	80 -61	84 -61	49 -61	76 -62	03 -62	29
-75	22 -72	43 -69	44 -67	06 -65	28 -63	47 -61	20 -58	58 -55	61 -52	31 -49	97 -48	58 -48	13 -48	58 -49	04 -49	50
-77	88 -77	17 -76	54 -75	99 -75	54 -75	16 -74	88 -74	67 -74	55 -74	51 -74	53 -74	59 -74	67 -74	75 -74	83 -74	91
-77	88 -77	17 -76	54 -75	99 -75	54 -75	16 -74	88 -74	67 -74	55 -74	51 -74	53 -74	59 -74	67 -74	75 -74	83 -74	91
-77	88 -77	17 -76	54 -75	99 -75	54 -75	16 -74	88 -74	67 -74	55 -74	51 -74	53 -74	59 -74	67 -74	75 -74	83 -74	91
-77	88 -77	17 -76	54 -75	99 -75	54 -75	16 -74	88 -74	67 -74	55 -74	51 -74	53 -74	59 -74	67 -74	75 -74	83 -74	91
-77	88 -77	17 -76	54 -75	99 -75	54 -75	16 -74	88 -74	67 -74	55 -74	51 -74	53 -74	59 -74	67 -74	75 -74	83 -74	91
-77	88 -77	17 -76	54 -75	99 -75	54 -75	16 -74	88 -74	67 -74	55 -74	51 -74	53 -74	59 -74	67 -74	75 -74	83 -74	91
-77	88 -77	17 -76	54 -75	99 -75	54 -75	16 -74	88 -74	67 -74	55 -74	51 -74	53 -74	59 -74	67 -74	75 -74	83 -74	91
-77	88 -77	17 -76	54 -75	99 -75	54 -75	16 -74	88 -74	67 -74	55 -74	51 -74	53 -74	59 -74	67 -74	75 -74	83 -74	91
-77	88 -77	17 -76	54 -75	99 -75	54 -75	16 -74	88 -74	67 -74	55 -74	51 -74	53 -74	59 -74	67 -74	75 -74	83 -74	91
-75	77 -74	77 -74	17 -73	66 -73	24 -72	90 -72	64 -72	47 -72	38 -72	37 -72	42 -72	51 -72	78 -73	05 -73	32 -73	59
-73	66 -72	38 -71	81 -71	33 -70	94 -70	63 -70	41 -70	27 -70	21 -70	23 -70	31 -70	44 -70	90 -71	35 -71	81 -72	27
-71	55 -69	98 -69	45 -69	00 -68	64 -68	36 -68	17 -68	06 -68	04 -68	09 -68	21 -68	36 -69	01 -69	66 -70	30 -70	95
-69	44 -67	58 -67	08 -66	67 -66	34 -66	10 -65	94 -65	86 -65	87 -65	95 -66	10 -66	29 -67	12 -67	96 -68	79 -69	63
-69	76 -67	95 -67	45 -67	03 -66	69 -66	45 -66	28 -66	20 -66	20 -66	28 -66	43 -66	61 -67	41 -68	20 -69	00 -69	80
-70	09 -68	32 -67	81 -67	39 -67	05 -66	79 -66	63 -66	54 -66	54 -66	61 -66	75 -66	93 -67	69 -68	45 -69	21 -69	97
-70	41 -68	69 -68	17 -67	74 -67	40 -67	14 -66	97 -66	88 -66	87 -66	94 -67	07 -67	25 -67	97 -68	70 -69	42 -70	15
-70	74 -69	06 -68	54 -68	10 -67	75 -67	49 -67	31 -67	22 -67	20 -67	27 -67	40 -67	57 -68	26 -68	94 -69	63 -70	32
-71	06 -69	43 -68	90 -68	46 -68	11 -67	84 -67	66 -67	56 -67	54 -67	60 -67	72 -67	89 -68	54 -69	19 -69	84 -70	50
-71	39 -69	80 -69	26 -68	82 -68	46 -68	19 -68	00 -67	89 -67	87 -67	93 -68	05 -68	21 -68	82 -69	44 -70	05 -70	67
-71	71 -70	16 -69	63 -69	18 -68	82 -68	54 -68	34 -68	23 -68	21 -68	26 -68	37 -68	52 -69	10 -69	68 -70	27 -70	85
-72	04 -70	53 -69	99 -69	54 -69	17 -68	89 -68	69 -68	57 -68	54 -68	59 -68	69 -68	84 -69	39 -69	93 -70	48 -71	02
-72	36 -70	90 -70	35 -69	90 -69	52 -69	24 -69	03 -68	91 -68	87 -68	92 -69	02 -69	16 -69	67 -70	18 -70	69 -71	19
-72	69 -71	27 -70	72 -70	25 -69	88 -69	58 -69	38 -69	25 -69	21 -69	24 -69	34 -69	48 -69	95 -70	42 -70	90 -71	37
-73	01 -71	64 -71	08 -70	61 -70	23 -69	93 -69	72 -69	59 -69	54 -69	57 -69	67 -69	80 -70	24 -70	67 -71	11 -71	54
-73	34 -72	01 -71	45 -70	97 -70	58 -70	28 -70	06 -69	93 -69	87 -69	90 -69	99 -70	12 -70	52 -70	92 -71	32 -71	72
-73	66 -72	38 -71	81 -71	33 -70	94 -70	63 -70	41 -70	27 -70	21 -70	23 -70	31 -70	44 -70	80 -71	16 -71	53 -71	89
-73	99 -72	74 -72	17 -71	69 -71	29 -70	98 -70	75 -70	61 -70	54 -70	56 -70	64 -70	76 -71	08 -71	41 -71	74 -72	07
-74	31 -73	11 -72	54 -72	05 -71	65 -71	33 -71	09 -70	94 -70	88 -70	89 -70	96 -71	08 -71	37 -71	66 -71	95 -72	24
-74	64 -73	48 -72	90 -72	41 -72	00 -71	68 -71	44 -71	28 -71	21 -71	22 -71	29 -71	40 -71	65 -71	90 -72	16 -72	41
-74	96 -73	85 -73	26 -72	77 -72	35 -72	03 -71	78 -71	62 -71	54 -71	55 -71	61 -71	72 -71	93 -72	15 -72	37 -72	59
-75	29 -74	22 -73	63 -73	12 -72	71 -72	37 -72	13 -71	96 -71	88 -71	88 -71	93 -72	03 -72	22 -72	40 -72	58 -72	76
-75	61 -74	59 -73	99 -73	48 -73	06 -72	72 -72	47 -72	30 -72	21 -72	20 -72	26 -72	35 -72	50 -72	64 -72	79 -72	94
-75	94 -74	95 -74	35 -73	84 -73	41 -73	07 -72	81 -72	64 -72	55 -72	53 -72	58 -72	67 -72	78 -72	89 -73	00 -73	11
-76	26 -75	32 -74	72 -74	20 -73	77 -73	42 -73	16 -72	98 -72	88 -72	86 -72	91 -72	99 -73	10 -73	20 -73	31 -73	41
-76	59 -75	69 -75	08 -74	56 -74	12 -73	77 -73	50 -73	32 -73	21 -73	19 -73	23 -73	31 -73	41 -73	51 -73	61 -73	71
-76	91 -76	06 -75	45 -74	92 -74	47 -74	12 -73	85 -73	66 -73	55 -73	52 -73	55 -73	63 -73	72 -73	82 -73	91 -74	01
-77	23 -76	43 -75	81 -75	28 -74	83 -74	47 -74	19 -73	99 -73	88 -73	85 -73	88 -73	95 -74	04 -74	13 -74	22 -74	31
-77	56 -76	80 -76	17 -75	63 -75	18 -74	82 -74	53 -74	33 -74	22 -74	18 -74	20 -74	27 -74	35 -74	44 -74	52 -74	61
-77	88 -77	17 -76	54 -75	99 -75	54 -75	16 -74	88 -74	67 -74	55 -74	51 -74	53 -74	59 -74	67 -74	75 -74	83 -74	91
-77	88 -77	17 -76	54 -75	99 -75	54 -75	16 -74	88 -74	67 -74	55 -74	51 -74	53 -74	59 -74	67 -74	75 -74	83 -74	91
-77	88 -77	17 -76	54 -75	99 -75	54 -75	16 -74	88 -74	67 -74	55 -74	51 -74	53 -74	59 -74	67 -74	75 -74	83 -74	91
-77	88 -77	17 -76	54 -75	99 -75	54 -75	16 -74	88 -74	67 -74	55 -74	51 -74	53 -74	59 -74	67 -74	75 -74	83 -74	91
-77	88 -77	17 -76	54 -75	99 -75	54 -75	16 -74	88 -74	67 -74	55 -74	51 -74	53 -74	59 -74	67 -74	75 -74	83 -74	91
-77	88 -77	17 -76	54 -75	99 -75	54 -75	16 -74	88 -74	67 -74	55 -74	51 -74	53 -74	59 -74	67 -74	75 -74	83 -74	91
-77	88 -77	17 -76	54 -75	99 -75	54 -75	16 -74	88 -74	67 -74	55 -74	51 -74	53 -74	59 -74	67 -74	75 -74	83 -74	91
-77	88 -77	17 -76	54 -75	99 -75	54 -75	16 -74	88 -74	67 -74	55 -74	51 -74	53 -74	59 -74	67 -74	75 -74	83 -74	91
-77	88 -77	17 -76	54 -75	99 -75	54 -75	16 -74	88 -74	67 -74	55 -74	51 -74	53 -74	59 -74	67 -74	75 -74	83 -74	91
-77	88 -77	17 -76	54 -75	99 -75	54 -75	16 -74	88 -74	67 -74	55 -74	51 -74	53 -74	59 -74	67 -74	75 -74	83 -74	91
-77	88 -77	17 -76	54 -75	99 -75	54 -75	16 -74	88 -74	67 -74	55 -74	51 -74	53 -74	59 -74	67 -74	75 -74	83 -74	91
-77	88 -77	17 -76	54 -75	99 -75	54 -75	16 -74	88 -74	67 -74	55 -74	51 -74	53 -74	59 -74	67 -74	75 -74	83 -74	91
-77	88 -77	17 -76	54 -75	99 -75	54 -75	16 -74	88 -74	67 -74	55 -74	51 -74	53 -74	59 -74	67 -74	75 -74	83 -74	91
-77	88 -77	17 -76	54 -75	99 -75	54 -75	16 -74	88 -74	67 -74	55 -74	51 -74	53 -74	59 -74	67 -74	75 -74	83 -74	91
-77	88 -77	17 -76	54 -75	99 -75	54 -75	16 -74	88 -74	67 -74	55 -74	51 -74	53 -74	59 -74	67 -74	75 -74	83 -74	91
-77	88 -77	17 -76	54 -75	99 -75	54 -75	16 -74	88 -74	67 -74	55 -74	51 -74	53 -74	59 -74	67 -74	75 -74	83 -74	91
-77	88 -77	17 -76	54 -75	99 -75	54 -75	16 -74	88 -74	67 -74	55 -74	51 -74	53 -74	59 -74	67 -74	75 -74	83 -74	91
-77	88 -77	17 -76	54 -75	99 -75	54 -75	16 -74	88 -74	67 -74	55 -74	51 -74	53 -74	59 -74	67 -74	75 -74	83 -74	91
-77	88 -77	17 -76	54 -75	99 -75	54 -75	16 -74	88 -74	67 -74	55 -74	51 -74	53 -74	59 -74	67 -74	75 -74	83 -74	91
-77	88 -77	17 -76	54 -75	99 -75	54 -75	16 -74	88 -74	67 -74	55 -74	51 -74	53 -74	59 -74	67 -74	75 -74	83 -74	91
-77	88 -77	17 -76	54 -75	99 -75	54 -75	16 -74	88 -74	67 -74	55 -74	51 -74	53 -74	59 -74	67 -74	75 -74	83 -74	91
-77	88 -77	17 -76	54 -75	99 -75	54 -75	16 -74	88 -74	67 -74	55 -74	51 -74	53 -74	59 -74	67 -74	75 -74	83 -74	91
-77	88 -77	17 -76	54 -75	99 -75	54 -75	16 -74	88 -74	67 -74	55 -74	51 -74	53 -74	59 -74	67 -74	75 -74	83 -74	91
-77	88 -77	17 -76	54 -75	99 -75	54 -75	16 -74	88 -74	67 -74	55 -74	51 -74	53 -74	59 -74	67 -74	75 -74	83 -74	91
-77	88 -77	17 -76	54 -75	99 -75	54 -75	16 -74	88 -74	67 -74	55 -74	51 -74	53 -74	59 -74	67 -74	75 -74	83 -74	91
-77	88 -77	17 -76	54 -75	99 -75	54 -75	16 -74	88 -74	67 -74	55 -74	51 -74	53 -74	59 -74	67 -74	75 -74	83 -74	91
-77	88 -77	17 -76	54 -75	99 -75	54 -75	16 -74	88 -74	67 -74	55 -74	51 -74	53 -74	59 -74	67 -74	75 -74	83 -74	91
-77	88 -77	17 -76	54 -75	99 -75	54 -75	16 -74	88 -74	67 -74	55 -74	51 -74	53 -74	59 -74	67 -74	75 -74	83 -74	91
-77	88 -77	17 -76	54 -75	99 -75	54 -75	16 -74	88 -74	67 -74	55 -74	51 -74	53 -74	59 -74	67 -74	75 -74	83 -74	91
-77	88 -77	17 -76	54 -75	99 -75	54 -75	16 -74	88 -74	67 -74	55 -74	51 -74	53 -74	59 -74	67 -74	75 -74	83 -74	91
-77	88 -77	17 -76	54 -75	99 -75	54 -75	16 -74	88 -74	67 -74	55 -74	51 -74	53 -74	59 -74	67 -74	75 -74	83 -74	91
-77	88 -77	17 -76	54 -75	99 -75	54 -75	16 -74	88 -74	67 -74	55 -74	51 -74	53 -74	59 -74	67 -74	75 -74	83 -74	91
-77	88 -77	17 -76	54 -75	99 -75	54 -75	16 -74	88 -74	67 -74	55 -74	51 -74	53 -74	59 -74	67 -74	75 -74	83 -74	91
-77	88 -77	17 -76	54 -75	99 -75	54 -75	16 -74	88 -74	67 -74	55 -74	51 -74	53 -74	59 -74	67 -74	75 -74	83 -74	91
-77	88 -77	17 -76	54 -75	99 -75	54 -75	16 -74	88 -74	67 -74	55 -74	51 -74	53 -74	59 -74	67 -74	75 -74	83 -74	91
-77	88 -77	17 -76	54 -75	99 -75	54 -75	16 -74	88 -74	67 -74	55 -74	51 -74	53 -74	59 -74	67 -74	75 -74	83 -74	91
-77	88 -77	17 -76	54 -75	99 -75	54 -75	16 -74	88 -74	67 -74	55 -74	51 -74	53 -74	59 -74	67 -74	75 -74	83 -74	91
-77	88 -77	17 -76	54 -75	99 -75	54 -75	16 -74	88 -74	67 -74	55 -74	51 -74	53 -74	59 -74	67 -74	75 -74	83 -74	91
-77	88 -77	17 -76	54 -75	99 -75	54 -75	16 -74	88 -74	67 -74	55 -74	51 -74	53 -74	59 -74	67 -74	75 -74	83 -74	91
-77	88 -77	17 -76	54 -75	99 -75	54 -75	16 -74	88 -74	67 -74	55 -74	51 -74	53 -74	59 -74	67 -74	75 -74	83 -74	91
-77	88 -77	17 -76	54 -75	99 -75	54 -75	16 -74	88 -74	67 -74	55 -74	51 -74	53 -74	59 -74	67 -74	75 -74	83 -74	91
-77	88 -77	17 -76	54 -75	70 -74	67 -73	43 -72	28 -71	51 -71	13 -71	13 -71	20 -71	31 -71	43 -71	56 -71	68 -71	81
-77	88 -77	17 -76	54 -75	41 -73	80 -71	70 -69	67 -68	35 -67	71 -67	76 -67	87 -68	02 -68	20 -68	37 -68	54 -68	71
-77	88 -77	17 -76	54 -75	12 -72	93 -69	96 -67	07 -65	18 -64	29 -64	39 -64	54 -64	74 -64	96 -65	18 -65	40 -65	62
-77	88 -77	17 -76	54 -74	83 -72	06 -68	23 -64	47 -62	02 -60	87 -61	01 -61	22 -61	46 -61	73 -61	99 -62	26 -62	52
-77	88 -77	17 -76	54 -74	88 -72	20 -68	49 -64	87 -62	51 -61	40 -61	53 -61	73 -61	97 -62	22 -62	48 -62	74 -63	00
-77	88 -77	17 -76	54 -74	92 -72	33 -68	76 -65	27 -63	00 -61	92 -62	05 -62	24 -62	47 -62	72 -62	97 -63	22 -63	47
-77	88 -77	17 -76	54 -74	97 -72	46 -69	03 -65	67 -63	48 -62	45 -62	57 -62	75 -62	98 -63	22 -63	46 -63	71 -63	95
-77	88 -77	17 -76	54 -75	01 -72	60 -69	29 -66	07 -63	97 -62	97 -63	09 -63	27 -63	48 -63	72 -63	95 -64	19 -64	43
-77	88 -77	17 -76	54 -75	06 -72	73 -69	56 -66	47 -64	45 -63	50 -63	61 -63	78 -63	99 -64	22 -64	44 -64	67 -64	90
-77	88 -77	17 -76	54 -75	10 -72	87 -69	83 -66	87 -64	94 -64	03 -64	13 -64	29 -64	49 -64	71 -64	94 -65	16 -65	38
-77	88 -77	17 -76	54 -75	15 -73	00 -70	09 -67	27 -65	43 -64	55 -64	65 -64	80 -65	00 -65	21 -65	43 -65	64 -65	86
-77	88 -77	17 -76	54 -75	19 -73	13 -70	36 -67	67 -65	91 -65	08 -65	17 -65	31 -65	50 -65	71 -65	92 -66	12 -66	33
-77	88 -77	17 -76	54 -75	24 -73	27 -70	63 -68	07 -66	40 -65	61 -65	68 -65	82 -66	01 -66	21 -66	41 -66	61 -66	81
-77	88 -77	17 -76	54 -75	28 -73	40 -70	89 -68	47 -66	89 -66	13 -66	20 -66	34 -66	51 -66	70 -66	90 -67	09 -67	29
-77	88 -77	17 -76	54 -75	32 -73	53 -71	16 -68	87 -67	37 -66	66 -66	72 -66	85 -67	01 -67	20 -67	39 -67	57 -67	76
-77	88 -77	17 -76	54 -75	37 -73	67 -71	43 -69	27 -67	86 -67	18 -67	24 -67	36 -67	52 -67	70 -67	88 -68	06 -68	24
-77	88 -77	17 -76	54 -75	41 -73	80 -71	70 -69	67 -68	35 -67	71 -67	76 -67	87 -68	02 -68	20 -68	37 -68	54 -68	71
-77	88 -77	17 -76	54 -75	46 -73	93 -71	96 -70	07 -68	83 -68	24 -68	28 -68	38 -68	53 -68	69 -68	86 -69	03 -69	19
-77	88 -77	17 -76	54 -75	50 -74	07 -72	23 -70	47 -69	32 -68	76 -68	80 -68	90 -69	03 -69	19 -69	35 -69	51 -69	67
-77	88 -77	17 -76	54 -75	55 -74	20 -72	50 -70	87 -69	81 -69	29 -69	32 -69	41 -69	54 -69	69 -69	84 -69	99 -70	14
-75	77 -74	49 -73	33 -71	86 -70	07 -68	27 -66	84 -65	92 -65	51 -65	59 -65	74 -65	92 -66	29 -66	65 -67	01 -67	37
-73	66 -71	81 -70	12 -68	16 -65	94 -64	04 -62	81 -62	04 -61	73 -61	87 -62	07 -62	31 -62	88 -63	45 -64	03 -64	60
-71	55 -69	13 -66	91 -64	47 -61	81 -59	82 -58	78 -58	16 -57	95 -58	14 -58	40 -58	69 -59	48 -60	26 -61	05 -61	83
-69	44 -66	45 -63	70 -60	78 -57	68 -55	59 -54	75 -54	28 -54	17 -54	42 -54	73 -55	08 -56	07 -57	07 -58	06 -59	06
-69	76 -66	86 -64	20 -61	40 -58	47 -56	55 -55	83 -55	44 -55	36 -55	59 -55	88 -56	21 -57	16 -58	11 -59	06 -60	01
-70	09 -67	27 -64	69 -62	02 -59	26 -57	51 -56	92 -56	60 -56	54 -56	76 -57	04 -57	35 -58	25 -59	15 -60	05 -60	95
-70	41 -67	68 -65	18 -62	64 -60	05 -58	47 -58	00 -57	75 -57	73 -57	93 -58	19 -58	49 -59	34 -60	20 -61	05 -61	90
-70	74 -68	09 -65	68 -63	26 -60	83 -59	42 -59	08 -58	91 -58	92 -59	10 -59	35 -59	63 -60	44 -61	24 -62	04 -62	85
-71	06 -68	51 -66	17 -63	88 -61	62 -60	38 -60	16 -60	07 -60	11 -60	28 -60	50 -60	77 -61	53 -62	28 -63	04 -63	79
-71	39 -68	92 -66	66 -64	50 -62	41 -61	34 -61	24 -61	23 -61	30 -61	45 -61	66 -61	91 -62	62 -63	33 -64	03 -64	74
-71	71 -69	33 -67	16 -65	07 -63	07 -62	03 -61	93 -61	90 -61	96 -62	10 -62	30 -62	54 -63	21 -63	88 -64	55 -65	21
-72	04 -69	74 -67	65 -65	65 -63	73 -62	72 -62	61 -62	57 -62	62 -62	75 -62	94 -63	18 -63	80 -64	43 -65	06 -65	68
-72	36 -70	16 -68	14 -66	22 -64	38 -63	41 -63	29 -63	25 -63	29 -63	41 -63	59 -63	81 -64	40 -64	98 -65	57 -66	15
-72	69 -70	57 -68	64 -66	80 -65	04 -64	11 -63	97 -63	92 -63	95 -64	06 -64	23 -64	44 -64	99 -65	53 -66	08 -66	62
-73	01 -70	98 -69	13 -67	37 -65	69 -64	80 -64	65 -64	59 -64	61 -64	71 -64	88 -65	08 -65	58 -66	09 -66	59 -67	10
-73	34 -71	39 -69	63 -67	95 -66	35 -65	49 -65	33 -65	26 -65	27 -65	37 -65	52 -65	71 -66	18 -66	64 -67	10 -67	57
-73	66 -71	81 -70	12 -68	52 -67	01 -66	18 -66	02 -65	93 -65	94 -66	02 -66	16 -66	35 -66	77 -67	19 -67	61 -68	04
-73	99 -72	22 -70	61 -69	09 -67	66 -66	87 -66	70 -66	61 -66	60 -66	67 -66	81 -66	98 -67	36 -67	74 -68	13 -68	51
-74	31 -72	63 -71	11 -69	67 -68	32 -67	56 -67	38 -67	28 -67	26 -67	32 -67	45 -67	61 -67	95 -68	30 -68	64 -68	98
-74	64 -73	04 -71	60 -70	24 -68	98 -68	25 -68	06 -67	95 -67	92 -67	98 -68	09 -68	25 -68	55 -68	85 -69	15 -69	45
-74	96 -73	46 -72	09 -70	82 -69	63 -68	94 -68	74 -68	62 -68	59 -68	63 -68	74 -68	88 -69	14 -69	40 -69	66 -69	92
-75	29 -73	87 -72	59 -71	39 -70	29 -69	63 -69	42 -69	30 -69	25 -69	28 -69	38 -69	52 -69	73 -69	95 -70	17 -70	39
-75	61 -74	28 -73	08 -71	97 -70	94 -70	33 -70	10 -69	97 -69	91 -69	94 -70	02 -70	15 -70	33 -70	51 -70	68 -70	86
-75	94 -74	69 -73	57 -72	54 -71	60 -71	02 -70	79 -70	64 -70	57 -70	59 -70	67 -70	78 -70	92 -71	06 -71	19 -71	33
-76	26 -75	10 -74	07 -73	12 -72	26 -71	71 -71	47 -71	31 -71	24 -71	24 -71	31 -71	42 -71	54 -71	67 -71	80 -71	93
-76	59 -75	52 -74	56 -73	69 -72	91 -72	40 -72	15 -71	98 -71	90 -71	90 -71	95 -72	05 -72	17 -72	29 -72	41 -72	52
-76	91 -75	93 -75	06 -74	27 -73	57 -73	09 -72	83 -72	66 -72	56 -72	55 -72	60 -72	68 -72	79 -72	90 -73	01 -73	12
-77	23 -76	34 -75	55 -74	84 -74	22 -73	78 -73	51 -73	33 -73	22 -73	20 -73	24 -73	32 -73	42 -73	52 -73	62 -73	72
-77	56 -76	75 -76	04 -75	42 -74	88 -74	47 -74	19 -74	00 -73	89 -73	85 -73	88 -73	95 -74	04 -74	13 -74	22 -74	31
-77	88 -77	17 -76	54 -75	99 -75	54 -75	16 -74	88 -74	67 -74	55 -74	51 -74	53 -74	59 -74	67 -74	75 -74	83 -74	91
-77	88 -77	17 -76	54 -75	99 -75	54 -75	16 -74	88 -74	67 -74	55 -74	51 -74	53 -74	59 -74	67 -74	75 -74	83 -74	91
-77	01 -75	71 -74	50 -73	68 -73	25 -72	91 -72	37 -71	64 -70	70 -69	56 -68	77 -68	33 -68	20 -68	37 -68	55 -68	72
-76	14 -74	25 -72	46 -71	37 -70	97 -70	66 -69	87 -68	60 -66	85 -64	61 -63	02 -62	07 -61	74 -62	00 -62	26 -62	53
-75	26 -72	80 -70	42 -69	05 -68	69 -68	41 -67	37 -65	57 -63	00 -59	66 -57	27 -55	81 -55	27 -55	63 -55	98 -56	34
-74	39 -71	34 -68	38 -66	74 -66	41 -66	16 -64	87 -62	53 -59	14 -54	71 -51	52 -49	56 -48	81 -49	26 -49	70 -50	15
-77	88 -77	17 -76	54 -75	99 -75	54 -75	16 -74	88 -74	67 -74	55 -74	51 -74	53 -74	59 -74	67 -74	75 -74	83 -74	91
-77	88 -77	17 -76	54 -75	99 -75	54 -75	16 -74	88 -74	67 -74	55 -74	51 -74	53 -74	59 -74	67 -74	75 -74	83 -74	91
-77	88 -77	17 -76	54 -75	99 -75	54 -75	16 -74	88 -74	67 -74	55 -74	51 -74	53 -74	59 -74	67 -74	75 -74	83 -74	91
-77	88 -77	17 -76	54 -75	99 -75	54 -75	16 -74	88 -74	67 -74	55 -74	51 -74	53 -74	59 -74	67 -74	75 -74	83 -74	91
-77	88 -77	17 -76	54 -75	99 -75	54 -75	16 -74	88 -74	67 -74	55 -74	51 -74	53 -74	59 -74	67 -74	75 -74	83 -74	91
-77	88 -77	17 -76	54 -75	99 -75	54 -75	16 -74	88 -74	67 -74	55 -74	51 -74	53 -74	59 -74	67 -74	75 -74	83 -74	91
-77	88 -77	17 -76	54 -75	99 -75	54 -75	16 -74	88 -74	67 -74	55 -74	51 -74	53 -74	59 -74	67 -74	75 -74	83 -74	91
-77	88 -77	17 -76	54 -75	99 -75	54 -75	16 -74	88 -74	67 -74	55 -74	51 -74	53 -74	59 -74	67 -74	75 -74	83 -74	91
-77	88 -77	17 -76	54 -75	99 -75	54 -75	16 -74	88 -74	67 -74	55 -74	51 -74	53 -74	59 -74	67 -74	75 -74	83 -74	91
-77	88 -77	17 -76	54 -75	99 -75	54 -75	16 -74	88 -74	67 -74	55 -74	51 -74	53 -74	59 -74	67 -74	75 -74	83 -74	91
-77	88 -77	17 -76	54 -75	99 -75	54 -75	16 -74	88 -74	67 -74	55 -74	51 -74	53 -74	59 -74	67 -74	75 -74	83 -74	91
-77	88 -77	17 -76	54 -75	99 -75	54 -75	16 -74	88 -74	67 -74	55 -74	51 -74	53 -74	59 -74	67 -74	75 -74	83 -74	91
-77	88 -77	17 -76	54 -75	99 -75	54 -75	16 -74	88 -74	67 -74	55 -74	51 -74	53 -74	59 -74	67 -74	75 -74	83 -74	91
-77	88 -77	17 -76	54 -75	99 -75	54 -75	16 -74	88 -74	67 -74	55 -74	51 -74	53 -74	59 -74	67 -74	75 -74	83 -74	91
-77	88 -77	17 -76	54 -75	99 -75	54 -75	16 -74	88 -74	67 -74	55 -74	51 -74	53 -74	59 -74	67 -74	75 -74	83 -74	91
-77	88 -77	17 -76	54 -75	99 -75	54 -75	16 -74	88 -74	67 -74	55 -74	51 -74	53 -74	59 -74	67 -74	75 -74	83 -74	91
-77	88 -77	17 -76	54 -75	99 -75	54 -75	16 -74	88 -74	67 -74	55 -74	51 -74	53 -74	59 -74	67 -74	75 -74	83 -74	91
-77	88 -77	17 -76	54 -75	99 -75	54 -75	16 -74	88 -74	67 -74	55 -74	51 -74	53 -74	59 -74	67 -74	75 -74	83 -74	91
-77	88 -77	17 -76	54 -75	99 -75	54 -75	16 -74	88 -74	67 -74	55 -74	51 -74	53 -74	59 -74	67 -74	75 -74	83 -74	91
-77	88 -77	17 -76	54 -75	99 -75	54 -75	16 -74	88 -74	67 -74	55 -74	51 -74	53 -74	59 -74	67 -74	75 -74	83 -74	91
-77	88 -77	17 -76	54 -75	99 -75	54 -75	16 -74	88 -74	67 -74	55 -74	51 -74	53 -74	59 -74	67 -74	75 -74	83 -74	91
-77	88 -77	17 -76	54 -75	99 -75	54 -75	16 -74	88 -74	67 -74	55 -74	51 -74	53 -74	59 -74	67 -74	75 -74	83 -74	91
-77	88 -77	17 -76	54 -75	99 -75	54 -75	16 -74	88 -74	67 -74	55 -74	51 -74	53 -74	59 -74	67 -74	75 -74	83 -74	91
-77	88 -77	17 -76	54 -75	99 -75	54 -75	16 -74	88 -74	67 -74	55 -74	51 -74	53 -74	59 -74	67 -74	75 -74	83 -74	91
-77	88 -77	17 -76	54 -75	99 -75	54 -75	16 -74	88 -74	67 -74	55 -74	51 -74	53 -74	59 -74	67 -74	75 -74	83 -74	91
-77	88 -77	17 -76	54 -75	70 -74	67 -73	43 -72	28 -71	51 -71	13 -71	13 -71	20 -71	31 -71	43 -71	56 -71	68 -71	81
-77	88 -77	17 -76	54 -75	41 -73	80 -71	70 -69	67 -68	35 -67	71 -67	76 -67	87 -68	02 -68	20 -68	37 -68	54 -68	71
-77	88 -77	17 -76	54 -75	12 -72	93 -69	96 -67	07 -65	18 -64	29 -64	39 -64	54 -64	74 -64	96 -65	18 -65	40 -65	62
-77	88 -77	17 -76	54 -74	83 -72	06 -68	23 -64	47 -62	02 -60	87 -61	01 -61	22 -61	46 -61	73 -61	99 -62	26 -62	52
-77	88 -77	17 -76	54 -74	88 -72	20 -68	49 -64	87 -62	51 -61	40 -61	53 -61	73 -61	97 -62	22 -62	48 -62	74 -63	00
-77	88 -77	17 -76	54 -74	92 -72	33 -68	76 -65	27 -63	00 -61	92 -62	05 -62	24 -62	47 -62	72 -62	97 -63	22 -63	47
-77	88 -77	17 -76	54 -74	97 -72	46 -69	03 -65	67 -63	48 -62	45 -62	57 -62	75 -62	98 -63	22 -63	46 -63	71 -63	95
-77	88 -77	17 -76	54 -75	01 -72	60 -69	29 -66	07 -63	97 -62	97 -63	09 -63	27 -63	48 -63	72 -63	95 -64	19 -64	43
-77	88 -77	17 -76	54 -75	06 -72	73 -69	56 -66	47 -64	45 -63	50 -63	61 -63	78 -63	99 -64	22 -64	44 -64	67 -64	90
-77	88 -77	17 -76	54 -75	10 -72	87 -69	83 -66	87 -64	94 -64	03 -64	13 -64	29 -64	49 -64	71 -64	94 -65	16 -65	38
-77	88 -77	17 -76	54 -75	15 -73	00 -70	09 -67	27 -65	43 -64	55 -64	65 -64	80 -65	00 -65	21 -65	43 -65	64 -65	86
-77	88 -77	17 -76	54 -75	19 -73	13 -70	36 -67	67 -65	91 -65	08 -65	17 -65	31 -65	50 -65	71 -65	92 -66	12 -66	33
-77	88 -77	17 -76	54 -75	24 -73	27 -70	63 -68	07 -66	40 -65	61 -65	68 -65	82 -66	01 -66	21 -66	41 -66	61 -66	81
-77	88 -77	17 -76	54 -75	28 -73	40 -70	89 -68	47 -66	89 -66	13 -66	20 -66	34 -66	51 -66	70 -66	90 -67	09 -67	29
-77	88 -77	17 -76	54 -75	32 -73	53 -71	16 -68	87 -67	37 -66	66 -66	72 -66	85 -67	01 -67	20 -67	39 -67	57 -67	76
-77	88 -77	17 -76	54 -75	37 -73	67 -71	43 -69	27 -67	86 -67	18 -67	24 -67	36 -67	52 -67	70 -67	88 -68	06 -68	24
-77	88 -77	17 -76	54 -75	41 -73	80 -71	70 -69	67 -68	35 -67	71 -67	76 -67	87 -68	02 -68	20 -68	37 -68	54 -68	71
-77	88 -77	17 -76	54 -75	46 -73	93 -71	96 -70	07 -68	83 -68	24 -68	28 -68	38 -68	53 -68	69 -68	86 -69	03 -69	19
-77	88 -77	17 -76	54 -75	50 -74	07 -72	23 -70	47 -69	32 -68	76 -68	80 -68	90 -69	03 -69	19 -69	35 -69	51 -69	67
-77	88 -77	17 -76	54 -75	55 -74	20 -72	50 -70	87 -69	81 -69	29 -69	32 -69	41 -69	54 -69	69 -69	84 -69	99 -70	14
-77	88 -77	17 -76	54 -75	59 -74	33 -72	76 -71	28 -70	29 -69	81 -69	84 -69	92 -70	04 -70	19 -70	33 -70	48 -70	62
-77	88 -77	17 -76	54 -75	64 -74	47 -73	03 -71	68 -70	78 -70	34 -70	36 -70	43 -70	55 -70	69 -70	82 -70	96 -71	10
-77	88 -77	17 -76	54 -75	68 -74	60 -73	30 -72	08 -71	27 -70	87 -70	87 -70	94 -71	05 -71	18 -71	31 -71	44 -71	57
-77	88 -77	17 -76	54 -75	73 -74	73 -73	56 -72	48 -71	75 -71	39 -71	39 -71	46 -71	56 -71	68 -71	80 -71	93 -72	05
-77	88 -77	17 -76	54 -75	77 -74	87 -73	83 -72	88 -72	24 -71	92 -71	91 -71	97 -72	06 -72	18 -72	29 -72	41 -72	52
-77	88 -77	17 -76	54 -75	81 -75	00 -74	10 -73	28 -72	73 -72	44 -72	43 -72	48 -72	57 -72	68 -72	78 -72	89 -73	00
-77	88 -77	17 -76	54 -75	86 -75	14 -74	36 -73	68 -73	21 -72	97 -72	95 -72	99 -73	07 -73	17 -73	27 -73	38 -73	48
-77	88 -77	17 -76	54 -75	90 -75	27 -74	63 -74	08 -73	70 -73	50 -73	47 -73	50 -73	58 -73	67 -73	77 -73	86 -73	95
-77	88 -77	17 -76	54 -75	95 -75	40 -74	90 -74	48 -74	19 -74	02 -73	99 -74	02 -74	08 -74	17 -74	26 -74	34 -74	43
-77	88 -77	17 -76	54 -75	99 -75	54 -75	16 -74	88 -74	67 -74	55 -74	51 -74	53 -74	59 -74	67 -74	75 -74	83 -74	91
-75	77 -74	77 -74	17 -73	66 -73	24 -72	90 -72	64 -72	47 -72	38 -72	37 -72	42 -72	51 -72	78 -73	05 -73	32 -73	59
-73	66 -72	38 -71	81 -71	33 -70	94 -70	63 -70	41 -70	27 -70	21 -70	23 -70	31 -70	44 -70	90 -71	35 -71	81 -72	27
-71	55 -69	98 -69	45 -69	00 -68	64 -68	36 -68	17 -68	06 -68	04 -68	09 -68	21 -68	36 -69	01 -69	66 -70	30 -70	95
-69	44 -67	58 -67	08 -66	67 -66	34 -66	10 -65	94 -65	86 -65	87 -65	95 -66	10 -66	29 -67	12 -67	96 -68	79 -69	63
-69	76 -67	95 -67	45 -67	03 -66	69 -66	45 -66	28 -66	20 -66	20 -66	28 -66	43 -66	61 -67	41 -68	20 -69	00 -69	80
-70	09 -68	32 -67	81 -67	39 -67	05 -66	79 -66	63 -66	54 -66	54 -66	61 -66	75 -66	93 -67	69 -68	45 -69	21 -69	97
-70	41 -68	69 -68	17 -67	74 -67	40 -67	14 -66	97 -66	88 -66	87 -66	94 -67	07 -67	25 -67	97 -68	70 -69	42 -70	15
-70	74 -69	06 -68	54 -68	10 -67	75 -67	49 -67	31 -67	22 -67	20 -67	27 -67	40 -67	57 -68	26 -68	94 -69	63 -70	32
-71	06 -69	43 -68	90 -68	46 -68	11 -67	84 -67	66 -67	56 -67	54 -67	60 -67	72 -67	89 -68	54 -69	19 -69	84 -70	50
-71	39 -69	80 -69	26 -68	82 -68	46 -68	19 -68	00 -67	89 -67	87 -67	93 -68	05 -68	21 -68	82 -69	44 -70	05 -70	67
-71	71 -69	85 -68	67 -67	59 -66	59 -66	01 -65	85 -65	77 -65	78 -65	86 -66	17 -66	67 -67	60 -68	52 -69	28 -69	88
-72	04 -69	90 -68	08 -66	35 -64	71 -63	83 -63	70 -63	65 -63	69 -63	80 -64	29 -65	13 -66	37 -67	61 -68	51 -69	09
-72	36 -69	94 -67	49 -65	12 -62	84 -61	65 -61	55 -61	53 -61	59 -61	74 -62	41 -63	59 -65	14 -66	69 -67	74 -68	30
-72	69 -69	99 -66	90 -63	89 -60	97 -59	47 -59	40 -59	41 -59	50 -59	67 -60	53 -62	06 -63	91 -65	77 -66	97 -67	51
-73	01 -70	41 -67	41 -64	49 -61	66 -60	21 -60	13 -60	13 -60	21 -60	37 -61	19 -62	64 -64	39 -66	15 -67	28 -67	78
-73	34 -70	83 -67	92 -65	10 -62	36 -60	95 -60	85 -60	84 -60	91 -61	07 -61	84 -63	22 -64	87 -66	52 -67	58 -68	04
-73	66 -71	25 -68	43 -65	70 -63	05 -61	68 -61	58 -61	56 -61	62 -61	76 -62	50 -63	81 -65	35 -66	90 -67	88 -68	31
-73	99 -71	66 -68	94 -66	30 -63	75 -62	42 -62	31 -62	28 -62	33 -62	46 -63	16 -64	39 -65	83 -67	27 -68	19 -68	58
-74	31 -72	08 -69	45 -66	91 -64	45 -63	16 -63	04 -62	99 -63	04 -63	16 -63	81 -64	97 -66	31 -67	65 -68	49 -68	84
-74	64 -72	50 -69	96 -67	51 -65	14 -63	90 -63	76 -63	71 -63	74 -63	86 -64	47 -65	56 -66	79 -68	02 -68	80 -69	11
-74	96 -72	92 -70	47 -68	11 -65	84 -64	63 -64	49 -64	43 -64	45 -64	55 -65	12 -66	14 -67	27 -68	40 -69	10 -69	37
-75	29 -73	34 -70	98 -68	72 -66	54 -65	37 -65	22 -65	15 -65	16 -65	25 -65	78 -66	72 -67	75 -68	77 -69	40 -69	64
-75	61 -73	75 -71	49 -69	32 -67	23 -66	11 -65	95 -65	86 -65	87 -65	95 -66	43 -67	30 -68	23 -69	15 -69	71 -69	91
-75	94 -74	17 -72	00 -69	92 -67	93 -66	85 -66	67 -66	58 -66	57 -66	64 -67	09 -67	89 -68	71 -69	52 -70	01 -70	17
-76	26 -74	59 -72	51 -70	53 -68	63 -67	59 -67	40 -67	30 -67	28 -67	34 -67	74 -68	47 -69	22 -69	96 -70	41 -70	56
-76	59 -75	01 -73	02 -71	13 -69	32 -68	32 -68	13 -68	02 -67	99 -68	04 -68	40 -69	05 -69	73 -70	40 -70	81 -70	95
-76	91 -75	42 -73	53 -71	73 -70	02 -69	06 -68	86 -68	73 -68	69 -68	74 -69	06 -69	64 -70	24 -70	84 -71	21 -71	35
-77	23 -75	84 -74	05 -72	34 -70	72 -69	80 -69	58 -69	45 -69	40 -69	43 -69	71 -70	22 -70	75 -71	27 -71	60 -71	74
-77	56 -76	26 -74	56 -72	94 -71	41 -70	54 -70	31 -70	17 -70	11 -70	13 -70	37 -70	80 -71	26 -71	71 -72	00 -72	13
-77	88 -76	68 -75	07 -73	54 -72	11 -71	27 -71	04 -70	89 -70	82 -70	83 -71	02 -71	39 -71	77 -72	15 -72	40 -72	52
-77	88 -76	72 -75	21 -73	79 -72	45 -71	66 -71	42 -71	26 -71	19 -71	19 -71	35 -71	65 -71	96 -72	28 -72	49 -72	61
-77	88 -76	77 -75	36 -74	03 -72	79 -72	05 -71	81 -71	64 -71	56 -71	56 -71	69 -71	91 -72	16 -72	41 -72	59 -72	70
-77	88 -76	82 -75	51 -74	28 -73	14 -72	44 -72	19 -72	02 -71	94 -71	93 -72	02 -72	18 -72	36 -72	53 -72	68 -72	79
-77	88 -76	87 -75	65 -74	52 -73	48 -72	83 -72	57 -72	40 -72	31 -72	30 -72	35 -72	44 -72	55 -72	66 -72	77 -72	89
-77	88 -76	92 -75	80 -74	77 -73	82 -73	22 -72	96 -72	78 -72	68 -72	67 -72	71 -72	80 -72	90 -73	01 -73	12 -73	22
-77	88 -76	97 -75	95 -75	01 -74	16 -73	61 -73	34 -73	16 -73	06 -73	04 -73	08 -73	16 -73	26 -73	36 -73	46 -73	56
-77	88 -77	02 -76	10 -75	26 -74	51 -74	00 -73	73 -73	54 -73	43 -73	40 -73	44 -73	51 -73	61 -73	71 -73	80 -73	90
-77	88 -77	07 -76	24 -75	50 -74	85 -74	39 -74	11 -73	91 -73	80 -73	77 -73	80 -73	87 -73	96 -74	05 -74	14 -74	23
-77	88 -77	12 -76	39 -75	75 -75	19 -74	78 -74	49 -74	29 -74	18 -74	14 -74	16 -74	23 -74	31 -74	40 -74	48 -74	57
-77	88 -77	17 -76	54 -75	99 -75	54 -75	16 -74	88 -74	67 -74	55 -74	51 -74	53 -74	59 -74	67 -74	75 -74	83 -74	91
-77	88 -77	17 -76	54 -75	99 -75	54 -75	16 -74	88 -74	67 -74	55 -74	51 -74	53 -74	59 -74	67 -74	75 -74	83 -74	91
-77	88 -77	17 -76	54 -75	99 -75	54 -75	16 -74	88 -74	67 -74	55 -74	51 -74	53 -74	59 -74	67 -74	75 -74	83 -74	91
-77	88 -77	17 -76	54 -75	99 -75	54 -75	16 -74	88 -74	67 -74	55 -74	51 -74	53 -74	59 -74	67 -74	75 -74	83 -74	91
-77	88 -77	17 -76	54 -75	99 -75	54 -75	16 -74	88 -74	67 -74	55 -74	51 -74	53 -74	59 -74	67 -74	75 -74	83 -74	91
-77	88 -77	17 -76	54 -75	99 -75	54 -75	16 -74	88 -74	67 -74	55 -74	51 -74	53 -74	59 -74	67 -74	75 -74	83 -74	91
-77	88 -77	17 -76	54 -75	99 -75	54 -75	16 -74	88 -74	67 -74	55 -74	51 -74	53 -74	59 -74	67 -74	75 -74	83 -74	91
-77	88 -77	17 -76	54 -75	99 -75	54 -75	16 -74	88 -74	67 -74	55 -74	51 -74	53 -74	59 -74	67 -74	75 -74	83 -74	91
-77	88 -77	17 -76	54 -75	99 -75	54 -75	16 -74	88 -74	67 -74	55 -74	51 -74	53 -74	59 -74	67 -74	75 -74	83 -74	91
-77	88 -77	17 -76	54 -75	99 -75	54 -75	16 -74	88 -74	67 -74	55 -74	51 -74	53 -74	59 -74	67 -74	75 -74	83 -74	91
-77	88 -77	17 -76	54 -75	99 -75	54 -75	16 -74	88 -74	67 -74	55 -74	51 -74	53 -74	59 -74	67 -74	75 -74	83 -74	91
-77	88 -77	17 -76	54 -75	70 -74	67 -73	43 -72	28 -71	51 -71	13 -71	13 -71	20 -71	31 -71	43 -71	56 -71	68 -71	81
-77	88 -77	17 -76	54 -75	41 -73	80 -71	70 -69	67 -68	35 -67	71 -67	76 -67	87 -68	02 -68	20 -68	37 -68	54 -68	71
-77	88 -77	17 -76	54 -75	12 -72	93 -69	96 -67	07 -65	18 -64	29 -64	39 -64	54 -64	74 -64	96 -65	18 -65	40 -65	62
-77	88 -77	17 -76	54 -74	83 -72	06 -68	23 -64	47 -62	02 -60	87 -61	01 -61	22 -61	46 -61	73 -61	99 -62	26 -62	52
-77	88 -77	17 -76	54 -74	88 -72	20 -68	49 -64	87 -62	51 -61	40 -61	53 -61	73 -61	97 -62	22 -62	48 -62	74 -63	00
-77	88 -77	17 -76	54 -74	92 -72	33 -68	76 -65	27 -63	00 -61	92 -62	05 -62	24 -62	47 -62	72 -62	97 -63	22 -63	47
-77	88 -77	17 -76	54 -74	97 -72	46 -69	03 -65	67 -63	48 -62	45 -62	57 -62	75 -62	98 -63	22 -63	46 -63	71 -63	95
-77	88 -77	17 -76	54 -75	01 -72	60 -69	29 -66	07 -63	97 -62	97 -63	09 -63	27 -63	48 -63	72 -63	95 -64	19 -64	43
-77	88 -77	17 -76	54 -75	06 -72	73 -69	56 -66	47 -64	45 -63	50 -63	61 -63	78 -63	99 -64	22 -64	44 -64	67 -64	90
-77	88 -77	17 -76	54 -75	10 -72	87 -69	83 -66	87 -64	94 -64	03 -64	13 -64	29 -64	49 -64	71 -64	94 -65	16 -65	38
-77	88 -77	17 -76	54 -75	15 -73	00 -70	09 -67	27 -65	43 -64	55 -64	65 -64	80 -65	00 -65	21 -65	43 -65	64 -65	86
-77	88 -77	17 -76	54 -75	19 -73	13 -70	36 -67	67 -65	91 -65	08 -65	17 -65	31 -65	50 -65	71 -65	92 -66	12 -66	33
-77	88 -77	17 -76	54 -75	24 -73	27 -70	63 -68	07 -66	40 -65	61 -65	68 -65	82 -66	01 -66	21 -66	41 -66	61 -66	81
-77	88 -77	17 -76	54 -75	28 -73	40 -70	89 -68	47 -66	89 -66	13 -66	20 -66	34 -66	51 -66	70 -66	90 -67	09 -67	29
-77	88 -77	17 -76	54 -75	32 -73	53 -71	16 -68	87 -67	37 -66	66 -66	72 -66	85 -67	01 -67	20 -67	39 -67	57 -67	76
-77	88 -77	17 -76	54 -75	37 -73	67 -71	43 -69	27 -67	86 -67	18 -67	24 -67	36 -67	52 -67	70 -67	88 -68	06 -68	24
-77	88 -77	17 -76	54 -75	41 -73	80 -71	70 -69	67 -68	35 -67	71 -67	76 -67	87 -68	02 -68	20 -68	37 -68	54 -68	71
-77	88 -77	17 -76	54 -75	46 -73	93 -71	96 -70	07 -68	83 -68	24 -68	28 -68	38 -68	53 -68	69 -68	86 -69	03 -69	19
-77	88 -77	17 -76	54 -75	50 -74	07 -72	23 -70	47 -69	32 -68	76 -68	80 -68	90 -69	03 -69	19 -69	35 -69	51 -69	67
-77	88 -77	17 -76	54 -75	55 -74	20 -72	50 -70	87 -69	81 -69	29 -69	32 -69	41 -69	54 -69	69 -69	84 -69	99 -70	14
-77	88 -77	17 -76	54 -75	59 -74	33 -72	76 -71	28 -70	29 -69	81 -69	84 -69	92 -70	04 -70	19 -70	33 -70	48 -70	62
-77	88 -77	17 -76	54 -75	64 -74	47 -73	03 -71	68 -70	78 -70	34 -70	36 -70	43 -70	55 -70	69 -70	82 -70	96 -71	10
-77	88 -77	17 -76	54 -75	68 -74	60 -73	30 -72	08 -71	27 -70	87 -70	87 -70	94 -71	05 -71	18 -71	31 -71	44 -71	57
-77	88 -77	17 -76	54 -75	73 -74	73 -73	56 -72	48 -71	75 -71	39 -71	39 -71	46 -71	56 -71	68 -71	80 -71	93 -72	05
-77	00 -75	69 -74	47 -73	43 -72	56 -71	55 -70	36 -69	22 -68	13 -67	08 -66	38 -66	00 -65	92 -66	12 -66	33 -66	53
-76	11 -74	21 -72	40 -71	13 -70	38 -69	54 -68	24 -66	69 -64	86 -62	77 -61	30 -60	44 -60	16 -60	44 -60	73 -61	01
-75	22 -72	74 -70	34 -68	83 -68	20 -67	52 -66	13 -64	15 -61	60 -58	46 -56	22 -54	87 -54	39 -54	76 -55	13 -55	49
-74	34 -71	26 -68	27 -66	53 -66	02 -65	51 -64	01 -61	62 -58	33 -54	15 -51	15 -49	31 -48	63 -49	08 -49	53 -49	98
-77	88 -77	17 -76	54 -75	99 -75	54 -75	16 -74	88 -74	67 -74	55 -74	51 -74	53 -74	59 -74	67 -74	75 -74	83 -74	91
-77	88 -77	17 -76	54 -75	99 -75	54 -75	16 -74	88 -74	67 -74	55 -74	51 -74	53 -74	59 -74	67 -74	75 -74	83 -74	91
-77	88 -77	17 -76	54 -75	99 -75	54 -75	16 -74	88 -74	67 -74	55 -74	51 -74	53 -74	59 -74	67 -74	75 -74	83 -74	91
-77	88 -77	17 -76	54 -75	99 -75	54 -75	16 -74	88 -74	67 -74	55 -74	51 -74	53 -74	59 -74	67 -74	75 -74	83 -74	91
-77	88 -77	17 -76	54 -75	99 -75	54 -75	16 -74	88 -74	67 -74	55 -74	51 -74	53 -74	59 -74	67 -74	75 -74	83 -74	91
-77	88 -77	17 -76	54 -75	99 -75	54 -75	16 -74	88 -74	67 -74	55 -74	51 -74	53 -74	59 -74	67 -74	75 -74	83 -74	91
-77	88 -77	17 -76	54 -75	99 -75	54 -75	16 -74	88 -74	67 -74	55 -74	51 -74	53 -74	59 -74	67 -74	75 -74	83 -74	91
-77	88 -77	17 -76	54 -75	99 -75	54 -75	16 -74	88 -74	67 -74	55 -74	51 -74	53 -74	59 -74	67 -74	75 -74	83 -74	91
-77	88 -77	17 -76	54 -75	99 -75	54 -75	16 -74	88 -74	67 -74	55 -74	51 -74	53 -74	59 -74	67 -74	75 -74	83 -74	91
-77	88 -77	17 -76	54 -75	99 -75	54 -75	16 -74	88 -74	67 -74	55 -74	51 -74	53 -74	59 -74	67 -74	75 -74	83 -74	91
-77	88 -77	17 -76	54 -75	99 -75	54 -75	16 -74	88 -74	67 -74	55 -74	51 -74	53 -74	59 -74	67 -74	75 -74	83 -74	91
-77	88 -77	17 -76	54 -75	99 -75	54 -75	16 -74	88 -74	67 -74	55 -74	51 -74	53 -74	59 -74	67 -74	75 -74	83 -74	91
-75	77 -74	77 -74	17 -73	66 -73	24 -72	90 -72	64 -72	47 -72	38 -72	37 -72	42 -72	51 -72	78 -73	05 -73	32 -73	59
-73	66 -72	38 -71	81 -71	33 -70	94 -70	63 -70	41 -70	27 -70	21 -70	23 -70	31 -70	44 -70	90 -71	35 -71	81 -72	27
-71	55 -69	98 -69	45 -69	00 -68	64 -68	36 -68	17 -68	06 -68	04 -68	09 -68	21 -68	36 -69	01 -69	66 -70	30 -70	95
-69	44 -67	58 -67	08 -66	67 -66	34 -66	10 -65	94 -65	86 -65	87 -65	95 -66	10 -66	29 -67	12 -67	96 -68	79 -69	63
-69	76 -67	95 -67	45 -67	03 -66	69 -66	45 -66	28 -66	20 -66	20 -66	28 -66	43 -66	61 -67	41 -68	20 -69	00 -69	80
-70	09 -68	32 -67	81 -67	39 -67	05 -66	79 -66	63 -66	54 -66	54 -66	61 -66	75 -66	93 -67	69 -68	45 -69	21 -69	97
-70	41 -68	69 -68	17 -67	74 -67	40 -67	14 -66	97 -66	88 -66	87 -66	94 -67	07 -67	25 -67	97 -68	70 -69	42 -70	15
-70	74 -69	06 -68	54 -68	10 -67	75 -67	49 -67	31 -67	22 -67	20 -67	27 -67	40 -67	57 -68	26 -68	94 -69	63 -70	32
-71	06 -69	43 -68	90 -68	46 -68	11 -67	84 -67	66 -67	56 -67	54 -67	60 -67	72 -67	89 -68	54 -69	19 -69	84 -70	50
-71	39 -69	80 -69	26 -68	82 -68	46 -68	19 -68	00 -67	89 -67	87 -67	93 -68	05 -68	21 -68	82 -69	44 -70	05 -70	67
-71	71 -70	16 -69	63 -69	18 -68	82 -68	54 -68	34 -68	23 -68	21 -68	26 -68	37 -68	52 -69	10 -69	68 -70	27 -70	85
-72	04 -70	53 -69	99 -69	54 -69	17 -68	89 -68	69 -68	57 -68	54 -68	59 -68	69 -68	84 -69	39 -69	93 -70	48 -71	02
-72	36 -70	90 -70	35 -69	90 -69	52 -69	24 -69	03 -68	91 -68	87 -68	92 -69	02 -69	16 -69	67 -70	18 -70	69 -71	19
-72	69 -71	27 -70	72 -70	25 -69	88 -69	58 -69	38 -69	25 -69	21 -69	24 -69	34 -69	48 -69	95 -70	42 -70	90 -71	37
-73	01 -71	64 -71	08 -70	61 -70	23 -69	93 -69	72 -69	59 -69	54 -69	57 -69	67 -69	80 -70	24 -70	67 -71	11 -71	54
-73	34 -72	01 -71	45 -70	97 -70	58 -70	28 -70	06 -69	93 -69	87 -69	90 -69	99 -70	12 -70	52 -70	92 -71	32 -71	72
-73	66 -72	38 -71	81 -71	33 -70	94 -70	63 -70	41 -70	27 -70	21 -70	23 -70	31 -70	44 -70	80 -71	16 -71	53 -71	89
-73	99 -72	74 -72	17 -71	69 -71	29 -70	98 -70	75 -70	61 -70	54 -70	56 -70	64 -70	76 -71	08 -71	41 -71	74 -72	07
-74	31 -73	11 -72	54 -72	05 -71	65 -71	33 -71	09 -70	94 -70	88 -70	89 -70	96 -71	08 -71	37 -71	66 -71	95 -72	24
-74	64 -73	48 -72	90 -72	41 -72	00 -71	68 -71	44 -71	28 -71	21 -71	22 -71	29 -71	40 -71	65 -71	90 -72	16 -72	41
-74	96 -73	44 -72	04 -70	72 -69	49 -68	78 -68	58 -68	46 -68	43 -68	48 -68	58 -68	73 -68	99 -69	25 -69	52 -69	78
-75	29 -73	40 -71	17 -69	04 -66	99 -65	88 -65	72 -65	64 -65	65 -65	73 -65	88 -66	07 -66	33 -66	60 -66	87 -67	14
-75	61 -73	36 -70	31 -67	35 -64	48 -62	99 -62	86 -62	82 -62	87 -62	99 -63	17 -63	40 -63	68 -63	95 -64	23 -64	51
-75	94 -73	32 -69	45 -65	67 -61	97 -60	09 -60	00 -60	00 -60	08 -60	25 -60	47 -60	73 -61	02 -61	30 -61	59 -61	87
-76	26 -73	75 -70	00 -66	34 -62	77 -60	94 -60	84 -60	83 -60	90 -61	05 -61	26 -61	51 -61	78 -62	06 -62	33 -62	60
-76	59 -74	18 -70	55 -67	01 -63	56 -61	78 -61	68 -61	65 -61	71 -61	85 -62	05 -62	29 -62	55 -62	81 -63	07 -63	33
-76	91 -74	61 -71	11 -67	69 -64	35 -62	63 -62	51 -62	48 -62	52 -62	65 -62	84 -63	07 -63	32 -63	57 -63	82 -64	06
-77	23 -75	04 -71	66 -68	36 -65	15 -63	48 -63	35 -63	30 -63	34 -63	45 -63	63 -63	85 -64	08 -64	32 -64	56 -64	80
-77	56 -75	47 -72	21 -69	03 -65	94 -64	33 -64	19 -64	13 -64	15 -64	25 -64	42 -64	63 -64	85 -65	08 -65	30 -65	53
-77	88 -75	91 -72	76 -69	71 -66	73 -65	18 -65	02 -64	95 -64	96 -65	06 -65	21 -65	40 -65	62 -65	83 -66	05 -66	26
-77	88 -75	97 -72	95 -70	02 -67	17 -65	68 -65	52 -65	44 -65	44 -65	53 -65	68 -65	86 -66	07 -66	28 -66	48 -66	69
-77	88 -76	03 -73	14 -70	33 -67	61 -66	18 -66	01 -65	92 -65	92 -66	00 -66	14 -66	32 -66	52 -66	72 -66	92 -67	12
-77	88 -76	10 -73	33 -70	65 -68	05 -66	67 -66	50 -66	41 -66	40 -66	47 -66	61 -66	78 -66	97 -67	17 -67	36 -67	56
-77	88 -76	16 -73	52 -70	96 -68	50 -67	17 -66	99 -66	90 -66	88 -66	95 -67	07 -67	24 -67	43 -67	61 -67	80 -67	99
-77	88 -76	22 -73	71 -71	28 -68	94 -67	67 -67	49 -67	38 -67	36 -67	42 -67	54 -67	70 -67	88 -68	06 -68	24 -68	42
-77	88 -76	28 -73	89 -71	59 -69	38 -68	17 -67	98 -67	87 -67	84 -67	89 -68	00 -68	16 -68	33 -68	51 -68	68 -68	85
-77	88 -76	35 -74	08 -71	91 -69	82 -68	67 -68	47 -68	35 -68	32 -68	36 -68	47 -68	62 -68	78 -68	95 -69	12 -69	29
-77	88 -76	41 -74	27 -72	22 -70	26 -69	17 -68	96 -68	84 -68	80 -68	84 -68	94 -69	08 -69	24 -69	40 -69	56 -69	72
-77	88 -76	47 -74	46 -72	53 -70	70 -69	67 -69	46 -69	33 -69	28 -69	31 -69	40 -69	54 -69	69 -69	84 -70	00 -70	15
-77	88 -76	54 -74	65 -72	85 -71	14 -70	17 -69	95 -69	81 -69	76 -69	78 -69	87 -70	00 -70	14 -70	29 -70	44 -70	58
-77	88 -76	60 -74	84 -72	90 -70	79 -69	11 -68	10 -67	44 -67	15 -67	21 -67	33 -67	49 -67	68 -67	86 -68	04 -68	22
-77	88 -76	66 -75	03 -72	96 -70	45 -68	04 -66	24 -65	08 -64	54 -64	64 -64	80 -64	99 -65	21 -65	43 -65	64 -65	86
-77	88 -76	73 -75	22 -73	01 -70	11 -66	98 -64	39 -62	71 -61	94 -62	07 -62	26 -62	49 -62	74 -62	99 -63	25 -63	50
-77	88 -76	79 -75	40 -73	06 -69	77 -65	91 -62	53 -60	34 -59	33 -59	50 -59	72 -59	99 -60	28 -60	56 -60	85 -61	14
-77	88 -76	85 -75	59 -73	42 -70	33 -66	65 -63	39 -61	27 -60	28 -60	44 -60	65 -60	90 -61	18 -61	45 -61	73 -62	00
-77	88 -76	91 -75	78 -73	77 -70	89 -67	39 -64	24 -62	19 -61	24 -61	38 -61	58 -61	82 -62	08 -62	34 -62	60 -62	86
-77	88 -76	98 -75	97 -74	13 -71	45 -68	13 -65	10 -63	12 -62	19 -62	32 -62	51 -62	73 -62	98 -63	23 -63	48 -63	72
-77	88 -77	04 -76	16 -74	48 -72	01 -68	87 -65	95 -64	04 -63	15 -63	26 -63	43 -63	65 -63	88 -64	12 -64	35 -64	59
-77	88 -77	10 -76	35 -74	84 -72	57 -69	61 -66	80 -64	97 -64	10 -64	20 -64	36 -64	56 -64	78 -65	00 -65	23 -65	45
-77	88 -77	17 -76	54 -75	19 -73	13 -70	35 -67	66 -65	89 -65	05 -65	14 -65	29 -65	48 -65	68 -65	89 -66	10 -66	31
-77	88 -77	17 -76	54 -75	23 -73	25 -70	59 -68	02 -66	33 -65	53 -65	61 -65	75 -65	93 -66	13 -66	34 -66	54 -66	74
-77	88 -77	17 -76	54 -75	27 -73	37 -70	83 -68	38 -66	77 -66	00 -66	08 -66	21 -66	39 -66	58 -66	78 -66	97 -67	17
-77	88 -77	17 -76	54 -75	31 -73	49 -71	07 -68	74 -67	21 -66	48 -66	55 -66	67 -66	84 -67	03 -67	22 -67	41 -67	60
-77	88 -77	17 -76	54 -75	35 -73	61 -71	31 -69	10 -67	65 -66	95 -67	01 -67	14 -67	30 -67	48 -67	66 -67	85 -68	03
-77	88 -77	17 -76	54 -75	39 -73	73 -71	55 -69	46 -68	09 -67	43 -67	48 -67	60 -67	75 -67	93 -68	11 -68	28 -68	46
-77	88 -77	17 -76	54 -75	43 -73	85 -71	79 -69	82 -68	53 -67	90 -67	95 -68	06 -68	21 -68	38 -68	55 -68	72 -68	89
-77	88 -77	17 -76	54 -75	47 -73	97 -72	04 -70	18 -68	97 -68	38 -68	42 -68	52 -68	67 -68	83 -68	99 -69	16 -69	32
-77	88 -77	17 -76	54 -75	51 -74	09 -72	28 -70	54 -69	40 -68	85 -68	89 -68	98 -69	12 -69	28 -69	43 -69	59 -69	75
-77	88 -77	17 -76	54 -75	55 -74	21 -72	52 -70	91 -69	84 -69	33 -69	36 -69	45 -69	58 -69	73 -69	88 -70	03 -70	18
-77	88 -77	17 -76	54 -75	59 -74	33 -72	76 -71	27 -70	28 -69	80 -69	82 -69	91 -70	03 -70	18 -70	32 -70	46 -70	61
-77	88 -77	17 -76	54 -75	63 -74	45 -73	00 -71	63 -70	72 -70	28 -70	29 -70	37 -70	49 -70	62 -70	76 -70	90 -71	04
-77	88 -77	17 -76	54 -75	67 -74	57 -73	24 -71	99 -71	16 -70	75 -70	76 -70	83 -70	94 -71	07 -71	21 -71	34 -71	47
-77	88 -77	17 -76	54 -75	71 -74	69 -73	48 -72	35 -71	60 -71	23 -71	23 -71	29 -71	40 -71	52 -71	65 -71	77 -71	90
-77	88 -77	17 -76	54 -75	75 -74	81 -73	72 -72	71 -72	04 -71	70 -71	70 -71	76 -71	85 -71	97 -72	09 -72	21 -72	33
-77	88 -77	17 -76	54 -75	79 -74	93 -73	96 -73	07 -72	48 -72	18 -72	17 -72	22 -72	31 -72	42 -72	53 -72	65 -72	76
-77	88 -77	17 -76	54 -75	83 -75	05 -74	20 -73	43 -72	92 -72	65 -72	63 -72	68 -72	76 -72	87 -72	98 -73	08 -73	19
-77	88 -77	17 -76	54 -75	87 -75	17 -74	44 -73	79 -73	35 -73	13 -73	10 -73	14 -73	22 -73	32 -73	42 -73	52 -73	62
-77	88 -77	17 -76	54 -75	91 -75	30 -74	68 -74	15 -73	79 -73	60 -73	57 -73	60 -73	68 -73	77 -73	86 -73	95 -74	05
-77	88 -77	17 -76	54 -75	95 -75	42 -74	92 -74	52 -74	23 -74	07 -74	04 -74	07 -74	13 -74	22 -74	30 -74	39 -74	48
-77	88 -77	17 -76	54 -75	99 -75	54 -75	16 -74	88 -74	67 -74	55 -74	51 -74	53 -74	59 -74	67 -74	75 -74	83 -74	91
-77	88 -77	17 -76	54 -75	99 -75	54 -75	16 -74	88 -74	67 -74	55 -74	51 -74	53 -74	59 -74	67 -74	75 -74	83 -74	91
-77	88 -77	17 -76	54 -75	99 -75	54 -75	16 -74	88 -74	67 -74	55 -74	51 -74	53 -74	59 -74	67 -74	75 -74	83 -74	91
-77	88 -77	17 -76	54 -75	99 -75	54 -75	16 -74	88 -74	67 -74	55 -74	51 -74	53 -74	59 -74	67 -74	75 -74	83 -74	91
-77	88 -77	17 -76	54 -75	99 -75	54 -75	16 -74	88 -74	67 -74	55 -74	51 -74	53 -74	59 -74	67 -74	75 -74	83 -74	91
-77	88 -77	17 -76	54 -75	99 -75	54 -75	16 -74	88 -74	67 -74	55 -74	51 -74	53 -74	59 -74	67 -74	75 -74	83 -74	91
-77	88 -77	17 -76	54 -75	99 -75	54 -75	16 -74	88 -74	67 -74	55 -74	51 -74	53 -74	59 -74	67 -74	75 -74	83 -74	91
-77	88 -77	17 -76	54 -75	99 -75	54 -75	16 -74	88 -74	67 -74	55 -74	51 -74	53 -74	59 -74	67 -74	75 -74	83 -74	91
-77	88 -77	17 -76	54 -75	99 -75	54 -75	16 -74	88 -74	67 -74	55 -74	51 -74	53 -74	59 -74	67 -74	75 -74	83 -74	91
-77	88 -77	17 -76	54 -75	99 -75	54 -75	16 -74	88 -74	67 -74	55 -74	51 -74	53 -74	59 -74	67 -74	75 -74	83 -74	91
-77	88 -77	17 -76	54 -75	99 -75	54 -75	16 -74	88 -74	67 -74	55 -74	51 -74	53 -74	59 -74	67 -74	75 -74	83 -74	91
-77	88 -77	17 -76	54 -75	99 -75	54 -75	16 -74	88 -74	67 -74	55 -74	51 -74	53 -74	59 -74	67 -74	75 -74	83 -74	91
-77	88 -77	17 -76	54 -75	99 -75	54 -75	16 -74	88 -74	67 -74	55 -74	51 -74	53 -74	59 -74	67 -74	75 -74	83 -74	91
-77	88 -77	17 -76	54 -75	99 -75	54 -75	16 -74	88 -74	67 -74	55 -74	51 -74	53 -74	59 -74	67 -74	75 -74	83 -74	91
-77	88 -77	17 -76	54 -75	99 -75	54 -75	16 -74	88 -74	67 -74	55 -74	51 -74	53 -74	59 -74	67 -74	75 -74	83 -74	91
-77	88 -77	17 -76	54 -75	99 -75	54 -75	16 -74	88 -74	67 -74	55 -74	51 -74	53 -74	59 -74	67 -74	75 -74	83 -74	91
-77	88 -77	17 -76	54 -75	99 -75	54 -75	16 -74	88 -74	67 -74	55 -74	51 -74	53 -74	59 -74	67 -74	75 -74	83 -74	91
-77	88 -77	17 -76	54 -75	99 -75	54 -75	16 -74	88 -74	67 -74	55 -74	51 -74	53 -74	59 -74	67 -74	75 -74	83 -74	91
-77	88 -77	17 -76	54 -75	99 -75	54 -75	16 -74	88 -74	67 -74	55 -74	51 -74	53 -74	59 -74	67 -74	75 -74	83 -74	91
-77	88 -77	17 -76	54 -75	99 -75	54 -75	16 -74	88 -74	67 -74	55 -74	51 -74	53 -74	59 -74	67 -74	75 -74	83 -74	91
-77	88 -77	17 -76	54 -75	99 -75	54 -75	16 -74	88 -74	67 -74	55 -74	51 -74	53 -74	59 -74	67 -74	75 -74	83 -74	91
-75	77 -74	77 -74	17 -73	66 -73	24 -72	90 -72	64 -72	47 -72	38 -72	37 -72	42 -72	51 -72	78 -73	05 -73	32 -73	59
-73	66 -72	38 -71	81 -71	33 -70	94 -70	63 -70	41 -70	27 -70	21 -70	23 -70	31 -70	44 -70	90 -71	35 -71	81 -72	27
-71	55 -69	98 -69	45 -69	00 -68	64 -68	36 -68	17 -68	06 -68	04 -68	09 -68	21 -68	36 -69	01 -69	66 -70	30 -70	95
-69	44 -67	58 -67	08 -66	67 -66	34 -66	10 -65	94 -65	86 -65	87 -65	95 -66	10 -66	29 -67	12 -67	96 -68	79 -69	63
-69	76 -67	95 -67	45 -67	03 -66	69 -66	45 -66	28 -66	20 -66	20 -66	28 -66	43 -66	61 -67	41 -68	20 -69	00 -69	80
-70	09 -68	32 -67	81 -67	39 -67	05 -66	79 -66	63 -66	54 -66	54 -66	61 -66	75 -66	93 -67	69 -68	45 -69	21 -69	97
-70	41 -68	69 -68	17 -67	74 -67	40 -67	14 -66	97 -66	88 -66	87 -66	94 -67	07 -67	25 -67	97 -68	70 -69	42 -70	15
-70	74 -69	06 -68	54 -68	10 -67	75 -67	49 -67	31 -67	22 -67	20 -67	27 -67	40 -67	57 -68	26 -68	94 -69	63 -70	32
-71	06 -69	43 -68	90 -68	46 -68	11 -67	84 -67	66 -67	56 -67	54 -67	60 -67	72 -67	89 -68	54 -69	19 -69	84 -70	50
-71	39 -69	80 -69	26 -68	82 -68	46 -68	19 -68	00 -67	89 -67	87 -67	93 -68	05 -68	21 -68	82 -69	44 -70	05 -70	67
-71	71 -70	16 -69	63 -69	18 -68	82 -68	54 -68	34 -68	23 -68	21 -68	26 -68	37 -68	52 -69	10 -69	68 -70	27 -70	85
-72	04 -70	53 -69	99 -69	54 -69	17 -68	89 -68	69 -68	57 -68	54 -68	59 -68	69 -68	84 -69	39 -69	93 -70	48 -71	02
-72	36 -70	90 -70	35 -69	90 -69	52 -69	24 -69	03 -68	91 -68	87 -68	92 -69	02 -69	16 -69	67 -70	18 -70	69 -71	19
-72	69 -71	27 -70	72 -70	25 -69	88 -69	58 -69	38 -69	25 -69	21 -69	24 -69	34 -69	48 -69	95 -70	42 -70	90 -71	37
-73	01 -71	64 -71	08 -70	61 -70	23 -69	93 -69	72 -69	59 -69	54 -69	57 -69	67 -69	80 -70	24 -70	67 -71	11 -71	54
-73	34 -72	01 -71	45 -70	97 -70	58 -70	28 -70	06 -69	93 -69	87 -69	90 -69	99 -70	12 -70	52 -70	92 -71	32 -71	72
-73	66 -72	38 -71	81 -71	33 -70	94 -70	63 -70	41 -70	27 -70	21 -70	23 -70	31 -70	44 -70	80 -71	16 -71	53 -71	89
-73	99 -72	74 -72	17 -71	69 -71	29 -70	98 -70	75 -70	61 -70	54 -70	56 -70	64 -70	76 -71	08 -71	41 -71	74 -72	07
-74	31 -73	11 -72	54 -72	05 -71	65 -71	33 -71	09 -70	94 -70	88 -70	89 -70	96 -71	08 -71	37 -71	66 -71	95 -72	24
-74	64 -73	48 -72	90 -72	41 -72	00 -71	68 -71	44 -71	28 -71	21 -71	22 -71	29 -71	40 -71	65 -71	90 -72	16 -72	41
-74	96 -73	85 -73	26 -72	77 -72	35 -72	03 -71	78 -71	62 -71	54 -71	55 -71	61 -71	72 -71	93 -72	15 -72	37 -72	59
-75	29 -74	22 -73	63 -73	12 -72	71 -72	37 -72	13 -71	96 -71	88 -71	88 -71	93 -72	03 -72	22 -72	40 -72	58 -72	76
-75	61 -74	59 -73	99 -73	48 -73	06 -72	72 -72	47 -72	30 -72	21 -72	20 -72	26 -72	35 -72	50 -72	64 -72	79 -72	94
-75	94 -74	95 -74	35 -73	84 -73	41 -73	07 -72	81 -72	64 -72	55 -72	53 -72	58 -72	67 -72	78 -72	89 -73	00 -73	11
-76	26 -75	32 -74	72 -74	20 -73	77 -73	42 -73	16 -72	98 -72	88 -72	86 -72	91 -72	99 -73	10 -73	20 -73	31 -73	41
-76	59 -75	69 -75	08 -74	56 -74	12 -73	77 -73	50 -73	32 -73	21 -73	19 -73	23 -73	31 -73	41 -73	51 -73	61 -73	71
-76	91 -76	06 -75	45 -74	92 -74	47 -74	12 -73	85 -73	66 -73	55 -73	52 -73	55 -73	63 -73	72 -73	82 -73	91 -74	01
-76	38 -75	00 -73	80 -73	00 -72	59 -72	25 -71	73 -71	00 -70	08 -68	96 -68	20 -67	77 -67	65 -67	83 -68	01 -68	19
-75	84 -73	93 -72	16 -71	09 -70	70 -70	39 -69	61 -68	35 -66	62 -64	41 -62	84 -61	91 -61	58 -61	85 -62	11 -62	38
-75	31 -72	87 -70	52 -69	17 -68	81 -68	53 -67	49 -65	70 -63	16 -59	85 -57	49 -56	05 -55	51 -55	86 -56	21 -56	57
-74	45 -71	06 -67	39 -64	73 -63	07 -61	61 -59	51 -56	69 -53	12 -48	81 -45	74 -43	89 -43	23 -43	76 -44	28 -44	81
-77	88 -77	17 -76	54 -75	99 -75	54 -75	16 -74	88 -74	67 -74	55 -74	51 -74	53 -74	59 -74	67 -74	75 -74	83 -74	91
-77	88 -77	17 -76	54 -75	99 -75	54 -75	16 -74	88 -74	67 -74	55 -74	51 -74	53 -74	59 -74	67 -74	75 -74	83 -74	91
-77	88 -77	17 -76	54 -75	99 -75	54 -75	16 -74	88 -74	67 -74	55 -74	51 -74	53 -74	59 -74	67 -74	75 -74	83 -74	91
-77	88 -77	17 -76	54 -75	99 -75	54 -75	16 -74	88 -74	67 -74	55 -74	51 -74	53 -74	59 -74	67 -74	75 -74	83 -74	91
-77	88 -77	17 -76	54 -75	99 -75	54 -75	16 -74	88 -74	67 -74	55 -74	51 -74	53 -74	59 -74	67 -74	75 -74	83 -74	91
-77	88 -77	17 -76	54 -75	99 -75	54 -75	16 -74	88 -74	67 -74	55 -74	51 -74	53 -74	59 -74	67 -74	75 -74	83 -74	91
-77	88 -77	17 -76	54 -75	99 -75	54 -75	16 -74	88 -74	67 -74	55 -74	51 -74	53 -74	59 -74	67 -74	75 -74	83 -74	91
-77	88 -77	17 -76	54 -75	99 -75	54 -75	16 -74	88 -74	67 -74	55 -74	51 -74	53 -74	59 -74	67 -74	75 -74	83 -74	91
-77	88 -77	17 -76	54 -75	99 -75	54 -75	16 -74	88 -74	67 -74	55 -74	51 -74	53 -74	59 -74	67 -74	75 -74	83 -74	91
-77	88 -77	17 -76	54 -75	99 -75	54 -75	16 -74	88 -74	67 -74	55 -74	51 -74	53 -74	59 -74	67 -74	75 -74	83 -74	91
-77	88 -77	17 -76	54 -75	99 -75	54 -75	16 -74	88 -74	67 -74	55 -74	51 -74	53 -74	59 -74	67 -74	75 -74	83 -74	91
-77	88 -77	17 -76	54 -75	99 -75	54 -75	16 -74	88 -74	67 -74	55 -74	51 -74	53 -74	59 -74	67 -74	75 -74	83 -74	91
-77	88 -77	17 -76	54 -75	99 -75	54 -75	16 -74	88 -74	67 -74	55 -74	51 -74	53 -74	59 -74	67 -74	75 -74	83 -74	91
-77	88 -77	17 -76	54 -75	99 -75	54 -75	16 -74	88 -74	67 -74	55 -74	51 -74	53 -74	59 -74	67 -74	75 -74	83 -74	91
-77	88 -77	17 -76	54 -75	99 -75	54 -75	16 -74	88 -74	67 -74	55 -74	51 -74	53 -74	59 -74	67 -74	75 -74	83 -74	91
-77	88 -77	17 -76	54 -75	99 -75	54 -75	16 -74	88 -74	67 -74	55 -74	51 -74	53 -74	59 -74	67 -74	75 -74	83 -74	91
-77	88 -77	17 -76	54 -75	99 -75	54 -75	16 -74	88 -74	67 -74	55 -74	51 -74	53 -74	59 -74	67 -74	75 -74	83 -74	91
-77	88 -77	17 -76	54 -75	99 -75	54 -75	16 -74	88 -74	67 -74	55 -74	51 -74	53 -74	59 -74	67 -74	75 -74	83 -74	91
-77	88 -77	17 -76	54 -75	99 -75	54 -75	16 -74	88 -74	67 -74	55 -74	51 -74	53 -74	59 -74	67 -74	75 -74	83 -74	91
-77	88 -77	17 -76	54 -75	99 -75	54 -75	16 -74	88 -74	67 -74	55 -74	51 -74	53 -74	59 -74	67 -74	75 -74	83 -74	91
-77	88 -77	17 -76	54 -75	99 -75	54 -75	16 -74	88 -74	67 -74	55 -74	51 -74	53 -74	59 -74	67 -74	75 -74	83 -74	91
-77	88 -77	17 -76	54 -75	99 -75	54 -75	16 -74	88 -74	67 -74	55 -74	51 -74	53 -74	59 -74	67 -74	75 -74	83 -74	91
-77	88 -77	17 -76	54 -75	99 -75	54 -75	16 -74	88 -74	67 -74	55 -74	51 -74	53 -74	59 -74	67 -74	75 -74	83 -74	91
-77	88 -77	17 -76	54 -75	99 -75	54 -75	16 -74	88 -74	67 -74	55 -74	51 -74	53 -74	59 -74	67 -74	75 -74	83 -74	91
-77	88 -77	17 -76	54 -75	99 -75	54 -75	16 -74	88 -74	67 -74	55 -74	51 -74	53 -74	59 -74	67 -74	75 -74	83 -74	91
-77	88 -77	17 -76	54 -75	99 -75	54 -75	16 -74	88 -74	67 -74	55 -74	51 -74	53 -74	59 -74	67 -74	75 -74	83 -74	91
-77	88 -77	17 -76	54 -75	99 -75	54 -75	16 -74	88 -74	67 -74	55 -74	51 -74	53 -74	59 -74	67 -74	75 -74	83 -74	91
-77	88 -77	17 -76	54 -75	99 -75	54 -75	16 -74	88 -74	67 -74	55 -74	51 -74	53 -74	59 -74	67 -74	75 -74	83 -74	91
-77	88 -77	17 -76	54 -75	99 -75	54 -75	16 -74	88 -74	67 -74	55 -74	51 -74	53 -74	59 -74	67 -74	75 -74	83 -74	91
-77	88 -77	17 -76	54 -75	99 -75	54 -75	16 -74	88 -74	67 -74	55 -74	51 -74	53 -74	59 -74	67 -74	75 -74	83 -74	91
-77	88 -77	17 -76	54 -75	99 -75	54 -75	16 -74	88 -74	67 -74	55 -74	51 -74	53 -74	59 -74	67 -74	75 -74	83 -74	91
-77	88 -77	17 -76	54 -75	99 -75	54 -75	16 -74	88 -74	67 -74	55 -74	51 -74	53 -74	59 -74	67 -74	75 -74	83 -74	91
-77	88 -77	17 -76	54 -75	99 -75	54 -75	16 -74	88 -74	67 -74	55 -74	51 -74	53 -74	59 -74	67 -74	75 -74	83 -74	91
-77	88 -77	17 -76	54 -75	99 -75	54 -75	16 -74	88 -74	67 -74	55 -74	51 -74	53 -74	59 -74	67 -74	75 -74	83 -74	91
-77	88 -77	17 -76	54 -75	99 -75	54 -75	16 -74	88 -74	67 -74	55 -74	51 -74	53 -74	59 -74	67 -74	75 -74	83 -74	91
-77	88 -77	17 -76	54 -75	99 -75	54 -75	16 -74	88 -74	67 -74	55 -74	51 -74	53 -74	59 -74	67 -74	75 -74	83 -74	91
-77	88 -77	17 -76	54 -75	99 -75	54 -75	16 -74	88 -74	67 -74	55 -74	51 -74	53 -74	59 -74	67 -74	75 -74	83 -74	91
-77	88 -77	17 -76	54 -75	99 -75	54 -75	16 -74	88 -74	67 -74	55 -74	51 -74	53 -74	59 -74	67 -74	75 -74	83 -74	91
-77	88 -77	17 -76	54 -75	99 -75	54 -75	16 -74	88 -74	67 -74	55 -74	51 -74	53 -74	59 -74	67 -74	75 -74	83 -74	91
-77	88 -77	17 -76	54 -75	99 -75	54 -75	16 -74	88 -74	67 -74	55 -74	51 -74	53 -74	59 -74	67 -74	75 -74	83 -74	91
-77	88 -77	17 -76	54 -75	99 -75	54 -75	16 -74	88 -74	67 -74	55 -74	51 -74	53 -74	59 -74	67 -74	75 -74	83 -74	91
-77	88 -77	17 -76	54 -75	99 -75	54 -75	16 -74	88 -74	67 -74	55 -74	51 -74	53 -74	59 -74	67 -74	75 -74	83 -74	91
-77	88 -77	17 -76	54 -75	99 -75	54 -75	16 -74	88 -74	67 -74	55 -74	51 -74	53 -74	59 -74	67 -74	75 -74	83 -74	91
-77	88 -77	17 -76	54 -75	99 -75	54 -75	16 -74	88 -74	67 -74	55 -74	51 -74	53 -74	59 -74	67 -74	75 -74	83 -74	91
-77	88 -77	17 -76	54 -75	99 -75	54 -75	16 -74	88 -74	67 -74	55 -74	51 -74	53 -74	59 -74	67 -74	75 -74	83 -74	91
-77	88 -77	17 -76	54 -75	99 -75	54 -75	16 -74	88 -74	67 -74	55 -74	51 -74	53 -74	59 -74	67 -74	75 -74	83 -74	91
-77	88 -77	17 -76	54 -75	99 -75	54 -75	16 -74	88 -74	67 -74	55 -74	51 -74	53 -74	59 -74	67 -74	75 -74	83 -74	91
-77	88 -77	17 -76	54 -75	99 -75	54 -75	16 -74	88 -74	67 -74	55 -74	51 -74	53 -74	59 -74	67 -74	75 -74	83 -74	91
-77	88 -77	17 -76	54 -75	99 -75	54 -75	16 -74	88 -74	67 -74	55 -74	51 -74	53 -74	59 -74	67 -74	75 -74	83 -74	91
-77	88 -77	17 -76	54 -75	99 -75	54 -75	16 -74	88 -74	67 -74	55 -74	51 -74	68 -75	06 -75	45 -75	84 -76	07 -76	13
-77	88 -77	17 -76	54 -75	99 -75	54 -75	16 -74	88 -74	67 -74	55 -74	51 -74	84 -75	52 -76	23 -76	93 -77	31 -77	36
-77	88 -77	17 -76	54 -75	99 -75	54 -75	16 -74	88 -74	67 -74	55 -74	51 -75	00 -75	99 -77	01 -78	03 -78	55 -78	58
-77	88 -77	17 -76	54 -75	99 -75	54 -75	16 -74	88 -74	67 -74	55 -74	51 -75	15 -76	46 -77	79 -79	12 -79	79 -79	81
-77	88 -77	17 -76	54 -75	99 -75	54 -75	16 -74	88 -74	67 -74	55 -74	51 -75	12 -76	37 -77	64 -78	90 -79	54 -79	56
-77	88 -77	17 -76	54 -75	99 -75	54 -75	16 -74	88 -74	67 -74	55 -74	51 -75	09 -76	27 -77	48 -78	68 -79	30 -79	32
-77	88 -77	17 -76	54 -75	99 -75	54 -75	16 -74	88 -74	67 -74	55 -74	51 -75	06 -76	18 -77	32 -78	47 -79	05 -79	07
-77	88 -77	17 -76	54 -75	99 -75	54 -75	16 -74	88 -74	67 -74	55 -74	51 -75	03 -76	09 -77	17 -78	25 -78	80 -78	83
-77	88 -77	17 -76	54 -75	99 -75	54 -75	16 -74	88 -74	67 -74	55 -74	51 -75	00 -75	99 -77	01 -78	03 -78	55 -78	58
-77	88 -77	17 -76	54 -75	99 -75	54 -75	16 -74	88 -74	67 -74	55 -74	51 -74	96 -75	90 -76	85 -77	81 -78	30 -78	34
-75	77 -74	77 -74	17 -73	66 -73	24 -72	90 -72	64 -72	47 -72	38 -72	37 -72	83 -73	73 -74	81 -75	89 -76	55 -76	77
-73	66 -72	38 -71	81 -71	33 -70	94 -70	63 -70	41 -70	27 -70	21 -70	23 -70	69 -71	56 -72	77 -73	98 -74	79 -75	21
-71	55 -69	98 -69	45 -69	00 -68	64 -68	36 -68	17 -68	06 -68	04 -68	09 -68	55 -69	40 -70	73 -72	06 -73	03 -73	64
-69	44 -67	58 -67	08 -66	67 -66	34 -66	10 -65	94 -65	86 -65	87 -65	95 -66	42 -67	23 -68	69 -70	15 -71	28 -72	08
-69	76 -67	95 -67	45 -67	03 -66	69 -66	45 -66	28 -66	20 -66	20 -66	28 -66	71 -67	45 -68	81 -70	17 -71	24 -72	00
-70	09 -68	32 -67	81 -67	39 -67	05 -66	79 -66	63 -66	54 -66	54 -66	61 -67	00 -67	68 -68	94 -70	20 -71	20 -71	93
-70	41 -68	69 -68	17 -67	74 -67	40 -67	14 -66	97 -66	88 -66	87 -66	94 -67	29 -67	90 -69	07 -70	23 -71	16 -71	86
-70	74 -69	06 -68	54 -68	10 -67	75 -67	49 -67	31 -67	22 -67	20 -67	27 -67	59 -68	13 -69	19 -70	26 -71	12 -71	79
-71	06 -69	43 -68	90 -68	46 -68	11 -67	84 -67	66 -67	56 -67	54 -67	60 -67	88 -68	36 -69	32 -70	29 -71	09 -71	72
-71	39 -69	80 -69	26 -68	82 -68	46 -68	19 -68	00 -67	89 -67	87 -67	93 -68	17 -68	58 -69	45 -70	31 -71	05 -71	65
-71	71 -70	16 -69	63 -69	18 -68	82 -68	54 -68	34 -68	23 -68	21 -68	26 -68	46 -68	81 -69	57 -70	34 -71	01 -71	58
-72	04 -70	53 -69	99 -69	54 -69	17 -68	89 -68	69 -68	57 -68	54 -68	59 -68	76 -69	03 -69	70 -70	37 -70	97 -71	51
-72	36 -70	90 -70	35 -69	90 -69	52 -69	24 -69	03 -68	91 -68	87 -68	92 -69	05 -69	26 -69	83 -70	40 -70	93 -71	44
-72	69 -71	27 -70	72 -70	25 -69	88 -69	58 -69	38 -69	25 -69	21 -69	24 -69	34 -69	48 -69	95 -70	42 -70	90 -71	37
-73	01 -71	64 -71	08 -70	61 -70	23 -69	93 -69	72 -69	59 -69	54 -69	57 -69	67 -69	80 -70	24 -70	67 -71	11 -71	54
-73	34 -72	01 -71	45 -70	97 -70	58 -70	28 -70	06 -69	93 -69	87 -69	90 -69	99 -70	12 -70	52 -70	92 -71	32 -71	72
-73	66 -72	38 -71	81 -71	33 -70	94 -70	63 -70	41 -70	27 -70	21 -70	23 -70	31 -70	44 -70	80 -71	16 -71	53 -71	89
-73	99 -72	74 -72	17 -71	69 -71	29 -70	98 -70	75 -70	61 -70	54 -70	56 -70	64 -70	76 -71	08 -71	41 -71	74 -72	07
-74	31 -73	11 -72	54 -72	05 -71	65 -71	33 -71	09 -70	94 -70	88 -70	89 -70	96 -71	08 -71	37 -71	66 -71	95 -72	24
-74	64 -73	48 -72	90 -72	41 -72	00 -71	68 -71	44 -71	28 -71	21 -71	22 -71	29 -71	40 -71	65 -71	90 -72	16 -72	41
-74	96 -73	85 -73	26 -72	50 -71	54 -70	41 -69	36 -68	68 -68	36 -68	40 -68	51 -68	66 -68	92 -69	18 -69	44 -69	70
-75	29 -74	22 -73	63 -72	58 -71	09 -69	14 -67	28 -66	07 -65	50 -65	59 -65	73 -65	92 -66	19 -66	46 -66	72 -66	99
-75	61 -74	59 -73	99 -72	67 -70	63 -67	88 -65	20 -63	46 -62	65 -62	77 -62	96 -63	18 -63	46 -63	73 -64	01 -64	28
-75	94 -74	95 -74	35 -72	76 -70	18 -66	61 -63	12 -60	85 -59	80 -59	96 -60	18 -60	44 -60	72 -61	01 -61	29 -61	57
-76	26 -75	32 -74	72 -73	16 -70	66 -67	21 -63	84 -61	64 -60	62 -60	77 -60	98 -61	23 -61	50 -61	77 -62	04 -62	31
-76	59 -75	69 -75	08 -73	56 -71	14 -67	80 -64	55 -62	44 -61	45 -61	58 -61	78 -62	02 -62	28 -62	54 -62	80 -63	06
-76	91 -76	06 -75	45 -73	96 -71	61 -68	40 -65	27 -63	23 -62	27 -62	40 -62	58 -62	81 -63	06 -63	30 -63	55 -63	80
-77	23 -76	43 -75	81 -74	36 -72	09 -69	00 -65	99 -64	02 -63	09 -63	21 -63	38 -63	60 -63	83 -64	07 -64	31 -64	54
-77	56 -76	80 -76	17 -74	76 -72	57 -69	59 -66	70 -64	81 -63	92 -64	02 -64	18 -64	39 -64	61 -64	84 -65	06 -65	29
-77	88 -77	17 -76	54 -75	16 -73	05 -70	19 -67	42 -65	60 -64	74 -64	83 -64	99 -65	18 -65	39 -65	60 -65	82 -66	03
-77	88 -77	17 -76	54 -75	20 -73	17 -70	44 -67	79 -66	06 -65	23 -65	32 -65	46 -65	65 -65	85 -66	06 -66	27 -66	47
-77	88 -77	17 -76	54 -75	25 -73	30 -70	69 -68	17 -66	51 -65	72 -65	80 -65	94 -66	12 -66	32 -66	52 -66	72 -66	92
-77	88 -77	17 -76	54 -75	29 -73	42 -70	94 -68	54 -66	96 -66	21 -66	29 -66	42 -66	59 -66	78 -66	97 -67	17 -67	36
-77	88 -77	17 -76	54 -75	33 -73	55 -71	19 -68	91 -67	42 -66	70 -66	77 -66	89 -67	06 -67	25 -67	43 -67	62 -67	80
-77	88 -77	17 -76	54 -75	37 -73	67 -71	44 -69	28 -67	87 -67	19 -67	25 -67	37 -67	53 -67	71 -67	89 -68	07 -68	25
-77	88 -77	17 -76	54 -75	41 -73	79 -71	68 -69	66 -68	32 -67	69 -67	74 -67	85 -68	00 -68	17 -68	35 -68	52 -68	69
-77	88 -77	17 -76	54 -75	45 -73	92 -71	93 -70	03 -68	78 -68	18 -68	22 -68	33 -68	47 -68	64 -68	80 -68	97 -69	14
-77	88 -77	17 -76	54 -75	49 -74	04 -72	18 -70	40 -69	23 -68	67 -68	70 -68	80 -68	94 -69	10 -69	26 -69	42 -69	58
-77	88 -77	17 -76	54 -75	54 -74	17 -72	43 -70	78 -69	68 -69	16 -69	19 -69	28 -69	41 -69	56 -69	72 -69	87 -70	02
-77	88 -77	17 -76	54 -75	58 -74	29 -72	68 -71	15 -70	14 -69	65 -69	67 -69	76 -69	88 -70	03 -70	18 -70	32 -70	47
-77	88 -76	88 -75	69 -74	21 -72	45 -70	69 -69	32 -68	42 -67	99 -68	04 -68	15 -68	30 -68	47 -68	64 -68	81 -68	98
-77	88 -76	60 -74	84 -72	84 -70	60 -68	71 -67	49 -66	70 -66	34 -66	41 -66	55 -66	72 -66	91 -67	10 -67	30 -67	49
-77	88 -76	31 -73	99 -71	48 -68	75 -66	73 -65	66 -64	98 -64	69 -64	79 -64	94 -65	14 -65	35 -65	57 -65	79 -66	00
-77	88 -76	02 -73	15 -70	11 -66	91 -64	74 -63	83 -63	26 -63	04 -63	16 -63	34 -63	55 -63	79 -64	03 -64	27 -64	51
-77	88 -76	07 -73	28 -70	37 -67	33 -65	34 -64	54 -64	05 -63	86 -63	97 -64	13 -64	34 -64	57 -64	80 -65	03 -65	25
-77	88 -76	11 -73	41 -70	62 -67	76 -65	93 -65	25 -64	84 -64	68 -64	77 -64	93 -65	13 -65	34 -65	56 -65	78 -66	00
-77	88 -76	16 -73	54 -70	88 -68	19 -66	52 -65	97 -65	63 -65	50 -65	58 -65	73 -65	91 -66	12 -66	33 -66	53 -66	74
-77	88 -76	20 -73	67 -71	14 -68	62 -67	11 -66	68 -66	41 -66	32 -66	39 -66	53 -66	70 -66	89 -67	09 -67	28 -67	48
-77	88 -76	24 -73	80 -71	40 -69	04 -67	70 -67	39 -67	20 -67	14 -67	20 -67	32 -67	49 -67	67 -67	85 -68	04 -68	22
-77	88 -76	29 -73	93 -71	66 -69	47 -68	30 -68	10 -67	99 -67	96 -68	01 -68	12 -68	27 -68	44 -68	62 -68	79 -68	96
-77	88 -76	33 -74	06 -71	87 -69	77 -68	64 -68	44 -68	32 -68	29 -68	33 -68	44 -68	59 -68	76 -68	92 -69	09 -69	26
-77	88 -76	38 -74	19 -72	09 -70	08 -68	98 -68	78 -68	66 -68	62 -68	66 -68	76 -68	90 -69	07 -69	23 -69	39 -69	56
-77	88 -76	42 -74	32 -72	31 -70	38 -69	33 -69	12 -68	99 -68	95 -68	98 -69	08 -69	22 -69	38 -69	54 -69	69 -69	85
-77	88 -76	46 -74	45 -72	52 -70	68 -69	67 -69	46 -69	32 -69	28 -69	31 -69	40 -69	53 -69	69 -69	84 -70	00 -70	15
-77	88 -76	51 -74	58 -72	74 -70	99 -70	01 -69	79 -69	66 -69	61 -69	63 -69	72 -69	85 -70	00 -70	15 -70	30 -70	45
-77	88 -76	55 -74	71 -72	96 -71	29 -70	36 -70	13 -69	99 -69	94 -69	96 -70	04 -70	17 -70	31 -70	46 -70	60 -70	74
-77	88 -76	60 -74	84 -73	17 -71	59 -70	70 -70	47 -70	33 -70	26 -70	28 -70	36 -70	48 -70	62 -70	76 -70	90 -71	04
-77	88 -76	64 -74	97 -73	39 -71	90 -71	04 -70	81 -70	66 -70	59 -70	61 -70	68 -70	80 -70	93 -71	07 -71	20 -71	34
-77	88 -76	68 -75	10 -73	61 -72	20 -71	39 -71	15 -71	00 -70	92 -70	93 -71	00 -71	11 -71	24 -71	37 -71	51 -71	64
-77	88 -76	73 -75	23 -73	83 -72	50 -71	73 -71	49 -71	33 -71	25 -71	26 -71	32 -71	43 -71	56 -71	68 -71	81 -71	93
-77	88 -76	77 -75	36 -74	04 -72	81 -72	07 -71	83 -71	66 -71	58 -71	58 -71	64 -71	74 -71	87 -71	99 -72	11 -72	23
-77	88 -76	81 -75	49 -74	26 -73	11 -72	42 -72	17 -72	00 -71	91 -71	91 -71	96 -72	06 -72	18 -72	29 -72	41 -72	53
-77	88 -76	86 -75	62 -74	48 -73	41 -72	76 -72	50 -72	33 -72	24 -72	23 -72	28 -72	38 -72	49 -72	60 -72	71 -72	83
-77	88 -76	90 -75	75 -74	69 -73	72 -73	10 -72	84 -72	67 -72	57 -72	56 -72	60 -72	69 -72	80 -72	91 -73	02 -73	12
-77	88 -76	95 -75	88 -74	91 -74	02 -73	45 -73	18 -73	00 -72	90 -72	88 -72	93 -73	01 -73	11 -73	21 -73	32 -73	42
-77	88 -76	99 -76	01 -75	13 -74	32 -73	79 -73	52 -73	34 -73	23 -73	21 -73	25 -73	32 -73	42 -73	52 -73	62 -73	72
-77	88 -77	03 -76	14 -75	34 -74	63 -74	13 -73	86 -73	67 -73	56 -73	53 -73	57 -73	64 -73	73 -73	83 -73	92 -74	01
-77	88 -77	08 -76	28 -75	56 -74	93 -74	48 -74	20 -74	00 -73	89 -73	86 -73	89 -73	96 -74	04 -74	13 -74	22 -74	31
-77	88 -77	12 -76	41 -75	78 -75	23 -74	82 -74	54 -74	34 -74	22 -74	18 -74	21 -74	27 -74	36 -74	44 -74	52 -74	61
-77	88 -77	17 -76	54 -75	99 -75	54 -75	16 -74	88 -74	67 -74	55 -74	51 -74	53 -74	59 -74	67 -74	75 -74	83 -74	91
-77	00 -75	70 -74	48 -73	66 -73	23 -72	89 -72	35 -71	61 -70	67 -69	52 -68	74 -68	29 -68	16 -68	33 -68	51 -68	68
-76	12 -74	23 -72	42 -71	33 -70	93 -70	62 -69	83 -68	56 -66	79 -64	54 -62	95 -61	99 -61	66 -61	92 -62	19 -62	45
-75	24 -72	76 -70	37 -69	00 -68	63 -68	36 -67	31 -65	50 -62	91 -59	56 -57	16 -55	70 -55	16 -55	51 -55	87 -56	22
-74	36 -71	29 -68	31 -66	66 -66	33 -66	09 -64	79 -62	44 -59	04 -54	58 -51	37 -49	40 -48	65 -49	10 -49	55 -49	99
-77	88 -77	17 -76	54 -75	99 -75	54 -75	16 -74	88 -74	67 -74	55 -74	51 -74	53 -74	59 -74	67 -74	75 -74	83 -74	91
-77	88 -77	17 -76	54 -75	99 -75	54 -75	16 -74	88 -74	67 -74	55 -74	51 -74	53 -74	59 -74	67 -74	75 -74	83 -74	91
-77	88 -77	17 -76	54 -75	99 -75	54 -75	16 -74	88 -74	67 -74	55 -74	51 -74	53 -74	59 -74	67 -74	75 -74	83 -74	91
-77	88 -77	17 -76	54 -75	99 -75	54 -75	16 -74	88 -74	67 -74	55 -74	51 -74	53 -74	59 -74	67 -74	75 -74	83 -74	91
-77	88 -77	17 -76	54 -75	99 -75	54 -75	16 -74	88 -74	67 -74	55 -74	51 -74	53 -74	59 -74	67 -74	75 -74	83 -74	91
-77	88 -77	17 -76	54 -75	99 -75	54 -75	16 -74	88 -74	67 -74	55 -74	51 -74	53 -74	59 -74	67 -74	75 -74	83 -74	91
-77	88 -77	17 -76	54 -75	99 -75	54 -75	16 -74	88 -74	67 -74	55 -74	51 -74	53 -74	59 -74	67 -74	75 -74	83 -74	91
-77	88 -77	17 -76	54 -75	99 -75	54 -75	16 -74	88 -74	67 -74	55 -74	51 -74	53 -74	59 -74	67 -74	75 -74	83 -74	91
-77	88 -77	17 -76	54 -75	99 -75	54 -75	16 -74	88 -74	67 -74	55 -74	51 -74	53 -74	59 -74	67 -74	75 -74	83 -74	91
-77	88 -77	17 -76	54 -75	99 -75	54 -75	16 -74	88 -74	67 -74	55 -74	51 -74	53 -74	59 -74	67 -74	75 -74	83 -74	91
-77	88 -77	17 -76	54 -75	99 -75	54 -75	16 -74	88 -74	67 -74	55 -74	51 -74	53 -74	59 -74	67 -74	75 -74	83 -74	91
-77	88 -77	17 -76	54 -75	99 -75	54 -75	16 -74	88 -74	67 -74	55 -74	51 -74	53 -74	59 -74	67 -74	75 -74	83 -74	91
-77	88 -77	17 -76	54 -75	99 -75	54 -75	16 -74	88 -74	67 -74	55 -74	51 -74	53 -74	59 -74	67 -74	75 -74	83 -74	91
-77	88 -77	17 -76	54 -75	99 -75	54 -75	16 -74	88 -74	67 -74	55 -74	51 -74	53 -74	59 -74	67 -74	75 -74	83 -74	91
-77	88 -77	17 -76	54 -75	99 -75	54 -75	16 -74	88 -74	67 -74	55 -74	51 -74	53 -74	59 -74	67 -74	75 -74	83 -74	91
-77	88 -77	17 -76	54 -75	99 -75	54 -75	16 -74	88 -74	67 -74	55 -74	51 -74	53 -74	59 -74	67 -74	75 -74	83 -74	91
-75	77 -74	77 -74	17 -73	66 -73	24 -72	90 -72	64 -72	47 -72	38 -72	37 -72	42 -72	51 -72	78 -73	05 -73	32 -73	59
-73	66 -72	38 -71	81 -71	33 -70	94 -70	63 -70	41 -70	27 -70	21 -70	23 -70	31 -70	44 -70	90 -71	35 -71	81 -72	27
-71	55 -69	98 -69	45 -69	00 -68	64 -68	36 -68	17 -68	06 -68	04 -68	09 -68	21 -68	36 -69	01 -69	66 -70	30 -70	95
-69	44 -67	58 -67	08 -66	67 -66	34 -66	10 -65	94 -65	86 -65	87 -65	95 -66	10 -66	29 -67	12 -67	96 -68	79 -69	63
-69	76 -67	95 -67	45 -67	03 -66	69 -66	45 -66	28 -66	20 -66	20 -66	28 -66	43 -66	61 -67	41 -68	20 -69	00 -69	80
-70	09 -68	32 -67	81 -67	39 -67	05 -66	79 -66	63 -66	54 -66	54 -66	61 -66	75 -66	93 -67	69 -68	45 -69	21 -69	97
-70	41 -68	69 -68	17 -67	74 -67	40 -67	14 -66	97 -66	88 -66	87 -66	94 -67	07 -67	25 -67	97 -68	70 -69	42 -70	15
-70	74 -69	06 -68	54 -68	10 -67	75 -67	49 -67	31 -67	22 -67	20 -67	27 -67	40 -67	57 -68	26 -68	94 -69	63 -70	32
-71	06 -69	43 -68	90 -68	46 -68	11 -67	84 -67	66 -67	56 -67	54 -67	60 -67	72 -67	89 -68	54 -69	19 -69	84 -70	50
-71	39 -69	80 -69	26 -68	82 -68	46 -68	19 -68	00 -67	89 -67	87 -67	93 -68	05 -68	21 -68	82 -69	44 -70	05 -70	67
-71	71 -70	16 -69	63 -68	86 -67	87 -66	64 -65	49 -64	77 -64	46 -64	56 -64	72 -64	93 -65	56 -66	19 -66	82 -67	45
-72	04 -70	53 -69	99 -68	90 -67	27 -65	09 -62	99 -61	64 -61	04 -61	19 -61	40 -61	65 -62	30 -62	94 -63	59 -64	23
-72	36 -70	90 -70	35 -68	95 -66	67 -63	54 -60	48 -58	52 -57	63 -57	82 -58	08 -58	37 -59	03 -59	69 -60	35 -61	01
-72	69 -71	27 -70	72 -68	99 -66	08 -61	99 -57	98 -55	39 -54	22 -54	46 -54	76 -55	10 -55	77 -56	45 -57	12 -57	80
-73	01 -71	64 -71	08 -69	39 -66	58 -62	63 -58	76 -56	26 -55	13 -55	35 -55	64 -55	97 -56	60 -57	23 -57	86 -58	49
-73	34 -72	01 -71	45 -69	80 -67	08 -63	27 -59	54 -57	13 -56	04 -56	25 -56	53 -56	84 -57	43 -58	02 -58	60 -59	19
-73	66 -72	38 -71	81 -70	21 -67	58 -63	91 -60	32 -58	01 -56	95 -57	15 -57	41 -57	71 -58	26 -58	80 -59	34 -59	88
-73	99 -72	74 -72	17 -70	62 -68	08 -64	55 -61	11 -58	88 -57	86 -58	05 -58	30 -58	59 -59	09 -59	58 -60	08 -60	58
-74	31 -73	11 -72	54 -71	02 -68	58 -65	19 -61	89 -59	75 -58	77 -58	94 -59	18 -59	46 -59	91 -60	37 -60	82 -61	28
-74	64 -73	48 -72	90 -71	43 -69	08 -65	83 -62	67 -60	62 -59	68 -59	84 -60	07 -60	33 -60	74 -61	15 -61	56 -61	97
-74	96 -73	85 -73	26 -71	84 -69	58 -66	47 -63	45 -61	49 -60	59 -60	74 -60	95 -61	20 -61	57 -61	94 -62	30 -62	67
-75	29 -74	22 -73	63 -72	25 -70	08 -67	11 -64	24 -62	36 -61	50 -61	64 -61	84 -62	08 -62	40 -62	72 -63	04 -63	37
-75	61 -74	59 -73	99 -72	65 -70	58 -67	75 -65	02 -63	24 -62	41 -62	54 -62	72 -62	95 -63	23 -63	51 -63	78 -64	06
-75	94 -74	95 -74	35 -73	06 -71	08 -68	40 -65	80 -64	11 -63	32 -63	43 -63	61 -63	82 -64	06 -64	29 -64	52 -64	76
-76	26 -75	32 -74	72 -73	47 -71	57 -69	04 -66	58 -64	98 -64	23 -64	33 -64	49 -64	69 -64	91 -65	14 -65	36 -65	58
-76	59 -75	69 -75	08 -73	88 -72	07 -69	68 -67	36 -65	85 -65	14 -65	23 -65	38 -65	57 -65	77 -65	98 -66	19 -66	40
-76	91 -76	06 -75	45 -74	28 -72	57 -70	32 -68	15 -66	72 -66	05 -66	13 -66	26 -66	44 -66	63 -66	83 -67	03 -67	22
-77	23 -76	43 -75	81 -74	69 -73	07 -70	96 -68	93 -67	60 -66	96 -67	02 -67	15 -67	31 -67	49 -67	68 -67	86 -68	04
-77	56 -76	80 -76	17 -75	10 -73	57 -71	60 -69	71 -68	47 -67	87 -67	92 -68	03 -68	18 -68	35 -68	52 -68	69 -68	86
-77	88 -77	17 -76	54 -75	51 -74	07 -72	24 -70	49 -69	34 -68	78 -68	82 -68	92 -69	05 -69	21 -69	37 -69	53 -69	69
-77	88 -77	17 -76	54 -75	55 -74	22 -72	53 -70	93 -69	87 -69	36 -69	39 -69	48 -69	61 -69	76 -69	91 -70	06 -70	21
-77	88 -77	17 -76	54 -75	60 -74	37 -72	83 -71	37 -70	41 -69	94 -69	96 -70	04 -70	16 -70	30 -70	45 -70	59 -70	73
-77	88 -77	17 -76	54 -75	65 -74	51 -73	12 -71	81 -70	94 -70	51 -70	53 -70	60 -70	71 -70	85 -70	98 -71	12 -71	25
-77	88 -77	17 -76	54 -75	70 -74	66 -73	41 -72	25 -71	47 -71	09 -71	09 -71	16 -71	27 -71	39 -71	52 -71	65 -71	77
-77	88 -77	17 -76	54 -75	75 -74	81 -73	70 -72	68 -72	01 -71	67 -71	66 -71	72 -71	82 -71	94 -72	06 -72	18 -72	30
-77	88 -77	17 -76	54 -75	80 -74	95 -74	00 -73	12 -72	54 -72	24 -72	23 -72	28 -72	37 -72	48 -72	60 -72	71 -72	82
-77	88 -77	17 -76	54 -75	85 -75	10 -74	29 -73	56 -73	07 -72	82 -72	80 -72	84 -72	93 -73	03 -73	13 -73	24 -73	34
-77	88 -77	17 -76	54 -75	90 -75	24 -74	58 -74	00 -73	61 -73	40 -73	37 -73	40 -73	48 -73	58 -73	67 -73	77 -73	86
-77	88 -77	17 -76	54 -75	94 -75	39 -74	87 -74	44 -74	14 -73	97 -73	94 -73	97 -74	03 -74	12 -74	21 -74	30 -74	38
-77	88 -77	17 -76	54 -75	99 -75	54 -75	16 -74	88 -74	67 -74	55 -74	51 -74	53 -74	59 -74	67 -74	75 -74	83 -74	91
-77	88 -77	17 -76	54 -75	99 -75	54 -75	16 -74	88 -74	67 -74	55 -74	51 -74	53 -74	59 -74	67 -74	75 -74	83 -74	91
-77	88 -77	17 -76	54 -75	99 -75	54 -75	16 -74	88 -74	67 -74	55 -74	51 -74	53 -74	59 -74	67 -74	75 -74	83 -74	91
-77	88 -77	17 -76	54 -75	99 -75	54 -75	16 -74	88 -74	67 -74	55 -74	51 -74	53 -74	59 -74	67 -74	75 -74	83 -74	91
-77	88 -77	17 -76	54 -75	99 -75	54 -75	16 -74	88 -74	67 -74	55 -74	51 -74	53 -74	59 -74	67 -74	75 -74	83 -74	91
-77	88 -77	17 -76	54 -75	99 -75	54 -75	16 -74	88 -74	67 -74	55 -74	51 -74	53 -74	59 -74	67 -74	75 -74	83 -74	91
-77	88 -77	17 -76	54 -75	99 -75	54 -75	16 -74	88 -74	67 -74	55 -74	51 -74	53 -74	59 -74	67 -74	75 -74	83 -74	91
-77	88 -77	17 -76	54 -75	99 -75	54 -75	16 -74	88 -74	67 -74	55 -74	51 -74	53 -74	59 -74	67 -74	75 -74	83 -74	91
-77	88 -77	17 -76	54 -75	99 -75	54 -75	16 -74	88 -74	67 -74	55 -74	51 -74	53 -74	59 -74	67 -74	75 -74	83 -74	91
-77	88 -77	17 -76	54 -75	99 -75	54 -75	16 -74	88 -74	67 -74	55 -74	51 -74	53 -74	59 -74	67 -74	75 -74	83 -74	91
-77	88 -77	17 -76	54 -75	99 -75	54 -75	16 -74	88 -74	67 -74	55 -74	51 -74	53 -74	59 -74	67 -74	75 -74	83 -74	91
-77	88 -76	87 -75	66 -74	53 -73	49 -72	85 -72	59 -72	42 -72	32 -72	31 -72	36 -72	46 -72	57 -72	68 -72	79 -72	90
-77	88 -76	58 -74	78 -73	07 -71	45 -70	53 -70	30 -70	16 -70	10 -70	12 -70	20 -70	32 -70	47 -70	61 -70	75 -70	89
-77	88 -76	29 -73	91 -71	61 -69	41 -68	21 -68	01 -67	90 -67	87 -67	93 -68	04 -68	19 -68	37 -68	54 -68	71 -68	89
-77	88 -76	00 -73	03 -70	15 -67	36 -65	89 -65	73 -65	65 -65	65 -65	73 -65	88 -66	06 -66	26 -66	47 -66	67 -66	88
-77	88 -76	04 -73	17 -70	38 -67	68 -66	25 -66	08 -65	99 -65	99 -66	07 -66	21 -66	39 -66	59 -66	79 -66	99 -67	19
-77	88 -76	09 -73	30 -70	60 -67	99 -66	60 -66	43 -66	34 -66	33 -66	41 -66	54 -66	72 -66	91 -67	11 -67	30 -67	50
-77	88 -76	13 -73	44 -70	83 -68	31 -66	96 -66	78 -66	69 -66	68 -66	74 -66	87 -67	04 -67	23 -67	42 -67	61 -67	80
-77	88 -76	18 -73	57 -71	05 -68	62 -67	32 -67	14 -67	04 -67	02 -67	08 -67	21 -67	37 -67	56 -67	74 -67	93 -68	11
-77	88 -76	22 -73	71 -71	28 -68	94 -67	67 -67	49 -67	38 -67	36 -67	42 -67	54 -67	70 -67	88 -68	06 -68	24 -68	42
-77	88 -76	27 -73	84 -71	50 -69	25 -68	03 -67	84 -67	73 -67	70 -67	76 -67	87 -68	03 -68	20 -68	38 -68	56 -68	73
-77	88 -76	31 -73	98 -71	73 -69	56 -68	39 -68	19 -68	08 -68	05 -68	09 -68	21 -68	36 -68	53 -68	70 -68	87 -69	04
-77	88 -76	36 -74	11 -71	95 -69	88 -68	74 -68	54 -68	42 -68	39 -68	43 -68	54 -68	68 -68	85 -69	02 -69	18 -69	35
-77	88 -76	40 -74	24 -72	18 -70	19 -69	10 -68	89 -68	77 -68	73 -68	77 -68	87 -69	01 -69	17 -69	33 -69	50 -69	66
-77	88 -76	45 -74	38 -72	40 -70	51 -69	46 -69	25 -69	12 -69	07 -69	11 -69	20 -69	34 -69	50 -69	65 -69	81 -69	97
-77	88 -76	49 -74	51 -72	62 -70	82 -69	81 -69	60 -69	47 -69	41 -69	44 -69	54 -69	67 -69	82 -69	97 -70	12 -70	27
-77	88 -76	54 -74	65 -72	85 -71	14 -70	17 -69	95 -69	81 -69	76 -69	78 -69	87 -70	00 -70	14 -70	29 -70	44 -70	58
-77	88 -76	58 -74	78 -73	07 -71	45 -70	53 -70	30 -70	16 -70	10 -70	12 -70	20 -70	32 -70	47 -70	61 -70	75 -70	89
-77	88 -76	63 -74	92 -73	30 -71	76 -70	88 -70	65 -70	51 -70	44 -70	46 -70	53 -70	65 -70	79 -70	93 -71	06 -71	20
-77	88 -76	67 -75	05 -73	52 -72	08 -71	24 -71	01 -70	85 -70	78 -70	80 -70	87 -70	98 -71	11 -71	24 -71	38 -71	51
-77	88 -76	72 -75	19 -73	75 -72	39 -71	60 -71	36 -71	20 -71	13 -71	13 -71	20 -71	31 -71	44 -71	56 -71	69 -71	82
-77	88 -76	76 -75	32 -73	97 -72	71 -71	95 -71	71 -71	55 -71	47 -71	47 -71	53 -71	64 -71	76 -71	88 -72	00 -72	13
-77	88 -76	81 -75	46 -74	20 -73	02 -72	31 -72	06 -71	90 -71	81 -71	81 -71	87 -71	96 -72	08 -72	20 -72	32 -72	44
-77	88 -76	85 -75	59 -74	42 -73	34 -72	67 -72	41 -72	24 -72	15 -72	15 -72	20 -72	29 -72	40 -72	52 -72	63 -72	75
-77	88 -76	90 -75	73 -74	65 -73	65 -73	02 -72	77 -72	59 -72	50 -72	48 -72	53 -72	62 -72	73 -72	84 -72	95 -73	05
-77	88 -76	94 -75	86 -74	87 -73	96 -73	38 -73	12 -72	94 -72	84 -72	82 -72	86 -72	95 -73	05 -73	15 -73	26 -73	36
-77	88 -76	99 -76	00 -75	09 -74	28 -73	74 -73	47 -73	28 -73	18 -73	16 -73	20 -73	27 -73	37 -73	47 -73	57 -73	67
-77	88 -77	03 -76	13 -75	32 -74	59 -74	09 -73	82 -73	63 -73	52 -73	50 -73	53 -73	60 -73	70 -73	79 -73	89 -73	98
-77	88 -77	08 -76	27 -75	54 -74	91 -74	45 -74	17 -73	98 -73	86 -73	83 -73	86 -73	93 -74	02 -74	11 -74	20 -74	29
-77	88 -77	12 -76	40 -75	77 -75	22 -74	81 -74	52 -74	32 -74	21 -74	17 -74	19 -74	26 -74	34 -74	43 -74	51 -74	60
-77	88 -77	17 -76	54 -75	99 -75	54 -75	16 -74	88 -74	67 -74	55 -74	51 -74	53 -74	59 -74	67 -74	75 -74	83 -74	91
-77	88 -77	17 -76	54 -75	99 -75	54 -75	16 -74	88 -74	67 -74	55 -74	51 -74	53 -74	59 -74	67 -74	75 -74	83 -74	91
-77	88 -77	17 -76	54 -75	99 -75	54 -75	16 -74	88 -74	67 -74	55 -74	51 -74	53 -74	59 -74	67 -74	75 -74	83 -74	91
-77	88 -77	17 -76	54 -75	99 -75	54 -75	16 -74	88 -74	67 -74	55 -74	51 -74	53 -74	59 -74	67 -74	75 -74	83 -74	91
-77	88 -77	17 -76	54 -75	99 -75	54 -75	16 -74	88 -74	67 -74	55 -74	51 -74	53 -74	59 -74	67 -74	75 -74	83 -74	91
-77	88 -77	17 -76	54 -75	99 -75	54 -75	16 -74	88 -74	67 -74	55 -74	51 -74	53 -74	59 -74	67 -74	75 -74	83 -74	91
-77	88 -77	17 -76	54 -75	99 -75	54 -75	16 -74	88 -74	67 -74	55 -74	51 -74	53 -74	59 -74	67 -74	75 -74	83 -74	91
-77	88 -77	17 -76	54 -75	99 -75	54 -75	16 -74	88 -74	67 -74	55 -74	51 -74	53 -74	59 -74	67 -74	75 -74	83 -74	91
-77	88 -77	17 -76	54 -75	99 -75	54 -75	16 -74	88 -74	67 -74	55 -74	51 -74	53 -74	59 -74	67 -74	75 -74	83 -74	91
-77	88 -77	17 -76	54 -75	99 -75	54 -75	16 -74	88 -74	67 -74	55 -74	51 -74	53 -74	59 -74	67 -74	75 -74	83 -74	91
-77	88 -77	17 -76	54 -75	99 -75	54 -75	16 -74	88 -74	67 -74	55 -74	51 -74	53 -74	59 -74	67 -74	75 -74	83 -74	91
-75	77 -74	77 -74	17 -73	22 -71	92 -70	26 -68	69 -67	67 -67	19 -67	25 -67	37 -67	53 -67	87 -68	21 -68	55 -68	89
-73	66 -72	38 -71	81 -70	45 -68	30 -65	37 -62	51 -60	67 -59	83 -59	99 -60	22 -60	48 -61	08 -61	67 -62	27 -62	87
-71	55 -69	98 -69	45 -67	68 -64	69 -60	47 -56	33 -53	67 -52	47 -52	73 -53	06 -53	43 -54	28 -55	14 -55	99 -56	85
-69	44 -67	58 -67	08 -64	91 -61	07 -55	57 -50	15 -46	66 -45	11 -45	48 -45	90 -46	37 -47	49 -48	60 -49	72 -50	83
-69	76 -67	95 -67	45 -65	34 -61	63 -56	32 -51	10 -47	74 -46	24 -46	59 -47	01 -47	46 -48	53 -49	59 -50	66 -51	73
-70	09 -68	32 -67	81 -65	76 -62	18 -57	07 -52	05 -48	82 -47	37 -47	71 -48	11 -48	54 -49	56 -50	58 -51	60 -52	62
-70	41 -68	69 -68	17 -66	19 -62	74 -57	83 -53	00 -49	90 -48	51 -48	83 -49	21 -49	63 -50	60 -51	57 -52	55 -53	52
-70	74 -69	06 -68	54 -66	62 -63	30 -58	58 -53	95 -50	97 -49	64 -49	94 -50	31 -50	71 -51	64 -52	57 -53	49 -54	42
-71	06 -69	43 -68	90 -67	04 -63	85 -59	34 -54	90 -52	05 -50	77 -51	06 -51	41 -51	80 -52	68 -53	56 -54	44 -55	32
-71	39 -69	80 -69	26 -67	47 -64	41 -60	09 -55	85 -53	13 -51	90 -52	18 -52	51 -52	88 -53	72 -54	55 -55	38 -56	21
-71	71 -70	16 -69	63 -67	89 -64	97 -60	84 -56	81 -54	20 -53	03 -53	29 -53	61 -53	97 -54	75 -55	54 -56	32 -57	11
-72	04 -70	53 -69	99 -68	32 -65	52 -61	60 -57	76 -55	28 -54	17 -54	41 -54	71 -55	05 -55	79 -56	53 -57	27 -58	01
-72	36 -70	90 -70	35 -68	75 -66	08 -62	35 -58	71 -56	36 -55	30 -55	53 -55	81 -56	14 -56	83 -57	52 -58	21 -58	90
-72	69 -71	27 -70	72 -69	17 -66	63 -63	10 -59	66 -57	44 -56	43 -56	64 -56	91 -57	22 -57	87 -58	51 -59	16 -59	80
-73	01 -71	64 -71	08 -69	60 -67	19 -63	86 -60	61 -58	51 -57	56 -57	76 -58	01 -58	31 -58	91 -59	50 -60	10 -60	70
-73	34 -72	01 -71	45 -70	03 -67	75 -64	61 -61	56 -59	59 -58	70 -58	88 -59	11 -59	39 -59	95 -60	50 -61	05 -61	60
-73	66 -72	38 -71	81 -70	45 -68	30 -65	37 -62	51 -60	67 -59	83 -59	99 -60	22 -60	48 -60	98 -61	49 -61	99 -62	49
-73	99 -72	74 -72	17 -70	88 -68	86 -66	12 -63	46 -61	75 -60	96 -61	11 -61	32 -61	56 -62	02 -62	48 -62	93 -63	39
-74	31 -73	11 -72	54 -71	30 -69	42 -66	87 -64	41 -62	82 -62	09 -62	22 -62	42 -62	65 -63	06 -63	47 -63	88 -64	29
-74	64 -73	48 -72	90 -71	73 -69	97 -67	63 -65	37 -63	90 -63	23 -63	34 -63	52 -63	74 -64	10 -64	46 -64	82 -65	18
-74	96 -73	85 -73	26 -72	16 -70	53 -68	38 -66	32 -64	98 -64	36 -64	46 -64	62 -64	82 -65	14 -65	45 -65	77 -66	08
-75	29 -74	22 -73	63 -72	58 -71	09 -69	13 -67	27 -66	05 -65	49 -65	57 -65	72 -65	91 -66	17 -66	44 -66	71 -66	98
-75	61 -74	59 -73	99 -73	01 -71	64 -69	89 -68	22 -67	13 -66	62 -66	69 -66	82 -66	99 -67	21 -67	43 -67	65 -67	88
-75	10 -73	56 -72	40 -71	22 -70	02 -68	49 -66	75 -65	21 -63	89 -62	76 -62	01 -61	62 -61	57 -61	84 -62	11 -62	37
-74	59 -72	54 -70	82 -69	44 -68	39 -67	09 -65	28 -63	30 -61	15 -58	83 -57	20 -56	25 -55	96 -56	30 -56	65 -57	00
-74	07 -71	51 -69	23 -67	66 -66	77 -65	70 -63	81 -61	38 -58	41 -54	90 -52	39 -50	88 -50	35 -50	77 -51	20 -51	62
-73	56 -70	49 -67	65 -65	87 -65	14 -64	30 -62	33 -59	46 -55	67 -50	97 -47	58 -45	51 -44	73 -45	24 -45	74 -46	25
-77	88 -77	17 -76	54 -75	99 -75	54 -75	16 -74	63 -73	92 -73	05 -72	01 -71	29 -70	88 -70	75 -70	88 -71	01 -71	15
-77	88 -77	17 -76	54 -75	99 -75	54 -75	16 -74	64 -73	95 -73	11 -72	10 -71	41 -71	02 -70	90 -71	03 -71	16 -71	29
-77	88 -77	17 -76	54 -75	99 -75	54 -75	16 -74	65 -73	98 -73	16 -72	20 -71	54 -71	16 -71	05 -71	18 -71	31 -71	44
-77	88 -77	17 -76	54 -75	99 -75	54 -75	16 -74	66 -74	01 -73	22 -72	30 -71	66 -71	30 -71	20 -71	33 -71	45 -71	58
-77	88 -77	17 -76	54 -75	99 -75	54 -75	16 -74	66 -74	04 -73	28 -72	39 -71	79 -71	45 -71	35 -71	47 -71	60 -71	73
-77	88 -77	17 -76	54 -75	99 -75	54 -75	16 -74	67 -74	07 -73	34 -72	49 -71	91 -71	59 -71	50 -71	62 -71	75 -71	87
-77	88 -77	17 -76	54 -75	99 -75	54 -75	16 -74	68 -74	09 -73	40 -72	58 -72	04 -71	73 -71	65 -71	77 -71	89 -72	01
-77	88 -77	17 -76	54 -75	99 -75	54 -75	16 -74	69 -74	12 -73	45 -72	68 -72	16 -71	88 -71	80 -71	92 -72	04 -72	16
-77	88 -77	17 -76	54 -75	99 -75	54 -75	16 -74	70 -74	15 -73	51 -72	78 -72	29 -72	02 -71	95 -72	07 -72	19 -72	30
-77	88 -77	17 -76	54 -75	99 -75	54 -75	16 -74	71 -74	18 -73	57 -72	87 -72	41 -72	16 -72	10 -72	22 -72	33 -72	45
-77	88 -77	17 -76	54 -75	99 -75	54 -75	16 -74	72 -74	21 -73	63 -72	97 -72	54 -72	30 -72	25 -72	37 -72	48 -72	59
-77	88 -77	17 -76	54 -75	99 -75	54 -75	16 -74	73 -74	24 -73	68 -73	07 -72	66 -72	45 -72	41 -72	52 -72	63 -72	74
-77	88 -77	17 -76	54 -75	99 -75	54 -75	16 -74	74 -74	27 -73	74 -73	16 -72	78 -72	59 -72	56 -72	66 -72	77 -72	88
-77	88 -77	17 -76	54 -75	99 -75	54 -75	16 -74	75 -74	30 -73	80 -73	26 -72	91 -72	73 -72	71 -72	81 -72	92 -73	03
-77	88 -77	17 -76	54 -75	99 -75	54 -75	16 -74	76 -74	33 -73	86 -73	35 -73	03 -72	87 -72	86 -72	96 -73	07 -73	17
-77	88 -77	17 -76	54 -75	99 -75	54 -75	16 -74	77 -74	35 -73	91 -73	45 -73	16 -73	02 -73	01 -73	11 -73	21 -73	32
-77	88 -77	17 -76	54 -75	99 -75	54 -75	16 -74	78 -74	38 -73	97 -73	55 -73	28 -73	16 -73	16 -73	26 -73	36 -73	46
-77	88 -77	17 -76	54 -75	99 -75	54 -75	16 -74	79 -74	41 -74	03 -73	64 -73	41 -73	30 -73	31 -73	41 -73	51 -73	61
-77	88 -77	17 -76	54 -75	99 -75	54 -75	16 -74	80 -74	44 -74	09 -73	74 -73	53 -73	45 -73	46 -73	56 -73	65 -73	75
-77	88 -77	17 -76	54 -75	99 -75	54 -75	16 -74	81 -74	47 -74	15 -73	83 -73	66 -73	59 -73	61 -73	71 -73	80 -73	89
-77	88 -77	17 -76	54 -75	99 -75	54 -75	16 -74	82 -74	50 -74	20 -73	93 -73	78 -73	73 -73	76 -73	85 -73	95 -74	04
-77	88 -77	17 -76	54 -75	99 -75	54 -75	16 -74	83 -74	53 -74	26 -74	03 -73	90 -73	87 -73	91 -74	00 -74	09 -74	18
-77	88 -77	17 -76	54 -75	99 -75	54 -75	16 -74	84 -74	56 -74	32 -74	12 -74	03 -74	02 -74	06 -74	15 -74	24 -74	33
-77	88 -77	17 -76	54 -75	99 -75	54 -75	16 -74	85 -74	59 -74	38 -74	22 -74	15 -74	16 -74	21 -74	30 -74	39 -74	47
-77	88 -77	17 -76	54 -75	99 -75	54 -75	16 -74	86 -74	61 -74	43 -74	32 -74	28 -74	30 -74	37 -74	45 -74	53 -74	62
-77	88 -77	17 -76	54 -75	99 -75	54 -75	16 -74	87 -74	64 -74	49 -74	41 -74	40 -74	44 -74	52 -74	60 -74	68 -74	76
-77	88 -77	17 -76	54 -75	99 -75	54 -75	16 -74	88 -74	67 -74	55 -74	51 -74	53 -74	59 -74	67 -74	75 -74	83 -74	91
-77	88 -77	17 -76	54 -75	99 -75	54 -75	16 -74	88 -74	67 -74	55 -74	51 -74	53 -74	59 -74	67 -74	75 -74	83 -74	91
-77	88 -77	17 -76	54 -75	99 -75	54 -75	16 -74	88 -74	67 -74	55 -74	51 -74	53 -74	59 -74	67 -74	75 -74	83 -74	91
-77	88 -77	17 -76	54 -75	99 -75	54 -75	16 -74	88 -74	67 -74	55 -74	51 -74	53 -74	59 -74	67 -74	75 -74	83 -74	91
-77	88 -77	17 -76	54 -75	99 -75	54 -75	16 -74	88 -74	67 -74	55 -74	51 -74	53 -74	59 -74	67 -74	75 -74	83 -74	91
-77	88 -77	17 -76	54 -75	99 -75	54 -75	16 -74	88 -74	67 -74	55 -74	51 -74	53 -74	59 -74	67 -74	75 -74	83 -74	91
-77	88 -77	17 -76	54 -75	99 -75	54 -75	16 -74	88 -74	67 -74	55 -74	51 -74	53 -74	59 -74	67 -74	75 -74	83 -74	91
-77	88 -76	87 -75	66 -74	53 -73	49 -72	85 -72	59 -72	42 -72	32 -72	31 -72	52 -72	92 -73	35 -73	77 -74	03 -74	12
-77	88 -76	58 -74	78 -73	07 -71	45 -70	53 -70	30 -70	16 -70	10 -70	12 -70	51 -71	26 -72	03 -72	80 -73	23 -73	34
-77	88 -76	29 -73	91 -71	61 -69	41 -68	21 -68	01 -67	90 -67	87 -67	93 -68	51 -69	60 -70	71 -71	82 -72	44 -72	56
-77	88 -76	00 -73	03 -70	15 -67	36 -65	89 -65	73 -65	65 -65	65 -65	73 -66	50 -67	94 -69	39 -70	84 -71	64 -71	78
-77	88 -76	04 -73	17 -70	38 -67	68 -66	25 -66	08 -65	99 -65	99 -66	07 -66	80 -68	17 -69	56 -70	94 -71	71 -71	84
-77	88 -76	09 -73	30 -70	60 -67	99 -66	60 -66	43 -66	34 -66	33 -66	41 -67	10 -68	40 -69	72 -71	04 -71	77 -71	91
-77	88 -76	13 -73	44 -70	83 -68	31 -66	96 -66	78 -66	69 -66	68 -66	74 -67	41 -68	64 -69	89 -71	14 -71	84 -71	97
-77	88 -76	18 -73	57 -71	05 -68	62 -67	32 -67	14 -67	04 -67	02 -67	08 -67	71 -68	87 -70	06 -71	24 -71	90 -72	03
-77	88 -76	22 -73	71 -71	28 -68	94 -67	67 -67	49 -67	38 -67	36 -67	42 -68	01 -69	11 -70	22 -71	34 -71	97 -72	10
-77	88 -76	27 -73	84 -71	50 -69	25 -68	03 -67	84 -67	73 -67	70 -67	76 -68	31 -69	34 -70	39 -71	44 -72	03 -72	16
-77	88 -76	31 -73	98 -71	73 -69	56 -68	39 -68	19 -68	08 -68	05 -68	09 -68	61 -69	57 -70	56 -71	54 -72	10 -72	22
-77	88 -76	36 -74	11 -71	95 -69	88 -68	74 -68	54 -68	42 -68	39 -68	43 -68	91 -69	81 -70	72 -71	64 -72	16 -72	29
-77	88 -76	40 -74	24 -72	18 -70	19 -69	10 -68	89 -68	77 -68	73 -68	77 -69	21 -70	04 -70	89 -71	74 -72	23 -72	35
-77	88 -76	45 -74	38 -72	40 -70	51 -69	46 -69	25 -69	12 -69	07 -69	11 -69	52 -70	28 -71	06 -71	84 -72	29 -72	42
-77	88 -76	49 -74	51 -72	62 -70	82 -69	81 -69	60 -69	47 -69	41 -69	44 -69	82 -70	51 -71	23 -71	94 -72	36 -72	48
-77	88 -76	54 -74	65 -72	85 -71	14 -70	17 -69	95 -69	81 -69	76 -69	78 -70	12 -70	75 -71	39 -72	04 -72	42 -72	54
-77	88 -76	58 -74	78 -73	07 -71	45 -70	53 -70	30 -70	16 -70	10 -70	12 -70	42 -70	98 -71	56 -72	14 -72	49 -72	61
-77	88 -76	63 -74	92 -73	30 -71	76 -70	88 -70	65 -70	51 -70	44 -70	46 -70	72 -71	21 -71	73 -72	24 -72	55 -72	67
-77	88 -76	67 -75	05 -73	52 -72	08 -71	24 -71	01 -70	85 -70	78 -70	80 -71	02 -71	45 -71	89 -72	34 -72	62 -72	73
-77	88 -76	72 -75	19 -73	75 -72	39 -71	60 -71	36 -71	20 -71	13 -71	13 -71	32 -71	68 -72	06 -72	44 -72	68 -72	80
-77	88 -76	76 -75	32 -73	58 -71	54 -69	62 -68	21 -67	29 -66	87 -66	93 -67	15 -67	50 -67	87 -68	25 -68	52 -68	70
-77	88 -76	81 -75	46 -73	42 -70	69 -67	65 -65	06 -63	39 -62	61 -62	73 -62	97 -63	32 -63	69 -64	06 -64	36 -64	59
-77	88 -76	85 -75	59 -73	25 -69	83 -65	67 -61	92 -59	48 -58	35 -58	53 -58	80 -59	14 -59	50 -59	87 -60	20 -60	49
-77	88 -76	90 -75	73 -73	09 -68	98 -63	69 -58	77 -55	57 -54	09 -54	33 -54	62 -54	96 -55	32 -55	68 -56	03 -56	39
-77	88 -76	94 -75	86 -73	37 -69	48 -64	41 -59	66 -56	57 -55	14 -55	36 -55	65 -55	97 -56	31 -56	65 -57	00 -57	34
-77	88 -76	99 -76	00 -73	66 -69	97 -65	12 -60	55 -57	58 -56	19 -56	40 -56	67 -56	98 -57	30 -57	63 -57	96 -58	29
-77	88 -77	03 -76	13 -73	94 -70	46 -65	84 -61	44 -58	58 -57	24 -57	44 -57	69 -57	98 -58	30 -58	61 -58	93 -59	24
-77	88 -77	08 -76	27 -74	23 -70	96 -66	55 -62	33 -59	58 -58	29 -58	47 -58	71 -58	99 -59	29 -59	59 -59	89 -60	19
-77	88 -77	12 -76	40 -74	51 -71	45 -67	27 -63	22 -60	58 -59	34 -59	51 -59	73 -60	00 -60	28 -60	57 -60	85 -61	14
-77	88 -77	17 -76	54 -74	79 -71	94 -67	99 -64	11 -61	58 -60	39 -60	54 -60	75 -61	00 -61	28 -61	55 -61	82 -62	09
-75	77 -74	77 -74	17 -72	53 -69	83 -66	08 -62	42 -60	04 -58	93 -59	10 -59	34 -59	61 -60	06 -60	51 -60	96 -61	41
-73	66 -72	38 -71	81 -70	26 -67	71 -64	17 -60	72 -58	49 -57	47 -57	67 -57	92 -58	22 -58	85 -59	48 -60	11 -60	73
-71	55 -69	99 -69	45 -67	99 -65	59 -62	27 -59	03 -56	94 -56	01 -56	23 -56	51 -56	83 -57	63 -58	44 -59	25 -60	06
-69	44 -67	59 -67	09 -65	72 -63	48 -60	36 -57	33 -55	40 -54	55 -54	79 -55	09 -55	43 -56	42 -57	41 -58	39 -59	38
-69	77 -67	96 -67	46 -66	14 -64	01 -61	07 -58	22 -56	39 -55	59 -55	82 -56	10 -56	43 -57	37 -58	31 -59	25 -60	19
-70	09 -68	33 -67	82 -66	56 -64	54 -61	78 -59	10 -57	38 -56	63 -56	84 -57	12 -57	43 -58	32 -59	22 -60	11 -61	01
-70	42 -68	70 -68	18 -66	97 -65	07 -62	49 -59	98 -58	38 -57	68 -57	87 -58	13 -58	43 -59	28 -60	13 -60	97 -61	82
-70	74 -69	07 -68	55 -67	39 -65	61 -63	19 -60	86 -59	37 -58	72 -58	90 -59	14 -59	42 -60	23 -61	03 -61	84 -62	64
-71	07 -69	43 -68	91 -67	81 -66	14 -63	90 -61	74 -60	36 -59	76 -59	93 -60	15 -60	42 -61	18 -61	94 -62	70 -63	45
-71	39 -69	80 -69	27 -68	23 -66	67 -64	61 -62	62 -61	36 -60	80 -60	95 -61	17 -61	42 -62	13 -62	84 -63	56 -64	27
-71	72 -70	17 -69	63 -68	65 -67	21 -65	31 -63	51 -62	35 -61	84 -61	98 -62	18 -62	42 -63	08 -63	75 -64	42 -65	08
-72	04 -70	54 -70	00 -69	06 -67	74 -66	02 -64	39 -63	34 -62	88 -63	01 -63	19 -63	42 -64	04 -64	66 -65	28 -65	90
-72	37 -70	91 -70	36 -69	48 -68	27 -66	73 -65	27 -64	34 -63	92 -64	03 -64	20 -64	41 -64	99 -65	56 -66	14 -66	71
-72	69 -71	28 -70	72 -69	90 -68	81 -67	44 -66	15 -65	33 -64	97 -65	06 -65	22 -65	41 -65	94 -66	47 -67	00 -67	53
-73	02 -71	64 -71	09 -70	32 -69	34 -68	14 -67	03 -66	32 -66	01 -66	09 -66	23 -66	41 -66	89 -67	38 -67	86 -68	34
-73	34 -72	01 -71	45 -70	74 -69	87 -68	85 -67	92 -67	31 -67	05 -67	11 -67	24 -67	41 -67	85 -68	28 -68	72 -69	16
-73	66 -72	38 -71	81 -71	16 -70	40 -69	56 -68	80 -68	31 -68	09 -68	14 -68	25 -68	41 -68	80 -69	19 -69	58 -69	97
-73	99 -72	75 -72	18 -71	57 -70	94 -70	27 -69	68 -69	30 -69	13 -69	17 -69	27 -69	40 -69	75 -70	10 -70	44 -70	79
-74	31 -73	12 -72	54 -71	99 -71	47 -70	97 -70	56 -70	29 -70	17 -70	19 -70	28 -70	40 -70	70 -71	00 -71	30 -71	60
-74	64 -73	48 -72	90 -72	41 -72	00 -71	68 -71	44 -71	29 -71	21 -71	22 -71	29 -71	40 -71	65 -71	91 -72	16 -72	42
-74	96 -73	85 -73	27 -72	77 -72	36 -72	03 -71	79 -71	63 -71	55 -71	55 -71	61 -71	72 -71	94 -72	15 -72	37 -72	59
-75	29 -74	22 -73	63 -73	13 -72	71 -72	38 -72	13 -71	96 -71	88 -71	88 -71	94 -72	04 -72	22 -72	40 -72	58 -72	76
-75	61 -74	59 -73	99 -73	48 -73	06 -72	73 -72	47 -72	30 -72	21 -72	21 -72	26 -72	36 -72	50 -72	65 -72	79 -72	94
-75	94 -74	96 -74	36 -73	84 -73	42 -73	07 -72	82 -72	64 -72	55 -72	54 -72	58 -72	67 -72	78 -72	89 -73	00 -73	11
-76	26 -75	33 -74	72 -74	20 -73	77 -73	42 -73	16 -72	98 -72	88 -72	86 -72	91 -72	99 -73	10 -73	20 -73	31 -73	41
-76	59 -75	69 -75	08 -74	56 -74	12 -73	77 -73	50 -73	32 -73	21 -73	19 -73	23 -73	31 -73	41 -73	51 -73	61 -73	71
-76	91 -76	06 -75	45 -74	92 -74	48 -74	12 -73	85 -73	66 -73	55 -73	52 -73	56 -73	63 -73	73 -73	82 -73	91 -74	01
-77	24 -76	43 -75	81 -75	28 -74	83 -74	47 -74	19 -73	99 -73	88 -73	85 -73	88 -73	95 -74	04 -74	13 -74	22 -74	31
-77	56 -76	80 -76	17 -75	63 -75	18 -74	82 -74	53 -74	33 -74	22 -74	18 -74	20 -74	27 -74	35 -74	44 -74	52 -74	61
-77	88 -77	17 -76	54 -75	99 -75	54 -75	16 -74	88 -74	67 -74	55 -74	51 -74	53 -74	59 -74	67 -74	75 -74	83 -74	91
-77	88 -77	17 -76	54 -75	99 -75	54 -75	16 -74	88 -74	67 -74	55 -74	51 -74	53 -74	59 -74	67 -74	75 -74	83 -74	91
-77	88 -77	17 -76	54 -75	99 -75	54 -75	16 -74	88 -74	67 -74	55 -74	51 -74	53 -74	59 -74	67 -74	75 -74	83 -74	91
-77	88 -77	17 -76	54 -75	99 -75	54 -75	16 -74	88 -74	67 -74	55 -74	51 -74	53 -74	59 -74	67 -74	75 -74	83 -74	91
-77	88 -77	17 -76	54 -75	99 -75	54 -75	16 -74	88 -74	67 -74	55 -74	51 -74	53 -74	59 -74	67 -74	75 -74	83 -74	91
-77	88 -77	17 -76	54 -75	99 -75	54 -75	16 -74	88 -74	67 -74	55 -74	51 -74	53 -74	59 -74	67 -74	75 -74	83 -74	91
-77	88 -77	17 -76	54 -75	99 -75	54 -75	16 -74	88 -74	67 -74	55 -74	51 -74	53 -74	59 -74	67 -74	75 -74	83 -74	91
-77	88 -77	17 -76	54 -75	99 -75	54 -75	16 -74	88 -74	67 -74	55 -74	51 -74	53 -74	59 -74	67 -74	75 -74	83 -74	91
-77	88 -77	17 -76	54 -75	99 -75	54 -75	16 -74	88 -74	67 -74	55 -74	51 -74	53 -74	59 -74	67 -74	75 -74	83 -74	91
-77	88 -77	17 -76	54 -75	99 -75	54 -75	16 -74	88 -74	67 -74	55 -74	51 -74	53 -74	59 -74	67 -74	75 -74	83 -74	91
-77	88 -77	17 -76	54 -75	99 -75	54 -75	16 -74	88 -74	67 -74	55 -74	51 -74	53 -74	59 -74	67 -74	75 -74	83 -74	91
-77	88 -77	17 -76	54 -75	99 -75	54 -75	16 -74	88 -74	67 -74	55 -74	51 -74	53 -74	59 -74	67 -74	75 -74	83 -74	91
-77	88 -77	17 -76	54 -75	99 -75	54 -75	16 -74	88 -74	67 -74	55 -74	51 -74	53 -74	59 -74	67 -74	75 -74	83 -74	91
-77	88 -77	17 -76	54 -75	99 -75	54 -75	16 -74	88 -74	67 -74	55 -74	51 -74	53 -74	59 -74	67 -74	75 -74	83 -74	91
-77	88 -77	17 -76	54 -75	99 -75	54 -75	16 -74	88 -74	67 -74	55 -74	51 -74	53 -74	59 -74	67 -74	75 -74	83 -74	91
-77	88 -77	17 -76	54 -75	99 -75	54 -75	16 -74	88 -74	67 -74	55 -74	51 -74	53 -74	59 -74	67 -74	75 -74	83 -74	91
-77	88 -77	17 -76	54 -75	99 -75	54 -75	16 -74	88 -74	67 -74	55 -74	51 -74	53 -74	59 -74	67 -74	75 -74	83 -74	91
-77	88 -77	17 -76	54 -75	99 -75	54 -75	16 -74	88 -74	67 -74	55 -74	51 -74	53 -74	59 -74	67 -74	75 -74	83 -74	91
-77	88 -77	17 -76	54 -75	99 -75	54 -75	16 -74	88 -74	67 -74	55 -74	51 -74	53 -74	59 -74	67 -74	75 -74	83 -74	91
-77	88 -77	17 -76	54 -75	99 -75	54 -75	16 -74	88 -74	67 -74	55 -74	51 -74	53 -74	59 -74	67 -74	75 -74	83 -74	91
-77	88 -77	17 -76	54 -75	99 -75	54 -75	16 -74	88 -74	67 -74	55 -74	51 -74	53 -74	59 -74	67 -74	75 -74	83 -74	91
-77	88 -77	17 -76	54 -75	99 -75	54 -75	16 -74	88 -74	67 -74	55 -74	51 -74	53 -74	59 -74	67 -74	75 -74	83 -74	91
-77	88 -77	17 -76	54 -75	99 -75	54 -75	16 -74	88 -74	67 -74	55 -74	51 -74	53 -74	59 -74	67 -74	75 -74	83 -74	91
-77	88 -77	17 -76	54 -75	99 -75	54 -75	16 -74	88 -74	67 -74	55 -74	51 -74	53 -74	59 -74	67 -74	75 -74	83 -74	91
-77	88 -77	17 -76	54 -75	99 -75	54 -75	16 -74	88 -74	67 -74	55 -74	51 -74	53 -74	59 -74	67 -74	75 -74	83 -74	91
-77	88 -77	17 -76	54 -75	99 -75	54 -75	16 -74	88 -74	67 -74	55 -74	51 -74	53 -74	59 -74	67 -74	75 -74	83 -74	91
-77	88 -77	17 -76	54 -75	99 -75	54 -75	16 -74	88 -74	67 -74	55 -74	51 -74	53 -74	59 -74	67 -74	75 -74	83 -74	91
-77	88 -77	17 -76	54 -75	99 -75	54 -75	16 -74	88 -74	67 -74	55 -74	51 -74	53 -74	59 -74	67 -74	75 -74	83 -74	91
-77	88 -77	17 -76	54 -75	99 -75	54 -75	16 -74	88 -74	67 -74	55 -74	51 -74	53 -74	59 -74	67 -74	75 -74	83 -74	91
-77	88 -77	17 -76	54 -75	99 -75	54 -75	16 -74	88 -74	67 -74	55 -74	51 -74	53 -74	59 -74	67 -74	75 -74	83 -74	91
-77	88 -77	17 -76	54 -75	99 -75	54 -75	16 -74	88 -74	67 -74	55 -74	51 -74	53 -74	59 -74	67 -74	75 -74	83 -74	91
-77	88 -77	17 -76	54 -75	99 -75	54 -75	16 -74	88 -74	67 -74	55 -74	51 -74	53 -74	59 -74	67 -74	75 -74	83 -74	91
-77	88 -77	17 -76	54 -75	99 -75	54 -75	16 -74	88 -74	67 -74	55 -74	51 -74	53 -74	59 -74	67 -74	75 -74	83 -74	91
-77	88 -77	17 -76	54 -75	99 -75	54 -75	16 -74	88 -74	67 -74	55 -74	51 -74	53 -74	59 -74	67 -74	75 -74	83 -74	91
-77	88 -77	17 -76	54 -75	99 -75	54 -75	16 -74	88 -74	67 -74	55 -74	51 -74	53 -74	59 -74	67 -74	75 -74	83 -74	91
-77	88 -77	17 -76	54 -75	99 -75	54 -75	16 -74	88 -74	67 -74	55 -74	51 -74	53 -74	59 -74	67 -74	75 -74	83 -74	91
-77	88 -77	17 -76	54 -75	99 -75	54 -75	16 -74	88 -74	67 -74	55 -74	51 -74	53 -74	59 -74	67 -74	75 -74	83 -74	91
-77	00 -75	69 -74	46 -73	64 -73	22 -72	88 -72	19 -71	14 -69	75 -68	00 -66	76 -66	03 -65	77 -65	98 -66	18 -66	39
-76	11 -74	21 -72	39 -71	29 -70	90 -70	59 -69	49 -67	61 -64	94 -61	48 -59	00 -57	47 -56	88 -57	21 -57	54 -57	87
-75	22 -72	73 -70	32 -68	94 -68	58 -68	30 -66	80 -64	08 -60	14 -54	97 -51	23 -48	91 -47	99 -48	44 -48	90 -49	35
-77	88 -77	17 -76	54 -75	99 -75	54 -75	16 -74	88 -74	67 -74	55 -74	51 -74	53 -74	59 -74	67 -74	75 -74	83 -74	91
-77	88 -77	17 -76	54 -75	99 -75	54 -75	16 -74	88 -74	67 -74	55 -74	51 -74	53 -74	59 -74	67 -74	75 -74	83 -74	91
-77	88 -77	17 -76	54 -75	99 -75	54 -75	16 -74	88 -74	67 -74	55 -74	51 -74	53 -74	59 -74	67 -74	75 -74	83 -74	91
-77	88 -77	17 -76	54 -75	99 -75	54 -75	16 -74	88 -74	67 -74	55 -74	51 -74	53 -74	59 -74	67 -74	75 -74	83 -74	91
-77	88 -77	17 -76	54 -75	99 -75	54 -75	16 -74	88 -74	67 -74	55 -74	51 -74	53 -74	59 -74	67 -74	75 -74	83 -74	91
-77	88 -77	17 -76	54 -75	99 -75	54 -75	16 -74	88 -74	67 -74	55 -74	51 -74	53 -74	59 -74	67 -74	75 -74	83 -74	91
-77	88 -77	17 -76	54 -75	99 -75	54 -75	16 -74	88 -74	67 -74	55 -74	51 -74	53 -74	59 -74	67 -74	75 -74	83 -74	91
-77	88 -77	17 -76	54 -75	99 -75	54 -75	16 -74	88 -74	67 -74	55 -74	51 -74	53 -74	59 -74	67 -74	75 -74	83 -74	91
-77	88 -77	17 -76	54 -75	99 -75	54 -75	16 -74	88 -74	67 -74	55 -74	51 -74	53 -74	59 -74	67 -74	75 -74	83 -74	91
-77	88 -77	17 -76	54 -75	99 -75	54 -75	16 -74	88 -74	67 -74	55 -74	51 -74	53 -74	59 -74	67 -74	75 -74	83 -74	91
-77	88 -77	17 -76	54 -75	99 -75	54 -75	16 -74	88 -74	67 -74	55 -74	51 -74	53 -74	59 -74	67 -74	75 -74	83 -74	91
-77	88 -77	17 -76	54 -75	99 -75	54 -75	16 -74	88 -74	67 -74	55 -74	51 -74	53 -74	59 -74	67 -74	75 -74	83 -74	91
-77	88 -77	17 -76	54 -75	99 -75	54 -75	16 -74	88 -74	67 -74	55 -74	51 -74	53 -74	59 -74	67 -74	75 -74	83 -74	91
-77	88 -77	17 -76	54 -75	99 -75	54 -75	16 -74	88 -74	67 -74	55 -74	51 -74	53 -74	59 -74	67 -74	75 -74	83 -74	91
-77	88 -77	17 -76	54 -75	99 -75	54 -75	16 -74	88 -74	67 -74	55 -74	51 -74	53 -74	59 -74	67 -74	75 -74	83 -74	91
-77	88 -77	17 -76	54 -75	99 -75	54 -75	16 -74	88 -74	67 -74	55 -74	51 -74	53 -74	59 -74	67 -74	75 -74	83 -74	91
-77	88 -77	17 -76	54 -75	99 -75	54 -75	16 -74	88 -74	67 -74	55 -74	51 -74	53 -74	59 -74	67 -74	75 -74	83 -74	91
-77	88 -77	17 -76	54 -75	99 -75	54 -75	16 -74	88 -74	67 -74	55 -74	51 -74	53 -74	59 -74	67 -74	75 -74	83 -74	91
-77	88 -77	17 -76	54 -75	99 -75	54 -75	16 -74	88 -74	67 -74	55 -74	51 -74	53 -74	59 -74	67 -74	75 -74	83 -74	91
-77	88 -77	17 -76	54 -75	99 -75	54 -75	16 -74	88 -74	67 -74	55 -74	51 -74	53 -74	59 -74	67 -74	75 -74	83 -74	91
-77	88 -77	17 -76	54 -75	99 -75	54 -75	16 -74	88 -74	67 -74	55 -74	51 -74	53 -74	59 -74	67 -74	75 -74	83 -74	91
-75	77 -74	77 -74	17 -73	66 -73	24 -72	90 -72	64 -72	47 -72	38 -72	37 -72	42 -72	51 -72	78 -73	05 -73	32 -73	59
-73	66 -72	38 -71	81 -71	33 -70	94 -70	63 -70	41 -70	27 -70	21 -70	23 -70	31 -70	44 -70	90 -71	35 -71	81 -72	27
-71	55 -69	98 -69	45 -69	00 -68	64 -68	36 -68	17 -68	06 -68	04 -68	09 -68	21 -68	36 -69	01 -69	66 -70	30 -70	95
-69	44 -67	58 -67	08 -66	67 -66	34 -66	10 -65	94 -65	86 -65	87 -65	95 -66	10 -66	29 -67	12 -67	96 -68	79 -69	63
-69	76 -67	95 -67	45 -67	03 -66	69 -66	45 -66	28 -66	20 -66	20 -66	28 -66	43 -66	61 -67	41 -68	20 -69	00 -69	80
-70	09 -68	32 -67	81 -67	39 -67	05 -66	79 -66	63 -66	54 -66	54 -66	61 -66	75 -66	93 -67	69 -68	45 -69	21 -69	97
-70	41 -68	69 -68	17 -67	74 -67	40 -67	14 -66	97 -66	88 -66	87 -66	94 -67	07 -67	25 -67	97 -68	70 -69	42 -70	15
-70	74 -69	06 -68	54 -68	10 -67	75 -67	49 -67	31 -67	22 -67	20 -67	27 -67	40 -67	57 -68	26 -68	94 -69	63 -70	32
-71	06 -69	43 -68	90 -68	46 -68	11 -67	84 -67	66 -67	56 -67	54 -67	60 -67	72 -67	89 -68	54 -69	19 -69	84 -70	50
-71	39 -69	80 -69	26 -68	82 -68	46 -68	19 -68	00 -67	89 -67	87 -67	93 -68	05 -68	21 -68	82 -69	44 -70	05 -70	67
-71	71 -70	16 -69	63 -69	18 -68	82 -68	54 -68	34 -68	23 -68	21 -68	26 -68	37 -68	52 -69	10 -69	68 -70	27 -70	85
-72	04 -70	53 -69	99 -69	54 -69	17 -68	89 -68	69 -68	57 -68	54 -68	59 -68	69 -68	84 -69	39 -69	93 -70	48 -71	02
-72	36 -70	90 -70	35 -69	90 -69	52 -69	24 -69	03 -68	91 -68	87 -68	92 -69	02 -69	16 -69	67 -70	18 -70	69 -71	19
-72	69 -71	27 -70	72 -70	25 -69	88 -69	58 -69	38 -69	25 -69	21 -69	24 -69	34 -69	48 -69	95 -70	42 -70	90 -71	37
-73	01 -71	64 -71	08 -70	61 -70	23 -69	93 -69	72 -69	59 -69	54 -69	57 -69	67 -69	80 -70	24 -70	67 -71	11 -71	54
-73	34 -72	01 -71	45 -70	97 -70	58 -70	28 -70	06 -69	93 -69	87 -69	90 -69	99 -70	12 -70	52 -70	92 -71	32 -71	72
-73	66 -72	38 -71	81 -71	33 -70	94 -70	63 -70	41 -70	27 -70	21 -70	23 -70	31 -70	44 -70	80 -71	16 -71	53 -71	89
-73	99 -72	74 -72	17 -71	69 -71	29 -70	98 -70	75 -70	61 -70	54 -70	56 -70	64 -70	76 -71	08 -71	41 -71	74 -72	07
-74	31 -73	11 -72	54 -72	05 -71	65 -71	33 -71	09 -70	94 -70	88 -70	89 -70	96 -71	08 -71	37 -71	66 -71	95 -72	24
-74	64 -73	48 -72	90 -72	41 -72	00 -71	68 -71	44 -71	28 -71	21 -71	22 -71	29 -71	40 -71	65 -71	90 -72	16 -72	41
-74	96 -73	85 -73	26 -72	77 -72	35 -72	03 -71	78 -71	62 -71	54 -71	55 -71	61 -71	72 -71	93 -72	15 -72	37 -72	59
-75	29 -74	22 -73	63 -73	12 -72	71 -72	37 -72	13 -71	96 -71	88 -71	88 -71	93 -72	03 -72	22 -72	40 -72	58 -72	76
-75	61 -74	59 -73	99 -73	48 -73	06 -72	72 -72	47 -72	30 -72	21 -72	20 -72	26 -72	35 -72	50 -72	64 -72	79 -72	94
-75	94 -74	95 -74	35 -73	84 -73	41 -73	07 -72	81 -72	64 -72	55 -72	53 -72	58 -72	67 -72	78 -72	89 -73	00 -73	11
-76	26 -75	32 -74	72 -74	20 -73	77 -73	42 -73	16 -72	98 -72	88 -72	86 -72	91 -72	99 -73	10 -73	20 -73	31 -73	41
-76	59 -75	69 -75	08 -74	56 -74	12 -73	77 -73	50 -73	32 -73	21 -73	19 -73	23 -73	31 -73	41 -73	51 -73	61 -73	71
-76	91 -76	06 -75	45 -74	92 -74	47 -74	12 -73	85 -73	66 -73	55 -73	52 -73	55 -73	63 -73	72 -73	82 -73	91 -74	01
-77	23 -76	43 -75	81 -75	28 -74	83 -74	47 -74	19 -73	99 -73	88 -73	85 -73	88 -73	95 -74	04 -74	13 -74	22 -74	31
-77	56 -76	80 -76	17 -75	63 -75	18 -74	82 -74	53 -74	33 -74	22 -74	18 -74	20 -74	27 -74	35 -74	44 -74	52 -74	61
-77	88 -77	17 -76	54 -75	99 -75	54 -75	16 -74	88 -74	67 -74	55 -74	51 -74	53 -74	59 -74	67 -74	75 -74	83 -74	91
-77	88 -77	17 -76	54 -75	99 -75	54 -75	16 -74	88 -74	67 -74	55 -74	51 -74	53 -74	59 -74	67 -74	75 -74	83 -74	91
-77	88 -77	17 -76	54 -75	99 -75	54 -75	16 -74	88 -74	67 -74	55 -74	51 -74	53 -74	59 -74	67 -74	75 -74	83 -74	91
-77	88 -77	17 -76	54 -75	99 -75	54 -75	16 -74	88 -74	67 -74	55 -74	51 -74	53 -74	59 -74	67 -74	75 -74	83 -74	91
-77	88 -77	17 -76	54 -75	99 -75	54 -75	16 -74	88 -74	67 -74	55 -74	51 -74	53 -74	59 -74	67 -74	75 -74	83 -74	91
-77	88 -77	17 -76	54 -75	99 -75	54 -75	16 -74	88 -74	67 -74	55 -74	51 -74	53 -74	59 -74	67 -74	75 -74	83 -74	91
-77	88 -77	17 -76	54 -75	99 -75	54 -75	16 -74	88 -74	67 -74	55 -74	51 -74	53 -74	59 -74	67 -74	75 -74	83 -74	91
-77	88 -77	17 -76	54 -75	99 -75	54 -75	16 -74	88 -74	67 -74	55 -74	51 -74	53 -74	59 -74	67 -74	75 -74	83 -74	91
-77	88 -77	17 -76	54 -75	99 -75	54 -75	16 -74	88 -74	67 -74	55 -74	51 -74	53 -74	59 -74	67 -74	75 -74	83 -74	91
-77	88 -77	17 -76	54 -75	99 -75	54 -75	16 -74	88 -74	67 -74	55 -74	51 -74	53 -74	59 -74	67 -74	75 -74	83 -74	91
-77	88 -77	17 -76	54 -75	99 -75	54 -75	16 -74	88 -74	67 -74	55 -74	51 -74	53 -74	59 -74	67 -74	75 -74	83 -74	91
-77	88 -77	17 -76	54 -75	99 -75	54 -75	16 -74	88 -74	67 -74	55 -74	51 -74	53 -74	59 -74	67 -74	75 -74	83 -74	91
-77	88 -77	17 -76	54 -75	99 -75	54 -75	16 -74	88 -74	67 -74	55 -74	51 -74	53 -74	59 -74	67 -74	75 -74	83 -74	91
-77	88 -77	17 -76	54 -75	99 -75	54 -75	16 -74	88 -74	67 -74	55 -74	51 -74	53 -74	59 -74	67 -74	75 -74	83 -74	91
-77	88 -77	17 -76	54 -75	99 -75	54 -75	16 -74	88 -74	67 -74	55 -74	51 -74	53 -74	59 -74	67 -74	75 -74	83 -74	91
-77	88 -77	17 -76	54 -75	99 -75	54 -75	16 -74	88 -74	67 -74	55 -74	51 -74	53 -74	59 -74	67 -74	75 -74	83 -74	91
-77	88 -77	17 -76	54 -75	99 -75	54 -75	16 -74	88 -74	67 -74	55 -74	51 -74	53 -74	59 -74	67 -74	75 -74	83 -74	91
-77	88 -77	17 -76	54 -75	99 -75	54 -75	16 -74	88 -74	67 -74	55 -74	51 -74	53 -74	59 -74	67 -74	75 -74	83 -74	91
-77	88 -77	17 -76	54 -75	99 -75	54 -75	16 -74	88 -74	67 -74	55 -74	51 -74	53 -74	59 -74	67 -74	75 -74	83 -74	91
-77	88 -77	17 -76	54 -75	99 -75	54 -75	16 -74	88 -74	67 -74	55 -74	51 -74	53 -74	59 -74	67 -74	75 -74	83 -74	91
-77	88 -77	17 -76	54 -75	99 -75	54 -75	16 -74	88 -74	67 -74	55 -74	51 -74	53 -74	59 -74	67 -74	75 -74	83 -74	91
-77	88 -77	17 -76	54 -75	99 -75	54 -75	16 -74	88 -74	67 -74	55 -74	51 -74	53 -74	59 -74	67 -74	75 -74	83 -74	91
-77	88 -77	17 -76	54 -75	99 -75	54 -75	16 -74	88 -74	67 -74	55 -74	51 -74	53 -74	59 -74	67 -74	75 -74	83 -74	91
-77	88 -77	17 -76	54 -75	99 -75	54 -75	16 -74	88 -74	67 -74	55 -74	51 -74	53 -74	59 -74	67 -74	75 -74	83 -74	91
-77	88 -77	17 -76	54 -75	99 -75	54 -75	16 -74	88 -74	67 -74	55 -74	51 -74	53 -74	59 -74	67 -74	75 -74	83 -74	91
-77	88 -77	17 -76	54 -75	99 -75	54 -75	16 -74	88 -74	67 -74	55 -74	51 -74	53 -74	59 -74	67 -74	75 -74	83 -74	91
-77	88 -77	17 -76	54 -75	99 -75	54 -75	16 -74	88 -74	67 -74	55 -74	51 -74	53 -74	59 -74	67 -74	75 -74	83 -74	91
-77	88 -77	17 -76	54 -75	99 -75	54 -75	16 -74	88 -74	67 -74	55 -74	51 -74	53 -74	59 -74	67 -74	75 -74	83 -74	91
-77	88 -77	17 -76	54 -75	99 -75	54 -75	16 -74	88 -74	67 -74	55 -74	51 -74	53 -74	59 -74	67 -74	75 -74	83 -74	91
-77	88 -77	17 -76	54 -75	99 -75	54 -75	16 -74	88 -74	67 -74	55 -74	51 -74	53 -74	59 -74	67 -74	75 -74	83 -74	91
-77	88 -77	17 -76	54 -75	99 -75	54 -75	16 -74	88 -74	67 -74	55 -74	51 -74	53 -74	59 -74	67 -74	75 -74	83 -74	91
-77	88 -77	17 -76	54 -75	70 -74	67 -73	43 -72	28 -71	51 -71	13 -71	13 -71	20 -71	31 -71	43 -71	56 -71	68 -71	81
-77	88 -77	17 -76	54 -75	41 -73	80 -71	70 -69	67 -68	35 -67	71 -67	76 -67	87 -68	02 -68	20 -68	37 -68	54 -68	71
-77	88 -77	17 -76	54 -75	12 -72	93 -69	96 -67	07 -65	18 -64	29 -64	39 -64	54 -64	74 -64	96 -65	18 -65	40 -65	62
-77	88 -77	17 -76	54 -74	83 -72	06 -68	23 -64	47 -62	02 -60	87 -61	01 -61	22 -61	46 -61	73 -61	99 -62	26 -62	52
-77	88 -77	17 -76	54 -74	88 -72	20 -68	49 -64	87 -62	51 -61	40 -61	53 -61	73 -61	97 -62	22 -62	48 -62	74 -63	00
-77	88 -77	17 -76	54 -74	92 -72	33 -68	76 -65	27 -63	00 -61	92 -62	05 -62	24 -62	47 -62	72 -62	97 -63	22 -63	47
-77	88 -77	17 -76	54 -74	97 -72	46 -69	03 -65	67 -63	48 -62	45 -62	57 -62	75 -62	98 -63	22 -63	46 -63	71 -63	95
-77	88 -77	17 -76	54 -75	01 -72	60 -69	29 -66	07 -63	97 -62	97 -63	09 -63	27 -63	48 -63	72 -63	95 -64	19 -64	43
-77	88 -77	17 -76	54 -75	06 -72	73 -69	56 -66	47 -64	45 -63	50 -63	61 -63	78 -63	99 -64	22 -64	44 -64	67 -64	90
-77	88 -77	17 -76	54 -75	10 -72	87 -69	83 -66	87 -64	94 -64	03 -64	13 -64	29 -64	49 -64	71 -64	94 -65	16 -65	38
-77	88 -77	17 -76	54 -75	15 -73	00 -70	09 -67	27 -65	43 -64	55 -64	65 -64	80 -65	00 -65	21 -65	43 -65	64 -65	86
-77	88 -77	17 -76	54 -75	19 -73	13 -70	36 -67	67 -65	91 -65	08 -65	17 -65	31 -65	50 -65	71 -65	92 -66	12 -66	33
-77	88 -77	17 -76	54 -75	24 -73	27 -70	63 -68	07 -66	40 -65	61 -65	68 -65	82 -66	01 -66	21 -66	41 -66	61 -66	81
-77	88 -77	17 -76	54 -75	28 -73	40 -70	89 -68	47 -66	89 -66	13 -66	20 -66	34 -66	51 -66	70 -66	90 -67	09 -67	29
-77	88 -77	17 -76	54 -75	32 -73	53 -71	16 -68	87 -67	37 -66	66 -66	72 -66	85 -67	01 -67	20 -67	39 -67	57 -67	76
-77	88 -77	17 -76	54 -75	37 -73	67 -71	43 -69	27 -67	86 -67	18 -67	24 -67	36 -67	52 -67	70 -67	88 -68	06 -68	24
-77	88 -77	17 -76	54 -75	41 -73	80 -71	70 -69	67 -68	35 -67	71 -67	76 -67	87 -68	02 -68	20 -68	37 -68	54 -68	71
-77	88 -77	17 -76	54 -75	46 -73	93 -71	96 -70	07 -68	83 -68	24 -68	28 -68	38 -68	53 -68	69 -68	86 -69	03 -69	19
-77	88 -77	17 -76	54 -75	50 -74	07 -72	23 -70	47 -69	32 -68	76 -68	80 -68	90 -69	03 -69	19 -69	35 -69	51 -69	67
-77	88 -77	17 -76	54 -75	55 -74	20 -72	50 -70	87 -69	81 -69	29 -69	32 -69	41 -69	54 -69	69 -69	84 -69	99 -70	14
-77	88 -76	88 -75	69 -74	19 -72	37 -70	54 -69	08 -68	13 -67	68 -67	73 -67	84 -68	00 -68	17 -68	34 -68	52 -68	69
-77	88 -76	60 -74	85 -72	83 -70	54 -68	58 -67	28 -66	45 -66	07 -66	14 -66	28 -66	46 -66	65 -66	85 -67	05 -67	24
-77	88 -76	31 -74	00 -71	46 -68	70 -66	62 -65	49 -64	77 -64	46 -64	56 -64	71 -64	91 -65	13 -65	35 -65	57 -65	79
-77	88 -76	03 -73	16 -70	10 -66	87 -64	66 -63	69 -63	09 -62	85 -62	97 -63	15 -63	37 -63	61 -63	86 -64	10 -64	34
-77	88 -76	07 -73	29 -70	36 -67	31 -65	27 -64	43 -63	91 -63	70 -63	81 -63	98 -64	19 -64	42 -64	65 -64	88 -65	11
-77	88 -76	11 -73	42 -70	63 -67	74 -65	88 -65	17 -64	73 -64	56 -64	65 -64	81 -65	01 -65	23 -65	45 -65	67 -65	89
-77	88 -76	16 -73	55 -70	89 -68	18 -66	49 -65	91 -65	55 -65	41 -65	50 -65	64 -65	83 -66	04 -66	24 -66	45 -66	66
-77	88 -76	20 -73	68 -71	15 -68	62 -67	10 -66	64 -66	37 -66	27 -66	34 -66	48 -66	65 -66	85 -67	04 -67	24 -67	43
-77	88 -76	25 -73	81 -71	41 -69	05 -67	71 -67	38 -67	19 -67	12 -67	18 -67	31 -67	47 -67	65 -67	84 -68	02 -68	20
-77	88 -76	29 -73	94 -71	67 -69	49 -68	32 -68	12 -68	01 -67	98 -68	03 -68	14 -68	29 -68	46 -68	63 -68	81 -68	98
-75	79 -73	96 -71	72 -69	57 -67	51 -66	41 -66	24 -66	15 -66	15 -66	23 -66	37 -66	55 -66	90 -67	26 -67	61 -67	97
-73	69 -71	62 -69	50 -67	47 -65	53 -64	50 -64	36 -64	30 -64	33 -64	43 -64	60 -64	80 -65	34 -65	88 -66	42 -66	96
-71	59 -69	29 -67	29 -65	38 -63	55 -62	59 -62	48 -62	45 -62	50 -62	63 -62	83 -63	06 -63	78 -64	50 -65	23 -65	95
-69	49 -66	96 -65	07 -63	28 -61	57 -60	69 -60	60 -60	60 -60	67 -60	83 -61	05 -61	32 -62	22 -63	13 -64	03 -64	94
-69	81 -67	36 -65	56 -63	85 -62	22 -61	37 -61	28 -61	27 -61	33 -61	48 -61	70 -61	95 -62	81 -63	68 -64	54 -65	41
-70	14 -67	77 -66	06 -64	42 -62	88 -62	06 -61	96 -61	94 -61	99 -62	14 -62	34 -62	58 -63	40 -64	23 -65	05 -65	88
-70	46 -68	18 -66	55 -65	00 -63	53 -62	75 -62	64 -62	60 -62	65 -62	79 -62	98 -63	21 -63	99 -64	78 -65	56 -66	35
-70	78 -68	59 -67	04 -65	57 -64	18 -63	44 -63	32 -63	27 -63	31 -63	44 -63	62 -63	84 -64	59 -65	33 -66	07 -66	81
-71	11 -69	00 -67	53 -66	14 -64	84 -64	13 -63	99 -63	94 -63	97 -64	09 -64	26 -64	47 -65	18 -65	88 -66	58 -67	28
-71	43 -69	41 -68	02 -66	71 -65	49 -64	82 -64	67 -64	61 -64	63 -64	74 -64	90 -65	10 -65	77 -66	43 -67	09 -67	75
-71	75 -69	82 -68	51 -67	28 -66	14 -65	51 -65	35 -65	28 -65	30 -65	39 -65	54 -65	74 -66	36 -66	98 -67	60 -68	22
-72	07 -70	23 -69	00 -67	86 -66	80 -66	19 -66	03 -65	95 -65	96 -66	04 -66	18 -66	37 -66	95 -67	53 -68	11 -68	69
-72	40 -70	64 -69	49 -68	43 -67	45 -66	88 -66	71 -66	62 -66	62 -66	69 -66	82 -67	00 -67	54 -68	08 -68	62 -69	16
-72	72 -71	05 -69	98 -69	00 -68	11 -67	57 -67	39 -67	29 -67	28 -67	34 -67	47 -67	63 -68	13 -68	63 -69	13 -69	63
-73	04 -71	46 -70	47 -69	57 -68	76 -68	26 -68	07 -67	96 -67	94 -67	99 -68	11 -68	26 -68	72 -69	18 -69	64 -70	09
-73	37 -71	87 -70	96 -70	14 -69	41 -68	95 -68	75 -68	63 -68	60 -68	64 -68	75 -68	89 -69	31 -69	73 -70	15 -70	56
-73	69 -72	28 -71	45 -70	72 -70	07 -69	64 -69	43 -69	30 -69	26 -69	29 -69	39 -69	53 -69	90 -70	28 -70	65 -71	03
-74	01 -72	69 -71	95 -71	29 -70	72 -70	33 -70	11 -69	97 -69	92 -69	94 -70	03 -70	16 -70	49 -70	83 -71	16 -71	50
-74	33 -73	10 -72	44 -71	86 -71	37 -71	01 -70	79 -70	64 -70	58 -70	59 -70	67 -70	79 -71	08 -71	38 -71	67 -71	97
-73	84 -72	16 -71	03 -70	29 -69	91 -69	61 -69	14 -68	49 -67	66 -66	64 -65	96 -65	60 -65	66 -66	00 -66	34 -66	68
-73	35 -71	17 -69	50 -68	49 -68	14 -67	87 -67	16 -66	01 -64	41 -62	37 -60	94 -60	10 -59	93 -60	32 -60	71 -61	09
-72	86 -70	18 -67	97 -66	70 -66	37 -66	12 -65	18 -63	53 -61	17 -58	10 -55	91 -54	60 -54	20 -54	64 -55	07 -55	51
-72	37 -69	19 -66	43 -64	91 -64	60 -64	38 -63	19 -61	04 -57	92 -53	82 -50	89 -49	10 -48	47 -48	95 -49	44 -49	92
-77	88 -77	17 -76	54 -75	99 -75	54 -75	16 -74	88 -74	67 -74	55 -74	51 -74	53 -74	59 -74	67 -74	75 -74	83 -74	91
-77	88 -77	17 -76	54 -75	99 -75	54 -75	16 -74	88 -74	67 -74	55 -74	51 -74	53 -74	59 -74	67 -74	75 -74	83 -74	91
-77	88 -77	17 -76	54 -75	99 -75	54 -75	16 -74	88 -74	67 -74	55 -74	51 -74	53 -74	59 -74	67 -74	75 -74	83 -74	91
-77	88 -77	17 -76	54 -75	99 -75	54 -75	16 -74	88 -74	67 -74	55 -74	51 -74	53 -74	59 -74	67 -74	75 -74	83 -74	91
-77	88 -77	17 -76	54 -75	99 -75	54 -75	16 -74	88 -74	67 -74	55 -74	51 -74	53 -74	59 -74	67 -74	75 -74	83 -74	91
-77	88 -77	17 -76	54 -75	99 -75	54 -75	16 -74	88 -74	67 -74	55 -74	51 -74	53 -74	59 -74	67 -74	75 -74	83 -74	91
-77	88 -77	17 -76	54 -75	99 -75	54 -75	16 -74	88 -74	67 -74	55 -74	51 -74	53 -74	59 -74	67 -74	75 -74	83 -74	91
-77	88 -77	17 -76	54 -75	99 -75	54 -75	16 -74	88 -74	67 -74	55 -74	51 -74	53 -74	59 -74	67 -74	75 -74	83 -74	91
-77	88 -77	17 -76	54 -75	99 -75	54 -75	16 -74	88 -74	67 -74	55 -74	51 -74	53 -74	59 -74	67 -74	75 -74	83 -74	91
-77	88 -77	17 -76	54 -75	99 -75	54 -75	16 -74	88 -74	67 -74	55 -74	51 -74	53 -74	59 -74	67 -74	75 -74	83 -74	91
-77	88 -77	17 -76	54 -75	99 -75	54 -75	16 -74	88 -74	67 -74	55 -74	51 -74	53 -74	59 -74	67 -74	75 -74	83 -74	91
-77	88 -77	17 -76	54 -75	99 -75	54 -75	16 -74	88 -74	67 -74	55 -74	51 -74	53 -74	59 -74	67 -74	75 -74	83 -74	91
-77	88 -77	17 -76	54 -75	99 -75	54 -75	16 -74	88 -74	67 -74	55 -74	51 -74	53 -74	59 -74	67 -74	75 -74	83 -74	91
-77	88 -77	17 -76	54 -75	99 -75	54 -75	16 -74	88 -74	67 -74	55 -74	51 -74	53 -74	59 -74	67 -74	75 -74	83 -74	91
-77	88 -77	17 -76	54 -75	99 -75	54 -75	16 -74	88 -74	67 -74	55 -74	51 -74	53 -74	59 -74	67 -74	75 -74	83 -74	91
-77	88 -77	17 -76	54 -75	99 -75	54 -75	16 -74	88 -74	67 -74	55 -74	51 -74	53 -74	59 -74	67 -74	75 -74	83 -74	91
-77	88 -77	17 -76	54 -75	99 -75	54 -75	16 -74	88 -74	67 -74	55 -74	51 -74	53 -74	59 -74	67 -74	75 -74	83 -74	91
-77	88 -77	17 -76	54 -75	99 -75	54 -75	16 -74	88 -74	67 -74	55 -74	51 -74	68 -75	06 -75	45 -75	84 -76	07 -76	13
-77	88 -77	17 -76	54 -75	99 -75	54 -75	16 -74	88 -74	67 -74	55 -74	51 -74	84 -75	52 -76	23 -76	93 -77	31 -77	36
-77	88 -77	17 -76	54 -75	99 -75	54 -75	16 -74	88 -74	67 -74	55 -74	51 -75	00 -75	99 -77	01 -78	03 -78	55 -78	58
-77	88 -77	17 -76	54 -75	99 -75	54 -75	16 -74	88 -74	67 -74	55 -74	51 -75	15 -76	46 -77	79 -79	12 -79	79 -79	81
-77	88 -77	17 -76	54 -75	99 -75	54 -75	16 -74	88 -74	67 -74	55 -74	51 -75	12 -76	37 -77	64 -78	90 -79	54 -79	56
-77	88 -77	17 -76	54 -75	99 -75	54 -75	16 -74	88 -74	67 -74	55 -74	51 -75	09 -76	27 -77	48 -78	68 -79	30 -79	32
-77	88 -77	17 -76	54 -75	99 -75	54 -75	16 -74	88 -74	67 -74	55 -74	51 -75	06 -76	18 -77	32 -78	47 -79	05 -79	07
-77	88 -77	17 -76	54 -75	99 -75	54 -75	16 -74	88 -74	67 -74	55 -74	51 -75	03 -76	09 -77	17 -78	25 -78	80 -78	83
-77	88 -77	17 -76	54 -75	99 -75	54 -75	16 -74	88 -74	67 -74	55 -74	51 -75	00 -75	99 -77	01 -78	03 -78	55 -78	58
-77	88 -77	17 -76	54 -75	99 -75	54 -75	16 -74	88 -74	67 -74	55 -74	51 -74	96 -75	90 -76	85 -77	81 -78	30 -78	34
-77	88 -77	17 -76	54 -75	70 -74	67 -73	43 -72	28 -71	51 -71	13 -71	13 -71	61 -72	52 -73	46 -74	40 -74	91 -75	00
-77	88 -77	17 -76	54 -75	41 -73	80 -71	70 -69	67 -68	35 -67	71 -67	76 -68	25 -69	15 -70	07 -70	99 -71	52 -71	65
-77	88 -77	17 -76	54 -75	12 -72	93 -69	96 -67	07 -65	18 -64	29 -64	39 -64	89 -65	77 -66	68 -67	59 -68	13 -68	31
-77	88 -77	17 -76	54 -74	83 -72	06 -68	23 -64	47 -62	02 -60	87 -61	01 -61	53 -62	40 -63	29 -64	18 -64	74 -64	97
-77	88 -77	17 -76	54 -74	88 -72	20 -68	49 -64	87 -62	51 -61	40 -61	53 -62	01 -62	81 -63	63 -64	45 -64	98 -65	20
-77	88 -77	17 -76	54 -74	92 -72	33 -68	76 -65	27 -63	00 -61	92 -62	05 -62	49 -63	22 -63	97 -64	72 -65	21 -65	43
-77	88 -77	17 -76	54 -74	97 -72	46 -69	03 -65	67 -63	48 -62	45 -62	57 -62	97 -63	63 -64	31 -64	99 -65	45 -65	67
-77	88 -77	17 -76	54 -75	01 -72	60 -69	29 -66	07 -63	97 -62	97 -63	09 -63	45 -64	04 -64	66 -65	27 -65	68 -65	90
-77	88 -77	17 -76	54 -75	06 -72	73 -69	56 -66	47 -64	45 -63	50 -63	61 -63	93 -64	45 -65	00 -65	54 -65	92 -66	13
-77	88 -77	17 -76	54 -75	10 -72	87 -69	83 -66	87 -64	94 -64	03 -64	13 -64	41 -64	87 -65	34 -65	81 -66	15 -66	36
-77	88 -77	17 -76	54 -75	15 -73	00 -70	09 -67	27 -65	43 -64	55 -64	65 -64	89 -65	28 -65	68 -66	08 -66	39 -66	59
-77	88 -77	17 -76	54 -75	19 -73	13 -70	36 -67	67 -65	91 -65	08 -65	17 -65	38 -65	69 -66	02 -66	35 -66	62 -66	82
-77	88 -77	17 -76	54 -75	24 -73	27 -70	63 -68	07 -66	40 -65	61 -65	68 -65	86 -66	10 -66	36 -66	63 -66	86 -67	05
-77	88 -77	17 -76	54 -75	28 -73	40 -70	89 -68	47 -66	89 -66	13 -66	20 -66	34 -66	51 -66	70 -66	90 -67	09 -67	29
-77	88 -77	17 -76	54 -75	32 -73	53 -71	16 -68	87 -67	37 -66	66 -66	72 -66	85 -67	01 -67	20 -67	39 -67	57 -67	76
-77	88 -77	17 -76	54 -75	37 -73	67 -71	43 -69	27 -67	86 -67	18 -67	24 -67	36 -67	52 -67	70 -67	88 -68	06 -68	24
-77	88 -77	17 -76	54 -75	41 -73	80 -71	70 -69	67 -68	35 -67	71 -67	76 -67	87 -68	02 -68	20 -68	37 -68	54 -68	71
-77	88 -77	17 -76	54 -75	46 -73	93 -71	96 -70	07 -68	83 -68	24 -68	28 -68	38 -68	53 -68	69 -68	86 -69	03 -69	19
-77	88 -77	17 -76	54 -75	50 -74	07 -72	23 -70	47 -69	32 -68	76 -68	80 -68	90 -69	03 -69	19 -69	35 -69	51 -69	67
-77	88 -77	17 -76	54 -75	55 -74	20 -72	50 -70	87 -69	81 -69	29 -69	32 -69	41 -69	54 -69	69 -69	84 -69	99 -70	14
-77	88 -77	17 -76	54 -75	59 -74	33 -72	76 -71	28 -70	29 -69	81 -69	84 -69	92 -70	04 -70	19 -70	33 -70	48 -70	62
-77	88 -77	17 -76	54 -75	64 -74	47 -73	03 -71	68 -70	78 -70	34 -70	36 -70	43 -70	55 -70	69 -70	82 -70	96 -71	10
-77	88 -77	17 -76	54 -75	68 -74	60 -73	30 -72	08 -71	27 -70	87 -70	87 -70	94 -71	05 -71	18 -71	31 -71	44 -71	57
-77	88 -77	17 -76	54 -75	73 -74	73 -73	56 -72	48 -71	75 -71	39 -71	39 -71	46 -71	56 -71	68 -71	80 -71	93 -72	05
-77	88 -77	17 -76	54 -75	77 -74	87 -73	83 -72	88 -72	24 -71	92 -71	91 -71	97 -72	06 -72	18 -72	29 -72	41 -72	52
-77	88 -77	17 -76	54 -75	81 -75	00 -74	10 -73	28 -72	73 -72	44 -72	43 -72	48 -72	57 -72	68 -72	78 -72	89 -73	00
-77	88 -77	17 -76	54 -75	86 -75	14 -74	36 -73	68 -73	21 -72	97 -72	95 -72	99 -73	07 -73	17 -73	27 -73	38 -73	48
-77	88 -77	17 -76	54 -75	90 -75	27 -74	63 -74	08 -73	70 -73	50 -73	47 -73	50 -73	58 -73	67 -73	77 -73	86 -73	95
-77	88 -77	17 -76	54 -75	95 -75	40 -74	90 -74	48 -74	19 -74	02 -73	99 -74	02 -74	08 -74	17 -74	26 -74	34 -74	43
-77	88 -77	17 -76	54 -75	99 -75	54 -75	16 -74	88 -74	67 -74	55 -74	51 -74	53 -74	59 -74	67 -74	75 -74	83 -74	91
-77	88 -77	17 -76	54 -75	99 -75	54 -75	16 -74	88 -74	67 -74	55 -74	51 -74	53 -74	59 -74	67 -74	75 -74	83 -74	91
-77	88 -77	17 -76	54 -75	99 -75	54 -75	16 -74	88 -74	67 -74	55 -74	51 -74	53 -74	59 -74	67 -74	75 -74	83 -74	91
-77	88 -77	17 -76	54 -75	99 -75	54 -75	16 -74	88 -74	67 -74	55 -74	51 -74	53 -74	59 -74	67 -74	75 -74	83 -74	91
-77	88 -77	17 -76	54 -75	99 -75	54 -75	16 -74	88 -74	67 -74	55 -74	51 -74	53 -74	59 -74	67 -74	75 -74	83 -74	91
-77	88 -77	17 -76	54 -75	99 -75	54 -75	16 -74	88 -74	67 -74	55 -74	51 -74	53 -74	59 -74	67 -74	75 -74	83 -74	91
-77	88 -77	17 -76	54 -75	99 -75	54 -75	16 -74	88 -74	67 -74	55 -74	51 -74	53 -74	59 -74	67 -74	75 -74	83 -74	91
-77	88 -77	17 -76	54 -75	99 -75	54 -75	16 -74	88 -74	67 -74	55 -74	51 -74	53 -74	59 -74	67 -74	75 -74	83 -74	91
-77	88 -77	17 -76	54 -75	99 -75	54 -75	16 -74	88 -74	67 -74	55 -74	51 -74	53 -74	59 -74	67 -74	75 -74	83 -74	91
-77	88 -77	17 -76	54 -75	99 -75	54 -75	16 -74	88 -74	67 -74	55 -74	51 -74	53 -74	59 -74	67 -74	75 -74	83 -74	91
-77	88 -77	17 -76	54 -75	99 -75	54 -75	16 -74	88 -74	67 -74	55 -74	51 -74	53 -74	59 -74	67 -74	75 -74	83 -74	91
-75	77 -74	48 -73	30 -72	20 -71	19 -70	58 -70	35 -70	21 -70	15 -70	18 -70	26 -70	38 -70	68 -70	98 -71	28 -71	58
-73	66 -71	79 -70	06 -68	41 -66	85 -65	99 -65	83 -65	75 -65	76 -65	84 -65	99 -66	18 -66	69 -67	21 -67	73 -68	25
-71	55 -69	10 -66	82 -64	62 -62	51 -61	41 -61	31 -61	30 -61	36 -61	51 -61	72 -61	97 -62	71 -63	45 -64	19 -64	92
-69	44 -66	41 -63	58 -60	83 -58	17 -56	82 -56	79 -56	84 -56	97 -57	18 -57	45 -57	76 -58	72 -59	68 -60	64 -61	60
-69	76 -66	83 -64	08 -61	41 -58	84 -57	53 -57	48 -57	52 -57	64 -57	85 -58	11 -58	41 -59	33 -60	25 -61	16 -62	08
-70	09 -67	24 -64	58 -62	00 -59	50 -58	23 -58	18 -58	21 -58	32 -58	51 -58	77 -59	06 -59	93 -60	81 -61	69 -62	56
-70	41 -67	65 -65	07 -62	58 -60	17 -58	94 -58	88 -58	90 -59	00 -59	18 -59	42 -59	71 -60	54 -61	38 -62	21 -63	05
-70	74 -68	07 -65	57 -63	16 -60	84 -59	65 -59	57 -59	58 -59	67 -59	85 -60	08 -60	35 -61	15 -61	94 -62	74 -63	53
-71	06 -68	48 -66	07 -63	75 -61	51 -60	35 -60	27 -60	27 -60	35 -60	51 -60	74 -61	00 -61	75 -62	51 -63	26 -64	01
-71	39 -68	90 -66	57 -64	33 -62	18 -61	06 -60	96 -60	95 -61	03 -61	18 -61	39 -61	65 -62	36 -63	07 -63	78 -64	50
-71	71 -69	31 -67	07 -64	91 -62	84 -61	76 -61	66 -61	64 -61	70 -61	84 -62	05 -62	29 -62	96 -63	64 -64	31 -64	98
-72	04 -69	72 -67	57 -65	50 -63	51 -62	47 -62	35 -62	32 -62	38 -62	51 -62	71 -62	94 -63	57 -64	20 -64	83 -65	46
-72	36 -70	14 -68	06 -66	08 -64	18 -63	17 -63	05 -63	01 -63	05 -63	18 -63	36 -63	59 -64	18 -64	77 -65	36 -65	94
-72	69 -70	55 -68	56 -66	66 -64	85 -63	88 -63	75 -63	70 -63	73 -63	84 -64	02 -64	23 -64	78 -65	33 -65	88 -66	43
-73	01 -70	96 -69	06 -67	25 -65	52 -64	58 -64	44 -64	38 -64	41 -64	51 -64	68 -64	88 -65	39 -65	90 -66	40 -66	91
-73	34 -71	38 -69	56 -67	83 -66	18 -65	29 -65	14 -65	07 -65	08 -65	18 -65	33 -65	53 -65	99 -66	46 -66	93 -67	39
-73	66 -71	79 -70	06 -68	41 -66	85 -65	99 -65	83 -65	75 -65	76 -65	84 -65	99 -66	18 -66	60 -67	03 -67	45 -67	88
-73	99 -72	20 -70	56 -68	99 -67	52 -66	70 -66	53 -66	44 -66	43 -66	51 -66	65 -66	82 -67	21 -67	59 -67	98 -68	36
-74	31 -72	62 -71	05 -69	58 -68	19 -67	40 -67	22 -67	13 -67	11 -67	18 -67	30 -67	47 -67	81 -68	16 -68	50 -68	84
-74	64 -73	03 -71	55 -70	16 -68	86 -68	11 -67	92 -67	81 -67	79 -67	84 -67	96 -68	12 -68	42 -68	72 -69	02 -69	33
-74	96 -73	44 -72	05 -70	74 -69	52 -68	82 -68	62 -68	50 -68	46 -68	51 -68	62 -68	76 -69	03 -69	29 -69	55 -69	81
-75	29 -73	86 -72	55 -71	33 -70	19 -69	52 -69	31 -69	18 -69	14 -69	18 -69	27 -69	41 -69	63 -69	85 -70	07 -70	29
-75	61 -74	27 -73	05 -71	91 -70	86 -70	23 -70	01 -69	87 -69	82 -69	84 -69	93 -70	06 -70	24 -70	42 -70	60 -70	78
-75	94 -74	68 -73	55 -72	49 -71	53 -70	93 -70	70 -70	56 -70	49 -70	51 -70	59 -70	70 -70	84 -70	98 -71	12 -71	26
-76	26 -75	10 -74	04 -73	08 -72	20 -71	64 -71	40 -71	24 -71	17 -71	18 -71	24 -71	35 -71	48 -71	61 -71	74 -71	87
-76	59 -75	51 -74	54 -73	66 -72	86 -72	34 -72	09 -71	93 -71	84 -71	84 -71	90 -72	00 -72	12 -72	24 -72	36 -72	47
-76	91 -75	93 -75	04 -74	24 -73	53 -73	05 -72	79 -72	61 -72	52 -72	51 -72	56 -72	65 -72	75 -72	86 -72	97 -73	08
-77	23 -76	34 -75	54 -74	83 -74	20 -73	75 -73	49 -73	30 -73	20 -73	17 -73	21 -73	29 -73	39 -73	49 -73	59 -73	69
-77	56 -76	75 -76	04 -75	41 -74	87 -74	46 -74	18 -73	99 -73	87 -73	84 -73	87 -73	94 -74	03 -74	12 -74	21 -74	30
-77	88 -77	17 -76	54 -75	99 -75	54 -75	16 -74	88 -74	67 -74	55 -74	51 -74	53 -74	59 -74	67 -74	75 -74	83 -74	91
-77	88 -77	17 -76	54 -75	99 -75	54 -75	16 -74	88 -74	67 -74	55 -74	51 -74	53 -74	59 -74	67 -74	75 -74	83 -74	91
-77	88 -77	17 -76	54 -75	99 -75	54 -75	16 -74	88 -74	67 -74	55 -74	51 -74	53 -74	59 -74	67 -74	75 -74	83 -74	91
-77	88 -77	17 -76	54 -75	99 -75	54 -75	16 -74	88 -74	67 -74	55 -74	51 -74	53 -74	59 -74	67 -74	75 -74	83 -74	91
-77	88 -77	17 -76	54 -75	99 -75	54 -75	16 -74	88 -74	67 -74	55 -74	51 -74	53 -74	59 -74	67 -74	75 -74	83 -74	91
-77	88 -77	17 -76	54 -75	99 -75	54 -75	16 -74	88 -74	67 -74	55 -74	51 -74	53 -74	59 -74	67 -74	75 -74	83 -74	91
-77	88 -77	17 -76	54 -75	99 -75	54 -75	16 -74	88 -74	67 -74	55 -74	51 -74	53 -74	59 -74	67 -74	75 -74	83 -74	91
-77	88 -77	17 -76	54 -75	99 -75	54 -75	16 -74	88 -74	67 -74	55 -74	51 -74	53 -74	59 -74	67 -74	75 -74	83 -74	91
-77	88 -77	17 -76	54 -75	99 -75	54 -75	16 -74	88 -74	67 -74	55 -74	51 -74	53 -74	59 -74	67 -74	75 -74	83 -74	91
-77	88 -77	17 -76	54 -75	99 -75	54 -75	16 -74	88 -74	67 -74	55 -74	51 -74	53 -74	59 -74	67 -74	75 -74	83 -74	91
-77	88 -77	17 -76	54 -75	99 -75	54 -75	16 -74	88 -74	67 -74	55 -74	51 -74	53 -74	59 -74	67 -74	75 -74	83 -74	91
-77	88 -77	17 -76	54 -75	70 -74	67 -73	43 -72	28 -71	51 -71	13 -71	13 -71	20 -71	31 -71	43 -71	56 -71	68 -71	81
-77	88 -77	17 -76	54 -75	41 -73	80 -71	70 -69	67 -68	35 -67	71 -67	76 -67	87 -68	02 -68	20 -68	37 -68	54 -68	71
-77	88 -77	17 -76	54 -75	12 -72	93 -69	96 -67	07 -65	18 -64	29 -64	39 -64	54 -64	74 -64	96 -65	18 -65	40 -65	62
-77	88 -77	17 -76	54 -74	83 -72	06 -68	23 -64	47 -62	02 -60	87 -61	01 -61	22 -61	46 -61	73 -61	99 -62	26 -62	52
-77	88 -77	17 -76	54 -74	88 -72	20 -68	49 -64	87 -62	51 -61	40 -61	53 -61	73 -61	97 -62	22 -62	48 -62	74 -63	00
-77	88 -77	17 -76	54 -74	92 -72	33 -68	76 -65	27 -63	00 -61	92 -62	05 -62	24 -62	47 -62	72 -62	97 -63	22 -63	47
-77	88 -77	17 -76	54 -74	97 -72	46 -69	03 -65	67 -63	48 -62	45 -62	57 -62	75 -62	98 -63	22 -63	46 -63	71 -63	95
-77	88 -77	17 -76	54 -75	01 -72	60 -69	29 -66	07 -63	97 -62	97 -63	09 -63	27 -63	48 -63	72 -63	95 -64	19 -64	43
-77	88 -77	17 -76	54 -75	06 -72	73 -69	56 -66	47 -64	45 -63	50 -63	61 -63	78 -63	99 -64	22 -64	44 -64	67 -64	90
-77	88 -77	17 -76	54 -75	10 -72	87 -69	83 -66	87 -64	94 -64	03 -64	13 -64	29 -64	49 -64	71 -64	94 -65	16 -65	38
-77	88 -77	17 -76	54 -75	15 -73	00 -70	09 -67	27 -65	43 -64	55 -64	65 -64	80 -65	00 -65	21 -65	43 -65	64 -65	86
-77	88 -77	17 -76	54 -75	19 -73	13 -70	36 -67	67 -65	91 -65	08 -65	17 -65	31 -65	50 -65	71 -65	92 -66	12 -66	33
-77	88 -77	17 -76	54 -75	24 -73	27 -70	63 -68	07 -66	40 -65	61 -65	68 -65	82 -66	01 -66	21 -66	41 -66	61 -66	81
-77	88 -77	17 -76	54 -75	28 -73	40 -70	89 -68	47 -66	89 -66	13 -66	20 -66	34 -66	51 -66	70 -66	90 -67	09 -67	29
-77	88 -77	17 -76	54 -75	32 -73	53 -71	16 -68	87 -67	37 -66	66 -66	72 -66	85 -67	01 -67	20 -67	39 -67	57 -67	76
-77	88 -77	17 -76	54 -75	37 -73	67 -71	43 -69	27 -67	86 -67	18 -67	24 -67	36 -67	52 -67	70 -67	88 -68	06 -68	24
-77	88 -77	17 -76	54 -75	41 -73	80 -71	70 -69	67 -68	35 -67	71 -67	76 -67	87 -68	02 -68	20 -68	37 -68	54 -68	71
-77	88 -77	17 -76	54 -75	46 -73	93 -71	96 -70	07 -68	83 -68	24 -68	28 -68	38 -68	53 -68	69 -68	86 -69	03 -69	19
-77	88 -77	17 -76	54 -75	50 -74	07 -72	23 -70	47 -69	32 -68	76 -68	80 -68	90 -69	03 -69	19 -69	35 -69	51 -69	67
-77	88 -77	17 -76	54 -75	55 -74	20 -72	50 -70	87 -69	81 -69	29 -69	32 -69	41 -69	54 -69	69 -69	84 -69	99 -70	14
-77	88 -77	17 -76	54 -75	59 -74	33 -72	76 -71	28 -70	29 -69	81 -69	84 -69	92 -70	04 -70	19 -70	33 -70	48 -70	62
-77	88 -77	17 -76	54 -75	64 -74	47 -73	03 -71	68 -70	78 -70	34 -70	36 -70	43 -70	55 -70	69 -70	82 -70	96 -71	10
-77	00 -75	69 -74	47 -73	34 -72	29 -71	02 -69	57 -68	26 -67	10 -66	09 -65	41 -65	06 -65	00 -65	21 -65	43 -65	65
-76	11 -74	21 -72	41 -71	04 -70	11 -69	00 -67	46 -65	74 -63	87 -61	83 -60	40 -59	56 -59	30 -59	60 -59	90 -60	20
-75	23 -72	74 -70	34 -68	74 -67	94 -66	99 -65	35 -63	23 -60	63 -57	56 -55	38 -54	07 -53	61 -53	99 -54	37 -54	75
-74	34 -71	26 -68	27 -66	45 -65	76 -64	98 -63	24 -60	71 -57	40 -53	30 -50	36 -48	58 -47	92 -48	38 -48	84 -49	30
-77	88 -77	17 -76	54 -75	99 -75	54 -75	16 -74	88 -74	67 -74	55 -74	51 -74	53 -74	59 -74	67 -74	75 -74	83 -74	91
-77	88 -77	17 -76	54 -75	99 -75	54 -75	16 -74	88 -74	67 -74	55 -74	51 -74	53 -74	59 -74	67 -74	75 -74	83 -74	91
-77	88 -77	17 -76	54 -75	99 -75	54 -75	16 -74	88 -74	67 -74	55 -74	51 -74	53 -74	59 -74	67 -74	75 -74	83 -74	91
-77	88 -77	17 -76	54 -75	99 -75	54 -75	16 -74	88 -74	67 -74	55 -74	51 -74	53 -74	59 -74	67 -74	75 -74	83 -74	91
-77	88 -77	17 -76	54 -75	99 -75	54 -75	16 -74	88 -74	67 -74	55 -74	51 -74	53 -74	59 -74	67 -74	75 -74	83 -74	91
-77	88 -77	17 -76	54 -75	99 -75	54 -75	16 -74	88 -74	67 -74	55 -74	51 -74	53 -74	59 -74	67 -74	75 -74	83 -74	91
-77	88 -77	17 -76	54 -75	99 -75	54 -75	16 -74	88 -74	67 -74	55 -74	51 -74	53 -74	59 -74	67 -74	75 -74	83 -74	91
-77	88 -77	17 -76	54 -75	99 -75	54 -75	16 -74	88 -74	67 -74	55 -74	51 -74	53 -74	59 -74	67 -74	75 -74	83 -74	91
-77	88 -77	17 -76	54 -75	99 -75	54 -75	16 -74	88 -74	67 -74	55 -74	51 -74	53 -74	59 -74	67 -74	75 -74	83 -74	91
-77	88 -77	17 -76	54 -75	99 -75	54 -75	16 -74	88 -74	67 -74	55 -74	51 -74	53 -74	59 -74	67 -74	75 -74	83 -74	91
-77	88 -77	17 -76	54 -75	99 -75	54 -75	16 -74	88 -74	67 -74	55 -74	51 -74	53 -74	59 -74	67 -74	75 -74	83 -74	91
-77	88 -77	17 -76	54 -75	99 -75	54 -75	16 -74	88 -74	67 -74	55 -74	51 -74	53 -74	59 -74	67 -74	75 -74	83 -74	91
-77	88 -77	17 -76	54 -75	99 -75	54 -75	16 -74	88 -74	67 -74	55 -74	51 -74	53 -74	59 -74	67 -74	75 -74	83 -74	91
-77	88 -77	17 -76	54 -75	99 -75	54 -75	16 -74	88 -74	67 -74	55 -74	51 -74	53 -74	59 -74	67 -74	75 -74	83 -74	91
-77	88 -77	17 -76	54 -75	99 -75	54 -75	16 -74	88 -74	67 -74	55 -74	51 -74	53 -74	59 -74	67 -74	75 -74	83 -74	91
-77	88 -77	17 -76	54 -75	99 -75	54 -75	16 -74	88 -74	67 -74	55 -74	51 -74	53 -74	59 -74	67 -74	75 -74	83 -74	91
-77	88 -77	17 -76	54 -75	99 -75	54 -75	16 -74	88 -74	67 -74	55 -74	51 -74	53 -74	59 -74	67 -74	75 -74	83 -74	91
-77	88 -77	17 -76	54 -75	99 -75	54 -75	16 -74	88 -74	67 -74	55 -74	51 -74	53 -74	59 -74	67 -74	75 -74	83 -74	91
-77	88 -77	17 -76	54 -75	99 -75	54 -75	16 -74	88 -74	67 -74	55 -74	51 -74	53 -74	59 -74	67 -74	75 -74	83 -74	91
-77	88 -77	17 -76	54 -75	99 -75	54 -75	16 -74	88 -74	67 -74	55 -74	51 -74	53 -74	59 -74	67 -74	75 -74	83 -74	91
-77	88 -77	17 -76	54 -75	99 -75	54 -75	16 -74	88 -74	67 -74	55 -74	51 -74	53 -74	59 -74	67 -74	75 -74	83 -74	91
-77	88 -77	17 -76	54 -75	99 -75	54 -75	16 -74	88 -74	67 -74	55 -74	51 -74	53 -74	59 -74	67 -74	75 -74	83 -74	91
-77	88 -77	17 -76	54 -75	99 -75	54 -75	16 -74	88 -74	67 -74	55 -74	51 -74	53 -74	59 -74	67 -74	75 -74	83 -74	91
-77	88 -77	17 -76	54 -75	99 -75	54 -75	16 -74	88 -74	67 -74	55 -74	51 -74	53 -74	59 -74	67 -74	75 -74	83 -74	91
-75	77 -74	77 -74	17 -73	66 -73	24 -72	90 -72	64 -72	47 -72	38 -72	37 -72	42 -72	51 -72	78 -73	05 -73	32 -73	59
-73	66 -72	38 -71	81 -71	33 -70	94 -70	63 -70	41 -70	27 -70	21 -70	23 -70	31 -70	44 -70	90 -71	35 -71	81 -72	27
-71	55 -69	98 -69	45 -69	00 -68	64 -68	36 -68	17 -68	06 -68	04 -68	09 -68	21 -68	36 -69	01 -69	66 -70	30 -70	95
-69	44 -67	58 -67	08 -66	67 -66	34 -66	10 -65	94 -65	86 -65	87 -65	95 -66	10 -66	29 -67	12 -67	96 -68	79 -69	63
-69	76 -67	95 -67	45 -67	03 -66	69 -66	45 -66	28 -66	20 -66	20 -66	28 -66	43 -66	61 -67	41 -68	20 -69	00 -69	80
-70	09 -68	32 -67	81 -67	39 -67	05 -66	79 -66	63 -66	54 -66	54 -66	61 -66	75 -66	93 -67	69 -68	45 -69	21 -69	97
-70	41 -68	69 -68	17 -67	74 -67	40 -67	14 -66	97 -66	88 -66	87 -66	94 -67	07 -67	25 -67	97 -68	70 -69	42 -70	15
-70	74 -69	06 -68	54 -68	10 -67	75 -67	49 -67	31 -67	22 -67	20 -67	27 -67	40 -67	57 -68	26 -68	94 -69	63 -70	32
-71	06 -69	43 -68	90 -68	46 -68	11 -67	84 -67	66 -67	56 -67	54 -67	60 -67	72 -67	89 -68	54 -69	19 -69	84 -70	50
-71	39 -69	80 -69	26 -68	82 -68	46 -68	19 -68	00 -67	89 -67	87 -67	93 -68	05 -68	21 -68	82 -69	44 -70	05 -70	67
-71	71 -69	85 -68	67 -67	59 -66	59 -66	01 -65	85 -65	77 -65	78 -65	86 -66	01 -66	20 -66	81 -67	43 -68	04 -68	66
-72	04 -69	90 -68	08 -66	35 -64	71 -63	83 -63	70 -63	65 -63	69 -63	80 -63	98 -64	19 -64	81 -65	42 -66	03 -66	64
-72	36 -69	94 -67	49 -65	12 -62	84 -61	65 -61	55 -61	53 -61	59 -61	74 -61	94 -62	19 -62	80 -63	41 -64	02 -64	63
-72	69 -69	99 -66	90 -63	89 -60	97 -59	47 -59	40 -59	41 -59	50 -59	67 -59	91 -60	18 -60	79 -61	40 -62	00 -62	61
-73	01 -70	41 -67	41 -64	49 -61	66 -60	21 -60	13 -60	13 -60	21 -60	37 -60	59 -60	86 -61	43 -61	99 -62	56 -63	12
-73	34 -70	83 -67	92 -65	10 -62	36 -60	95 -60	85 -60	84 -60	91 -61	07 -61	28 -61	54 -62	06 -62	59 -63	11 -63	63
-73	66 -71	25 -68	43 -65	70 -63	05 -61	68 -61	58 -61	56 -61	62 -61	76 -61	97 -62	21 -62	70 -63	18 -63	66 -64	15
-73	99 -71	66 -68	94 -66	30 -63	75 -62	42 -62	31 -62	28 -62	33 -62	46 -62	66 -62	89 -63	33 -63	77 -64	21 -64	66
-74	31 -72	08 -69	45 -66	91 -64	45 -63	16 -63	04 -62	99 -63	04 -63	16 -63	34 -63	57 -63	97 -64	37 -64	77 -65	17
-74	64 -72	50 -69	96 -67	51 -65	14 -63	90 -63	76 -63	71 -63	74 -63	86 -64	03 -64	24 -64	60 -64	96 -65	32 -65	68
-74	96 -72	92 -70	47 -68	11 -65	84 -64	63 -64	49 -64	43 -64	45 -64	55 -64	72 -64	92 -65	24 -65	55 -65	87 -66	19
-75	29 -73	34 -70	98 -68	72 -66	54 -65	37 -65	22 -65	15 -65	16 -65	25 -65	40 -65	60 -65	87 -66	15 -66	42 -66	70
-75	61 -73	75 -71	49 -69	32 -67	23 -66	11 -65	95 -65	86 -65	87 -65	95 -66	09 -66	27 -66	51 -66	74 -66	98 -67	21
-75	94 -74	17 -72	00 -69	92 -67	93 -66	85 -66	67 -66	58 -66	57 -66	64 -66	78 -66	95 -67	14 -67	34 -67	53 -67	72
-76	26 -74	59 -72	51 -70	53 -68	63 -67	59 -67	40 -67	30 -67	28 -67	34 -67	46 -67	63 -67	81 -67	99 -68	18 -68	36
-76	59 -75	01 -73	02 -71	13 -69	32 -68	32 -68	13 -68	02 -67	99 -68	04 -68	15 -68	30 -68	48 -68	65 -68	82 -68	99
-76	91 -75	42 -73	53 -71	73 -70	02 -69	06 -68	86 -68	73 -68	69 -68	74 -68	84 -68	98 -69	14 -69	31 -69	47 -69	63
-77	23 -75	84 -74	05 -72	34 -70	72 -69	80 -69	58 -69	45 -69	40 -69	43 -69	52 -69	66 -69	81 -69	96 -70	11 -70	27
-77	56 -76	26 -74	56 -72	94 -71	41 -70	54 -70	31 -70	17 -70	11 -70	13 -70	21 -70	33 -70	48 -70	62 -70	76 -70	90
-77	88 -76	68 -75	07 -73	54 -72	11 -71	27 -71	04 -70	89 -70	82 -70	83 -70	90 -71	01 -71	14 -71	27 -71	41 -71	54
-77	88 -76	72 -75	21 -73	53 -71	66 -70	09 -69	06 -68	39 -68	08 -68	13 -68	24 -68	39 -68	56 -68	73 -68	89 -69	06
-77	88 -76	77 -75	36 -73	51 -71	22 -68	90 -67	08 -65	90 -65	35 -65	43 -65	58 -65	77 -65	97 -66	18 -66	38 -66	59
-77	88 -76	82 -75	51 -73	49 -70	77 -67	72 -65	11 -63	41 -62	62 -62	74 -62	92 -63	14 -63	39 -63	63 -63	87 -64	11
-77	88 -76	87 -75	65 -73	47 -70	33 -66	53 -63	13 -60	91 -59	89 -60	04 -60	26 -60	52 -60	80 -61	08 -61	36 -61	64
-77	88 -76	92 -75	80 -73	76 -70	79 -67	16 -63	87 -61	73 -60	74 -60	88 -61	09 -61	34 -61	60 -61	87 -62	14 -62	41
-77	88 -76	97 -75	95 -74	04 -71	26 -67	79 -64	62 -62	55 -61	59 -61	72 -61	92 -62	15 -62	41 -62	66 -62	92 -63	18
-77	88 -77	02 -76	10 -74	33 -71	72 -68	43 -65	37 -63	37 -62	44 -62	56 -62	75 -62	97 -63	21 -63	46 -63	70 -63	95
-77	88 -77	07 -76	24 -74	61 -72	18 -69	06 -66	12 -64	19 -63	29 -63	40 -63	57 -63	79 -64	02 -64	25 -64	48 -64	72
-77	88 -77	12 -76	39 -74	90 -72	65 -69	69 -66	86 -65	01 -64	14 -64	24 -64	40 -64	60 -64	82 -65	04 -65	26 -65	48
-77	88 -77	17 -76	54 -75	18 -73	11 -70	32 -67	61 -65	84 -64	99 -65	08 -65	23 -65	42 -65	63 -65	84 -66	04 -66	25
-77	88 -77	17 -76	54 -75	22 -73	23 -70	56 -67	97 -66	28 -65	47 -65	55 -65	69 -65	88 -66	08 -66	28 -66	48 -66	69
-77	88 -77	17 -76	54 -75	27 -73	35 -70	80 -68	34 -66	72 -65	95 -66	02 -66	16 -66	33 -66	53 -66	73 -66	92 -67	12
-77	88 -77	17 -76	54 -75	31 -73	48 -71	05 -68	70 -67	16 -66	43 -66	49 -66	62 -66	79 -66	98 -67	17 -67	36 -67	55
-77	88 -77	17 -76	54 -75	35 -73	60 -71	29 -69	06 -67	60 -66	90 -66	97 -67	09 -67	25 -67	43 -67	62 -67	80 -67	98
-77	88 -77	17 -76	54 -75	39 -73	72 -71	53 -69	43 -68	04 -67	38 -67	44 -67	55 -67	71 -67	89 -68	06 -68	24 -68	42
-77	88 -77	17 -76	54 -75	43 -73	84 -71	77 -69	79 -68	49 -67	86 -67	91 -68	02 -68	17 -68	34 -68	51 -68	68 -68	85
-77	88 -77	17 -76	54 -75	47 -73	96 -72	01 -70	15 -68	93 -68	34 -68	38 -68	48 -68	63 -68	79 -68	95 -69	12 -69	28
-77	88 -77	17 -76	54 -75	51 -74	08 -72	26 -70	52 -69	37 -68	82 -68	85 -68	95 -69	09 -69	24 -69	40 -69	56 -69	72
-77	88 -77	17 -76	54 -75	55 -74	20 -72	50 -70	88 -69	81 -69	29 -69	32 -69	41 -69	54 -69	69 -69	85 -70	00 -70	15
-77	88 -77	17 -76	54 -75	59 -74	32 -72	74 -71	24 -70	25 -69	77 -69	79 -69	88 -70	00 -70	15 -70	29 -70	44 -70	58
-77	88 -77	17 -76	54 -75	63 -74	45 -72	98 -71	61 -70	70 -70	25 -70	27 -70	34 -70	46 -70	60 -70	74 -70	87 -71	01
-77	88 -77	17 -76	54 -75	67 -74	57 -73	23 -71	97 -71	14 -70	73 -70	74 -70	81 -70	92 -71	05 -71	18 -71	31 -71	45
-77	88 -77	17 -76	54 -75	71 -74	69 -73	47 -72	33 -71	58 -71	20 -71	21 -71	27 -71	38 -71	50 -71	63 -71	75 -71	88
-77	88 -77	17 -76	54 -75	75 -74	81 -73	71 -72	70 -72	02 -71	68 -71	68 -71	74 -71	84 -71	95 -72	07 -72	19 -72	31
-77	88 -77	17 -76	54 -75	79 -74	93 -73	95 -73	06 -72	46 -72	16 -72	15 -72	20 -72	29 -72	41 -72	52 -72	63 -72	74
-77	88 -77	17 -76	54 -75	83 -75	05 -74	20 -73	42 -72	90 -72	64 -72	62 -72	67 -72	75 -72	86 -72	96 -73	07 -73	18
-77	88 -77	17 -76	54 -75	87 -75	17 -74	44 -73	79 -73	35 -73	12 -73	09 -73	13 -73	21 -73	31 -73	41 -73	51 -73	61
-77	88 -77	17 -76	54 -75	91 -75	29 -74	68 -74	15 -73	79 -73	59 -73	56 -73	60 -73	67 -73	76 -73	86 -73	95 -74	04
-77	88 -77	17 -76	54 -75	95 -75	41 -74	92 -74	51 -74	23 -74	07 -74	04 -74	06 -74	13 -74	21 -74	30 -74	39 -74	47
-77	88 -77	17 -76	54 -75	99 -75	54 -75	16 -74	88 -74	67 -74	55 -74	51 -74	53 -74	59 -74	67 -74	75 -74	83 -74	91
-77	88 -77	17 -76	54 -75	99 -75	54 -75	16 -74	88 -74	67 -74	55 -74	51 -74	53 -74	59 -74	67 -74	75 -74	83 -74	91
-77	88 -77	17 -76	54 -75	99 -75	54 -75	16 -74	88 -74	67 -74	55 -74	51 -74	53 -74	59 -74	67 -74	75 -74	83 -74	91
-77	88 -77	17 -76	54 -75	99 -75	54 -75	16 -74	88 -74	67 -74	55 -74	51 -74	53 -74	59 -74	67 -74	75 -74	83 -74	91
-77	88 -77	17 -76	54 -75	99 -75	54 -75	16 -74	88 -74	67 -74	55 -74	51 -74	53 -74	59 -74	67 -74	75 -74	83 -74	91
-77	88 -77	17 -76	54 -75	99 -75	54 -75	16 -74	88 -74	67 -74	55 -74	51 -74	53 -74	59 -74	67 -74	75 -74	83 -74	91
-77	88 -77	17 -76	54 -75	99 -75	54 -75	16 -74	88 -74	67 -74	55 -74	51 -74	53 -74	59 -74	67 -74	75 -74	83 -74	91
-77	88 -77	17 -76	54 -75	99 -75	54 -75	16 -74	88 -74	67 -74	55 -74	51 -74	53 -74	59 -74	67 -74	75 -74	83 -74	91
-77	88 -77	17 -76	54 -75	99 -75	54 -75	16 -74	88 -74	67 -74	55 -74	51 -74	53 -74	59 -74	67 -74	75 -74	83 -74	91
-77	88 -77	17 -76	54 -75	99 -75	54 -75	16 -74	88 -74	67 -74	55 -74	51 -74	53 -74	59 -74	67 -74	75 -74	83 -74	91
-77	88 -77	17 -76	54 -75	99 -75	54 -75	16 -74	88 -74	67 -74	55 -74	51 -74	53 -74	59 -74	67 -74	75 -74	83 -74	91
-77	88 -77	17 -76	54 -75	99 -75	54 -75	16 -74	88 -74	67 -74	55 -74	51 -74	53 -74	59 -74	67 -74	75 -74	83 -74	91
-77	88 -77	17 -76	54 -75	99 -75	54 -75	16 -74	88 -74	67 -74	55 -74	51 -74	53 -74	59 -74	67 -74	75 -74	83 -74	91
-77	88 -77	17 -76	54 -75	99 -75	54 -75	16 -74	88 -74	67 -74	55 -74	51 -74	53 -74	59 -74	67 -74	75 -74	83 -74	91
-77	88 -77	17 -76	54 -75	99 -75	54 -75	16 -74	88 -74	67 -74	55 -74	51 -74	53 -74	59 -74	67 -74	75 -74	83 -74	91
-77	88 -77	17 -76	54 -75	99 -75	54 -75	16 -74	88 -74	67 -74	55 -74	51 -74	53 -74	59 -74	67 -74	75 -74	83 -74	91
-77	88 -77	17 -76	54 -75	99 -75	54 -75	16 -74	88 -74	67 -74	55 -74	51 -74	53 -74	59 -74	67 -74	75 -74	83 -74	91
-77	88 -77	17 -76	54 -75	99 -75	54 -75	16 -74	88 -74	67 -74	55 -74	51 -74	53 -74	59 -74	67 -74	75 -74	83 -74	91
-77	88 -77	17 -76	54 -75	99 -75	54 -75	16 -74	88 -74	67 -74	55 -74	51 -74	53 -74	59 -74	67 -74	75 -74	83 -74	91
-77	88 -77	17 -76	54 -75	99 -75	54 -75	16 -74	88 -74	67 -74	55 -74	51 -74	53 -74	59 -74	67 -74	75 -74	83 -74	91
-77	88 -77	17 -76	54 -75	99 -75	54 -75	16 -74	88 -74	67 -74	55 -74	51 -74	53 -74	59 -74	67 -74	75 -74	83 -74	91
-77	88 -77	17 -76	54 -75	99 -75	54 -75	16 -74	88 -74	67 -74	55 -74	51 -74	53 -74	59 -74	67 -74	75 -74	83 -74	91
-77	88 -77	17 -76	54 -75	99 -75	54 -75	16 -74	88 -74	67 -74	55 -74	51 -74	53 -74	59 -74	67 -74	75 -74	83 -74	91
-77	88 -77	17 -76	54 -75	99 -75	54 -75	16 -74	88 -74	67 -74	55 -74	51 -74	53 -74	59 -74	67 -74	75 -74	83 -74	91
-77	88 -77	17 -76	54 -75	99 -75	54 -75	16 -74	88 -74	67 -74	55 -74	51 -74	53 -74	59 -74	67 -74	75 -74	83 -74	91
-77	88 -77	17 -76	54 -75	99 -75	54 -75	16 -74	88 -74	67 -74	55 -74	51 -74	53 -74	59 -74	67 -74	75 -74	83 -74	91
-77	88 -77	17 -76	54 -75	99 -75	54 -75	16 -74	88 -74	67 -74	55 -74	51 -74	53 -74	59 -74	67 -74	75 -74	83 -74	91
-77	88 -77	17 -76	54 -75	99 -75	54 -75	16 -74	88 -74	67 -74	55 -74	51 -74	53 -74	59 -74	67 -74	75 -74	83 -74	91
-77	88 -77	17 -76	54 -75	99 -75	54 -75	16 -74	88 -74	67 -74	55 -74	51 -74	53 -74	59 -74	67 -74	75 -74	83 -74	91
-77	88 -77	17 -76	54 -75	99 -75	54 -75	16 -74	88 -74	67 -74	55 -74	51 -74	53 -74	59 -74	67 -74	75 -74	83 -74	91
-77	88 -77	17 -76	54 -75	99 -75	54 -75	16 -74	88 -74	67 -74	55 -74	51 -74	53 -74	59 -74	67 -74	75 -74	83 -74	91
-75	77 -74	77 -74	17 -73	66 -73	24 -72	90 -72	64 -72	47 -72	38 -72	37 -72	42 -72	51 -72	78 -73	05 -73	32 -73	59
-73	66 -72	38 -71	81 -71	33 -70	94 -70	63 -70	41 -70	27 -70	21 -70	23 -70	31 -70	44 -70	90 -71	35 -71	81 -72	27
-71	55 -69	98 -69	45 -69	00 -68	64 -68	36 -68	17 -68	06 -68	04 -68	09 -68	21 -68	36 -69	01 -69	66 -70	30 -70	95
-69	44 -67	58 -67	08 -66	67 -66	34 -66	10 -65	94 -65	86 -65	87 -65	95 -66	10 -66	29 -67	12 -67	96 -68	79 -69	63
-69	76 -67	95 -67	45 -67	03 -66	69 -66	45 -66	28 -66	20 -66	20 -66	28 -66	43 -66	61 -67	41 -68	20 -69	00 -69	80
-70	09 -68	32 -67	81 -67	39 -67	05 -66	79 -66	63 -66	54 -66	54 -66	61 -66	75 -66	93 -67	69 -68	45 -69	21 -69	97
-70	41 -68	69 -68	17 -67	74 -67	40 -67	14 -66	97 -66	88 -66	87 -66	94 -67	07 -67	25 -67	97 -68	70 -69	42 -70	15
-70	74 -69	06 -68	54 -68	10 -67	75 -67	49 -67	31 -67	22 -67	20 -67	27 -67	40 -67	57 -68	26 -68	94 -69	63 -70	32
-71	06 -69	43 -68	90 -68	46 -68	11 -67	84 -67	66 -67	56 -67	54 -67	60 -67	72 -67	89 -68	54 -69	19 -69	84 -70	50
-71	39 -69	80 -69	26 -68	82 -68	46 -68	19 -68	00 -67	89 -67	87 -67	93 -68	05 -68	21 -68	82 -69	44 -70	05 -70	67
-71	71 -70	16 -69	63 -69	18 -68	82 -68	54 -68	34 -68	23 -68	21 -68	26 -68	37 -68	52 -69	10 -69	68 -70	27 -70	85
-72	04 -70	53 -69	99 -69	54 -69	17 -68	89 -68	69 -68	57 -68	54 -68	59 -68	69 -68	84 -69	39 -69	93 -70	48 -71	02
-72	36 -70	90 -70	35 -69	90 -69	52 -69	24 -69	03 -68	91 -68	87 -68	92 -69	02 -69	16 -69	67 -70	18 -70	69 -71	19
-72	69 -71	27 -70	72 -70	25 -69	88 -69	58 -69	38 -69	25 -69	21 -69	24 -69	34 -69	48 -69	95 -70	42 -70	90 -71	37
-73	01 -71	64 -71	08 -70	61 -70	23 -69	93 -69	72 -69	59 -69	54 -69	57 -69	67 -69	80 -70	24 -70	67 -71	11 -71	54
-72	53 -70	67 -69	58 -68	85 -68	49 -68	22 -67	77 -67	14 -66	33 -65	33 -64	67 -64	33 -64	53 -65	02 -65	50 -65	98
-72	06 -69	71 -68	07 -67	09 -66	75 -66	50 -65	81 -64	68 -63	11 -61	09 -59	68 -58	86 -58	83 -59	36 -59	89 -60	43
[truncated: 18,000 more rows]
