# Supplementary material for: The Computer Simulation of Therapy with the NMDA Antagonist in Excitotoxic Neurodegeneration in an Alzheimer’s Disease-like Pathology
Source: J Clin Med. 2022 Mar 27;11(7):1858. doi: 10.3390/jcm11071858 (PMC8999931; doi:10.3390/jcm11071858)
Supplement: Supplementary file 1 [file jcm-11-01858-s001.zip › Supplementary Materials/readme.txt]

****Dariusz Świetlik***

<<< Spikes - number of spikes >>>
<<< LTP - long-term synaptic potentiation (LTP) >>>
<<< LTP duration - long-term synaptic potentiation (LTP) duration >>>
<<< EPSP - excitatory postsynaptic potential >>>


|---1_Spikes << Data file numbers of spikes >>
|---1_control group << Data file numbers of spikes of control group >>
     |---control group.txt
   |---2_models of excitotoxicity severity AD << Data file numbers of spikes of AD >>
     |---1_without memantine 
       |---1_mild_txt
       |---2_moderate.txt
       |---3_advanced.txt  
     |---2_memantine treatment 
       |---3M <<concentrations of memantine 3 µM >> 
         |---1_mild_txt
         |---2_moderate.txt
         |---3_advanced.txt
       |---10M <<concentrations of memantine 10 µM >> 
         |---1_mild_txt
         |---2_moderate.txt
         |---3_advanced.txt
       |---30M <<concentrations of memantine 30 µM >> 
         |---1_mild_txt
         |---2_moderate.txt
         |---3_advanced.txt
|---2_LTP << Data file LTP >>
|---1_control group << Data file LTP of control group >>
     |---control group.txt
   |---2_models of excitotoxicity severity AD << Data file LTP of AD >>
     |---1_without memantine 
       |---1_mild_txt
       |---2_moderate.txt
       |---3_advanced.txt  
     |---2_memantine treatment 
       |---3M <<concentrations of memantine 3 µM >> 
         |---1_mild_txt
         |---2_moderate.txt
         |---3_advanced.txt
       |---10M <<concentrations of memantine 10 µM >> 
         |---1_mild_txt
         |---2_moderate.txt
         |---3_advanced.txt
       |---30M <<concentrations of memantine 30 µM >> 
         |---1_mild_txt
         |---2_moderate.txt
         |---3_advanced.txt
|---3_LTP duration << Data file LTP duration >>
|---1_control group << Data file LTP duration of control group >>
     |---control group.txt
   |---2_models of excitotoxicity severity AD << Data file LTP duration of AD >>
     |---1_without memantine 
       |---1_mild_txt
       |---2_moderate.txt
       |---3_advanced.txt  
     |---2_memantine treatment 
       |---3M <<concentrations of memantine 3 µM >> 
         |---1_mild_txt
         |---2_moderate.txt
         |---3_advanced.txt
       |---10M <<concentrations of memantine 10 µM >> 
         |---1_mild_txt
         |---2_moderate.txt
         |---3_advanced.txt
       |---30M <<concentrations of memantine 30 µM >> 
         |---1_mild_txt
         |---2_moderate.txt
         |---3_advanced.txt
|---4_EPSP << Data file EPSP >>
|---1_control group << Data file EPSP of control group >>
     |---control group.txt
   |---2_models of excitotoxicity severity AD << Data file EPSP of AD >>
     |---1_without memantine 
       |---1_mild_txt
       |---2_moderate.txt
       |---3_advanced.txt  
     |---2_memantine treatment 
       |---3M <<concentrations of memantine 3 µM >> 
         |---1_mild_txt
         |---2_moderate.txt
         |---3_advanced.txt
       |---10M <<concentrations of memantine 10 µM >> 
         |---1_mild_txt
         |---2_moderate.txt
         |---3_advanced.txt
       |---30M <<concentrations of memantine 30 µM >> 
         |---1_mild_txt
         |---2_moderate.txt
         |---3_advanced.txt
     
